# Supplementary material for: Multi-Omics Integrative Analysis to Reveal the Impacts of Shewanella algae on the Development and Lifespan of Marine Nematode Litoditis marina
Source: Int J Mol Sci. 2024 Aug 22;25(16):9111. doi: 10.3390/ijms25169111 (PMC11354469; doi:10.3390/ijms25169111)
Supplement: Supplementary file 1 [file ijms-25-09111-s001.zip › Table S1.xlsx]

## Sheet: Growth
species	Day3	Day4	Day5	Day6	Day7	Day8	Day9	Day10	Remain%	Total
E.coli1	0.2	0.66	0.74	0.76	0.8	0.82	0.86	0.86	0	0.86
E.coli2	0.14	0.7	0.8	0.8	0.8	0.8	0.84	0.84	0	0.84
E.coli3	0.18	0.68	0.74	0.76	0.78	0.78	0.78	0.78	0	0.78
S.algae1	0	0.04	0.36	0.44	0.44	0.46	0.46	0.46	0	0.46
S.algae2	0	0.08	0.26	0.38	0.42	0.46	0.5	0.5	0.06	0.56
S.algae3	0	0.04	0.24	0.38	0.4	0.44	0.48	0.5	0.04	0.54
average_E. coli	0.173333	0.68	0.76	0.773333	0.793333	0.8	0.826667	0.826667	0	0.826667
average_S. algae	0	0.0533333	0.286667	0.4	0.42	0.453333	0.48	0.486667	0.0333333	0.52

## Sheet: Lifespan
	Total	Day1	Day2	Day3	Day4	Day5	Day6	Day7	Day8	Day9	Day10	Day11	Day12	Day13	Day14	Day15	Day16	Day17	Day18	Day19	Day20	Day21	Day22	Day23	Day24
E. coli1	19		1				1		1		1	2		1	1	3		2	1	2		2	1
E. coli2	27				1							1		2	4	1	1	5	2	2	2	3	2	1
E. coli3	32						1		2				1	2	3	3	4	4	2	4	1	3	2
S. algae1	35					1	8	5	7	3	2	3	2	1	1	1	1
S. algae2	29		1		3	1	4	2	3	4	1	2	4		2	1	1
S. algae3	35		2	1		4	2	3	3	5	4	4	4	1	1	1
	Total	Day1	Day2	Day3	Day4	Day5	Day6	Day7	Day8	Day9	Day10	Day11	Day12	Day13	Day14	Day15	Day16	Day17	Day18	Day19	Day20	Day21	Day22	Day23	Day24
E. coli1	19		18	18	18	18	17	17	16	16	15	13	13	12	11	8	8	6	5	3	3	1	0	0
E. coli2	27		27	27	26	26	26	26	26	26	26	25	25	23	19	18	17	12	10	8	6	3	1	0
E. coli3	32		32	32	32	32	31	31	29	29	29	29	28	26	23	20	16	12	10	6	5	2	0	0
S. algae1	35		35	35	35	34	26	21	14	11	9	6	4	3	2	1	0	0	0	0	0	0	0	0
S. algae2	29		28	28	25	24	20	18	15	11	10	8	4	4	2	1	0	0	0	0	0	0	0	0
S. algae3	35		33	32	32	28	26	23	20	15	11	7	3	2	1	0	0	0	0	0	0	0	0	0
	Total	Day1	Day2	Day3	Day4	Day5	Day6	Day7	Day8	Day9	Day10	Day11	Day12	Day13	Day14	Day15	Day16	Day17	Day18	Day19	Day20	Day21	Day22	Day23	Day24
E. coli1	19		0.947368	0.947368	0.947368	0.947368	0.894737	0.894737	0.842105	0.842105	0.789474	0.684211	0.684211	0.631579	0.578947	0.421053	0.421053	0.315789	0.263158	0.157895	0.157895	0.0526316	0	0
E. coli2	27		1	1	0.962963	0.962963	0.962963	0.962963	0.962963	0.962963	0.962963	0.925926	0.925926	0.851852	0.703704	0.666667	0.62963	0.444444	0.37037	0.296296	0.222222	0.111111	0.037037	0
E. coli3	32		1	1	1	1	0.96875	0.96875	0.90625	0.90625	0.90625	0.90625	0.875	0.8125	0.71875	0.625	0.5	0.375	0.3125	0.1875	0.15625	0.0625	0	0
S. algae1	35		1	1	1	0.971429	0.742857	0.6	0.4	0.314286	0.257143	0.171429	0.114286	0.0857143	0.0571429	0.0285714	0	0	0	0	0	0	0	0
S. algae2	29		0.965517	0.965517	0.862069	0.827586	0.689655	0.62069	0.517241	0.37931	0.344828	0.275862	0.137931	0.137931	0.0689655	0.0344828	0	0	0	0	0	0	0	0
S. algae3	35		0.942857	0.914286	0.914286	0.8	0.742857	0.657143	0.571429	0.428571	0.314286	0.2	0.0857143	0.0571429	0.0285714	0	0	0	0	0	0	0	0	0

## Sheet: Lifespan_curve
Day	Die	Group	ave
2	1	E. coli	16.0128
4	1	E. coli
6	1	E. coli
6	1	E. coli
8	1	E. coli
8	1	E. coli
8	1	E. coli
10	1	E. coli
11	1	E. coli
11	1	E. coli
11	1	E. coli
12	1	E. coli
13	1	E. coli
13	1	E. coli
13	1	E. coli
13	1	E. coli
13	1	E. coli
14	1	E. coli
14	1	E. coli
14	1	E. coli
14	1	E. coli
14	1	E. coli
14	1	E. coli
14	1	E. coli
14	1	E. coli
15	1	E. coli
15	1	E. coli
15	1	E. coli
15	1	E. coli
15	1	E. coli
15	1	E. coli
15	1	E. coli
16	1	E. coli
16	1	E. coli
16	1	E. coli
16	1	E. coli
16	1	E. coli
17	1	E. coli
17	1	E. coli
17	1	E. coli
17	1	E. coli
17	1	E. coli
17	1	E. coli
17	1	E. coli
17	1	E. coli
17	1	E. coli
17	1	E. coli
17	1	E. coli
18	1	E. coli
18	1	E. coli
18	1	E. coli
18	1	E. coli
18	1	E. coli
19	1	E. coli
19	1	E. coli
19	1	E. coli
19	1	E. coli
19	1	E. coli
19	1	E. coli
19	1	E. coli
19	1	E. coli
20	1	E. coli
20	1	E. coli
20	1	E. coli
21	1	E. coli
21	1	E. coli
21	1	E. coli
21	1	E. coli
21	1	E. coli
21	1	E. coli
21	1	E. coli
21	1	E. coli
22	1	E. coli
22	1	E. coli
22	1	E. coli
22	1	E. coli
22	1	E. coli
23	1	E. coli
2	1	S. algae	8.57292
2	1	S. algae
2	1	S. algae
3	1	S. algae
4	1	S. algae
4	1	S. algae
4	1	S. algae
5	1	S. algae
5	1	S. algae
5	1	S. algae
5	1	S. algae
5	1	S. algae
5	1	S. algae
6	1	S. algae
6	1	S. algae
6	1	S. algae
6	1	S. algae
6	1	S. algae
6	1	S. algae
6	1	S. algae
6	1	S. algae
6	1	S. algae
6	1	S. algae
6	1	S. algae
6	1	S. algae
6	1	S. algae
6	1	S. algae
7	1	S. algae
7	1	S. algae
7	1	S. algae
7	1	S. algae
7	1	S. algae
7	1	S. algae
7	1	S. algae
7	1	S. algae
7	1	S. algae
7	1	S. algae
8	1	S. algae
8	1	S. algae
8	1	S. algae
8	1	S. algae
8	1	S. algae
8	1	S. algae
8	1	S. algae
8	1	S. algae
8	1	S. algae
8	1	S. algae
8	1	S. algae
8	1	S. algae
8	1	S. algae
9	1	S. algae
9	1	S. algae
9	1	S. algae
9	1	S. algae
9	1	S. algae
9	1	S. algae
9	1	S. algae
9	1	S. algae
9	1	S. algae
9	1	S. algae
9	1	S. algae
9	1	S. algae
10	1	S. algae
10	1	S. algae
10	1	S. algae
10	1	S. algae
10	1	S. algae
10	1	S. algae
10	1	S. algae
11	1	S. algae
11	1	S. algae
11	1	S. algae
11	1	S. algae
11	1	S. algae
11	1	S. algae
11	1	S. algae
11	1	S. algae
11	1	S. algae
12	1	S. algae
12	1	S. algae
12	1	S. algae
12	1	S. algae
12	1	S. algae
12	1	S. algae
12	1	S. algae
12	1	S. algae
12	1	S. algae
12	1	S. algae
13	1	S. algae
14	1	S. algae
14	1	S. algae
14	1	S. algae
15	1	S. algae
15	1	S. algae
16	1	S. algae
16	1	S. algae
