# Supplementary material for: Multi-Omics Integrative Analysis to Reveal the Impacts of Shewanella algae on the Development and Lifespan of Marine Nematode Litoditis marina
Source: Int J Mol Sci. 2024 Aug 22;25(16):9111. doi: 10.3390/ijms25169111 (PMC11354469; doi:10.3390/ijms25169111)
Supplement: Supplementary file 1 [file ijms-25-09111-s001.zip › Table S10.xlsx]

## Sheet: up_kegg
Term Name	MainClass	GeneHitsInSelectedSet	AllGenesInSelectedSet	GeneHitsInBackground	AllGenesInBackground	p-value	enrichFactor	GeneListInSelectedSets	corrected p-value(BH method)	Old Term Name
Protein families_genetic information processing	A09180 Brite Hierarchies	158	552	688	3191	9.73316e-06	1.32757	LBANOLMJ_01071, LBANOLMJ_03256, LBANOLMJ_03410, LBANOLMJ_03257, LBANOLMJ_01072, LBANOLMJ_04188, LBANOLMJ_01875, LBANOLMJ_02843, LBANOLMJ_02722, LBANOLMJ_03779, LBANOLMJ_02566, LBANOLMJ_02049, LBANOLMJ_00025, LBANOLMJ_03258, LBANOLMJ_00823, LBANOLMJ_01877, LBANOLMJ_03535, LBANOLMJ_03931, LBANOLMJ_02569, LBANOLMJ_03932, LBANOLMJ_00704, LBANOLMJ_00707, LBANOLMJ_04070, LBANOLMJ_03662, LBANOLMJ_03387,…	0.0018785	B 09182 Protein families: genetic information processing
Metabolism of cofactors and vitamins	A09100 Metabolism	56	552	200	3191	6.76182e-05	1.61862	LBANOLMJ_04222, LBANOLMJ_03333, LBANOLMJ_01233, LBANOLMJ_02561, LBANOLMJ_04221, LBANOLMJ_03930, LBANOLMJ_02848, LBANOLMJ_03980, LBANOLMJ_04159, LBANOLMJ_02773, LBANOLMJ_04198, LBANOLMJ_03988, LBANOLMJ_03427, LBANOLMJ_00431, LBANOLMJ_00432, LBANOLMJ_02774, LBANOLMJ_01603, LBANOLMJ_02736, LBANOLMJ_00435, LBANOLMJ_03986, LBANOLMJ_01887, LBANOLMJ_00436, LBANOLMJ_03789, LBANOLMJ_02384, LBANOLMJ_03673,…	0.00652516	B 09108 Metabolism of cofactors and vitamins
Chaperones and folding catalysts	A09180 Brite Hierarchies	23	552	61	3191	0.000102257	2.17964	LBANOLMJ_04272, LBANOLMJ_03574, LBANOLMJ_00001, LBANOLMJ_01176, LBANOLMJ_01671, LBANOLMJ_02188, LBANOLMJ_00488, LBANOLMJ_01797, LBANOLMJ_03912, LBANOLMJ_03769, LBANOLMJ_01411, LBANOLMJ_00673, LBANOLMJ_00002, LBANOLMJ_00277, LBANOLMJ_00212, LBANOLMJ_00278, LBANOLMJ_03962, LBANOLMJ_00723, LBANOLMJ_03535, LBANOLMJ_01778, LBANOLMJ_03931, LBANOLMJ_00804, LBANOLMJ_01859	0.00657851	03110 Chaperones and folding catalysts
Transfer RNA biogenesis	A09180 Brite Hierarchies	32	552	97	3191	0.000102561	1.90707	LBANOLMJ_01071, LBANOLMJ_01152, LBANOLMJ_03454, LBANOLMJ_01072, LBANOLMJ_03296, LBANOLMJ_02242, LBANOLMJ_02722, LBANOLMJ_03879, LBANOLMJ_02566, LBANOLMJ_02269, LBANOLMJ_02500, LBANOLMJ_00025, LBANOLMJ_01811, LBANOLMJ_02569, LBANOLMJ_00704, LBANOLMJ_02494, LBANOLMJ_03980, LBANOLMJ_04157, LBANOLMJ_04114, LBANOLMJ_01441, LBANOLMJ_03020, LBANOLMJ_01341, LBANOLMJ_00251, LBANOLMJ_04154, LBANOLMJ_02055,…	0.00494857	03016 Transfer RNA biogenesis
Folate biosynthesis	A09100 Metabolism	13	552	28	3191	0.000321017	2.68394	LBANOLMJ_03640, LBANOLMJ_03333, LBANOLMJ_03642, LBANOLMJ_04159, LBANOLMJ_01233, LBANOLMJ_01055, LBANOLMJ_02561, LBANOLMJ_00565, LBANOLMJ_03638, LBANOLMJ_01603, LBANOLMJ_02229, LBANOLMJ_04019, LBANOLMJ_01348	0.0123913	00790 Folate biosynthesis
Flagellar assembly	A09140 Cellular Processes	18	552	46	3191	0.000340178	2.26205	LBANOLMJ_02490, LBANOLMJ_03354, LBANOLMJ_03355, LBANOLMJ_02491, LBANOLMJ_02432, LBANOLMJ_02430, LBANOLMJ_03351, LBANOLMJ_02436, LBANOLMJ_02425, LBANOLMJ_02435, LBANOLMJ_02434, LBANOLMJ_02429, LBANOLMJ_03347, LBANOLMJ_02427, LBANOLMJ_02438, LBANOLMJ_03348, LBANOLMJ_02448, LBANOLMJ_03349	0.0109424	02040 Flagellar assembly
Genetic Information Processing	A09120 Genetic Information Processing	52	552	196	3191	0.000540224	1.53368	LBANOLMJ_01071, LBANOLMJ_03454, LBANOLMJ_01072, LBANOLMJ_03296, LBANOLMJ_03779, LBANOLMJ_02369, LBANOLMJ_00822, LBANOLMJ_01877, LBANOLMJ_03932, LBANOLMJ_00707, LBANOLMJ_02494, LBANOLMJ_03980, LBANOLMJ_03344, LBANOLMJ_04276, LBANOLMJ_02656, LBANOLMJ_00434, LBANOLMJ_01565, LBANOLMJ_00277, LBANOLMJ_01245, LBANOLMJ_00636, LBANOLMJ_00710, LBANOLMJ_04118, LBANOLMJ_00634, LBANOLMJ_02657, LBANOLMJ_01806,…	0.0148948	A09120 Genetic Information Processing
Sulfur relay system	A09120 Genetic Information Processing	10	552	20	3191	0.000778395	2.8904	LBANOLMJ_00434, LBANOLMJ_03638, LBANOLMJ_03639, LBANOLMJ_01071, LBANOLMJ_03980, LBANOLMJ_03640, LBANOLMJ_03454, LBANOLMJ_03642, LBANOLMJ_01072, LBANOLMJ_03296	0.0187788	04122 Sulfur relay system
Bacterial secretion system	A09130 Environmental Information Processing	14	552	34	3191	0.000855254	2.38033	LBANOLMJ_01090, LBANOLMJ_01086, LBANOLMJ_01085, LBANOLMJ_01084, LBANOLMJ_04202, LBANOLMJ_01083, LBANOLMJ_01089, LBANOLMJ_01088, LBANOLMJ_01087, LBANOLMJ_01433, LBANOLMJ_03995, LBANOLMJ_00578, LBANOLMJ_00804, LBANOLMJ_01429	0.0183404	03070 Bacterial secretion system
Folding, sorting and degradation	A09120 Genetic Information Processing	19	552	54	3191	0.00110726	2.03398	LBANOLMJ_01071, LBANOLMJ_03980, LBANOLMJ_03640, LBANOLMJ_03454, LBANOLMJ_04202, LBANOLMJ_03344, LBANOLMJ_03642, LBANOLMJ_01072, LBANOLMJ_03296, LBANOLMJ_00434, LBANOLMJ_03638, LBANOLMJ_00002, LBANOLMJ_00277, LBANOLMJ_03639, LBANOLMJ_03995, LBANOLMJ_00636, LBANOLMJ_00578, LBANOLMJ_00634, LBANOLMJ_00804	0.02137	B 09123 Folding, sorting and degradation
Ribosome biogenesis	A09180 Brite Hierarchies	24	552	75	3191	0.00122586	1.84986	LBANOLMJ_03475, LBANOLMJ_03343, LBANOLMJ_03564, LBANOLMJ_03344, LBANOLMJ_00671, LBANOLMJ_00045, LBANOLMJ_03021, LBANOLMJ_01264, LBANOLMJ_02550, LBANOLMJ_03341, LBANOLMJ_01875, LBANOLMJ_00246, LBANOLMJ_03616, LBANOLMJ_02049, LBANOLMJ_03518, LBANOLMJ_00811, LBANOLMJ_03456, LBANOLMJ_03588, LBANOLMJ_00954, LBANOLMJ_02944, LBANOLMJ_02537, LBANOLMJ_01612, LBANOLMJ_01869, LBANOLMJ_01819	0.0215082	03009 Ribosome biogenesis
Brite Hierarchies	A09180 Brite Hierarchies	344	552	1809	3191	0.00186694	1.09928	LBANOLMJ_03410, LBANOLMJ_01475, LBANOLMJ_01474, LBANOLMJ_04188, LBANOLMJ_03658, LBANOLMJ_03779, LBANOLMJ_03537, LBANOLMJ_03659, LBANOLMJ_02566, LBANOLMJ_00025, LBANOLMJ_00701, LBANOLMJ_00823, LBANOLMJ_03535, LBANOLMJ_02448, LBANOLMJ_02569, LBANOLMJ_03536, LBANOLMJ_00704, LBANOLMJ_00707, LBANOLMJ_04070, LBANOLMJ_03662, LBANOLMJ_03300, LBANOLMJ_00270, LBANOLMJ_02572, LBANOLMJ_04199, LBANOLMJ_00279,…	0.0300266	A09180 Brite Hierarchies
Translation factors	A09180 Brite Hierarchies	10	552	22	3191	0.00195666	2.62764	LBANOLMJ_03218, LBANOLMJ_02655, LBANOLMJ_03219, LBANOLMJ_03083, LBANOLMJ_01124, LBANOLMJ_00823, LBANOLMJ_03226, LBANOLMJ_04070, LBANOLMJ_04110, LBANOLMJ_00043	0.0290489	03012 Translation factors
Biofilm formation - Vibrio cholerae	A09140 Cellular Processes	15	552	41	3191	0.00234629	2.11493	LBANOLMJ_01090, LBANOLMJ_01086, LBANOLMJ_03387, LBANOLMJ_01085, LBANOLMJ_01151, LBANOLMJ_01084, LBANOLMJ_01083, LBANOLMJ_02333, LBANOLMJ_01089, LBANOLMJ_01088, LBANOLMJ_01087, LBANOLMJ_01611, LBANOLMJ_01433, LBANOLMJ_02319, LBANOLMJ_02459	0.0323452	05111 Biofilm formation - Vibrio cholerae
Thiamine metabolism	A09100 Metabolism	8	552	16	3191	0.00267566	2.8904	LBANOLMJ_00431, LBANOLMJ_00432, LBANOLMJ_03930, LBANOLMJ_00435, LBANOLMJ_04019, LBANOLMJ_03986, LBANOLMJ_00436, LBANOLMJ_03980	0.0344268	00730 Thiamine metabolism
Replication and repair	A09120 Genetic Information Processing	19	552	59	3191	0.00357875	1.86161	LBANOLMJ_00373, LBANOLMJ_02623, LBANOLMJ_03779, LBANOLMJ_02369, LBANOLMJ_01565, LBANOLMJ_02742, LBANOLMJ_02510, LBANOLMJ_00778, LBANOLMJ_01339, LBANOLMJ_00710, LBANOLMJ_01877, LBANOLMJ_04118, LBANOLMJ_01821, LBANOLMJ_01029, LBANOLMJ_03932, LBANOLMJ_01806, LBANOLMJ_02509, LBANOLMJ_01969, LBANOLMJ_02507	0.0431686	B 09124 Replication and repair

## Sheet: Protein families_genetic info
genes	baseMean	log2FoldChange	lfcSE	stat	pvalue	padj	HQB5_1	HQB5_2	HQB5_3	OP50_1	OP50_2	OP50_3	S.algae_name	E.coli_name
tusD	305.666	0.67956	0.12093	5.61944	1.91579e-08	2.88567e-08	431	390	341	246	258	191	DPLKCNFD_02136	LBANOLMJ_01071
minC	313.986	1.20331	0.138774	8.67098	4.28411e-18	8.1615e-18	535	370	448	208	180	171	DPLKCNFD_02368	LBANOLMJ_03256
putA	2262.71	1.62716	0.0759467	21.425	7.81696e-102	5.13361e-101	3624	3493	3399	1152	1194	922	DPLKCNFD_00855	LBANOLMJ_03410
minD	950.844	1.91655	0.0899556	21.3055	1.00838e-100	6.52737e-100	1626	1511	1490	399	425	349	DPLKCNFD_02369	LBANOLMJ_03257
tusC	226.679	1.72631	0.149338	11.5598	6.58994e-31	1.61704e-30	345	382	342	110	117	84	DPLKCNFD_02135	LBANOLMJ_01072
pdhR	888.967	1.20221	0.112959	10.6429	1.88272e-26	4.23964e-26	1590	1060	1191	537	569	479	DPLKCNFD_00516	LBANOLMJ_04188
der	1221.67	0.824519	0.0861732	9.56816	1.08826e-21	2.22079e-21	1809	1469	1540	911	897	785	DPLKCNFD_01561	LBANOLMJ_01875
marR	109.487	1.12895	0.19192	5.88237	4.04437e-09	6.20572e-09	152	145	165	77	78	49		LBANOLMJ_02843
rnt	127.063	0.666676	0.191116	3.48833	0.000486056	0.000621244	154	164	159	90	88	107	DPLKCNFD_01894	LBANOLMJ_02722
holA	352.43	1.56163	0.120897	12.917	3.60937e-38	1.02654e-37	565	531	523	173	186	165	DPLKCNFD_03246	LBANOLMJ_03779
tsaB	238.011	1.46955	0.155987	9.42098	4.46909e-21	9.05856e-21	413	357	311	161	110	102	DPLKCNFD_02377	LBANOLMJ_02566
prmB	711.893	2.67554	0.104683	25.5584	4.42775e-144	4.49242e-143	1392	1173	1231	194	214	161	DPLKCNFD_01776	LBANOLMJ_02049
ettA	1237.61	0.834088	0.0908107	9.18491	4.11864e-20	8.20094e-20	1631	1715	1527	884	968	769	DPLKCNFD_01348	LBANOLMJ_00025
minE	269.758	1.66922	0.135047	12.3603	4.28624e-35	1.15883e-34	444	431	389	122	150	109	DPLKCNFD_02370	LBANOLMJ_03258
selB	2491.77	2.90958	0.0920823	31.5976	3.97946e-219	7.40917e-218	4488	4823	4201	600	614	510		LBANOLMJ_00823
xseA	880.805	0.940119	0.0967839	9.71358	2.63896e-22	5.43439e-22	1344	1053	1176	583	666	529	DPLKCNFD_01562	LBANOLMJ_01877
trxB	495.724	1.92692	0.115528	16.6793	1.85357e-62	7.89517e-62	893	836	693	207	218	183	DPLKCNFD_02124	LBANOLMJ_03535
htpG	7441.05	3.59005	0.084193	42.6407	0	0	13924	14809	13468	1206	1239	929	DPLKCNFD_02748	LBANOLMJ_03931
rnd	571.527	1.10627	0.115997	9.53704	1.46963e-21	2.99565e-21	979	712	725	373	355	336	DPLKCNFD_02371	LBANOLMJ_02569
recR	553.845	1.5069	0.107611	14.0033	1.48893e-44	4.78471e-44	899	809	814	266	314	267	DPLKCNFD_02750	LBANOLMJ_03932
mnmE	676.362	0.777386	0.0970732	8.00824	1.16363e-15	2.10995e-15	909	880	841	538	551	388		LBANOLMJ_00704
rpmH	1044.73	1.91031	0.119584	15.9746	1.91972e-57	7.6031e-57	2173	1450	1500	416	471	403	DPLKCNFD_00072	LBANOLMJ_00707
prfB_2	39.3301	1.36209	0.299933	4.54132	5.59033e-06	7.77224e-06	58	57	59	25	22	18	DPLKCNFD_03644	LBANOLMJ_04070
modE	333.335	0.88363	0.116989	7.5531	4.25012e-14	7.40185e-14	499	417	418	253	238	200	DPLKCNFD_00169	LBANOLMJ_03662
csgD	22.8214	2.99679	0.488257	6.13772	8.37129e-10	1.30783e-09	46	34	45	7	4	4		LBANOLMJ_03387
tilS	652.221	2.5995	0.10604	24.5143	1.03908e-132	9.28998e-132	1220	1137	1090	184	195	165	DPLKCNFD_02973	LBANOLMJ_04114
rsmG	271.689	1.24017	0.151034	8.2112	2.18985e-16	4.01917e-16	443	307	428	167	186	126	DPLKCNFD_00063	LBANOLMJ_00671
ttcA	439.654	1.09599	0.128224	8.54747	1.25818e-17	2.38184e-17	691	511	647	311	316	206	DPLKCNFD_02164	LBANOLMJ_03020
arfB	165.864	0.876215	0.157784	5.55325	2.80402e-08	4.19905e-08	268	198	199	116	133	97	DPLKCNFD_00557	LBANOLMJ_04110
dbpA	393.142	2.5933	0.127907	20.2749	2.14152e-91	1.25165e-90	790	637	656	123	114	93	DPLKCNFD_00845	LBANOLMJ_03021
mnmC	387.541	0.734907	0.110484	6.65173	2.89666e-11	4.71719e-11	568	468	459	305	304	249		LBANOLMJ_02055
zapD	971.646	3.81333	0.137951	27.6427	3.41587e-168	4.19664e-167	2193	1466	1948	128	152	102	DPLKCNFD_00507	LBANOLMJ_04199
atpB	2895.92	0.918909	0.0706553	13.0055	1.13813e-38	3.26781e-38	4163	3796	3710	2154	2080	1679	DPLKCNFD_00059	LBANOLMJ_00673
groL	25410.3	3.45906	0.088191	39.2223	0	0	45690	51212	45993	4464	4626	3442	DPLKCNFD_03654	LBANOLMJ_00277
rpsO	2613.35	0.600273	0.101864	5.89286	3.7957e-09	5.82912e-09	4029	3047	2693	1999	2346	1783	DPLKCNFD_01203	LBANOLMJ_01245
arfA	30.8824	1.5209	0.372429	4.08374	4.43175e-05	5.94631e-05	53	28	60	17	16	14		LBANOLMJ_01124
groS	1811.37	4.63173	0.115038	40.2624	0	0	3588	3730	3384	169	135	111	DPLKCNFD_03655	LBANOLMJ_00278
rsmD	200.792	0.717704	0.143743	4.99297	5.94582e-07	8.54949e-07	259	274	235	163	158	127	DPLKCNFD_04086	LBANOLMJ_00954
recF	706.553	1.46876	0.107085	13.7158	8.16374e-43	2.55524e-42	1283	926	1003	382	395	328		LBANOLMJ_00710
dnaE	1494.53	1.74685	0.0797135	21.9141	1.90544e-106	1.34423e-105	2508	2359	2225	723	726	576	DPLKCNFD_02974	LBANOLMJ_04118
ung	310.935	2.09524	0.134067	15.6283	4.66908e-55	1.79795e-54	544	520	489	126	139	85		LBANOLMJ_01806
cadC	555.379	4.65033	0.162225	28.666	1.01434e-180	1.35696e-179	1134	1119	1035	41	57	28		LBANOLMJ_00287
rimI	192.618	1.68454	0.152021	11.0809	1.55222e-28	3.62653e-28	339	289	279	87	106	77	DPLKCNFD_01101	LBANOLMJ_00045
dsbE	400.481	4.16845	0.167656	24.8631	1.86529e-136	1.75453e-135	796	804	732	35	45	44	DPLKCNFD_00342	LBANOLMJ_02188
prfC	596.172	0.762631	0.100834	7.56324	3.93162e-14	6.86702e-14	783	759	763	437	467	396	DPLKCNFD_01207	LBANOLMJ_00043
recN	914.371	1.41709	0.0932968	15.1891	4.1776e-52	1.54923e-51	1587	1292	1233	496	536	436	DPLKCNFD_02916	LBANOLMJ_01776
xthA	436.957	2.19738	0.126598	17.3571	1.74192e-67	7.98453e-67	751	799	658	160	180	123	DPLKCNFD_01847	LBANOLMJ_02623
phrB	486.295	0.603028	0.112423	5.3639	8.14453e-08	1.20172e-07	693	605	514	423	378	336		LBANOLMJ_03715
hybF	182.255	1.76008	0.158097	11.1329	8.67886e-29	2.04355e-28	314	277	277	99	84	63		LBANOLMJ_01411
cmoA	162.212	2.16998	0.180295	12.0357	2.30604e-33	5.94959e-33	330	265	228	70	62	43	DPLKCNFD_02073	LBANOLMJ_02500
nth	202.208	3.46137	0.192134	18.0154	1.47455e-72	7.04507e-72	378	383	377	34	33	32	DPLKCNFD_02354	LBANOLMJ_02742
sbcC	608.717	1.66483	0.114821	14.4993	1.22317e-47	4.1368e-47	953	1025	868	284	346	234		LBANOLMJ_04006
ibpA	10971.5	3.81289	0.0731766	52.1053	0	0	21709	21304	20003	1463	1612	1228	DPLKCNFD_01890	LBANOLMJ_00723
yfiC	131.731	0.873509	0.174244	5.01313	5.35511e-07	7.71855e-07	168	188	167	88	105	81	DPLKCNFD_03405	LBANOLMJ_01811
grpE	2896.67	1.89704	0.0866819	21.8851	3.59961e-106	2.52953e-105	5157	4628	4305	1362	1371	912	DPLKCNFD_01367	LBANOLMJ_01778
ruvA	314.876	1.28711	0.125023	10.295	7.42306e-25	1.62301e-24	468	460	446	178	213	150	DPLKCNFD_02078	LBANOLMJ_02509
mngR_1	270.933	5.28526	0.274064	19.2848	7.20493e-83	3.89584e-82	741	460	445	14	14	12		LBANOLMJ_00726
ruvC	256.15	0.734162	0.12658	5.8	6.63156e-09	1.01068e-08	361	312	314	202	212	155	DPLKCNFD_02077	LBANOLMJ_02507
rnc	309.838	0.678312	0.119085	5.69603	1.22629e-08	1.85951e-08	414	394	367	245	268	192	DPLKCNFD_03099	LBANOLMJ_01819
diaA	490.927	0.77959	0.114466	6.81064	9.71628e-12	1.60399e-11	622	684	599	348	404	313		LBANOLMJ_01261
rlmC	155.742	1.37245	0.160965	8.52643	1.50939e-17	2.85141e-17	248	213	231	87	95	74	DPLKCNFD_03479	LBANOLMJ_03564
yejK	390.729	0.851497	0.131674	6.46669	1.00173e-10	1.60953e-10	667	458	437	290	309	226	DPLKCNFD_02534	LBANOLMJ_02195
rpsP	2407.28	0.944801	0.0802651	11.771	5.50647e-32	1.38121e-31	3495	3005	3259	1635	1870	1361	DPLKCNFD_03090	LBANOLMJ_01782
rsmI	134.394	0.636759	0.168771	3.77292	0.00016135	0.000211005	181	164	160	113	125	75	DPLKCNFD_00374	LBANOLMJ_01264
parC	1169.05	0.646898	0.0856137	7.55601	4.1563e-14	7.25244e-14	1529	1501	1363	985	978	733	DPLKCNFD_00687	LBANOLMJ_01384
rfaH	192.978	0.885814	0.182267	4.85997	1.17403e-06	1.67085e-06	318	176	281	132	152	116	DPLKCNFD_01498	LBANOLMJ_00576
fklB	831.474	1.79594	0.122318	14.6826	8.33642e-49	2.92341e-48	1699	1119	1191	365	435	301	DPLKCNFD_01180	LBANOLMJ_00212
ruvB	458.144	1.26326	0.108375	11.6565	2.1268e-31	5.26887e-31	697	649	644	289	267	237	DPLKCNFD_02079	LBANOLMJ_02510
rpsR	1423.38	0.995746	0.0781385	12.7433	3.39541e-37	9.44854e-37	2075	1916	1848	957	1029	817	DPLKCNFD_00660	LBANOLMJ_00217
ppiD	1572.26	1.26146	0.0856802	14.7228	4.59931e-49	1.61917e-48	2467	2041	2327	963	992	777	DPLKCNFD_01698	LBANOLMJ_03962
hexR	350.644	2.41328	0.159027	15.1753	5.15698e-52	1.90072e-51	574	627	611	148	111	71	DPLKCNFD_02326	LBANOLMJ_02517
hupB	3406.16	1.10625	0.0762483	14.5086	1.06916e-47	3.62272e-47	5123	4818	4394	2205	2460	1734		LBANOLMJ_03963
recO	208.156	1.98428	0.153464	12.9299	3.05298e-38	8.69667e-38	395	327	306	93	93	63	DPLKCNFD_03097	LBANOLMJ_01821
recX	227.96	1.03198	0.137941	7.4813	7.35927e-14	1.27307e-13	366	278	302	154	161	127	DPLKCNFD_02897	LBANOLMJ_01700
dam_1	510.196	2.13203	0.140349	15.1909	4.06171e-52	1.50935e-51	1095	668	816	204	205	152		LBANOLMJ_01029
tadA	143.088	0.624489	0.165689	3.76905	0.000163869	0.00021399	208	164	165	109	137	88		LBANOLMJ_01827
dusB	1255.33	1.05094	0.100337	10.4741	1.13641e-25	2.52133e-25	2134	1497	1614	828	869	711	DPLKCNFD_03856	LBANOLMJ_01152
grxA	48.9364	2.95662	0.34947	8.46029	2.66709e-17	5.00703e-17	123	66	81	10	13	10	DPLKCNFD_01976	LBANOLMJ_03574
fis	256.272	1.74078	0.142305	12.2328	2.0768e-34	5.4915e-34	447	363	406	137	111	100	DPLKCNFD_03857	LBANOLMJ_01151
tusE	182.532	1.25334	0.158385	7.91326	2.50739e-15	4.50134e-15	271	246	273	94	123	100	DPLKCNFD_02133	LBANOLMJ_03454
pspC	720.657	1.53082	0.102215	14.9764	1.04712e-50	3.75963e-50	1302	978	1032	387	401	307	DPLKCNFD_02653	LBANOLMJ_03059
mnmA	1458.59	1.1732	0.0959543	12.2266	2.24111e-34	5.91733e-34	2530	1837	1893	970	938	740	DPLKCNFD_02434	LBANOLMJ_03296
hypB	512.095	1.34404	0.137611	9.76691	1.56137e-22	3.22636e-22	650	850	747	295	333	229		LBANOLMJ_01671
dusC	131.577	2.66861	0.205536	12.9836	1.51551e-38	4.33072e-38	274	232	198	34	45	27	DPLKCNFD_02760	LBANOLMJ_02242
prmC	393.759	1.74404	0.119129	14.64	1.56179e-48	5.40342e-48	720	572	581	178	192	163	DPLKCNFD_03210	LBANOLMJ_03218
clpB	17622.1	1.55477	0.0747513	20.7992	4.39993e-96	2.68455e-95	27263	28254	25311	9375	9642	7424	DPLKCNFD_03323	LBANOLMJ_01797
sbcB	443.832	1.06226	0.115164	9.22383	2.86668e-20	5.72701e-20	718	530	606	298	299	250	DPLKCNFD_01948	LBANOLMJ_02369
prfA	768.679	1.39842	0.0931641	15.0102	6.29286e-51	2.27298e-50	1184	1128	1116	445	438	363	DPLKCNFD_03211	LBANOLMJ_03219
rlmF	420.352	2.65554	0.123867	21.4386	5.83444e-102	3.85971e-101	788	732	713	115	120	104	DPLKCNFD_00216	LBANOLMJ_03616
rlmI	139.765	0.685667	0.166043	4.12946	3.63612e-05	4.89697e-05	202	159	171	122	103	91	DPLKCNFD_00775	LBANOLMJ_03456
fkpB	348.691	0.922944	0.12761	7.23254	4.74059e-13	8.0541e-13	488	463	454	212	294	205	DPLKCNFD_03051	LBANOLMJ_04272
argS	574.465	0.610879	0.101678	6.00799	1.87837e-09	2.9044e-09	838	672	637	484	475	383	DPLKCNFD_00543	LBANOLMJ_02494
thiI	832.785	1.85977	0.113539	16.38	2.65817e-60	1.09855e-59	1667	1187	1193	353	373	331	DPLKCNFD_02957	LBANOLMJ_03980
gluQ	113.487	1.05083	0.183037	5.74106	9.4086e-09	1.42789e-08	178	147	148	71	90	58	DPLKCNFD_01031	LBANOLMJ_04157
rluC	729.931	4.25433	0.152702	27.8603	8.07898e-171	1.01324e-169	1763	1144	1390	73	74	67	DPLKCNFD_01932	LBANOLMJ_03343
sulA	541.19	0.731145	0.119774	6.10436	1.03211e-09	1.60688e-09	877	610	608	394	447	358		LBANOLMJ_03465
rne	2773.98	1.1058	0.0885101	12.4935	8.10544e-36	2.21794e-35	3722	3940	3954	1811	1891	1490	DPLKCNFD_01931	LBANOLMJ_03344
trmB	272.791	0.665661	0.132614	5.01952	5.18005e-07	7.47816e-07	413	297	325	206	232	184	DPLKCNFD_01297	LBANOLMJ_01441
thpR	67.1259	0.928261	0.24983	3.71557	0.000202744	0.000263801	114	68	90	38	48	49	DPLKCNFD_01036	LBANOLMJ_04154
rpsT	3074.39	3.36611	0.232293	14.4908	1.38443e-47	4.66472e-47	8192	4365	4939	556	612	441	DPLKCNFD_03056	LBANOLMJ_04276
puuR	411.924	1.30136	0.119489	10.891	1.27167e-27	2.91822e-27	722	526	565	250	245	206	DPLKCNFD_01140	LBANOLMJ_03066
yceD	2435.57	1.16691	0.115644	10.0905	6.08495e-24	1.30516e-23	4394	2678	3381	1555	1604	1270	DPLKCNFD_01936	LBANOLMJ_03341
rpmI	7402.07	2.14994	0.0713226	30.144	1.28671e-199	1.96932e-198	13988	12112	11206	2757	3030	2258	DPLKCNFD_02122	LBANOLMJ_02656
infC	19624	2.16909	0.0630131	34.4228	1.1515e-259	2.97087e-258	36341	32418	30283	7397	7701	5981	DPLKCNFD_02121	LBANOLMJ_02655
selU	386.859	2.40044	0.130823	18.3487	3.38259e-75	1.66457e-74	747	655	606	109	151	104	DPLKCNFD_00279	LBANOLMJ_03901
mutH	106.832	0.802743	0.187385	4.28392	1.83629e-05	2.50668e-05	158	145	117	85	87	59	DPLKCNFD_03117	LBANOLMJ_01565
cmoB	233.679	1.82244	0.144607	12.6027	2.04065e-36	5.61801e-36	392	359	371	120	107	78	DPLKCNFD_02072	LBANOLMJ_02499
rimO	237.434	1.19958	0.136701	8.77521	1.70588e-18	3.29148e-18	339	342	335	150	148	126	DPLKCNFD_03741	LBANOLMJ_03588
rhlB	2126.46	1.36767	0.0959579	14.2528	4.30652e-46	1.42186e-45	3842	2701	2949	1215	1242	1040	DPLKCNFD_03822	LBANOLMJ_00636
queF	347.804	0.836961	0.121242	6.90322	5.08374e-12	8.46977e-12	502	400	472	268	255	213	DPLKCNFD_03014	LBANOLMJ_01603
pth	108.547	0.838724	0.192081	4.36652	1.26241e-05	1.73509e-05	176	143	113	85	86	60	DPLKCNFD_03230	LBANOLMJ_03226
rsmF	299.25	2.96826	0.150529	19.7188	1.488e-86	8.34574e-86	622	521	496	79	63	58	DPLKCNFD_02411	LBANOLMJ_02537
rho	8088.39	1.03476	0.0914493	11.3152	1.1041e-29	2.65161e-29	13319	9553	10756	5247	5522	4809	DPLKCNFD_03824	LBANOLMJ_00634
rplT	13526.1	2.69752	0.0831734	32.4326	9.54483e-231	1.93685e-229	27498	24210	20727	3670	4143	2892	DPLKCNFD_02123	LBANOLMJ_02657
rhaS_2	86.2525	1.11652	0.212381	5.25716	1.46298e-07	2.14112e-07	138	102	125	60	64	38	DPLKCNFD_04107	LBANOLMJ_00513
stpA	217.584	1.6732	0.146925	11.3881	4.7926e-30	1.16025e-29	361	307	352	109	114	84		LBANOLMJ_01728
truC	349.727	3.80887	0.165696	22.9871	6.28037e-117	4.93145e-116	791	607	620	43	47	47	DPLKCNFD_03003	LBANOLMJ_01606
ligA	593.544	1.31811	0.099296	13.2745	3.25359e-40	9.64857e-40	906	877	825	362	364	278	DPLKCNFD_01869	LBANOLMJ_01969
zipA	1105.79	0.744423	0.0855757	8.69901	3.34803e-18	6.41202e-18	1488	1351	1422	823	909	706	DPLKCNFD_01868	LBANOLMJ_01968
rssB_2	459.835	1.74426	0.114933	15.1764	5.0712e-52	1.87292e-51	746	690	741	203	236	184		LBANOLMJ_03192
srlR_3	149.839	1.47578	0.169028	8.73101	2.52401e-18	4.85966e-18	268	203	210	78	81	74		LBANOLMJ_01691
mutT	122.419	2.14227	0.195599	10.9524	6.47374e-28	1.49318e-27	243	193	181	44	46	43	DPLKCNFD_00505	LBANOLMJ_04201
rlmL	862.014	2.02486	0.114693	17.6546	9.38237e-70	4.38978e-69	1767	1194	1328	341	363	298		LBANOLMJ_03475
dnaJ	9996.27	7.73497	0.112347	68.849	0	0	21918	19924	19457	101	85	89		LBANOLMJ_00001
degQ	836.232	1.73534	0.10653	16.2896	1.16908e-59	4.79855e-59	1261	1409	1275	402	403	333	DPLKCNFD_00647	LBANOLMJ_01176
hflX	5665.8	1.73852	0.0732389	23.7376	1.47625e-124	1.22299e-123	9090	9044	8668	2701	2855	2164	DPLKCNFD_00708	LBANOLMJ_00246
hslU	3089.97	2.35202	0.0975369	24.1142	1.77528e-128	1.52674e-127	5010	5604	5227	1022	1036	915	DPLKCNFD_00540	LBANOLMJ_00488
cysS	689.547	1.76989	0.11009	16.0768	3.71261e-58	1.48999e-57	1324	1002	975	302	335	283	DPLKCNFD_01688	LBANOLMJ_03879
cnoX	2737.52	3.42964	0.0927092	36.9935	1.45569e-299	4.38164e-298	5163	5408	4826	511	466	394	DPLKCNFD_02747	LBANOLMJ_03912
metG	1475.06	0.725161	0.0818219	8.86268	7.81152e-19	1.51695e-18	2088	1757	1822	1145	1132	992	DPLKCNFD_02421	LBANOLMJ_02269
dnaK_1	26778.5	3.5076	0.0751087	46.7003	0	0	50319	52015	48883	4466	4635	3668	DPLKCNFD_01173	LBANOLMJ_00002
ycaO	391.861	1.28786	0.12114	10.6312	2.13451e-26	4.79468e-26	582	583	544	206	259	205		LBANOLMJ_03518
ihfB	1766.85	3.33446	0.0981886	33.9598	8.74628e-253	2.0514e-251	3418	3511	2967	329	360	254	DPLKCNFD_02198	LBANOLMJ_03511
dnaG	2601.66	2.78901	0.0821947	33.9317	2.26746e-252	5.25004e-251	4755	4629	4588	658	703	576	DPLKCNFD_03155	LBANOLMJ_01339
rpsA	16643.6	0.896539	0.0671828	13.3448	1.27047e-40	3.81142e-40	24785	20466	21552	12259	12608	9529	DPLKCNFD_02199	LBANOLMJ_03512
rimL	146.104	0.787781	0.171378	4.59674	4.29154e-06	6.00816e-06	181	217	170	116	110	90		LBANOLMJ_02944
rlmD	824.243	1.13729	0.0893363	12.7305	4.00456e-37	1.11094e-36	1291	1118	1086	533	532	452	DPLKCNFD_02912	LBANOLMJ_01612
secB	2406.89	0.598562	0.0846658	7.0697	1.55269e-12	2.60852e-12	2921	2919	3058	2003	2033	1613	DPLKCNFD_00119	LBANOLMJ_00804
hscB	392.868	1.3954	0.119845	11.6433	2.4813e-31	6.13866e-31	618	580	553	219	207	208	DPLKCNFD_02770	LBANOLMJ_01859
yciH	67.7402	1.77616	0.247019	7.19037	6.46164e-13	1.09575e-12	110	104	109	29	41	21	DPLKCNFD_01319	LBANOLMJ_03083
amiB	1288.58	0.622044	0.101363	6.13679	8.42077e-10	1.31443e-09	1997	1395	1451	1026	1125	848	DPLKCNFD_00704	LBANOLMJ_00250
tsaD	507.072	1.68624	0.112562	14.9805	9.84482e-51	3.54178e-50	921	749	721	225	274	210	DPLKCNFD_03152	LBANOLMJ_01341
tsaE	346.659	1.66021	0.129314	12.8386	9.97061e-38	2.81358e-37	640	463	526	179	180	134	DPLKCNFD_00703	LBANOLMJ_00251
dnaB	638.401	0.872407	0.0961475	9.07363	1.15119e-19	2.28216e-19	925	860	761	468	476	386	DPLKCNFD_00663	LBANOLMJ_00373
rpsU	1665.84	0.966858	0.123174	7.8495	4.17683e-15	7.43921e-15	3024	1811	2021	1119	1260	951	DPLKCNFD_03153	LBANOLMJ_01340
rlmA	190.95	1.22388	0.161995	7.55507	4.18622e-14	7.29759e-14	300	255	271	136	134	72		LBANOLMJ_02550
gcvA	420.836	0.588581	0.107935	5.45309	4.95014e-08	7.35193e-08	556	504	498	339	386	270		LBANOLMJ_01589
hscC	284.888	3.63509	0.180882	20.0965	7.92482e-90	4.55803e-89	548	524	546	32	41	51	DPLKCNFD_02144	LBANOLMJ_03769
rplU	4059.07	0.672044	0.240368	2.79589	0.00517568	0.00630295	7286	3735	4544	3324	3471	2483	DPLKCNFD_03321	LBANOLMJ_01224
trmH_1	259.084	0.853983	0.134763	6.33694	2.34367e-10	3.72266e-10	360	332	336	183	226	139		LBANOLMJ_00014
yibL	393.426	0.863114	0.118799	7.26531	3.72178e-13	6.35907e-13	608	456	506	299	314	215	DPLKCNFD_02605	LBANOLMJ_00811
mutM	148.614	1.5942	0.179556	8.87859	6.77127e-19	1.32062e-18	237	229	222	68	100	52	DPLKCNFD_00010	LBANOLMJ_00778
ndk	1102.71	2.62227	0.0907705	28.889	1.64109e-183	2.22843e-182	2164	1884	1806	314	339	257	DPLKCNFD_02764	LBANOLMJ_01868
ftsI	694.899	1.48115	0.098074	15.1023	1.56274e-51	5.71316e-51	1167	1040	952	392	408	286	DPLKCNFD_00484	LBANOLMJ_04216
ftsL	132.579	0.794414	0.187475	4.23744	2.2608e-05	3.07224e-05	180	142	194	93	92	98	DPLKCNFD_00483	LBANOLMJ_04217
rnk	302.626	1.91151	0.133473	14.3213	1.61051e-46	5.35651e-46	536	453	486	145	139	93	DPLKCNFD_02707	LBANOLMJ_03809
rlmN	668.727	1.8282	0.125564	14.56	5.04832e-48	1.72349e-47	1387	911	943	309	301	256	DPLKCNFD_01554	LBANOLMJ_01869
rna	372.231	1.1032	0.121259	9.0979	9.20951e-20	1.82974e-19	555	539	470	217	261	217		LBANOLMJ_03808

## Sheet: Metabolism of cofactors and v
genes	baseMean	log2FoldChange	lfcSE	stat	pvalue	padj	HQB5_1	HQB5_2	HQB5_3	OP50_1	OP50_2	OP50_3	S.algae_name	E.coli_name
sad	1511.03	5.39276	0.144354	37.3578	1.89534e-305	5.9017e-304	2844	3277	2929	83	75	50		LBANOLMJ_02848
lipB	1191.52	3.27291	0.108418	30.188	3.40918e-200	5.26238e-199	2632	1950	2100	242	249	171	DPLKCNFD_01103	LBANOLMJ_03789
nadA	854.768	3.07748	0.10537	29.2065	1.6058e-187	2.24812e-186	1793	1443	1484	190	188	156	DPLKCNFD_02173	LBANOLMJ_03673
phoA	442.431	4.86686	0.191095	25.4682	4.43534e-143	4.47499e-142	908	938	785	26	25	35		LBANOLMJ_04019
pntB	2079.3	2.30207	0.0904958	25.4384	9.4834e-143	9.46244e-142	3550	3636	3439	759	781	539	DPLKCNFD_00925	LBANOLMJ_02774
nadB	562.325	2.75997	0.114236	24.1602	5.82725e-129	5.08406e-128	1084	1002	935	147	167	114	DPLKCNFD_03106	LBANOLMJ_01812
pabC	479.301	3.0162	0.126346	23.8726	5.89755e-126	4.95394e-125	946	881	801	106	104	100	DPLKCNFD_02417	LBANOLMJ_03333
ilvI	414.052	2.86444	0.136159	21.0375	2.97593e-98	1.85329e-97	801	783	660	118	94	83	DPLKCNFD_01897	LBANOLMJ_04222
pntA	1567.21	1.77507	0.0943865	18.8064	6.6985e-79	3.49638e-78	2439	2625	2383	765	715	608	DPLKCNFD_00926	LBANOLMJ_02773
menA	272.764	2.52907	0.148157	17.0702	2.47314e-65	1.08939e-64	500	504	428	79	93	66	DPLKCNFD_01407	LBANOLMJ_00489
bioD1_2	160.454	3.69122	0.218706	16.8776	6.5767e-64	2.84833e-63	324	301	292	24	24	20		LBANOLMJ_03645
adk	2087.04	1.30497	0.0779698	16.7368	7.06766e-63	3.03187e-62	3485	2823	2870	1254	1317	985	DPLKCNFD_02746	LBANOLMJ_03930
folK	156.063	3.96715	0.240073	16.5248	2.43349e-61	1.01733e-60	315	315	272	18	15	22		LBANOLMJ_04159
acpS	177.589	3.28669	0.199319	16.4896	4.35936e-61	1.81406e-60	364	335	296	44	34	20	DPLKCNFD_03095	LBANOLMJ_01823
thiI	832.785	1.85977	0.113539	16.38	2.65817e-60	1.09855e-59	1667	1187	1193	353	373	331	DPLKCNFD_02957	LBANOLMJ_03980
purN	596.546	1.62288	0.105643	15.3619	2.94773e-53	1.11372e-52	932	944	891	304	295	261	DPLKCNFD_02489	LBANOLMJ_01887
ubiX	214.715	2.37753	0.156429	15.1989	3.59876e-52	1.34007e-51	379	372	356	72	70	62	DPLKCNFD_01022	LBANOLMJ_02068
folB	141.235	2.99917	0.204484	14.667	1.04838e-48	3.64813e-48	294	244	238	34	36	23	DPLKCNFD_03150	LBANOLMJ_01348
ybgC	233.655	2.36808	0.161806	14.6353	1.67326e-48	5.76701e-48	468	352	388	77	67	78	DPLKCNFD_02481	LBANOLMJ_03686
ubiI	928.917	1.23862	0.0871357	14.2148	7.41133e-46	2.4292e-45	1422	1333	1263	587	570	473	DPLKCNFD_03391	LBANOLMJ_01491
menD	586.362	1.36604	0.103695	13.1736	1.24509e-39	3.64446e-39	896	865	837	352	321	291	DPLKCNFD_04066	LBANOLMJ_02116
ilvH	120.332	2.73176	0.210904	12.9526	2.27038e-38	6.47758e-38	216	217	210	34	34	25	DPLKCNFD_01896	LBANOLMJ_04221
moaE	147.821	2.3505	0.182021	12.9133	3.78621e-38	1.07514e-37	278	243	241	44	57	42	DPLKCNFD_04143	LBANOLMJ_03638
thiE	94.1175	3.36634	0.263914	12.7554	2.90763e-37	8.11619e-37	187	165	176	20	14	15	DPLKCNFD_02059	LBANOLMJ_00432
bioF	108.768	2.63247	0.21947	11.9947	3.7892e-33	9.73442e-33	188	201	186	33	30	26	DPLKCNFD_02699	LBANOLMJ_03647
pdxH	318.832	1.62809	0.135759	11.9925	3.89076e-33	9.98112e-33	523	516	443	144	156	156	DPLKCNFD_01969	LBANOLMJ_02736
mobA	255.693	1.64814	0.139429	11.8207	3.05297e-32	7.67921e-32	434	402	360	116	150	100	DPLKCNFD_00006	LBANOLMJ_00565
bioC	78.4675	3.60365	0.306453	11.7592	6.33147e-32	1.58594e-31	142	144	158	9	13	13		LBANOLMJ_03646
coaA_1	191.733	1.76418	0.154946	11.3857	4.92607e-30	1.19096e-29	347	270	298	90	98	70		LBANOLMJ_00450
menH	236.556	2.046	0.179727	11.384	5.02568e-30	1.21342e-29	399	367	407	101	127	49		LBANOLMJ_02117
cobS	177.823	1.73447	0.157236	11.031	2.7078e-28	6.28571e-28	295	266	281	89	89	65	DPLKCNFD_00801	LBANOLMJ_02384
bioB	102.887	2.42248	0.22018	11.0023	3.72603e-28	8.63826e-28	180	190	164	34	40	22		LBANOLMJ_03648
cobT	279.475	1.43051	0.130498	10.9619	5.82686e-28	1.34569e-27	447	428	382	155	175	118	DPLKCNFD_00800	LBANOLMJ_02385
folE	785.697	1.37772	0.126441	10.8961	1.20258e-27	2.76669e-27	1475	918	1125	453	435	395	DPLKCNFD_00456	LBANOLMJ_02229
ribC	377.517	1.1309	0.113573	9.95744	2.34014e-23	4.95461e-23	586	498	514	258	239	201	DPLKCNFD_02118	LBANOLMJ_02711
folP	285.546	1.33107	0.136015	9.78621	1.29044e-22	2.66956e-22	492	386	387	188	179	116	DPLKCNFD_01192	LBANOLMJ_01233
pabB	139.404	1.74825	0.18203	9.60415	7.67876e-22	1.56876e-21	256	213	196	60	83	47	DPLKCNFD_02249	LBANOLMJ_02561
moaA	532.684	0.997456	0.107959	9.23923	2.48266e-20	4.96532e-20	724	700	756	382	376	292		LBANOLMJ_03642
thiC	137.194	1.5021	0.173312	8.66703	4.43554e-18	8.44107e-18	210	199	214	76	74	61	DPLKCNFD_02058	LBANOLMJ_00431
lipA	1200.78	0.779523	0.0910523	8.56127	1.11632e-17	2.1155e-17	1765	1416	1505	906	1024	692	DPLKCNFD_01102	LBANOLMJ_03791
pdxA	637.065	0.809874	0.0962603	8.41337	3.98387e-17	7.45582e-17	885	852	762	492	481	392	DPLKCNFD_03303	LBANOLMJ_04248
coaE	118.722	1.59581	0.190647	8.37051	5.73678e-17	1.07031e-16	221	179	153	67	63	45	DPLKCNFD_00508	LBANOLMJ_04198
dmsA	1363.32	0.719009	0.0899997	7.98902	1.36018e-15	2.45648e-15	1718	1787	1705	1110	1117	823	DPLKCNFD_00551	LBANOLMJ_03529
coaBC	506.958	0.821473	0.112502	7.30183	2.8388e-13	4.8781e-13	763	616	619	353	368	352	DPLKCNFD_00460	LBANOLMJ_00774
moaC	143.952	1.24224	0.170544	7.28395	3.24177e-13	5.54416e-13	200	223	198	84	94	74	DPLKCNFD_04145	LBANOLMJ_03640
ribE	980.117	0.773196	0.108356	7.13571	9.62869e-13	1.6267e-12	1565	1070	1196	702	818	616	DPLKCNFD_01352	LBANOLMJ_03988
queF	347.804	0.836961	0.121242	6.90322	5.08374e-12	8.46977e-12	502	400	472	268	255	213	DPLKCNFD_03014	LBANOLMJ_01603
torA	106.62	1.37569	0.202569	6.7912	1.11205e-11	1.83413e-11	158	171	143	52	58	63	DPLKCNFD_01226	LBANOLMJ_03427
thiL	340.084	0.751157	0.115828	6.48509	8.86811e-11	1.42743e-10	491	403	423	270	276	204	DPLKCNFD_01356	LBANOLMJ_03986
hemG	231.018	0.832922	0.134294	6.20221	5.56744e-10	8.75091e-10	345	296	273	165	188	138		LBANOLMJ_00568
cobU	145.274	1.05789	0.1749	6.04858	1.46132e-09	2.27317e-09	221	196	189	122	91	67		LBANOLMJ_02383
nadE	382.688	0.803151	0.133179	6.03059	1.63361e-09	2.5368e-09	629	428	453	287	332	210	DPLKCNFD_02538	LBANOLMJ_02632
thiH	65.6808	1.4171	0.238634	5.9384	2.87826e-09	4.43527e-09	106	92	96	39	32	34	DPLKCNFD_02062	LBANOLMJ_00436
pabA	106.043	0.975754	0.199746	4.88497	1.03445e-06	1.47335e-06	156	124	153	90	63	58	DPLKCNFD_00724	LBANOLMJ_01055
thiG	44.951	1.10833	0.30919	3.58464	0.000337548	0.000434816	59	77	52	18	34	31	DPLKCNFD_02061	LBANOLMJ_00435
acpH	98.6354	0.770928	0.215276	3.58111	0.000342134	0.00044041	156	93	135	66	73	74	DPLKCNFD_02797	LBANOLMJ_03999

## Sheet: Chaperones and folding cataly
genes	baseMean	log2FoldChange	lfcSE	stat	pvalue	padj	HQB5_1	HQB5_2	HQB5_3	OP50_1	OP50_2	OP50_3	S.algae_name	E.coli_name
fkpB	348.691	0.922944	0.12761	7.23254	4.74059e-13	8.0541e-13	488	463	454	212	294	205	DPLKCNFD_03051	LBANOLMJ_04272
grxA	48.9364	2.95662	0.34947	8.46029	2.66709e-17	5.00703e-17	123	66	81	10	13	10	DPLKCNFD_01976	LBANOLMJ_03574
dnaJ	9996.27	7.73497	0.112347	68.849	0	0	21918	19924	19457	101	85	89		LBANOLMJ_00001
degQ	836.232	1.73534	0.10653	16.2896	1.16908e-59	4.79855e-59	1261	1409	1275	402	403	333	DPLKCNFD_00647	LBANOLMJ_01176
hypB	512.095	1.34404	0.137611	9.76691	1.56137e-22	3.22636e-22	650	850	747	295	333	229		LBANOLMJ_01671
dsbE	400.481	4.16845	0.167656	24.8631	1.86529e-136	1.75453e-135	796	804	732	35	45	44	DPLKCNFD_00342	LBANOLMJ_02188
hslU	3089.97	2.35202	0.0975369	24.1142	1.77528e-128	1.52674e-127	5010	5604	5227	1022	1036	915	DPLKCNFD_00540	LBANOLMJ_00488
clpB	17622.1	1.55477	0.0747513	20.7992	4.39993e-96	2.68455e-95	27263	28254	25311	9375	9642	7424	DPLKCNFD_03323	LBANOLMJ_01797
cnoX	2737.52	3.42964	0.0927092	36.9935	1.45569e-299	4.38164e-298	5163	5408	4826	511	466	394	DPLKCNFD_02747	LBANOLMJ_03912
hscC	284.888	3.63509	0.180882	20.0965	7.92482e-90	4.55803e-89	548	524	546	32	41	51	DPLKCNFD_02144	LBANOLMJ_03769
hybF	182.255	1.76008	0.158097	11.1329	8.67886e-29	2.04355e-28	314	277	277	99	84	63		LBANOLMJ_01411
atpB	2895.92	0.918909	0.0706553	13.0055	1.13813e-38	3.26781e-38	4163	3796	3710	2154	2080	1679	DPLKCNFD_00059	LBANOLMJ_00673
dnaK_1	26778.5	3.5076	0.0751087	46.7003	0	0	50319	52015	48883	4466	4635	3668	DPLKCNFD_01173	LBANOLMJ_00002
groL	25410.3	3.45906	0.088191	39.2223	0	0	45690	51212	45993	4464	4626	3442	DPLKCNFD_03654	LBANOLMJ_00277
fklB	831.474	1.79594	0.122318	14.6826	8.33642e-49	2.92341e-48	1699	1119	1191	365	435	301	DPLKCNFD_01180	LBANOLMJ_00212
groS	1811.37	4.63173	0.115038	40.2624	0	0	3588	3730	3384	169	135	111	DPLKCNFD_03655	LBANOLMJ_00278
ppiD	1572.26	1.26146	0.0856802	14.7228	4.59931e-49	1.61917e-48	2467	2041	2327	963	992	777	DPLKCNFD_01698	LBANOLMJ_03962
ibpA	10971.5	3.81289	0.0731766	52.1053	0	0	21709	21304	20003	1463	1612	1228	DPLKCNFD_01890	LBANOLMJ_00723
trxB	495.724	1.92692	0.115528	16.6793	1.85357e-62	7.89517e-62	893	836	693	207	218	183	DPLKCNFD_02124	LBANOLMJ_03535
grpE	2896.67	1.89704	0.0866819	21.8851	3.59961e-106	2.52953e-105	5157	4628	4305	1362	1371	912	DPLKCNFD_01367	LBANOLMJ_01778
htpG	7441.05	3.59005	0.084193	42.6407	0	0	13924	14809	13468	1206	1239	929	DPLKCNFD_02748	LBANOLMJ_03931
secB	2406.89	0.598562	0.0846658	7.0697	1.55269e-12	2.60852e-12	2921	2919	3058	2003	2033	1613	DPLKCNFD_00119	LBANOLMJ_00804
hscB	392.868	1.3954	0.119845	11.6433	2.4813e-31	6.13866e-31	618	580	553	219	207	208	DPLKCNFD_02770	LBANOLMJ_01859

## Sheet: Transfer RNA biogenesis
genes	baseMean	log2FoldChange	lfcSE	stat	pvalue	padj	HQB5_1	HQB5_2	HQB5_3	OP50_1	OP50_2	OP50_3	S.algae_name	E.coli_name
tilS	652.221	2.5995	0.10604	24.5143	1.03908e-132	9.28998e-132	1220	1137	1090	184	195	165	DPLKCNFD_02973	LBANOLMJ_04114
truC	349.727	3.80887	0.165696	22.9871	6.28037e-117	4.93145e-116	791	607	620	43	47	47	DPLKCNFD_03003	LBANOLMJ_01606
selU	386.859	2.40044	0.130823	18.3487	3.38259e-75	1.66457e-74	747	655	606	109	151	104	DPLKCNFD_00279	LBANOLMJ_03901
thiI	832.785	1.85977	0.113539	16.38	2.65817e-60	1.09855e-59	1667	1187	1193	353	373	331	DPLKCNFD_02957	LBANOLMJ_03980
cysS	689.547	1.76989	0.11009	16.0768	3.71261e-58	1.48999e-57	1324	1002	975	302	335	283	DPLKCNFD_01688	LBANOLMJ_03879
tsaD	507.072	1.68624	0.112562	14.9805	9.84482e-51	3.54178e-50	921	749	721	225	274	210	DPLKCNFD_03152	LBANOLMJ_01341
dusC	131.577	2.66861	0.205536	12.9836	1.51551e-38	4.33072e-38	274	232	198	34	45	27	DPLKCNFD_02760	LBANOLMJ_02242
tsaE	346.659	1.66021	0.129314	12.8386	9.97061e-38	2.81358e-37	640	463	526	179	180	134	DPLKCNFD_00703	LBANOLMJ_00251
cmoB	233.679	1.82244	0.144607	12.6027	2.04065e-36	5.61801e-36	392	359	371	120	107	78	DPLKCNFD_02072	LBANOLMJ_02499
mnmA	1458.59	1.1732	0.0959543	12.2266	2.24111e-34	5.91733e-34	2530	1837	1893	970	938	740	DPLKCNFD_02434	LBANOLMJ_03296
cmoA	162.212	2.16998	0.180295	12.0357	2.30604e-33	5.94959e-33	330	265	228	70	62	43	DPLKCNFD_02073	LBANOLMJ_02500
tusC	226.679	1.72631	0.149338	11.5598	6.58994e-31	1.61704e-30	345	382	342	110	117	84	DPLKCNFD_02135	LBANOLMJ_01072
dusB	1255.33	1.05094	0.100337	10.4741	1.13641e-25	2.52133e-25	2134	1497	1614	828	869	711	DPLKCNFD_03856	LBANOLMJ_01152
rnd	571.527	1.10627	0.115997	9.53704	1.46963e-21	2.99565e-21	979	712	725	373	355	336	DPLKCNFD_02371	LBANOLMJ_02569
tsaB	238.011	1.46955	0.155987	9.42098	4.46909e-21	9.05856e-21	413	357	311	161	110	102	DPLKCNFD_02377	LBANOLMJ_02566
ettA	1237.61	0.834088	0.0908107	9.18491	4.11864e-20	8.20094e-20	1631	1715	1527	884	968	769	DPLKCNFD_01348	LBANOLMJ_00025
rna	372.231	1.1032	0.121259	9.0979	9.20951e-20	1.82974e-19	555	539	470	217	261	217		LBANOLMJ_03808
metG	1475.06	0.725161	0.0818219	8.86268	7.81152e-19	1.51695e-18	2088	1757	1822	1145	1132	992	DPLKCNFD_02421	LBANOLMJ_02269
ttcA	439.654	1.09599	0.128224	8.54747	1.25818e-17	2.38184e-17	691	511	647	311	316	206	DPLKCNFD_02164	LBANOLMJ_03020
mnmE	676.362	0.777386	0.0970732	8.00824	1.16363e-15	2.10995e-15	909	880	841	538	551	388		LBANOLMJ_00704
tusE	182.532	1.25334	0.158385	7.91326	2.50739e-15	4.50134e-15	271	246	273	94	123	100	DPLKCNFD_02133	LBANOLMJ_03454
queF	347.804	0.836961	0.121242	6.90322	5.08374e-12	8.46977e-12	502	400	472	268	255	213	DPLKCNFD_03014	LBANOLMJ_01603
mnmC	387.541	0.734907	0.110484	6.65173	2.89666e-11	4.71719e-11	568	468	459	305	304	249		LBANOLMJ_02055
trmH_1	259.084	0.853983	0.134763	6.33694	2.34367e-10	3.72266e-10	360	332	336	183	226	139		LBANOLMJ_00014
argS	574.465	0.610879	0.101678	6.00799	1.87837e-09	2.9044e-09	838	672	637	484	475	383	DPLKCNFD_00543	LBANOLMJ_02494
gluQ	113.487	1.05083	0.183037	5.74106	9.4086e-09	1.42789e-08	178	147	148	71	90	58	DPLKCNFD_01031	LBANOLMJ_04157
tusD	305.666	0.67956	0.12093	5.61944	1.91579e-08	2.88567e-08	431	390	341	246	258	191	DPLKCNFD_02136	LBANOLMJ_01071
trmB	272.791	0.665661	0.132614	5.01952	5.18005e-07	7.47816e-07	413	297	325	206	232	184	DPLKCNFD_01297	LBANOLMJ_01441
yfiC	131.731	0.873509	0.174244	5.01313	5.35511e-07	7.71855e-07	168	188	167	88	105	81	DPLKCNFD_03405	LBANOLMJ_01811
tadA	143.088	0.624489	0.165689	3.76905	0.000163869	0.00021399	208	164	165	109	137	88		LBANOLMJ_01827
thpR	67.1259	0.928261	0.24983	3.71557	0.000202744	0.000263801	114	68	90	38	48	49	DPLKCNFD_01036	LBANOLMJ_04154
rnt	127.063	0.666676	0.191116	3.48833	0.000486056	0.000621244	154	164	159	90	88	107	DPLKCNFD_01894	LBANOLMJ_02722

## Sheet: Folate biosynthesis
genes	baseMean	log2FoldChange	lfcSE	stat	pvalue	padj	HQB5_1	HQB5_2	HQB5_3	OP50_1	OP50_2	OP50_3	S.algae_name	E.coli_name
moaC	143.952	1.24224	0.170544	7.28395	3.24177e-13	5.54416e-13	200	223	198	84	94	74	DPLKCNFD_04145	LBANOLMJ_03640
pabC	479.301	3.0162	0.126346	23.8726	5.89755e-126	4.95394e-125	946	881	801	106	104	100	DPLKCNFD_02417	LBANOLMJ_03333
moaA	532.684	0.997456	0.107959	9.23923	2.48266e-20	4.96532e-20	724	700	756	382	376	292		LBANOLMJ_03642
folK	156.063	3.96715	0.240073	16.5248	2.43349e-61	1.01733e-60	315	315	272	18	15	22		LBANOLMJ_04159
folP	285.546	1.33107	0.136015	9.78621	1.29044e-22	2.66956e-22	492	386	387	188	179	116	DPLKCNFD_01192	LBANOLMJ_01233
pabA	106.043	0.975754	0.199746	4.88497	1.03445e-06	1.47335e-06	156	124	153	90	63	58	DPLKCNFD_00724	LBANOLMJ_01055
pabB	139.404	1.74825	0.18203	9.60415	7.67876e-22	1.56876e-21	256	213	196	60	83	47	DPLKCNFD_02249	LBANOLMJ_02561
mobA	255.693	1.64814	0.139429	11.8207	3.05297e-32	7.67921e-32	434	402	360	116	150	100	DPLKCNFD_00006	LBANOLMJ_00565
moaE	147.821	2.3505	0.182021	12.9133	3.78621e-38	1.07514e-37	278	243	241	44	57	42	DPLKCNFD_04143	LBANOLMJ_03638
queF	347.804	0.836961	0.121242	6.90322	5.08374e-12	8.46977e-12	502	400	472	268	255	213	DPLKCNFD_03014	LBANOLMJ_01603
folE	785.697	1.37772	0.126441	10.8961	1.20258e-27	2.76669e-27	1475	918	1125	453	435	395	DPLKCNFD_00456	LBANOLMJ_02229
phoA	442.431	4.86686	0.191095	25.4682	4.43534e-143	4.47499e-142	908	938	785	26	25	35		LBANOLMJ_04019
folB	141.235	2.99917	0.204484	14.667	1.04838e-48	3.64813e-48	294	244	238	34	36	23	DPLKCNFD_03150	LBANOLMJ_01348

## Sheet: Flagellar assembly
genes	baseMean	log2FoldChange	lfcSE	stat	pvalue	padj	HQB5_1	HQB5_2	HQB5_3	OP50_1	OP50_2	OP50_3	S.algae_name	E.coli_name
flhB	210.814	2.19211	0.158346	13.8438	1.38617e-43	4.38427e-43	387	352	329	78	95	52		LBANOLMJ_02490
flgC	358.872	2.58466	0.356808	7.24384	4.36155e-13	7.4311e-13	521	452	899	105	108	89		LBANOLMJ_03354
flgB	369.512	3.62565	0.408744	8.87023	7.2997e-19	1.41908e-18	565	511	1003	73	54	38		LBANOLMJ_03355
flhA_1	439.4	2.68336	0.169042	15.8739	9.60329e-57	3.77855e-56	688	676	959	134	129	88	DPLKCNFD_01480	LBANOLMJ_02491
fliK	273.357	2.96959	0.193055	15.3821	2.15936e-53	8.17569e-53	439	423	618	61	65	56		LBANOLMJ_02432
fliM	344.855	2.12152	0.129259	16.4129	1.54567e-60	6.41721e-60	647	535	550	149	137	96	DPLKCNFD_01473	LBANOLMJ_02430
flgF	592.642	0.970057	0.338602	2.86489	0.0041715	0.0051007	616	633	1134	425	411	344		LBANOLMJ_03351
fliG	316.978	1.50758	0.125034	12.0574	1.77337e-33	4.5884e-33	532	476	440	183	181	125		LBANOLMJ_02436
fliR	153.105	4.34587	0.267131	16.2687	1.647e-59	6.7144e-59	302	277	316	13	10	19		LBANOLMJ_02425
fliH	365.037	2.55226	0.136898	18.6436	1.42455e-77	7.2676e-77	618	655	640	104	114	95		LBANOLMJ_02435
fliI	583.84	3.56658	0.129497	27.5418	5.55199e-167	6.68459e-166	1184	1146	988	100	90	78		LBANOLMJ_02434
fliN	271.914	2.27521	0.15142	15.0258	4.97517e-51	1.80063e-50	452	492	441	112	97	67	DPLKCNFD_01474	LBANOLMJ_02429
flgJ	443.323	2.6886	0.158999	16.9096	3.82498e-64	1.66456e-63	750	665	936	112	143	97	DPLKCNFD_01453	LBANOLMJ_03347
fliP	235.537	3.46259	0.178694	19.3772	1.20152e-83	6.53599e-83	508	420	407	39	48	29		LBANOLMJ_02427
fliE	272.729	5.93247	0.508323	11.6707	1.79992e-31	4.47748e-31	410	417	801	8	11	7		LBANOLMJ_02438
flgI	347.32	1.24129	0.125076	9.92433	3.2629e-23	6.86007e-23	503	517	479	193	220	193		LBANOLMJ_03348
fliS	665.167	1.29833	0.121499	10.686	1.18385e-26	2.67589e-26	964	838	1100	404	410	321		LBANOLMJ_02448
flgH	217.872	0.851159	0.150162	5.66828	1.4424e-08	2.18355e-08	302	262	297	140	158	156		LBANOLMJ_03349

## Sheet: Genetic Information Processin
genes	baseMean	log2FoldChange	lfcSE	stat	pvalue	padj	HQB5_1	HQB5_2	HQB5_3	OP50_1	OP50_2	OP50_3	S.algae_name	E.coli_name
tusD	305.666	0.67956	0.12093	5.61944	1.91579e-08	2.88567e-08	431	390	341	246	258	191	DPLKCNFD_02136	LBANOLMJ_01071
tusE	182.532	1.25334	0.158385	7.91326	2.50739e-15	4.50134e-15	271	246	273	94	123	100	DPLKCNFD_02133	LBANOLMJ_03454
tusC	226.679	1.72631	0.149338	11.5598	6.58994e-31	1.61704e-30	345	382	342	110	117	84	DPLKCNFD_02135	LBANOLMJ_01072
mnmA	1458.59	1.1732	0.0959543	12.2266	2.24111e-34	5.91733e-34	2530	1837	1893	970	938	740	DPLKCNFD_02434	LBANOLMJ_03296
holA	352.43	1.56163	0.120897	12.917	3.60937e-38	1.02654e-37	565	531	523	173	186	165	DPLKCNFD_03246	LBANOLMJ_03779
sbcB	443.832	1.06226	0.115164	9.22383	2.86668e-20	5.72701e-20	718	530	606	298	299	250	DPLKCNFD_01948	LBANOLMJ_02369
selA	771.483	1.64816	0.104686	15.7439	7.5666e-56	2.95146e-55	1346	1229	1035	383	370	343	DPLKCNFD_03681	LBANOLMJ_00822
xseA	880.805	0.940119	0.0967839	9.71358	2.63896e-22	5.43439e-22	1344	1053	1176	583	666	529	DPLKCNFD_01562	LBANOLMJ_01877
recR	553.845	1.5069	0.107611	14.0033	1.48893e-44	4.78471e-44	899	809	814	266	314	267	DPLKCNFD_02750	LBANOLMJ_03932
rpmH	1044.73	1.91031	0.119584	15.9746	1.91972e-57	7.6031e-57	2173	1450	1500	416	471	403	DPLKCNFD_00072	LBANOLMJ_00707
argS	574.465	0.610879	0.101678	6.00799	1.87837e-09	2.9044e-09	838	672	637	484	475	383	DPLKCNFD_00543	LBANOLMJ_02494
thiI	832.785	1.85977	0.113539	16.38	2.65817e-60	1.09855e-59	1667	1187	1193	353	373	331	DPLKCNFD_02957	LBANOLMJ_03980
rne	2773.98	1.1058	0.0885101	12.4935	8.10544e-36	2.21794e-35	3722	3940	3954	1811	1891	1490	DPLKCNFD_01931	LBANOLMJ_03344
rpsT	3074.39	3.36611	0.232293	14.4908	1.38443e-47	4.66472e-47	8192	4365	4939	556	612	441	DPLKCNFD_03056	LBANOLMJ_04276
rpmI	7402.07	2.14994	0.0713226	30.144	1.28671e-199	1.96932e-198	13988	12112	11206	2757	3030	2258	DPLKCNFD_02122	LBANOLMJ_02656
thiS	8.75039	1.69955	0.662701	2.56459	0.0103298	0.012363	14	14	13	1	6	5		LBANOLMJ_00434
mutH	106.832	0.802743	0.187385	4.28392	1.83629e-05	2.50668e-05	158	145	117	85	87	59	DPLKCNFD_03117	LBANOLMJ_01565
groL	25410.3	3.45906	0.088191	39.2223	0	0	45690	51212	45993	4464	4626	3442	DPLKCNFD_03654	LBANOLMJ_00277
rpsO	2613.35	0.600273	0.101864	5.89286	3.7957e-09	5.82912e-09	4029	3047	2693	1999	2346	1783	DPLKCNFD_01203	LBANOLMJ_01245
rhlB	2126.46	1.36767	0.0959579	14.2528	4.30652e-46	1.42186e-45	3842	2701	2949	1215	1242	1040	DPLKCNFD_03822	LBANOLMJ_00636
recF	706.553	1.46876	0.107085	13.7158	8.16374e-43	2.55524e-42	1283	926	1003	382	395	328		LBANOLMJ_00710
dnaE	1494.53	1.74685	0.0797135	21.9141	1.90544e-106	1.34423e-105	2508	2359	2225	723	726	576	DPLKCNFD_02974	LBANOLMJ_04118
rho	8088.39	1.03476	0.0914493	11.3152	1.1041e-29	2.65161e-29	13319	9553	10756	5247	5522	4809	DPLKCNFD_03824	LBANOLMJ_00634
rplT	13526.1	2.69752	0.0831734	32.4326	9.54483e-231	1.93685e-229	27498	24210	20727	3670	4143	2892	DPLKCNFD_02123	LBANOLMJ_02657
ung	310.935	2.09524	0.134067	15.6283	4.66908e-55	1.79795e-54	544	520	489	126	139	85		LBANOLMJ_01806
ligA	593.544	1.31811	0.099296	13.2745	3.25359e-40	9.64857e-40	906	877	825	362	364	278	DPLKCNFD_01869	LBANOLMJ_01969
secA	6556.43	1.51847	0.0676835	22.4349	1.79772e-111	1.33609e-110	10387	9736	9780	3523	3589	2892	DPLKCNFD_00498	LBANOLMJ_04202
xthA	436.957	2.19738	0.126598	17.3571	1.74192e-67	7.98453e-67	751	799	658	160	180	123	DPLKCNFD_01847	LBANOLMJ_02623
cysS	689.547	1.76989	0.11009	16.0768	3.71261e-58	1.48999e-57	1324	1002	975	302	335	283	DPLKCNFD_01688	LBANOLMJ_03879
moaE	147.821	2.3505	0.182021	12.9133	3.78621e-38	1.07514e-37	278	243	241	44	57	42	DPLKCNFD_04143	LBANOLMJ_03638
metG	1475.06	0.725161	0.0818219	8.86268	7.81152e-19	1.51695e-18	2088	1757	1822	1145	1132	992	DPLKCNFD_02421	LBANOLMJ_02269
dnaK_1	26778.5	3.5076	0.0751087	46.7003	0	0	50319	52015	48883	4466	4635	3668	DPLKCNFD_01173	LBANOLMJ_00002
nth	202.208	3.46137	0.192134	18.0154	1.47455e-72	7.04507e-72	378	383	377	34	33	32	DPLKCNFD_02354	LBANOLMJ_02742
moaD	84.6054	1.08306	0.215017	5.03709	4.72669e-07	6.83459e-07	130	121	103	44	61	54	DPLKCNFD_04144	LBANOLMJ_03639
secD	1418.14	0.924191	0.0817726	11.302	1.28311e-29	3.07333e-29	1994	1932	1791	972	1079	836		LBANOLMJ_03995
dnaG	2601.66	2.78901	0.0821947	33.9317	2.26746e-252	5.25004e-251	4755	4629	4588	658	703	576	DPLKCNFD_03155	LBANOLMJ_01339
rpsA	16643.6	0.896539	0.0671828	13.3448	1.27047e-40	3.81142e-40	24785	20466	21552	12259	12608	9529	DPLKCNFD_02199	LBANOLMJ_03512
secB	2406.89	0.598562	0.0846658	7.0697	1.55269e-12	2.60852e-12	2921	2919	3058	2003	2033	1613	DPLKCNFD_00119	LBANOLMJ_00804
ruvA	314.876	1.28711	0.125023	10.295	7.42306e-25	1.62301e-24	468	460	446	178	213	150	DPLKCNFD_02078	LBANOLMJ_02509
ruvC	256.15	0.734162	0.12658	5.8	6.63156e-09	1.01068e-08	361	312	314	202	212	155	DPLKCNFD_02077	LBANOLMJ_02507
moaC	143.952	1.24224	0.170544	7.28395	3.24177e-13	5.54416e-13	200	223	198	84	94	74	DPLKCNFD_04145	LBANOLMJ_03640
moaA	532.684	0.997456	0.107959	9.23923	2.48266e-20	4.96532e-20	724	700	756	382	376	292		LBANOLMJ_03642
rpsP	2407.28	0.944801	0.0802651	11.771	5.50647e-32	1.38121e-31	3495	3005	3259	1635	1870	1361	DPLKCNFD_03090	LBANOLMJ_01782
dnaB	638.401	0.872407	0.0961475	9.07363	1.15119e-19	2.28216e-19	925	860	761	468	476	386	DPLKCNFD_00663	LBANOLMJ_00373
rpsU	1665.84	0.966858	0.123174	7.8495	4.17683e-15	7.43921e-15	3024	1811	2021	1119	1260	951	DPLKCNFD_03153	LBANOLMJ_01340
rplU	4059.07	0.672044	0.240368	2.79589	0.00517568	0.00630295	7286	3735	4544	3324	3471	2483	DPLKCNFD_03321	LBANOLMJ_01224
ruvB	458.144	1.26326	0.108375	11.6565	2.1268e-31	5.26887e-31	697	649	644	289	267	237	DPLKCNFD_02079	LBANOLMJ_02510
rpsR	1423.38	0.995746	0.0781385	12.7433	3.39541e-37	9.44854e-37	2075	1916	1848	957	1029	817	DPLKCNFD_00660	LBANOLMJ_00217
mutM	148.614	1.5942	0.179556	8.87859	6.77127e-19	1.32062e-18	237	229	222	68	100	52	DPLKCNFD_00010	LBANOLMJ_00778
tatC	604.495	0.658466	0.102417	6.42927	1.28217e-10	2.05102e-10	841	701	742	496	539	357	DPLKCNFD_03815	LBANOLMJ_00578
recO	208.156	1.98428	0.153464	12.9299	3.05298e-38	8.69667e-38	395	327	306	93	93	63	DPLKCNFD_03097	LBANOLMJ_01821
dam_1	510.196	2.13203	0.140349	15.1909	4.06171e-52	1.50935e-51	1095	668	816	204	205	152		LBANOLMJ_01029

## Sheet: Sulfur relay system
genes	baseMean	log2FoldChange	lfcSE	stat	pvalue	padj	HQB5_1	HQB5_2	HQB5_3	OP50_1	OP50_2	OP50_3	S.algae_name	E.coli_name
thiS	8.75039	1.69955	0.662701	2.56459	0.0103298	0.012363	14	14	13	1	6	5		LBANOLMJ_00434
moaE	147.821	2.3505	0.182021	12.9133	3.78621e-38	1.07514e-37	278	243	241	44	57	42	DPLKCNFD_04143	LBANOLMJ_03638
moaD	84.6054	1.08306	0.215017	5.03709	4.72669e-07	6.83459e-07	130	121	103	44	61	54	DPLKCNFD_04144	LBANOLMJ_03639
tusD	305.666	0.67956	0.12093	5.61944	1.91579e-08	2.88567e-08	431	390	341	246	258	191	DPLKCNFD_02136	LBANOLMJ_01071
thiI	832.785	1.85977	0.113539	16.38	2.65817e-60	1.09855e-59	1667	1187	1193	353	373	331	DPLKCNFD_02957	LBANOLMJ_03980
moaC	143.952	1.24224	0.170544	7.28395	3.24177e-13	5.54416e-13	200	223	198	84	94	74	DPLKCNFD_04145	LBANOLMJ_03640
tusE	182.532	1.25334	0.158385	7.91326	2.50739e-15	4.50134e-15	271	246	273	94	123	100	DPLKCNFD_02133	LBANOLMJ_03454
moaA	532.684	0.997456	0.107959	9.23923	2.48266e-20	4.96532e-20	724	700	756	382	376	292		LBANOLMJ_03642
tusC	226.679	1.72631	0.149338	11.5598	6.58994e-31	1.61704e-30	345	382	342	110	117	84	DPLKCNFD_02135	LBANOLMJ_01072
mnmA	1458.59	1.1732	0.0959543	12.2266	2.24111e-34	5.91733e-34	2530	1837	1893	970	938	740	DPLKCNFD_02434	LBANOLMJ_03296

## Sheet: Bacterial secretion system
genes	baseMean	log2FoldChange	lfcSE	stat	pvalue	padj	HQB5_1	HQB5_2	HQB5_3	OP50_1	OP50_2	OP50_3	S.algae_name	E.coli_name
gspD	1409.87	5.36122	0.133445	40.1755	0	0	2889	2883	2691	69	62	66		LBANOLMJ_01090
gspE	1258.9	6.01932	0.158105	38.0718	0	0	2754	2511	2378	35	50	28	DPLKCNFD_00511	LBANOLMJ_01089
gspF	806.759	5.32465	0.158886	33.5124	3.18381e-246	7.18744e-245	1739	1598	1514	36	48	32		LBANOLMJ_01088
gspK	571.099	4.29958	0.144289	29.7985	4.0839e-195	6.09548e-194	1235	1060	1058	59	59	45	DPLKCNFD_01278	LBANOLMJ_01083
gspJ	451.129	5.06834	0.190502	26.6053	5.90043e-156	6.74442e-155	958	885	855	23	30	24		LBANOLMJ_01084
gspH	487.832	6.72314	0.295751	22.7324	2.14132e-114	1.65266e-113	1139	982	866	11	8	8	DPLKCNFD_00267	LBANOLMJ_01086
secA	6556.43	1.51847	0.0676835	22.4349	1.79772e-111	1.33609e-110	10387	9736	9780	3523	3589	2892	DPLKCNFD_00498	LBANOLMJ_04202
gspG	558.456	7.42934	0.346094	21.4663	3.21798e-102	2.13664e-101	1140	1195	1077	7	6	6		LBANOLMJ_01087
epsM	235.997	4.01285	0.19908	20.157	2.33685e-90	1.35268e-89	478	446	443	22	31	28	DPLKCNFD_00272	LBANOLMJ_01433
gspI	213.601	5.81441	0.331184	17.5564	5.31039e-69	2.46544e-68	484	392	419	9	6	7		LBANOLMJ_01085
pppA	123.194	3.19244	0.23064	13.8416	1.42894e-43	4.51165e-43	268	192	227	28	27	17		LBANOLMJ_01429
secD	1418.14	0.924191	0.0817726	11.302	1.28311e-29	3.07333e-29	1994	1932	1791	972	1079	836		LBANOLMJ_03995
secB	2406.89	0.598562	0.0846658	7.0697	1.55269e-12	2.60852e-12	2921	2919	3058	2003	2033	1613	DPLKCNFD_00119	LBANOLMJ_00804
tatC	604.495	0.658466	0.102417	6.42927	1.28217e-10	2.05102e-10	841	701	742	496	539	357	DPLKCNFD_03815	LBANOLMJ_00578

[truncated: 1 more sheets: Folding, sorting and degradat]
