# Supplementary material for: Multi-Omics Integrative Analysis to Reveal the Impacts of Shewanella algae on the Development and Lifespan of Marine Nematode Litoditis marina
Source: Int J Mol Sci. 2024 Aug 22;25(16):9111. doi: 10.3390/ijms25169111 (PMC11354469; doi:10.3390/ijms25169111)
Supplement: Supplementary file 1 [file ijms-25-09111-s001.zip › Table S11.xlsx]

## Sheet: down_kegg
Term Name	MainClass	GeneHitsInSelectedSet	AllGenesInSelectedSet	GeneHitsInBackground	AllGenesInBackground	p-value	enrichFactor	GeneListInSelectedSets	corrected p-value(BH method)	Old Term Name
Amino acid metabolism	A09100 Metabolism	83	553	239	3191	9.90519e-12	2.00393	LBANOLMJ_04062, LBANOLMJ_04261, LBANOLMJ_04180, LBANOLMJ_01790, LBANOLMJ_02361, LBANOLMJ_02360, LBANOLMJ_04225, LBANOLMJ_00462, LBANOLMJ_04185, LBANOLMJ_00463, LBANOLMJ_02640, LBANOLMJ_00460, LBANOLMJ_02089, LBANOLMJ_01198, LBANOLMJ_01792, LBANOLMJ_00461, LBANOLMJ_01791, LBANOLMJ_01197, LBANOLMJ_00021, LBANOLMJ_03495, LBANOLMJ_00587, LBANOLMJ_00741, LBANOLMJ_01835, LBANOLMJ_04227, LBANOLMJ_01238,…	2.00085e-09	B 09105 Amino acid metabolism
Protein families_genetic information processing	A09180 Brite Hierarchies	175	553	688	3191	6.42917e-10	1.46775	LBANOLMJ_03093, LBANOLMJ_01471, LBANOLMJ_01075, LBANOLMJ_01350, LBANOLMJ_00382, LBANOLMJ_03499, LBANOLMJ_01112, LBANOLMJ_01111, LBANOLMJ_00023, LBANOLMJ_01231, LBANOLMJ_01110, LBANOLMJ_03539, LBANOLMJ_01114, LBANOLMJ_02565, LBANOLMJ_02169, LBANOLMJ_01113, LBANOLMJ_00668, LBANOLMJ_01119, LBANOLMJ_02725, LBANOLMJ_01118, LBANOLMJ_00705, LBANOLMJ_02609, LBANOLMJ_02608, LBANOLMJ_00949, LBANOLMJ_00708,…	6.49346e-08	B 09182 Protein families: genetic information processing
Ribosome	A09180 Brite Hierarchies	27	553	54	3191	2.85137e-08	2.88517	LBANOLMJ_01097, LBANOLMJ_01075, LBANOLMJ_01096, LBANOLMJ_01095, LBANOLMJ_01094, LBANOLMJ_01112, LBANOLMJ_01111, LBANOLMJ_00441, LBANOLMJ_01099, LBANOLMJ_01110, LBANOLMJ_01098, LBANOLMJ_00483, LBANOLMJ_01114, LBANOLMJ_00442, LBANOLMJ_00443, LBANOLMJ_01113, LBANOLMJ_01119, LBANOLMJ_01118, LBANOLMJ_01101, LBANOLMJ_01100, LBANOLMJ_01121, LBANOLMJ_03340, LBANOLMJ_01105, LBANOLMJ_01785, LBANOLMJ_01103,…	1.91992e-06	03011 Ribosome
Genetic Information Processing	A09120 Genetic Information Processing	62	553	196	3191	3.07275e-07	1.82531	LBANOLMJ_01075, LBANOLMJ_01112, LBANOLMJ_01111, LBANOLMJ_01110, LBANOLMJ_01115, LBANOLMJ_01114, LBANOLMJ_01235, LBANOLMJ_01113, LBANOLMJ_01119, LBANOLMJ_00867, LBANOLMJ_01118, LBANOLMJ_00705, LBANOLMJ_00949, LBANOLMJ_03981, LBANOLMJ_01121, LBANOLMJ_01440, LBANOLMJ_03340, LBANOLMJ_01120, LBANOLMJ_01886, LBANOLMJ_01248, LBANOLMJ_01567, LBANOLMJ_02654, LBANOLMJ_01246, LBANOLMJ_00558, LBANOLMJ_00955,…	1.24139e-05	A09120 Genetic Information Processing
Translation	A09120 Genetic Information Processing	31	553	79	3191	2.47956e-06	2.26431	LBANOLMJ_01097, LBANOLMJ_01075, LBANOLMJ_01096, LBANOLMJ_01095, LBANOLMJ_01094, LBANOLMJ_01112, LBANOLMJ_01111, LBANOLMJ_00441, LBANOLMJ_01099, LBANOLMJ_01110, LBANOLMJ_01098, LBANOLMJ_00483, LBANOLMJ_01114, LBANOLMJ_00442, LBANOLMJ_00443, LBANOLMJ_01113, LBANOLMJ_01119, LBANOLMJ_01118, LBANOLMJ_01101, LBANOLMJ_01100, LBANOLMJ_01121, LBANOLMJ_03340, LBANOLMJ_01105, LBANOLMJ_01785, LBANOLMJ_02654,…	8.34786e-05	B 09122 Translation
Glycine, serine and threonine metabolism	A09100 Metabolism	18	553	38	3191	1.64744e-05	2.73332	LBANOLMJ_01493, LBANOLMJ_01492, LBANOLMJ_04185, LBANOLMJ_00011, LBANOLMJ_01485, LBANOLMJ_00012, LBANOLMJ_00021, LBANOLMJ_01494, LBANOLMJ_00796, LBANOLMJ_00643, LBANOLMJ_00797, LBANOLMJ_03516, LBANOLMJ_00013, LBANOLMJ_01835, LBANOLMJ_01801, LBANOLMJ_03106, LBANOLMJ_02559, LBANOLMJ_00479	0.000475405	00260 Glycine, serine and threonine metabolism
Histidine metabolism	A09100 Metabolism	8	553	10	3191	2.52386e-05	4.61627	LBANOLMJ_02359, LBANOLMJ_02358, LBANOLMJ_02357, LBANOLMJ_02356, LBANOLMJ_02361, LBANOLMJ_02360, LBANOLMJ_02355, LBANOLMJ_02354	0.000637276	00340 Histidine metabolism
Metabolism	A09100 Metabolism	228	553	1085	3191	5.77568e-05	1.21257	LBANOLMJ_04062, LBANOLMJ_04180, LBANOLMJ_01471, LBANOLMJ_04185, LBANOLMJ_00385, LBANOLMJ_00141, LBANOLMJ_04187, LBANOLMJ_00021, LBANOLMJ_01472, LBANOLMJ_02568, LBANOLMJ_01238, LBANOLMJ_00825, LBANOLMJ_00033, LBANOLMJ_01486, LBANOLMJ_01485, LBANOLMJ_00034, LBANOLMJ_01363, LBANOLMJ_01000, LBANOLMJ_00274, LBANOLMJ_02693, LBANOLMJ_03309, LBANOLMJ_00036, LBANOLMJ_01801, LBANOLMJ_01128, LBANOLMJ_01926,…	0.00129632	A09100 Metabolism
Cysteine and methionine metabolism	A09100 Metabolism	16	553	38	3191	0.000276269	2.42962	LBANOLMJ_04180, LBANOLMJ_01174, LBANOLMJ_00480, LBANOLMJ_01485, LBANOLMJ_03495, LBANOLMJ_00587, LBANOLMJ_03516, LBANOLMJ_00013, LBANOLMJ_01454, LBANOLMJ_01966, LBANOLMJ_02559, LBANOLMJ_00479, LBANOLMJ_01865, LBANOLMJ_00409, LBANOLMJ_00802, LBANOLMJ_01709	0.00558063	00270 Cysteine and methionine metabolism
Energy metabolism	A09100 Metabolism	50	553	190	3191	0.000883801	1.51851	LBANOLMJ_02083, LBANOLMJ_02082, LBANOLMJ_01471, LBANOLMJ_03971, LBANOLMJ_03972, LBANOLMJ_00188, LBANOLMJ_01198, LBANOLMJ_01197, LBANOLMJ_00021, LBANOLMJ_01472, LBANOLMJ_01633, LBANOLMJ_02765, LBANOLMJ_00464, LBANOLMJ_01157, LBANOLMJ_03973, LBANOLMJ_01835, LBANOLMJ_03975, LBANOLMJ_01635, LBANOLMJ_01634, LBANOLMJ_03068, LBANOLMJ_00352, LBANOLMJ_01485, LBANOLMJ_00551, LBANOLMJ_00675, LBANOLMJ_01886,…	0.0119019	B 09102 Energy metabolism
One carbon pool by folate	A09100 Metabolism	8	553	14	3191	0.000874659	3.29734	LBANOLMJ_00478, LBANOLMJ_01835, LBANOLMJ_03876, LBANOLMJ_01128, LBANOLMJ_00409, LBANOLMJ_01492, LBANOLMJ_00418, LBANOLMJ_01486	0.0126201	00670 One carbon pool by folate
Exosome	A09180 Brite Hierarchies	18	553	49	3191	0.000852374	2.11972	LBANOLMJ_01471, LBANOLMJ_03068, LBANOLMJ_04031, LBANOLMJ_04185, LBANOLMJ_00188, LBANOLMJ_01485, LBANOLMJ_00551, LBANOLMJ_00460, LBANOLMJ_00493, LBANOLMJ_01472, LBANOLMJ_02568, LBANOLMJ_00269, LBANOLMJ_03814, LBANOLMJ_00985, LBANOLMJ_01238, LBANOLMJ_00403, LBANOLMJ_01618, LBANOLMJ_00418	0.0132446	04147 Exosome
Messenger RNA biogenesis	A09180 Brite Hierarchies	11	553	24	3191	0.00108662	2.64474	LBANOLMJ_01886, LBANOLMJ_01248, LBANOLMJ_01567, LBANOLMJ_00247, LBANOLMJ_01246, LBANOLMJ_00168, LBANOLMJ_01702, LBANOLMJ_01205, LBANOLMJ_01618, LBANOLMJ_00490, LBANOLMJ_00240	0.0137185	03019 Messenger RNA biogenesis
Cell growth and death	A09140 Cellular Processes	7	553	11	3191	0.000785551	3.67204	LBANOLMJ_03966, LBANOLMJ_04205, LBANOLMJ_04206, LBANOLMJ_04207, LBANOLMJ_03965, LBANOLMJ_04211, LBANOLMJ_00708	0.0144256	B 09143 Cell growth and death
Cell cycle_Caulobacter	A09140 Cellular Processes	7	553	11	3191	0.000785551	3.67204	LBANOLMJ_03966, LBANOLMJ_04205, LBANOLMJ_04206, LBANOLMJ_04207, LBANOLMJ_03965, LBANOLMJ_04211, LBANOLMJ_00708	0.0144256	04112 Cell cycle - Caulobacter
Arginine biosynthesis	A09100 Metabolism	10	553	22	3191	0.00198479	2.62288	LBANOLMJ_01579, LBANOLMJ_01238, LBANOLMJ_03068, LBANOLMJ_00462, LBANOLMJ_00463, LBANOLMJ_00551, LBANOLMJ_00460, LBANOLMJ_02089, LBANOLMJ_00461, LBANOLMJ_03495	0.023584	00220 Arginine biosynthesis
Prenyltransferases	A09180 Brite Hierarchies	5	553	7	3191	0.00237491	4.12167	LBANOLMJ_04128, LBANOLMJ_00248, LBANOLMJ_03975, LBANOLMJ_03982, LBANOLMJ_00385	0.0266518	01006 Prenyltransferases
Folding, sorting and degradation	A09120 Genetic Information Processing	18	553	54	3191	0.00303628	1.92345	LBANOLMJ_03641, LBANOLMJ_00240, LBANOLMJ_01781, LBANOLMJ_01886, LBANOLMJ_01248, LBANOLMJ_01567, LBANOLMJ_00247, LBANOLMJ_01115, LBANOLMJ_01235, LBANOLMJ_01246, LBANOLMJ_03996, LBANOLMJ_00955, LBANOLMJ_01856, LBANOLMJ_01865, LBANOLMJ_00705, LBANOLMJ_01618, LBANOLMJ_00802, LBANOLMJ_00949	0.0322804	B 09123 Folding, sorting and degradation

## Sheet: Amino acid metabolism
genes	baseMean	log2FoldChange	lfcSE	stat	pvalue	padj	HQB5_1	HQB5_2	HQB5_3	OP50_1	OP50_2	OP50_3	S.algae_name	E.coli_name
aroF	3776.28	-8.21727	0.178948	-45.9198	0	0	32	23	23	7733	8268	6243	DPLKCNFD_03086	LBANOLMJ_01790
tyrA	1945.21	-4.05186	0.0991204	-40.8781	0	0	243	251	188	3864	3971	3013	DPLKCNFD_03085	LBANOLMJ_01791
ilvB	2623.26	-4.52067	0.0970978	-46.5579	0	0	210	242	221	5270	5391	4186		LBANOLMJ_00741
dadA_2	1655.83	-4.56703	0.113928	-40.087	0	0	182	115	118	3392	3402	2603		LBANOLMJ_03243
thrA	1274.49	-3.9661	0.107102	-37.0309	3.6412e-300	1.11458e-298	145	168	158	2441	2597	2029	DPLKCNFD_03073	LBANOLMJ_00013
katG	4167.12	-2.87606	0.0798312	-36.0268	3.18734e-284	8.99429e-283	1106	1079	895	7628	7745	6254	DPLKCNFD_04081	LBANOLMJ_00477
puuA	1528.39	-4.2229	0.118838	-35.5349	1.42362e-276	3.89553e-275	162	168	148	2851	2834	2789	DPLKCNFD_01142	LBANOLMJ_03068
glmS	4147.38	-3.2799	0.0965047	-33.9869	3.47436e-253	8.36625e-252	726	840	807	7980	8155	6112		LBANOLMJ_00682
thrC	766.763	-3.72523	0.116161	-32.0697	1.1665e-225	2.28988e-224	117	99	116	1466	1528	1211	DPLKCNFD_03071	LBANOLMJ_00011
tdh_1	1879.31	-2.59421	0.0816459	-31.7739	1.4833e-221	2.81984e-220	579	556	510	3400	3519	2621		LBANOLMJ_00797
thrB	633.954	-4.43095	0.140956	-31.4351	6.71455e-217	1.2249e-215	58	60	55	1228	1325	1023	DPLKCNFD_03072	LBANOLMJ_00012
metH	919.524	-3.13285	0.100397	-31.2046	9.2316e-214	1.61867e-212	212	184	184	1688	1733	1439	DPLKCNFD_00796	LBANOLMJ_00409
katE	820.762	-3.63366	0.117095	-31.0317	2.01454e-211	3.36876e-210	151	101	126	1577	1679	1239		LBANOLMJ_02640
gcvP	9467.93	-2.39747	0.0777351	-30.8415	7.27971e-209	1.17385e-207	3054	3218	3005	16579	17143	13278	DPLKCNFD_03388	LBANOLMJ_01494
adhE	2003.62	-2.82997	0.0969241	-29.1978	2.0692e-187	2.87459e-186	551	479	492	3456	3487	3331	DPLKCNFD_02192	LBANOLMJ_03185
glyA	4037.18	-1.85114	0.0709703	-26.0833	5.63695e-150	6.13273e-149	1954	1795	1653	6392	6997	5285	DPLKCNFD_01349	LBANOLMJ_01835
hisG	468.183	-3.53852	0.138967	-25.4629	5.07683e-143	5.09375e-142	72	72	84	845	926	764	DPLKCNFD_02383	LBANOLMJ_02361
gltB	1834.22	-2.13634	0.0847001	-25.2225	2.272e-140	2.20604e-139	793	668	637	2984	3106	2689	DPLKCNFD_03122	LBANOLMJ_01198
metL	479.427	-3.19307	0.127308	-25.0814	7.94625e-139	7.55312e-138	102	101	88	870	908	764	DPLKCNFD_03705	LBANOLMJ_00479
pssA	964.993	-2.3334	0.0941123	-24.7938	1.04586e-135	9.68624e-135	338	307	338	1645	1719	1382	DPLKCNFD_02243	LBANOLMJ_01801
asnB	431.546	-3.12267	0.130289	-23.9673	6.09578e-127	5.14438e-126	103	80	91	788	819	673	DPLKCNFD_02492	LBANOLMJ_03749
ilvC	447.915	-3.19388	0.134205	-23.7985	3.4577e-125	2.8777e-124	114	85	74	827	907	657	DPLKCNFD_03910	LBANOLMJ_00641
argG	664.379	-2.59864	0.110152	-23.5913	4.72961e-123	3.88258e-122	212	165	203	1178	1180	998	DPLKCNFD_00352	LBANOLMJ_01238
pheA	1939.78	-1.92886	0.0818662	-23.5611	9.65914e-123	7.85784e-122	856	853	774	3085	3253	2702		LBANOLMJ_01792
aspC	1171.11	-2.02109	0.0859646	-23.5107	3.17084e-122	2.55649e-121	536	460	433	2005	1995	1553		LBANOLMJ_03495
fadJ	1814.19	-1.99734	0.088421	-22.5889	5.57007e-113	4.2267e-112	871	744	632	3051	3170	2364		LBANOLMJ_02038
hisD	436.914	-2.82092	0.134582	-20.9606	1.50196e-97	9.25784e-97	112	118	103	744	770	725	DPLKCNFD_02384	LBANOLMJ_02360
aroE	304.984	-3.03782	0.145674	-20.8536	1.41269e-96	8.64851e-96	71	68	65	571	588	448	DPLKCNFD_00108	LBANOLMJ_01134
gltD	895.239	-1.8723	0.0907201	-20.6383	1.24446e-94	7.49165e-94	438	375	372	1514	1498	1147	DPLKCNFD_03123	LBANOLMJ_01197
kbl	1742.48	-1.5708	0.079134	-19.8499	1.10476e-87	6.29397e-87	969	883	853	2743	2896	2084	DPLKCNFD_00028	LBANOLMJ_00796
gabT	663.707	-2.02952	0.105923	-19.1603	7.93736e-82	4.25367e-81	304	276	226	1055	1143	940	DPLKCNFD_01150	LBANOLMJ_01735
gshB	854.279	-1.89113	0.0991694	-19.0697	4.51302e-81	2.39018e-80	375	380	361	1331	1548	1102	DPLKCNFD_03518	LBANOLMJ_01454
hisC	242.27	-3.17106	0.167605	-18.9198	7.83174e-80	4.11166e-79	48	59	42	437	477	372		LBANOLMJ_02359
argE_1	212.941	-3.35427	0.179405	-18.6967	5.26845e-78	2.69542e-77	44	36	37	387	434	325	DPLKCNFD_00348	LBANOLMJ_00463
glnA	2718.46	-1.6039	0.0867439	-18.4901	2.48234e-76	1.23842e-75	1659	1240	1265	4167	4243	3621	DPLKCNFD_04014	LBANOLMJ_00551
argC	213.936	-3.25264	0.176131	-18.4671	3.7984e-76	1.88978e-75	40	41	44	392	426	325	DPLKCNFD_00349	LBANOLMJ_00462
ilvD	372.79	-2.21806	0.122079	-18.169	9.08256e-74	4.42132e-73	141	134	131	617	661	530	DPLKCNFD_03907	LBANOLMJ_00644
sseA	1164.44	-1.58176	0.0870962	-18.161	1.05079e-73	5.08776e-73	601	610	582	1783	1900	1469	DPLKCNFD_01725	LBANOLMJ_01865
mdh_1	5336.69	-1.13296	0.0643069	-17.6181	1.79029e-69	8.35467e-69	3724	3315	3263	7689	7772	6172		LBANOLMJ_01174
ilvA	349.516	-2.21472	0.126328	-17.5315	8.23925e-69	3.81541e-68	128	129	124	580	607	505	DPLKCNFD_03906	LBANOLMJ_00643
yjhH	159.363	-4.18733	0.243329	-17.2085	2.29436e-66	1.02819e-65	14	17	20	301	338	253		LBANOLMJ_00125
caiA_2	156.995	-3.68073	0.229253	-16.0553	5.24457e-58	2.09088e-57	24	14	32	315	332	219	DPLKCNFD_03930	LBANOLMJ_04261
speA	2199.14	-1.22936	0.0779205	-15.7771	4.47023e-56	1.75125e-55	1426	1401	1223	3177	3274	2638	DPLKCNFD_01966	LBANOLMJ_01461
frmA	770.316	-1.40771	0.0913447	-15.411	1.3809e-53	5.25032e-53	476	413	411	1181	1155	961	DPLKCNFD_02451	LBANOLMJ_04040
hisB	243.429	-2.22594	0.14735	-15.1065	1.46827e-51	5.37869e-51	94	91	79	384	435	360	DPLKCNFD_02386	LBANOLMJ_02358
epmB	124.725	-3.10594	0.21828	-14.2292	6.03657e-46	1.98219e-45	27	31	22	236	243	182		LBANOLMJ_00274
lpdA	4623.18	-1.03743	0.0742695	-13.9684	2.4296e-44	7.76612e-44	3167	3211	2937	6566	6664	5140	DPLKCNFD_00519	LBANOLMJ_04185
speE	395.863	-1.62429	0.117075	-13.874	9.11152e-44	2.89199e-43	202	204	191	648	651	472		LBANOLMJ_04180
dapA	1266.23	-1.33904	0.0970339	-13.7998	2.55726e-43	8.06005e-43	903	632	686	1901	1901	1550		LBANOLMJ_01909
gcvT	4101.26	-1.31342	0.0965988	-13.5967	4.19037e-42	1.29586e-41	2976	2007	2307	6224	6293	4781	DPLKCNFD_03390	LBANOLMJ_01492
dapF	1112.58	-1.16891	0.0860089	-13.5906	4.55347e-42	1.40334e-41	781	686	647	1648	1695	1221	DPLKCNFD_03876	LBANOLMJ_00606
trpC	257.314	-1.978	0.150071	-13.1804	1.13729e-39	3.33433e-39	116	121	84	431	399	374	DPLKCNFD_01739	LBANOLMJ_03105
hisI	208.726	-2.09883	0.159846	-13.1303	2.2071e-39	6.43945e-39	100	71	73	317	362	314	DPLKCNFD_02390	LBANOLMJ_02354
argB	97.3907	-3.46392	0.264222	-13.1099	2.89151e-39	8.39561e-39	21	14	15	167	211	150	DPLKCNFD_00350	LBANOLMJ_00461
metE	138.254	-2.55072	0.196293	-12.9944	1.3157e-38	3.77166e-38	41	42	41	272	225	199	DPLKCNFD_03355	LBANOLMJ_00587
argH	263.742	-1.66608	0.134381	-12.3982	2.67284e-35	7.25886e-35	133	136	120	395	446	342	DPLKCNFD_00353	LBANOLMJ_00460
hisF	170.191	-2.014	0.163406	-12.3251	6.63459e-35	1.78305e-34	74	70	64	268	295	240	DPLKCNFD_02389	LBANOLMJ_02355
metB	91.1535	-3.18107	0.260696	-12.2023	3.02326e-34	7.94762e-34	22	19	15	164	202	123	DPLKCNFD_03706	LBANOLMJ_00480
gcvH	2197.64	-0.993646	0.0831005	-11.9572	5.95614e-33	1.52147e-32	1569	1599	1356	3103	3173	2379	DPLKCNFD_03389	LBANOLMJ_01493
trpB	293.546	-1.69672	0.143009	-11.8644	1.81231e-32	4.59051e-32	124	161	139	472	449	397	DPLKCNFD_01738	LBANOLMJ_03106
hisA	156.895	-2.0199	0.170527	-11.8451	2.28213e-32	5.76436e-32	65	59	67	248	283	212	DPLKCNFD_02388	LBANOLMJ_02356
cysK	1334.18	-1.2714	0.107435	-11.8341	2.59965e-32	6.55723e-32	845	803	757	1753	1882	1866	DPLKCNFD_01863	LBANOLMJ_01966
fadI	1501.39	-1.20338	0.111337	-10.8084	3.14017e-27	7.15151e-27	1218	852	755	2184	2226	1769	DPLKCNFD_02584	LBANOLMJ_02037
yibN	280.279	-1.4109	0.130788	-10.7877	3.93625e-27	8.93074e-27	189	147	138	431	450	326	DPLKCNFD_00117	LBANOLMJ_00802
luxS_1	443.07	-1.13129	0.109316	-10.3488	4.23855e-25	9.32377e-25	332	260	266	659	632	506		LBANOLMJ_01709
hisH	164.531	-1.68345	0.165041	-10.2002	1.97858e-24	4.28969e-24	81	83	76	256	246	233	DPLKCNFD_02387	LBANOLMJ_02357
puuD	250.485	-1.36347	0.138323	-9.85718	6.38168e-23	1.32933e-22	174	129	131	394	398	279	DPLKCNFD_01141	LBANOLMJ_03067
fadB	1670.15	-0.716642	0.0769628	-9.31154	1.25992e-20	2.53106e-20	1402	1313	1180	2181	2198	1749	DPLKCNFD_00087	LBANOLMJ_00572
alaA	185.077	-1.46566	0.166602	-8.79736	1.40075e-18	2.70562e-18	85	97	119	281	286	233	DPLKCNFD_02188	LBANOLMJ_02089
feaB	263.858	-1.33704	0.156518	-8.54238	1.31483e-17	2.48648e-17	191	166	107	367	440	312		LBANOLMJ_02984
pspB_1	198.487	-1.14492	0.142311	-8.04518	8.61154e-16	1.56463e-15	139	122	120	271	300	235		LBANOLMJ_00021
avtA	282.889	-0.984639	0.131581	-7.48313	7.25712e-14	1.2566e-13	223	176	188	425	410	282	DPLKCNFD_02948	LBANOLMJ_00842
gabD	724.764	-0.656423	0.0900944	-7.28595	3.19404e-13	5.47289e-13	616	548	569	921	959	739	DPLKCNFD_01149	LBANOLMJ_01736
serA	646.403	-0.754576	0.105409	-7.15856	8.15304e-13	1.37869e-12	469	505	502	876	837	681	DPLKCNFD_03426	LBANOLMJ_01485
proB	261.682	-0.80829	0.128733	-6.27882	3.41158e-10	5.40466e-10	226	183	179	365	358	264		LBANOLMJ_04062
sdaA	1106.85	-0.624539	0.0997321	-6.26217	3.7966e-10	6.00935e-10	1107	801	791	1346	1500	1122	DPLKCNFD_02736	LBANOLMJ_02559
dapD	647.288	-0.613019	0.0988249	-6.20308	5.5367e-10	8.71017e-10	528	537	509	809	879	629	DPLKCNFD_02998	LBANOLMJ_04136
serC	463.93	-0.615805	0.103879	-5.92808	3.06497e-09	4.71896e-09	398	379	351	590	575	488	DPLKCNFD_02203	LBANOLMJ_03516
argA	75.7241	-0.84602	0.21301	-3.97173	7.13527e-05	9.49617e-05	63	51	53	94	109	84	DPLKCNFD_00464	LBANOLMJ_01579
trpGD	106.657	-0.689955	0.205227	-3.36191	0.000774062	0.000981021	69	95	86	159	136	96	DPLKCNFD_01740	LBANOLMJ_03104
leuB	82.3963	-0.602198	0.203755	-2.95551	0.00312155	0.00383765	67	67	67	104	100	88	DPLKCNFD_00471	LBANOLMJ_04225
hisP	49.7909	-0.724818	0.261648	-2.7702	0.0056022	0.0068086	48	35	33	65	59	58		LBANOLMJ_02073
leuD	72.1958	-0.588726	0.21605	-2.72495	0.0064312	0.00776907	68	53	57	84	98	74		LBANOLMJ_04227

## Sheet: Protein families_genetic info
genes	baseMean	log2FoldChange	lfcSE	stat	pvalue	padj	HQB5_1	HQB5_2	HQB5_3	OP50_1	OP50_2	OP50_3	S.algae_name	E.coli_name
cysB	1322.18	-3.82589	0.10116	-37.8203	0	0	183	169	184	2486	2623	2161	DPLKCNFD_02738	LBANOLMJ_03093
epd	837.263	-0.898604	0.100632	-8.92959	4.27605e-19	8.38496e-19	573	627	594	1079	1206	929	DPLKCNFD_00992	LBANOLMJ_01471
rpsG	4310.87	-1.05128	0.0718804	-14.6254	1.93411e-48	6.65333e-48	3251	2631	2779	6010	6363	4814	DPLKCNFD_00303	LBANOLMJ_01075
cca	549.259	-0.681783	0.100042	-6.81494	9.43063e-12	1.55825e-11	483	416	403	744	717	542	DPLKCNFD_03145	LBANOLMJ_01350
lexA_1	2166.69	-1.55864	0.0973008	-16.0188	9.45047e-58	3.75937e-57	1259	953	1175	3408	3673	2520		LBANOLMJ_00382
mukB	1328.55	-1.49478	0.080503	-18.568	5.82955e-77	2.93264e-76	778	670	697	2053	2124	1619	DPLKCNFD_00443	LBANOLMJ_03499
rpsE	8481.7	-1.09887	0.0736566	-14.9188	2.48615e-50	8.8735e-50	5611	5695	5292	12274	12491	9436	DPLKCNFD_00324	LBANOLMJ_01112
rplR	4048.33	-0.902047	0.0733913	-12.2909	1.01333e-34	2.69923e-34	2970	2952	2759	5359	5814	4405	DPLKCNFD_00323	LBANOLMJ_01111
trpR	108.711	-1.88154	0.222618	-8.45188	2.86652e-17	5.37584e-17	35	66	41	171	193	141	DPLKCNFD_03076	LBANOLMJ_00023
rlmE	1451.76	-1.58726	0.0870999	-18.2234	3.36638e-74	1.64316e-73	871	657	712	2292	2281	1852	DPLKCNFD_01190	LBANOLMJ_01231
rplF	7682.31	-1.10833	0.0755396	-14.6722	9.70948e-49	3.3852e-48	4999	5192	4769	10980	11281	8739	DPLKCNFD_00322	LBANOLMJ_01110
infA	2100.57	-1.80363	0.0960416	-18.7797	1.10702e-78	5.76162e-78	1198	855	846	3415	3359	2841	DPLKCNFD_02427	LBANOLMJ_03539
rplO	9780.06	-1.87207	0.0875563	-21.3814	1.99175e-101	1.29859e-100	4079	4451	4338	16089	16898	12473	DPLKCNFD_00326	LBANOLMJ_01114
yoaA	355.178	-1.06112	0.12237	-8.67136	4.2699e-18	8.14302e-18	289	203	220	480	526	411	DPLKCNFD_02382	LBANOLMJ_02565
ada	226.234	-1.72683	0.149769	-11.5299	9.32319e-31	2.28153e-30	100	114	108	330	375	315		LBANOLMJ_02169
rpmD	2311.7	-1.2386	0.0934577	-13.2531	4.32929e-40	1.27548e-39	1357	1446	1420	3379	3712	2542	DPLKCNFD_00325	LBANOLMJ_01113
asnC	1337.25	-3.11979	0.108322	-28.8011	2.07614e-182	2.79814e-181	366	233	256	2461	2578	2038	DPLKCNFD_03503	LBANOLMJ_00668
rpsD	10965.3	-1.19109	0.0648801	-18.3583	2.83151e-75	1.39719e-74	7477	6423	6687	15791	16639	12637	DPLKCNFD_00330	LBANOLMJ_01119
nemR	144.749	-1.16993	0.174966	-6.68661	2.28392e-11	3.7362e-11	97	87	90	231	177	180	DPLKCNFD_03273	LBANOLMJ_02725
rpsK	5846.19	-1.53678	0.0701005	-21.9226	1.58136e-106	1.11998e-105	3305	2842	3083	9028	9334	7305	DPLKCNFD_00329	LBANOLMJ_01118
yidC	2026.99	-0.908202	0.0736596	-12.3297	6.26643e-35	1.68661e-34	1584	1351	1409	2779	2801	2225	DPLKCNFD_00070	LBANOLMJ_00705
topB	663.791	-1.34814	0.0978784	-13.7736	3.67466e-43	1.15617e-42	410	355	388	1031	985	797	DPLKCNFD_01834	LBANOLMJ_02609
selD	929.351	-0.812069	0.093416	-8.69305	3.52849e-18	6.75048e-18	687	676	709	1192	1316	989	DPLKCNFD_00280	LBANOLMJ_02608
tusA	319.558	-4.72351	0.202455	-23.3311	2.14349e-120	1.7129e-119	30	25	17	667	669	489	DPLKCNFD_00084	LBANOLMJ_00949
dnaA	1957.38	-0.901892	0.108224	-8.33358	7.84345e-17	1.45285e-16	1783	1129	1321	2612	2724	2183	DPLKCNFD_00073	LBANOLMJ_00708
rsfS	358.11	-0.993689	0.112666	-8.81977	1.14693e-18	2.22248e-18	270	236	232	483	510	412	DPLKCNFD_03248	LBANOLMJ_03782
argP	138.596	-3.2691	0.223859	-14.6034	2.67141e-48	9.15478e-48	24	18	38	253	277	211	DPLKCNFD_02095	LBANOLMJ_01482
rimP	1304.3	-0.899314	0.101273	-8.8801	6.6803e-19	1.30428e-18	1086	765	961	1805	1829	1388	DPLKCNFD_01198	LBANOLMJ_01240
clpA	9793.42	-2.33815	0.075625	-30.9177	6.9174e-210	1.14613e-208	3348	3402	3191	17332	17940	13146	DPLKCNFD_02428	LBANOLMJ_03541
roxA	895.787	-1.93289	0.0959625	-20.1421	3.15682e-90	1.82147e-89	436	349	363	1414	1619	1167	DPLKCNFD_02437	LBANOLMJ_03301
dinB	320.824	-0.670471	0.116258	-5.7671	8.0649e-09	1.22706e-08	284	238	242	419	423	323	DPLKCNFD_03161	LBANOLMJ_04075
dmlR_4	147.476	-2.11535	0.178973	-11.8193	3.10121e-32	7.78968e-32	69	46	56	262	257	191	DPLKCNFD_01332	LBANOLMJ_02574
rbfA	372.685	-0.664702	0.110901	-5.99366	2.05171e-09	3.1697e-09	328	284	277	488	467	392	DPLKCNFD_01201	LBANOLMJ_01243
infB	6126.95	-1.11206	0.0779377	-14.2686	3.4349e-46	1.13616e-45	4022	4207	3688	8647	9132	6970	DPLKCNFD_01200	LBANOLMJ_01242
rplQ	3914.03	-1.47934	0.0712843	-20.7526	1.16082e-95	7.03503e-95	2351	1993	2030	5997	6392	4665	DPLKCNFD_00332	LBANOLMJ_01121
nusA	3287.39	-1.1171	0.0796698	-14.0216	1.14985e-44	3.70828e-44	2521	1980	1916	4721	4688	3855	DPLKCNFD_01199	LBANOLMJ_01241
epmB	124.725	-3.10594	0.21828	-14.2292	6.03657e-46	1.98219e-45	27	31	22	236	243	182		LBANOLMJ_00274
rpoA	19299.7	-1.39374	0.0642978	-21.6764	3.42795e-104	2.34503e-103	11862	10332	10597	29351	30586	22775	DPLKCNFD_00331	LBANOLMJ_01120
ppk	807.582	-1.00677	0.0932928	-10.7915	3.77476e-27	8.58592e-27	577	539	536	1047	1217	918	DPLKCNFD_01906	LBANOLMJ_01886
deaD	8490.82	-1.21869	0.0990392	-12.3051	8.5021e-35	2.27478e-34	6652	4431	4753	12390	12326	10268	DPLKCNFD_03694	LBANOLMJ_01248
slyA	349.28	-4.58853	0.190125	-24.1343	1.09121e-128	9.42935e-128	33	20	33	731	728	529		LBANOLMJ_02732
pnp	8426.84	-0.622036	0.0709325	-8.7694	1.79619e-18	3.46204e-18	7118	6826	6483	10494	10479	9058	DPLKCNFD_01205	LBANOLMJ_01246
zapA	1417.71	-4.92622	0.120822	-40.7726	0	0	119	73	87	2928	2919	2266	DPLKCNFD_03394	LBANOLMJ_01487
bluR	1104.21	-2.16005	0.101967	-21.1839	1.34558e-99	8.55677e-99	503	386	360	1747	1920	1634		LBANOLMJ_03269
acrR_2	77.6912	-1.56321	0.224425	-6.96542	3.27414e-12	5.45993e-12	40	44	37	134	120	90		LBANOLMJ_03940
polA	2037.84	-0.898015	0.0742981	-12.0866	1.24255e-33	3.22884e-33	1541	1452	1389	2802	2752	2264	DPLKCNFD_00033	LBANOLMJ_00558
rpoC	17392.6	-0.642336	0.0723141	-8.88259	6.53191e-19	1.27807e-18	14007	14311	13423	22095	22838	17682	DPLKCNFD_00301	LBANOLMJ_00438
gyrB	7166.91	-1.46879	0.0650309	-22.5861	5.9393e-113	4.48802e-112	4228	3778	3718	11062	11484	8598	DPLKCNFD_00076	LBANOLMJ_00711
rpoH	10499.1	-4.50933	0.0761499	-59.2164	0	0	1060	828	841	21122	21774	16565	DPLKCNFD_04082	LBANOLMJ_00958
ftsE	545.954	-1.32227	0.111354	-11.8745	1.60524e-32	4.07171e-32	334	351	276	858	823	627	DPLKCNFD_04084	LBANOLMJ_00956
ftsB	153.744	-1.35678	0.169653	-7.99735	1.27121e-15	2.30272e-15	110	71	86	211	248	193	DPLKCNFD_02907	LBANOLMJ_01649
ftsX	653.432	-0.758548	0.0973826	-7.78936	6.7348e-15	1.19129e-14	537	517	443	879	886	665	DPLKCNFD_04083	LBANOLMJ_00957
rplW	3190.42	-0.972022	0.0757309	-12.8352	1.04107e-37	2.93319e-37	2249	2183	2192	4438	4630	3435	DPLKCNFD_00309	LBANOLMJ_01097
uvrC	387.259	-0.749387	0.110491	-6.78233	1.18251e-11	1.94501e-11	314	280	295	491	511	427	DPLKCNFD_01995	LBANOLMJ_02460
rplD	5478.44	-1.0307	0.0702124	-14.6798	8.68414e-49	3.03357e-48	3786	3658	3628	7570	8008	6146	DPLKCNFD_00308	LBANOLMJ_01096
bamA	3436.62	-0.906106	0.0731692	-12.3837	3.20171e-35	8.68211e-35	2512	2413	2428	4580	4765	3860	DPLKCNFD_02987	LBANOLMJ_04125
rplC	7813.43	-0.941374	0.0732947	-12.8437	9.33312e-38	2.63781e-37	6187	4918	5407	10809	11082	8479	DPLKCNFD_00307	LBANOLMJ_01095
surA	1823.39	-1.02362	0.0752177	-13.6088	3.55134e-42	1.10012e-41	1300	1205	1196	2492	2597	2112	DPLKCNFD_03302	LBANOLMJ_04247
rpsJ	5585.29	-1.05074	0.102056	-10.2957	7.36691e-25	1.61268e-24	4433	2976	3834	7994	8170	6125	DPLKCNFD_00306	LBANOLMJ_01094
ogt	180.962	-1.29341	0.154573	-8.36762	5.87933e-17	1.09578e-16	100	114	108	278	270	211		LBANOLMJ_03030
nfo	138.327	-1.76643	0.187375	-9.42729	4.20824e-21	8.53941e-21	84	52	59	221	257	159	DPLKCNFD_03069	LBANOLMJ_02223
polB	666.081	-1.84864	0.111746	-16.5432	1.79179e-61	7.54306e-61	372	277	248	1138	1099	848	DPLKCNFD_02635	LBANOLMJ_04240
rplJ	6837.52	-0.704189	0.0728172	-9.67064	4.01874e-22	8.25693e-22	6142	4852	5073	8895	9223	6941	DPLKCNFD_00298	LBANOLMJ_00441
dsbA	625.904	-2.54535	0.104945	-24.254	5.99928e-130	5.25956e-129	199	183	182	1109	1160	888		LBANOLMJ_00562
tsaC	294.111	-0.911111	0.128272	-7.10296	1.22114e-12	2.05533e-12	199	213	215	391	430	314	DPLKCNFD_00105	LBANOLMJ_01133
rpsS	2837.15	-0.720937	0.0847903	-8.50259	1.85403e-17	3.49153e-17	2140	2166	2269	3704	3780	2944	DPLKCNFD_00311	LBANOLMJ_01099
rluA	135.652	-1.54537	0.184782	-8.36325	6.10144e-17	1.13483e-16	98	62	55	213	213	171		LBANOLMJ_04242
rplB	8148.97	-0.826586	0.0818218	-10.1023	5.39781e-24	1.16191e-23	5890	6149	5998	11105	11401	8354	DPLKCNFD_00310	LBANOLMJ_01098
greB	64.7723	-1.41914	0.24285	-5.84369	5.10578e-09	7.80121e-09	30	39	39	95	104	79	DPLKCNFD_00167	LBANOLMJ_01010
hslR	205.113	-1.26629	0.148893	-8.5047	1.82069e-17	3.43233e-17	153	104	116	311	318	230	DPLKCNFD_00261	LBANOLMJ_01016
feaR	107.329	-2.07003	0.207939	-9.95499	2.39849e-23	5.06627e-23	47	42	38	167	169	170		LBANOLMJ_02985
rplA	5274.21	-1.96688	0.0763116	-25.7743	1.72233e-146	1.80845e-145	2230	2121	2252	8901	8824	7061	DPLKCNFD_00297	LBANOLMJ_00442
ygfZ	953.916	-1.32931	0.0927426	-14.3333	1.35501e-46	4.51502e-46	652	516	510	1340	1493	1188	DPLKCNFD_03427	LBANOLMJ_01499
hslO	607.6	-1.24074	0.102707	-12.0804	1.34093e-33	3.47948e-33	407	349	357	838	883	784	DPLKCNFD_00260	LBANOLMJ_01015
rplK	2704.58	-0.787615	0.0763027	-10.3222	5.59064e-25	1.22533e-24	2140	1973	1995	3720	3707	2719	DPLKCNFD_00296	LBANOLMJ_00443
rsmC	267.017	-0.73039	0.127126	-5.74538	9.17135e-09	1.39306e-08	244	194	183	348	361	276	DPLKCNFD_03520	LBANOLMJ_00047
truD	343.907	-1.14064	0.1267	-9.00264	2.20345e-19	4.34911e-19	219	249	192	507	487	401	DPLKCNFD_02904	LBANOLMJ_01652
rraB	2357.87	-3.09692	0.0804421	-38.4988	0	0	575	473	475	4500	4467	3505	DPLKCNFD_00645	LBANOLMJ_00168
cysQ	477.591	-2.48841	0.115022	-21.6342	8.56093e-104	5.81242e-103	155	150	140	829	892	674		LBANOLMJ_00204
rpoS	3030.76	-5.36474	0.102942	-52.1143	0	0	145	152	145	6154	6613	4758	DPLKCNFD_02900	LBANOLMJ_01656
spy	200.146	-3.50435	0.189489	-18.4937	2.32103e-76	1.16438e-75	39	34	27	385	382	317	DPLKCNFD_04028	LBANOLMJ_02629
rseA	4216.49	-1.66366	0.0840347	-19.7973	3.13843e-87	1.77125e-86	2032	2027	2151	6685	7057	5220	DPLKCNFD_03104	LBANOLMJ_01814
frr	1114.82	-1.60255	0.08569	-18.7017	4.7923e-78	2.45877e-77	579	574	546	1734	1791	1422	DPLKCNFD_02992	LBANOLMJ_04130
tyrR	842.811	-1.8285	0.0966698	-18.915	8.58843e-80	4.49586e-79	381	400	358	1330	1459	1096	DPLKCNFD_02824	LBANOLMJ_03042
rsuA	368.785	-1.781	0.140601	-12.6671	9.00209e-37	2.49352e-36	222	127	166	585	590	506		LBANOLMJ_02198
trmA	425.43	-1.34991	0.117056	-11.5321	9.0875e-31	2.22687e-30	241	253	243	686	634	488	DPLKCNFD_00283	LBANOLMJ_00455
rplS	2079.16	-0.637456	0.0764452	-8.33873	7.50931e-17	1.39238e-16	1773	1655	1583	2496	2828	2146	DPLKCNFD_03087	LBANOLMJ_01785
bolA	1433.36	-5.18145	0.123688	-41.8913	0	0	88	64	85	2949	3023	2279	DPLKCNFD_03176	LBANOLMJ_03968
glyQ	856.237	-1.50655	0.119201	-12.6387	1.29174e-36	3.56164e-36	584	355	443	1357	1332	1053	DPLKCNFD_00079	LBANOLMJ_00855
oxyR_1	1194.94	-2.78177	0.106038	-26.2336	1.09873e-151	1.21737e-150	391	299	250	2173	2293	1707		LBANOLMJ_00459
cdaR	244.046	-1.03292	0.136114	-7.58866	3.23223e-14	5.6564e-14	175	169	149	331	326	304	DPLKCNFD_01668	LBANOLMJ_04139
glyS	1988.83	-1.71415	0.0833454	-20.5668	5.44748e-94	3.24691e-93	968	1007	883	3128	3344	2534	DPLKCNFD_00078	LBANOLMJ_00856
csrA	1504.02	-1.50021	0.0972905	-15.4199	1.20238e-53	4.59089e-53	1008	716	711	2344	2369	1852	DPLKCNFD_02894	LBANOLMJ_01702
fabR	488.301	-2.13031	0.109756	-19.4095	6.42043e-84	3.51373e-83	206	176	178	849	843	657	DPLKCNFD_00282	LBANOLMJ_00457
clpX	3754.25	-0.611853	0.0753125	-8.12419	4.5036e-16	8.23229e-16	3076	3129	2924	4719	4913	3774	DPLKCNFD_01695	LBANOLMJ_03965
raiA	12435	-1.06892	0.0698724	-15.2982	7.85682e-53	2.94998e-52	9096	8104	7565	16996	19099	13744	DPLKCNFD_03079	LBANOLMJ_01793
metR	77.5168	-0.723968	0.210284	-3.44281	0.000575706	0.000733234	61	57	62	102	108	76	DPLKCNFD_03356	LBANOLMJ_00588
srlR_2	170.788	-1.5995	0.17206	-9.29614	1.45633e-20	2.92238e-20	111	88	64	271	298	195	DPLKCNFD_01646	LBANOLMJ_01279
mprA	392.571	-2.46303	0.126115	-19.5299	6.11124e-85	3.36491e-84	144	103	125	691	712	559		LBANOLMJ_01713
galR	385.295	-1.41862	0.117939	-12.0285	2.51826e-33	6.48785e-33	248	189	211	605	613	444		LBANOLMJ_01559
tag	103.366	-1.09616	0.186956	-5.86316	4.54133e-09	6.95054e-09	74	64	65	151	143	121	DPLKCNFD_00080	LBANOLMJ_00867
cyoE	639.511	-5.05707	0.166075	-30.4505	1.18123e-203	1.88788e-202	40	51	24	1314	1342	1016		LBANOLMJ_03975
fur	1408.05	-2.15152	0.100405	-21.4284	7.25661e-102	4.78301e-101	655	451	496	2389	2576	1845	DPLKCNFD_02705	LBANOLMJ_03739
dksA	1000.65	-1.54209	0.116246	-13.2658	3.65703e-40	1.08095e-39	681	436	471	1535	1706	1178	DPLKCNFD_01032	LBANOLMJ_04156
xseB	157.573	-1.14305	0.156159	-7.31979	2.48358e-13	4.27175e-13	110	99	94	228	239	175	DPLKCNFD_02960	LBANOLMJ_03981
mreB	1420.48	-1.18709	0.0794849	-14.9348	1.95756e-50	7.00072e-50	1005	854	817	2089	2072	1664	DPLKCNFD_03775	LBANOLMJ_01160
rlmG	245.066	-0.917458	0.137479	-6.67346	2.49833e-11	4.07219e-11	211	170	144	315	357	274	DPLKCNFD_03178	LBANOLMJ_01321
mutY	172.915	-1.70226	0.162452	-10.4785	1.08447e-25	2.40905e-25	101	75	75	253	282	242	DPLKCNFD_01296	LBANOLMJ_01440
rpmF	864.895	-1.80852	0.124775	-14.4942	1.31749e-47	4.44746e-47	505	300	386	1340	1547	1097	DPLKCNFD_01937	LBANOLMJ_03340
rppH	777.583	-2.27417	0.0994529	-22.8668	9.94226e-116	7.73953e-115	317	255	251	1380	1400	1036	DPLKCNFD_03116	LBANOLMJ_01567
norR_1	116.648	-0.704448	0.180024	-3.91308	9.11246e-05	0.000120653	90	87	96	162	158	109	DPLKCNFD_00879	LBANOLMJ_00995
thrS	8134.66	-1.58716	0.0742069	-21.3883	1.71629e-101	1.12305e-100	4893	3868	3801	12495	12977	10501	DPLKCNFD_02120	LBANOLMJ_02654
rpoN	1798.04	-0.711175	0.0799444	-8.89587	5.7963e-19	1.13537e-18	1469	1350	1377	2189	2407	1972	DPLKCNFD_03593	LBANOLMJ_01208
hpf	946.209	-0.82052	0.0892395	-9.19458	3.76469e-20	7.50444e-20	782	707	622	1201	1325	1037		LBANOLMJ_01207
rtcB	81.3291	-1.45722	0.221859	-6.56822	5.0919e-11	8.2475e-11	46	48	40	119	148	88		LBANOLMJ_00996
ychF	715.91	-1.29635	0.0922427	-14.0537	7.30976e-45	2.36161e-44	455	420	401	1038	1077	882	DPLKCNFD_03229	LBANOLMJ_03227
rapZ	679.152	-1.03388	0.0948884	-10.8957	1.20821e-27	2.77611e-27	526	423	427	943	957	789	DPLKCNFD_03596	LBANOLMJ_01205
hcaR_1	171.098	-1.2738	0.161899	-7.86784	3.60817e-15	6.43909e-15	127	85	98	274	255	189		LBANOLMJ_01849
rep	292.13	-0.923908	0.137097	-6.7391	1.59372e-11	2.61185e-11	232	224	166	366	400	356	DPLKCNFD_03899	LBANOLMJ_00638
metJ	382.856	-1.73074	0.141634	-12.2198	2.43813e-34	6.42812e-34	250	144	157	624	629	487	DPLKCNFD_03707	LBANOLMJ_00481
argR	321.159	-0.639526	0.144632	-4.42175	9.79033e-06	1.35075e-05	318	213	247	362	493	307	DPLKCNFD_01088	LBANOLMJ_01173
zapC	299.429	-1.06571	0.130675	-8.15543	3.47953e-16	6.37325e-16	231	166	201	452	420	327	DPLKCNFD_02394	LBANOLMJ_03477
rmf	6869.33	-5.15192	0.0953207	-54.0483	0	0	457	397	308	13508	13997	11798	DPLKCNFD_01988	LBANOLMJ_03470
yqgF	276.326	-0.626501	0.1245	-5.03212	4.85096e-07	7.00867e-07	238	229	202	334	357	296	DPLKCNFD_01317	LBANOLMJ_01452
rnr	3753.27	-1.97177	0.0721769	-27.3186	2.55258e-164	3.01305e-163	1750	1545	1411	6062	6480	5100	DPLKCNFD_00655	LBANOLMJ_00240
nsrR	1098.19	-0.790382	0.0950836	-8.3125	9.37088e-17	1.73045e-16	850	801	825	1570	1498	1063	DPLKCNFD_00112	LBANOLMJ_00241
ihfA	1903.65	-1.86138	0.0796913	-23.3573	1.16116e-120	9.32026e-120	923	791	819	2981	3353	2488	DPLKCNFD_01980	LBANOLMJ_02660
nrdR	386.687	-1.03188	0.111901	-9.22137	2.93315e-20	5.85334e-20	281	266	236	561	543	430	DPLKCNFD_01350	LBANOLMJ_03990
rpmE	1117.9	-0.602708	0.12853	-4.68923	2.74237e-06	3.86629e-06	1237	754	772	1282	1520	1172	DPLKCNFD_00547	LBANOLMJ_00483
gltC_1	367.586	-1.60515	0.129791	-12.3671	3.93551e-35	1.0656e-34	221	147	194	585	611	443		LBANOLMJ_00642
recA	5782.44	-2.00795	0.0661176	-30.3693	1.39623e-202	2.21192e-201	2601	2312	2189	9618	10043	7701	DPLKCNFD_02898	LBANOLMJ_01699
hfq	2338.48	-0.784839	0.0970143	-8.08993	5.96971e-16	1.09012e-15	1638	1907	1720	3095	3228	2426	DPLKCNFD_00707	LBANOLMJ_00247
ppiC	42.9042	-3.45839	0.399244	-8.66235	4.62138e-18	8.78549e-18	6	3	13	92	85	57		LBANOLMJ_00640
ftsN	439.759	-0.849301	0.109691	-7.74266	9.73564e-15	1.71705e-14	326	327	313	616	612	447	DPLKCNFD_00542	LBANOLMJ_00486
ssb	1206.63	-0.961534	0.0841649	-11.4244	3.15783e-30	7.68604e-30	962	796	770	1655	1647	1392		LBANOLMJ_00365
miaB	633.248	-1.03151	0.0994804	-10.3689	3.4328e-25	7.56053e-25	461	443	378	848	907	748	DPLKCNFD_03233	LBANOLMJ_03759
uvrA	5887.72	-2.97951	0.0762322	-39.0847	0	0	1516	1340	1232	10707	10665	9332		LBANOLMJ_00366
trmH_2	89.3393	-2.49322	0.237173	-10.5122	7.58673e-26	1.68739e-25	31	18	34	155	161	131		LBANOLMJ_00762
crp	2719.37	-1.24393	0.075121	-16.559	1.37828e-61	5.81585e-61	1807	1661	1511	3939	4275	3104	DPLKCNFD_00738	LBANOLMJ_01058
nrdB	987.712	-0.990602	0.0999666	-9.90933	3.79165e-23	7.96246e-23	650	690	690	1422	1443	1030	DPLKCNFD_02208	LBANOLMJ_02147
rsmJ	201.86	-1.45573	0.144979	-10.041	1.00643e-23	2.15357e-23	126	103	104	322	312	241	DPLKCNFD_00180	LBANOLMJ_00921
ftsZ	4231.94	-1.45351	0.0899424	-16.1605	9.5788e-59	3.88749e-58	2278	2534	2142	6475	6899	4985	DPLKCNFD_00494	LBANOLMJ_04205
iscS	2072.79	-2.00778	0.0944668	-21.2538	3.04307e-100	1.94198e-99	805	863	864	3373	3399	2978	DPLKCNFD_02773	LBANOLMJ_01856
miaA	3534.95	-0.597528	0.0810925	-7.36848	1.72588e-13	2.97417e-13	2825	2962	2849	4386	4538	3627	DPLKCNFD_00706	LBANOLMJ_00248
iscR	922.866	-3.08662	0.103613	-29.79	5.26677e-195	7.79654e-194	205	193	200	1667	1706	1478	DPLKCNFD_02774	LBANOLMJ_01855
ftsA_2	1165.53	-0.95364	0.0928641	-10.2692	9.70045e-25	2.11072e-24	922	798	732	1685	1711	1171	DPLKCNFD_00493	LBANOLMJ_04206
trmJ	2342.78	-3.83912	0.116893	-32.8432	1.42603e-236	3.02989e-235	413	237	299	4471	4852	3624	DPLKCNFD_02776	LBANOLMJ_01854
ftsQ	717.217	-0.711293	0.0917545	-7.75213	9.03608e-15	1.59523e-14	627	543	509	954	950	729	DPLKCNFD_00492	LBANOLMJ_04207
eno	3815.46	-1.14528	0.0729693	-15.6953	1.62825e-55	6.3239e-55	2663	2465	2199	5551	5732	4266	DPLKCNFD_02908	LBANOLMJ_01618
rluF	70.089	-1.55513	0.239964	-6.48066	9.13198e-11	1.4686e-10	42	29	39	125	109	77	DPLKCNFD_01010	LBANOLMJ_00406
iscA	803.204	-1.23419	0.0908965	-13.578	5.41124e-42	1.66485e-41	502	496	476	1173	1209	945	DPLKCNFD_02771	LBANOLMJ_01858
cueR	392.996	-2.67269	0.126775	-21.0821	1.16216e-98	7.26251e-98	110	116	102	708	731	567	DPLKCNFD_01601	LBANOLMJ_03917
sspA	3043.88	-1.02328	0.0834618	-12.2605	1.47638e-34	3.9211e-34	2331	1797	2067	4198	4535	3337	DPLKCNFD_00714	LBANOLMJ_01181
apbC	1689.21	-1.35359	0.0895049	-15.1231	1.13995e-51	4.18446e-51	1133	858	945	2514	2750	1933	DPLKCNFD_02420	LBANOLMJ_02270
ftsW	572.902	-0.593553	0.104756	-5.66604	1.46137e-08	2.20856e-08	498	479	431	743	781	523	DPLKCNFD_00489	LBANOLMJ_04211
grxB	1735.94	-2.12142	0.0809816	-26.1963	2.9248e-151	3.22085e-150	702	655	641	2857	3164	2326	DPLKCNFD_03188	LBANOLMJ_03364
zapB	542.254	-0.819697	0.126074	-6.50172	7.94075e-11	1.28045e-10	530	357	332	729	775	549	DPLKCNFD_00408	LBANOLMJ_00491
gyrA	5218.93	-0.956031	0.077726	-12.3	9.05621e-35	2.41588e-34	4065	3528	3364	7578	7541	5323	DPLKCNFD_02204	LBANOLMJ_02151
rraA	2211.03	-0.833178	0.0842641	-9.8877	4.70703e-23	9.86182e-23	1636	1697	1554	3010	3130	2251	DPLKCNFD_03808	LBANOLMJ_00490
rpsC	9349.35	-1.22609	0.073548	-16.6707	2.14148e-62	9.10004e-62	5768	5880	5559	13671	14220	10821	DPLKCNFD_00313	LBANOLMJ_01101
queG	720.966	-1.9858	0.114686	-17.3151	3.61854e-67	1.63377e-66	375	240	285	1236	1193	969	DPLKCNFD_03352	LBANOLMJ_00253
rph	303.49	-1.74933	0.130677	-13.3867	7.23055e-41	2.18367e-40	168	122	140	495	517	374	DPLKCNFD_00454	LBANOLMJ_00770
rplV	4316.76	-1.22123	0.0992165	-12.3087	8.12826e-35	2.17799e-34	2402	2778	2752	6179	6516	5127	DPLKCNFD_00312	LBANOLMJ_01100
slyD	1456.45	-2.95818	0.0905677	-32.6626	5.30841e-234	1.10195e-232	385	332	308	2623	2912	2103		LBANOLMJ_01067
rplN	6834.94	-1.06168	0.0949444	-11.1822	4.98658e-29	1.18031e-28	5556	3778	4377	9808	10028	7509	DPLKCNFD_00317	LBANOLMJ_01105
rsgA	1102.06	-0.981687	0.11804	-8.31655	9.05632e-17	1.67408e-16	923	578	791	1508	1592	1222	DPLKCNFD_00696	LBANOLMJ_00257
queE	237.804	-3.30387	0.182012	-18.1519	1.24086e-73	5.99195e-73	51	33	51	498	468	319	DPLKCNFD_02338	LBANOLMJ_01621
zur	815.677	-2.06298	0.0944234	-21.8482	8.09195e-106	5.66437e-105	337	333	300	1351	1426	1108	DPLKCNFD_00844	LBANOLMJ_00379
rpmC	4858.85	-0.701381	0.0692174	-10.133	3.94281e-24	8.51761e-24	4013	3685	3695	6328	6621	4861	DPLKCNFD_00315	LBANOLMJ_01103
fkpA	1395.03	-2.50178	0.0850973	-29.399	5.65587e-190	8.04292e-189	472	425	394	2533	2468	1996		LBANOLMJ_01069
recJ	769.097	-1.62787	0.0936117	-17.3896	9.88775e-68	4.54383e-67	414	392	353	1246	1235	954	DPLKCNFD_03401	LBANOLMJ_01505
dsbC	471.712	-0.870355	0.105614	-8.24091	1.70909e-16	3.1496e-16	363	312	352	636	653	511	DPLKCNFD_03402	LBANOLMJ_01504
rpsN	5604.81	-1.49092	0.065828	-22.6487	1.43537e-113	1.09379e-112	3349	2941	2785	8658	8814	6935	DPLKCNFD_00320	LBANOLMJ_01108
xerD_2	424.98	-1.6487	0.119957	-13.7441	5.52719e-43	1.73301e-42	215	232	186	702	702	506		LBANOLMJ_01503
rplE	8526.46	-1.09834	0.0680503	-16.1402	1.3321e-58	5.37003e-58	6321	5148	5292	12133	12593	9623	DPLKCNFD_00319	LBANOLMJ_01107

## Sheet: Ribosome
genes	baseMean	log2FoldChange	lfcSE	stat	pvalue	padj	HQB5_1	HQB5_2	HQB5_3	OP50_1	OP50_2	OP50_3	S.algae_name	E.coli_name
rplW	3190.42	-0.972022	0.0757309	-12.8352	1.04107e-37	2.93319e-37	2249	2183	2192	4438	4630	3435	DPLKCNFD_00309	LBANOLMJ_01097
rpsG	4310.87	-1.05128	0.0718804	-14.6254	1.93411e-48	6.65333e-48	3251	2631	2779	6010	6363	4814	DPLKCNFD_00303	LBANOLMJ_01075
rplD	5478.44	-1.0307	0.0702124	-14.6798	8.68414e-49	3.03357e-48	3786	3658	3628	7570	8008	6146	DPLKCNFD_00308	LBANOLMJ_01096
rplC	7813.43	-0.941374	0.0732947	-12.8437	9.33312e-38	2.63781e-37	6187	4918	5407	10809	11082	8479	DPLKCNFD_00307	LBANOLMJ_01095
rpsJ	5585.29	-1.05074	0.102056	-10.2957	7.36691e-25	1.61268e-24	4433	2976	3834	7994	8170	6125	DPLKCNFD_00306	LBANOLMJ_01094
rpsE	8481.7	-1.09887	0.0736566	-14.9188	2.48615e-50	8.8735e-50	5611	5695	5292	12274	12491	9436	DPLKCNFD_00324	LBANOLMJ_01112
rplR	4048.33	-0.902047	0.0733913	-12.2909	1.01333e-34	2.69923e-34	2970	2952	2759	5359	5814	4405	DPLKCNFD_00323	LBANOLMJ_01111
rplJ	6837.52	-0.704189	0.0728172	-9.67064	4.01874e-22	8.25693e-22	6142	4852	5073	8895	9223	6941	DPLKCNFD_00298	LBANOLMJ_00441
rpsS	2837.15	-0.720937	0.0847903	-8.50259	1.85403e-17	3.49153e-17	2140	2166	2269	3704	3780	2944	DPLKCNFD_00311	LBANOLMJ_01099
rplF	7682.31	-1.10833	0.0755396	-14.6722	9.70948e-49	3.3852e-48	4999	5192	4769	10980	11281	8739	DPLKCNFD_00322	LBANOLMJ_01110
rplB	8148.97	-0.826586	0.0818218	-10.1023	5.39781e-24	1.16191e-23	5890	6149	5998	11105	11401	8354	DPLKCNFD_00310	LBANOLMJ_01098
rpmE	1117.9	-0.602708	0.12853	-4.68923	2.74237e-06	3.86629e-06	1237	754	772	1282	1520	1172	DPLKCNFD_00547	LBANOLMJ_00483
rplO	9780.06	-1.87207	0.0875563	-21.3814	1.99175e-101	1.29859e-100	4079	4451	4338	16089	16898	12473	DPLKCNFD_00326	LBANOLMJ_01114
rplA	5274.21	-1.96688	0.0763116	-25.7743	1.72233e-146	1.80845e-145	2230	2121	2252	8901	8824	7061	DPLKCNFD_00297	LBANOLMJ_00442
rplK	2704.58	-0.787615	0.0763027	-10.3222	5.59064e-25	1.22533e-24	2140	1973	1995	3720	3707	2719	DPLKCNFD_00296	LBANOLMJ_00443
rpmD	2311.7	-1.2386	0.0934577	-13.2531	4.32929e-40	1.27548e-39	1357	1446	1420	3379	3712	2542	DPLKCNFD_00325	LBANOLMJ_01113
rpsD	10965.3	-1.19109	0.0648801	-18.3583	2.83151e-75	1.39719e-74	7477	6423	6687	15791	16639	12637	DPLKCNFD_00330	LBANOLMJ_01119
rpsK	5846.19	-1.53678	0.0701005	-21.9226	1.58136e-106	1.11998e-105	3305	2842	3083	9028	9334	7305	DPLKCNFD_00329	LBANOLMJ_01118
rpsC	9349.35	-1.22609	0.073548	-16.6707	2.14148e-62	9.10004e-62	5768	5880	5559	13671	14220	10821	DPLKCNFD_00313	LBANOLMJ_01101
rplV	4316.76	-1.22123	0.0992165	-12.3087	8.12826e-35	2.17799e-34	2402	2778	2752	6179	6516	5127	DPLKCNFD_00312	LBANOLMJ_01100
rplQ	3914.03	-1.47934	0.0712843	-20.7526	1.16082e-95	7.03503e-95	2351	1993	2030	5997	6392	4665	DPLKCNFD_00332	LBANOLMJ_01121
rpmF	864.895	-1.80852	0.124775	-14.4942	1.31749e-47	4.44746e-47	505	300	386	1340	1547	1097	DPLKCNFD_01937	LBANOLMJ_03340
rplN	6834.94	-1.06168	0.0949444	-11.1822	4.98658e-29	1.18031e-28	5556	3778	4377	9808	10028	7509	DPLKCNFD_00317	LBANOLMJ_01105
rplS	2079.16	-0.637456	0.0764452	-8.33873	7.50931e-17	1.39238e-16	1773	1655	1583	2496	2828	2146	DPLKCNFD_03087	LBANOLMJ_01785
rpmC	4858.85	-0.701381	0.0692174	-10.133	3.94281e-24	8.51761e-24	4013	3685	3695	6328	6621	4861	DPLKCNFD_00315	LBANOLMJ_01103
rpsN	5604.81	-1.49092	0.065828	-22.6487	1.43537e-113	1.09379e-112	3349	2941	2785	8658	8814	6935	DPLKCNFD_00320	LBANOLMJ_01108
rplE	8526.46	-1.09834	0.0680503	-16.1402	1.3321e-58	5.37003e-58	6321	5148	5292	12133	12593	9623	DPLKCNFD_00319	LBANOLMJ_01107

## Sheet: Genetic Information Processin
genes	baseMean	log2FoldChange	lfcSE	stat	pvalue	padj	HQB5_1	HQB5_2	HQB5_3	OP50_1	OP50_2	OP50_3	S.algae_name	E.coli_name
rpsG	4310.87	-1.05128	0.0718804	-14.6254	1.93411e-48	6.65333e-48	3251	2631	2779	6010	6363	4814	DPLKCNFD_00303	LBANOLMJ_01075
rpsE	8481.7	-1.09887	0.0736566	-14.9188	2.48615e-50	8.8735e-50	5611	5695	5292	12274	12491	9436	DPLKCNFD_00324	LBANOLMJ_01112
rplR	4048.33	-0.902047	0.0733913	-12.2909	1.01333e-34	2.69923e-34	2970	2952	2759	5359	5814	4405	DPLKCNFD_00323	LBANOLMJ_01111
rplF	7682.31	-1.10833	0.0755396	-14.6722	9.70948e-49	3.3852e-48	4999	5192	4769	10980	11281	8739	DPLKCNFD_00322	LBANOLMJ_01110
secY	23507.7	-0.924685	0.0665707	-13.8903	7.25567e-44	2.307e-43	17449	16730	15753	32424	33731	24970	DPLKCNFD_00327	LBANOLMJ_01115
rplO	9780.06	-1.87207	0.0875563	-21.3814	1.99175e-101	1.29859e-100	4079	4451	4338	16089	16898	12473	DPLKCNFD_00326	LBANOLMJ_01114
secG	1497.6	-2.38286	0.0820913	-29.0269	3.01061e-185	4.15051e-184	545	479	462	2680	2654	2089	DPLKCNFD_01195	LBANOLMJ_01235
rpmD	2311.7	-1.2386	0.0934577	-13.2531	4.32929e-40	1.27548e-39	1357	1446	1420	3379	3712	2542	DPLKCNFD_00325	LBANOLMJ_01113
rpsD	10965.3	-1.19109	0.0648801	-18.3583	2.83151e-75	1.39719e-74	7477	6423	6687	15791	16639	12637	DPLKCNFD_00330	LBANOLMJ_01119
tag	103.366	-1.09616	0.186956	-5.86316	4.54133e-09	6.95054e-09	74	64	65	151	143	121	DPLKCNFD_00080	LBANOLMJ_00867
rpsK	5846.19	-1.53678	0.0701005	-21.9226	1.58136e-106	1.11998e-105	3305	2842	3083	9028	9334	7305	DPLKCNFD_00329	LBANOLMJ_01118
yidC	2026.99	-0.908202	0.0736596	-12.3297	6.26643e-35	1.68661e-34	1584	1351	1409	2779	2801	2225	DPLKCNFD_00070	LBANOLMJ_00705
tusA	319.558	-4.72351	0.202455	-23.3311	2.14349e-120	1.7129e-119	30	25	17	667	669	489	DPLKCNFD_00084	LBANOLMJ_00949
xseB	157.573	-1.14305	0.156159	-7.31979	2.48358e-13	4.27175e-13	110	99	94	228	239	175	DPLKCNFD_02960	LBANOLMJ_03981
rplQ	3914.03	-1.47934	0.0712843	-20.7526	1.16082e-95	7.03503e-95	2351	1993	2030	5997	6392	4665	DPLKCNFD_00332	LBANOLMJ_01121
mutY	172.915	-1.70226	0.162452	-10.4785	1.08447e-25	2.40905e-25	101	75	75	253	282	242	DPLKCNFD_01296	LBANOLMJ_01440
rpmF	864.895	-1.80852	0.124775	-14.4942	1.31749e-47	4.44746e-47	505	300	386	1340	1547	1097	DPLKCNFD_01937	LBANOLMJ_03340
rpoA	19299.7	-1.39374	0.0642978	-21.6764	3.42795e-104	2.34503e-103	11862	10332	10597	29351	30586	22775	DPLKCNFD_00331	LBANOLMJ_01120
ppk	807.582	-1.00677	0.0932928	-10.7915	3.77476e-27	8.58592e-27	577	539	536	1047	1217	918	DPLKCNFD_01906	LBANOLMJ_01886
deaD	8490.82	-1.21869	0.0990392	-12.3051	8.5021e-35	2.27478e-34	6652	4431	4753	12390	12326	10268	DPLKCNFD_03694	LBANOLMJ_01248
rppH	777.583	-2.27417	0.0994529	-22.8668	9.94226e-116	7.73953e-115	317	255	251	1380	1400	1036	DPLKCNFD_03116	LBANOLMJ_01567
thrS	8134.66	-1.58716	0.0742069	-21.3883	1.71629e-101	1.12305e-100	4893	3868	3801	12495	12977	10501	DPLKCNFD_02120	LBANOLMJ_02654
pnp	8426.84	-0.622036	0.0709325	-8.7694	1.79619e-18	3.46204e-18	7118	6826	6483	10494	10479	9058	DPLKCNFD_01205	LBANOLMJ_01246
polA	2037.84	-0.898015	0.0742981	-12.0866	1.24255e-33	3.22884e-33	1541	1452	1389	2802	2752	2264	DPLKCNFD_00033	LBANOLMJ_00558
ftsY	946.074	-1.1392	0.0936081	-12.1699	4.49903e-34	1.17587e-33	658	587	577	1438	1431	995		LBANOLMJ_00955
rpoC	17392.6	-0.642336	0.0723141	-8.88259	6.53191e-19	1.27807e-18	14007	14311	13423	22095	22838	17682	DPLKCNFD_00301	LBANOLMJ_00438
fmt	1551.34	-0.970601	0.0776231	-12.504	7.09665e-36	1.94485e-35	1123	1082	1022	2142	2219	1707	DPLKCNFD_00098	LBANOLMJ_01128
rep	292.13	-0.923908	0.137097	-6.7391	1.59372e-11	2.61185e-11	232	224	166	366	400	356	DPLKCNFD_03899	LBANOLMJ_00638
rplW	3190.42	-0.972022	0.0757309	-12.8352	1.04107e-37	2.93319e-37	2249	2183	2192	4438	4630	3435	DPLKCNFD_00309	LBANOLMJ_01097
uvrC	387.259	-0.749387	0.110491	-6.78233	1.18251e-11	1.94501e-11	314	280	295	491	511	427	DPLKCNFD_01995	LBANOLMJ_02460
rplD	5478.44	-1.0307	0.0702124	-14.6798	8.68414e-49	3.03357e-48	3786	3658	3628	7570	8008	6146	DPLKCNFD_00308	LBANOLMJ_01096
rplC	7813.43	-0.941374	0.0732947	-12.8437	9.33312e-38	2.63781e-37	6187	4918	5407	10809	11082	8479	DPLKCNFD_00307	LBANOLMJ_01095
rpsJ	5585.29	-1.05074	0.102056	-10.2957	7.36691e-25	1.61268e-24	4433	2976	3834	7994	8170	6125	DPLKCNFD_00306	LBANOLMJ_01094
nfo	138.327	-1.76643	0.187375	-9.42729	4.20824e-21	8.53941e-21	84	52	59	221	257	159	DPLKCNFD_03069	LBANOLMJ_02223
rplJ	6837.52	-0.704189	0.0728172	-9.67064	4.01874e-22	8.25693e-22	6142	4852	5073	8895	9223	6941	DPLKCNFD_00298	LBANOLMJ_00441
rnr	3753.27	-1.97177	0.0721769	-27.3186	2.55258e-164	3.01305e-163	1750	1545	1411	6062	6480	5100	DPLKCNFD_00655	LBANOLMJ_00240
rpsS	2837.15	-0.720937	0.0847903	-8.50259	1.85403e-17	3.49153e-17	2140	2166	2269	3704	3780	2944	DPLKCNFD_00311	LBANOLMJ_01099
rplB	8148.97	-0.826586	0.0818218	-10.1023	5.39781e-24	1.16191e-23	5890	6149	5998	11105	11401	8354	DPLKCNFD_00310	LBANOLMJ_01098
rpmE	1117.9	-0.602708	0.12853	-4.68923	2.74237e-06	3.86629e-06	1237	754	772	1282	1520	1172	DPLKCNFD_00547	LBANOLMJ_00483
recA	5782.44	-2.00795	0.0661176	-30.3693	1.39623e-202	2.21192e-201	2601	2312	2189	9618	10043	7701	DPLKCNFD_02898	LBANOLMJ_01699
hfq	2338.48	-0.784839	0.0970143	-8.08993	5.96971e-16	1.09012e-15	1638	1907	1720	3095	3228	2426	DPLKCNFD_00707	LBANOLMJ_00247
rplA	5274.21	-1.96688	0.0763116	-25.7743	1.72233e-146	1.80845e-145	2230	2121	2252	8901	8824	7061	DPLKCNFD_00297	LBANOLMJ_00442
ssb	1206.63	-0.961534	0.0841649	-11.4244	3.15783e-30	7.68604e-30	962	796	770	1655	1647	1392		LBANOLMJ_00365
uvrA	5887.72	-2.97951	0.0762322	-39.0847	0	0	1516	1340	1232	10707	10665	9332		LBANOLMJ_00366
rplK	2704.58	-0.787615	0.0763027	-10.3222	5.59064e-25	1.22533e-24	2140	1973	1995	3720	3707	2719	DPLKCNFD_00296	LBANOLMJ_00443
yajC	342.12	-1.13192	0.126248	-8.96583	3.07953e-19	6.06502e-19	272	203	189	464	537	389	DPLKCNFD_02793	LBANOLMJ_03996
iscS	2072.79	-2.00778	0.0944668	-21.2538	3.04307e-100	1.94198e-99	805	863	864	3373	3399	2978	DPLKCNFD_02773	LBANOLMJ_01856
eno	3815.46	-1.14528	0.0729693	-15.6953	1.62825e-55	6.3239e-55	2663	2465	2199	5551	5732	4266	DPLKCNFD_02908	LBANOLMJ_01618
yibN	280.279	-1.4109	0.130788	-10.7877	3.93625e-27	8.93074e-27	189	147	138	431	450	326	DPLKCNFD_00117	LBANOLMJ_00802
moaB	94.7309	-1.30493	0.196871	-6.62833	3.39497e-11	5.51377e-11	57	58	53	141	144	113		LBANOLMJ_03641
rpsC	9349.35	-1.22609	0.073548	-16.6707	2.14148e-62	9.10004e-62	5768	5880	5559	13671	14220	10821	DPLKCNFD_00313	LBANOLMJ_01101
rplV	4316.76	-1.22123	0.0992165	-12.3087	8.12826e-35	2.17799e-34	2402	2778	2752	6179	6516	5127	DPLKCNFD_00312	LBANOLMJ_01100
ffh	4039.82	-0.897769	0.0675339	-13.2936	2.52139e-40	7.50187e-40	3117	2890	2689	5453	5703	4375	DPLKCNFD_03091	LBANOLMJ_01781
rplN	6834.94	-1.06168	0.0949444	-11.1822	4.98658e-29	1.18031e-28	5556	3778	4377	9808	10028	7509	DPLKCNFD_00317	LBANOLMJ_01105
rplS	2079.16	-0.637456	0.0764452	-8.33873	7.50931e-17	1.39238e-16	1773	1655	1583	2496	2828	2146	DPLKCNFD_03087	LBANOLMJ_01785
rpmC	4858.85	-0.701381	0.0692174	-10.133	3.94281e-24	8.51761e-24	4013	3685	3695	6328	6621	4861	DPLKCNFD_00315	LBANOLMJ_01103
glyQ	856.237	-1.50655	0.119201	-12.6387	1.29174e-36	3.56164e-36	584	355	443	1357	1332	1053	DPLKCNFD_00079	LBANOLMJ_00855
recJ	769.097	-1.62787	0.0936117	-17.3896	9.88775e-68	4.54383e-67	414	392	353	1246	1235	954	DPLKCNFD_03401	LBANOLMJ_01505
glyS	1988.83	-1.71415	0.0833454	-20.5668	5.44748e-94	3.24691e-93	968	1007	883	3128	3344	2534	DPLKCNFD_00078	LBANOLMJ_00856
rpsN	5604.81	-1.49092	0.065828	-22.6487	1.43537e-113	1.09379e-112	3349	2941	2785	8658	8814	6935	DPLKCNFD_00320	LBANOLMJ_01108
rplE	8526.46	-1.09834	0.0680503	-16.1402	1.3321e-58	5.37003e-58	6321	5148	5292	12133	12593	9623	DPLKCNFD_00319	LBANOLMJ_01107
sseA	1164.44	-1.58176	0.0870962	-18.161	1.05079e-73	5.08776e-73	601	610	582	1783	1900	1469	DPLKCNFD_01725	LBANOLMJ_01865

## Sheet: Translation
genes	baseMean	log2FoldChange	lfcSE	stat	pvalue	padj	HQB5_1	HQB5_2	HQB5_3	OP50_1	OP50_2	OP50_3	S.algae_name	E.coli_name
rplW	3190.42	-0.972022	0.0757309	-12.8352	1.04107e-37	2.93319e-37	2249	2183	2192	4438	4630	3435	DPLKCNFD_00309	LBANOLMJ_01097
rpsG	4310.87	-1.05128	0.0718804	-14.6254	1.93411e-48	6.65333e-48	3251	2631	2779	6010	6363	4814	DPLKCNFD_00303	LBANOLMJ_01075
rplD	5478.44	-1.0307	0.0702124	-14.6798	8.68414e-49	3.03357e-48	3786	3658	3628	7570	8008	6146	DPLKCNFD_00308	LBANOLMJ_01096
rplC	7813.43	-0.941374	0.0732947	-12.8437	9.33312e-38	2.63781e-37	6187	4918	5407	10809	11082	8479	DPLKCNFD_00307	LBANOLMJ_01095
rpsJ	5585.29	-1.05074	0.102056	-10.2957	7.36691e-25	1.61268e-24	4433	2976	3834	7994	8170	6125	DPLKCNFD_00306	LBANOLMJ_01094
rpsE	8481.7	-1.09887	0.0736566	-14.9188	2.48615e-50	8.8735e-50	5611	5695	5292	12274	12491	9436	DPLKCNFD_00324	LBANOLMJ_01112
rplR	4048.33	-0.902047	0.0733913	-12.2909	1.01333e-34	2.69923e-34	2970	2952	2759	5359	5814	4405	DPLKCNFD_00323	LBANOLMJ_01111
rplJ	6837.52	-0.704189	0.0728172	-9.67064	4.01874e-22	8.25693e-22	6142	4852	5073	8895	9223	6941	DPLKCNFD_00298	LBANOLMJ_00441
rpsS	2837.15	-0.720937	0.0847903	-8.50259	1.85403e-17	3.49153e-17	2140	2166	2269	3704	3780	2944	DPLKCNFD_00311	LBANOLMJ_01099
rplF	7682.31	-1.10833	0.0755396	-14.6722	9.70948e-49	3.3852e-48	4999	5192	4769	10980	11281	8739	DPLKCNFD_00322	LBANOLMJ_01110
rplB	8148.97	-0.826586	0.0818218	-10.1023	5.39781e-24	1.16191e-23	5890	6149	5998	11105	11401	8354	DPLKCNFD_00310	LBANOLMJ_01098
rpmE	1117.9	-0.602708	0.12853	-4.68923	2.74237e-06	3.86629e-06	1237	754	772	1282	1520	1172	DPLKCNFD_00547	LBANOLMJ_00483
rplO	9780.06	-1.87207	0.0875563	-21.3814	1.99175e-101	1.29859e-100	4079	4451	4338	16089	16898	12473	DPLKCNFD_00326	LBANOLMJ_01114
rplA	5274.21	-1.96688	0.0763116	-25.7743	1.72233e-146	1.80845e-145	2230	2121	2252	8901	8824	7061	DPLKCNFD_00297	LBANOLMJ_00442
rplK	2704.58	-0.787615	0.0763027	-10.3222	5.59064e-25	1.22533e-24	2140	1973	1995	3720	3707	2719	DPLKCNFD_00296	LBANOLMJ_00443
rpmD	2311.7	-1.2386	0.0934577	-13.2531	4.32929e-40	1.27548e-39	1357	1446	1420	3379	3712	2542	DPLKCNFD_00325	LBANOLMJ_01113
rpsD	10965.3	-1.19109	0.0648801	-18.3583	2.83151e-75	1.39719e-74	7477	6423	6687	15791	16639	12637	DPLKCNFD_00330	LBANOLMJ_01119
rpsK	5846.19	-1.53678	0.0701005	-21.9226	1.58136e-106	1.11998e-105	3305	2842	3083	9028	9334	7305	DPLKCNFD_00329	LBANOLMJ_01118
rpsC	9349.35	-1.22609	0.073548	-16.6707	2.14148e-62	9.10004e-62	5768	5880	5559	13671	14220	10821	DPLKCNFD_00313	LBANOLMJ_01101
rplV	4316.76	-1.22123	0.0992165	-12.3087	8.12826e-35	2.17799e-34	2402	2778	2752	6179	6516	5127	DPLKCNFD_00312	LBANOLMJ_01100
rplQ	3914.03	-1.47934	0.0712843	-20.7526	1.16082e-95	7.03503e-95	2351	1993	2030	5997	6392	4665	DPLKCNFD_00332	LBANOLMJ_01121
rpmF	864.895	-1.80852	0.124775	-14.4942	1.31749e-47	4.44746e-47	505	300	386	1340	1547	1097	DPLKCNFD_01937	LBANOLMJ_03340
rplN	6834.94	-1.06168	0.0949444	-11.1822	4.98658e-29	1.18031e-28	5556	3778	4377	9808	10028	7509	DPLKCNFD_00317	LBANOLMJ_01105
rplS	2079.16	-0.637456	0.0764452	-8.33873	7.50931e-17	1.39238e-16	1773	1655	1583	2496	2828	2146	DPLKCNFD_03087	LBANOLMJ_01785
thrS	8134.66	-1.58716	0.0742069	-21.3883	1.71629e-101	1.12305e-100	4893	3868	3801	12495	12977	10501	DPLKCNFD_02120	LBANOLMJ_02654
rpmC	4858.85	-0.701381	0.0692174	-10.133	3.94281e-24	8.51761e-24	4013	3685	3695	6328	6621	4861	DPLKCNFD_00315	LBANOLMJ_01103
glyQ	856.237	-1.50655	0.119201	-12.6387	1.29174e-36	3.56164e-36	584	355	443	1357	1332	1053	DPLKCNFD_00079	LBANOLMJ_00855
glyS	1988.83	-1.71415	0.0833454	-20.5668	5.44748e-94	3.24691e-93	968	1007	883	3128	3344	2534	DPLKCNFD_00078	LBANOLMJ_00856
rpsN	5604.81	-1.49092	0.065828	-22.6487	1.43537e-113	1.09379e-112	3349	2941	2785	8658	8814	6935	DPLKCNFD_00320	LBANOLMJ_01108
rplE	8526.46	-1.09834	0.0680503	-16.1402	1.3321e-58	5.37003e-58	6321	5148	5292	12133	12593	9623	DPLKCNFD_00319	LBANOLMJ_01107
fmt	1551.34	-0.970601	0.0776231	-12.504	7.09665e-36	1.94485e-35	1123	1082	1022	2142	2219	1707	DPLKCNFD_00098	LBANOLMJ_01128

## Sheet: Glycine, serine and threonine
genes	baseMean	log2FoldChange	lfcSE	stat	pvalue	padj	HQB5_1	HQB5_2	HQB5_3	OP50_1	OP50_2	OP50_3	S.algae_name	E.coli_name
thrA	1274.49	-3.9661	0.107102	-37.0309	3.6412e-300	1.11458e-298	145	168	158	2441	2597	2029	DPLKCNFD_03073	LBANOLMJ_00013
thrC	766.763	-3.72523	0.116161	-32.0697	1.1665e-225	2.28988e-224	117	99	116	1466	1528	1211	DPLKCNFD_03071	LBANOLMJ_00011
tdh_1	1879.31	-2.59421	0.0816459	-31.7739	1.4833e-221	2.81984e-220	579	556	510	3400	3519	2621		LBANOLMJ_00797
thrB	633.954	-4.43095	0.140956	-31.4351	6.71455e-217	1.2249e-215	58	60	55	1228	1325	1023	DPLKCNFD_03072	LBANOLMJ_00012
gcvP	9467.93	-2.39747	0.0777351	-30.8415	7.27971e-209	1.17385e-207	3054	3218	3005	16579	17143	13278	DPLKCNFD_03388	LBANOLMJ_01494
glyA	4037.18	-1.85114	0.0709703	-26.0833	5.63695e-150	6.13273e-149	1954	1795	1653	6392	6997	5285	DPLKCNFD_01349	LBANOLMJ_01835
metL	479.427	-3.19307	0.127308	-25.0814	7.94625e-139	7.55312e-138	102	101	88	870	908	764	DPLKCNFD_03705	LBANOLMJ_00479
pssA	964.993	-2.3334	0.0941123	-24.7938	1.04586e-135	9.68624e-135	338	307	338	1645	1719	1382	DPLKCNFD_02243	LBANOLMJ_01801
kbl	1742.48	-1.5708	0.079134	-19.8499	1.10476e-87	6.29397e-87	969	883	853	2743	2896	2084	DPLKCNFD_00028	LBANOLMJ_00796
ilvA	349.516	-2.21472	0.126328	-17.5315	8.23925e-69	3.81541e-68	128	129	124	580	607	505	DPLKCNFD_03906	LBANOLMJ_00643
lpdA	4623.18	-1.03743	0.0742695	-13.9684	2.4296e-44	7.76612e-44	3167	3211	2937	6566	6664	5140	DPLKCNFD_00519	LBANOLMJ_04185
gcvT	4101.26	-1.31342	0.0965988	-13.5967	4.19037e-42	1.29586e-41	2976	2007	2307	6224	6293	4781	DPLKCNFD_03390	LBANOLMJ_01492
gcvH	2197.64	-0.993646	0.0831005	-11.9572	5.95614e-33	1.52147e-32	1569	1599	1356	3103	3173	2379	DPLKCNFD_03389	LBANOLMJ_01493
trpB	293.546	-1.69672	0.143009	-11.8644	1.81231e-32	4.59051e-32	124	161	139	472	449	397	DPLKCNFD_01738	LBANOLMJ_03106
pspB_1	198.487	-1.14492	0.142311	-8.04518	8.61154e-16	1.56463e-15	139	122	120	271	300	235		LBANOLMJ_00021
serA	646.403	-0.754576	0.105409	-7.15856	8.15304e-13	1.37869e-12	469	505	502	876	837	681	DPLKCNFD_03426	LBANOLMJ_01485
sdaA	1106.85	-0.624539	0.0997321	-6.26217	3.7966e-10	6.00935e-10	1107	801	791	1346	1500	1122	DPLKCNFD_02736	LBANOLMJ_02559
serC	463.93	-0.615805	0.103879	-5.92808	3.06497e-09	4.71896e-09	398	379	351	590	575	488	DPLKCNFD_02203	LBANOLMJ_03516

## Sheet: Histidine metabolism
genes	baseMean	log2FoldChange	lfcSE	stat	pvalue	padj	HQB5_1	HQB5_2	HQB5_3	OP50_1	OP50_2	OP50_3	S.algae_name	E.coli_name
hisG	468.183	-3.53852	0.138967	-25.4629	5.07683e-143	5.09375e-142	72	72	84	845	926	764	DPLKCNFD_02383	LBANOLMJ_02361
hisD	436.914	-2.82092	0.134582	-20.9606	1.50196e-97	9.25784e-97	112	118	103	744	770	725	DPLKCNFD_02384	LBANOLMJ_02360
hisC	242.27	-3.17106	0.167605	-18.9198	7.83174e-80	4.11166e-79	48	59	42	437	477	372		LBANOLMJ_02359
hisB	243.429	-2.22594	0.14735	-15.1065	1.46827e-51	5.37869e-51	94	91	79	384	435	360	DPLKCNFD_02386	LBANOLMJ_02358
hisI	208.726	-2.09883	0.159846	-13.1303	2.2071e-39	6.43945e-39	100	71	73	317	362	314	DPLKCNFD_02390	LBANOLMJ_02354
hisF	170.191	-2.014	0.163406	-12.3251	6.63459e-35	1.78305e-34	74	70	64	268	295	240	DPLKCNFD_02389	LBANOLMJ_02355
hisA	156.895	-2.0199	0.170527	-11.8451	2.28213e-32	5.76436e-32	65	59	67	248	283	212	DPLKCNFD_02388	LBANOLMJ_02356
hisH	164.531	-1.68345	0.165041	-10.2002	1.97858e-24	4.28969e-24	81	83	76	256	246	233	DPLKCNFD_02387	LBANOLMJ_02357

## Sheet: Metabolism
genes	baseMean	log2FoldChange	lfcSE	stat	pvalue	padj	HQB5_1	HQB5_2	HQB5_3	OP50_1	OP50_2	OP50_3	S.algae_name	E.coli_name
proB	261.682	-0.80829	0.128733	-6.27882	3.41158e-10	5.40466e-10	226	183	179	365	358	264		LBANOLMJ_04062
speE	395.863	-1.62429	0.117075	-13.874	9.11152e-44	2.89199e-43	202	204	191	648	651	472		LBANOLMJ_04180
epd	837.263	-0.898604	0.100632	-8.92959	4.27605e-19	8.38496e-19	573	627	594	1079	1206	929	DPLKCNFD_00992	LBANOLMJ_01471
lpdA	4623.18	-1.03743	0.0742695	-13.9684	2.4296e-44	7.76612e-44	3167	3211	2937	6566	6664	5140	DPLKCNFD_00519	LBANOLMJ_04185
ubiA	611.015	-0.594556	0.0967708	-6.14397	8.04863e-10	1.25851e-09	571	482	451	762	813	600	DPLKCNFD_00535	LBANOLMJ_00385
ltrA	68.5398	-1.66271	0.267531	-6.21502	5.13183e-10	8.08734e-10	34	19	48	113	106	88		LBANOLMJ_00141
aceE	4192.76	-0.755927	0.0759581	-9.9519	2.47415e-23	5.21999e-23	3263	3309	3018	5400	5506	4596	DPLKCNFD_00517	LBANOLMJ_04187
pspB_1	198.487	-1.14492	0.142311	-8.04518	8.61154e-16	1.56463e-15	139	122	120	271	300	235		LBANOLMJ_00021
pgk	4945.14	-2.71347	0.0836001	-32.4577	4.2144e-231	8.64909e-230	1330	1447	1244	8984	9185	7170	DPLKCNFD_00993	LBANOLMJ_01472
fadD	2330.76	-1.89581	0.0770442	-24.6068	1.06839e-133	9.64754e-133	1146	956	946	3874	4038	2965		LBANOLMJ_02568
argG	664.379	-2.59864	0.110152	-23.5913	4.72961e-123	3.88258e-122	212	165	203	1178	1180	998	DPLKCNFD_00352	LBANOLMJ_01238
aldB	3431.9	-6.83987	0.131015	-52.207	0	0	61	73	49	7142	7404	5575		LBANOLMJ_00825
deoD	1252.87	-1.88385	0.089214	-21.1161	5.66151e-99	3.55024e-98	575	549	520	1960	2044	1784		LBANOLMJ_00033
ygfA	986.45	-2.63624	0.106369	-24.784	1.33515e-135	1.23025e-134	280	284	276	1711	1682	1583	DPLKCNFD_03395	LBANOLMJ_01486
serA	646.403	-0.754576	0.105409	-7.15856	8.15304e-13	1.37869e-12	469	505	502	876	837	681	DPLKCNFD_03426	LBANOLMJ_01485
deoB_1	4047.6	-3.27202	0.0818835	-39.9594	0	0	834	763	742	7258	7577	6688		LBANOLMJ_00034
ribB	1141.6	-0.602529	0.0831365	-7.24747	4.24634e-13	7.24164e-13	1049	852	897	1429	1499	1140	DPLKCNFD_04116	LBANOLMJ_01363
malQ	742.594	-5.87123	0.186547	-31.4732	2.0205e-217	3.72349e-216	33	26	18	1533	1586	1199		LBANOLMJ_01000
epmB	124.725	-3.10594	0.21828	-14.2292	6.03657e-46	1.98219e-45	27	31	22	236	243	182		LBANOLMJ_00274
sufS	670.763	-1.25194	0.0944107	-13.2606	3.91706e-40	1.15592e-39	447	382	394	952	1040	797		LBANOLMJ_02693
cobB	295.326	-0.747735	0.129238	-5.78573	7.21961e-09	1.09938e-08	210	230	236	386	391	314	DPLKCNFD_02704	LBANOLMJ_03309
deoC	795.695	-1.03032	0.0997558	-10.3284	5.24079e-25	1.15004e-24	516	537	552	1071	1154	922	DPLKCNFD_01212	LBANOLMJ_00036
pssA	964.993	-2.3334	0.0941123	-24.7938	1.04586e-135	9.68624e-135	338	307	338	1645	1719	1382	DPLKCNFD_02243	LBANOLMJ_01801
fmt	1551.34	-0.970601	0.0776231	-12.504	7.09665e-36	1.94485e-35	1123	1082	1022	2142	2219	1707	DPLKCNFD_00098	LBANOLMJ_01128
maeB	3770.7	-3.22451	0.0746834	-43.1757	0	0	813	693	740	7164	7264	5688	DPLKCNFD_03796	LBANOLMJ_01926
fadE	2824.13	-1.68667	0.107994	-15.6182	5.47085e-55	2.1022e-54	1797	1177	1185	4405	4514	3767		LBANOLMJ_04085
gcvH	2197.64	-0.993646	0.0831005	-11.9572	5.95614e-33	1.52147e-32	1569	1599	1356	3103	3173	2379	DPLKCNFD_03389	LBANOLMJ_01493
cpdA	2710.37	-3.00481	0.0763799	-39.3404	0	0	662	592	596	5064	5031	4114		LBANOLMJ_01372
gcvT	4101.26	-1.31342	0.0965988	-13.5967	4.19037e-42	1.29586e-41	2976	2007	2307	6224	6293	4781	DPLKCNFD_03390	LBANOLMJ_01492
nudF	145.822	-0.849272	0.169322	-5.01572	5.28341e-07	7.62128e-07	110	114	97	190	229	139	DPLKCNFD_00681	LBANOLMJ_01370
ubiH	1292.34	-1.18579	0.102529	-11.5654	6.16824e-31	1.51563e-30	769	880	772	1756	1885	1629	DPLKCNFD_03392	LBANOLMJ_01490
yjjG	135.161	-0.796682	0.177306	-4.49326	7.01404e-06	9.72169e-06	130	77	99	177	186	144	DPLKCNFD_03947	LBANOLMJ_00044
aroE	304.984	-3.03782	0.145674	-20.8536	1.41269e-96	8.64851e-96	71	68	65	571	588	448	DPLKCNFD_00108	LBANOLMJ_01134
pckA	5573.15	-3.30991	0.0754304	-43.8803	0	0	1208	963	982	10332	10675	8807	DPLKCNFD_00259	LBANOLMJ_01013
rfbC	150.617	-0.892255	0.171198	-5.21183	1.86992e-07	2.72785e-07	138	106	83	218	195	165		LBANOLMJ_02342
hcp	66.0388	-0.672248	0.224312	-2.99693	0.0027271	0.00335958	58	53	46	83	85	71	DPLKCNFD_03084	LBANOLMJ_03550
gcvP	9467.93	-2.39747	0.0777351	-30.8415	7.27971e-209	1.17385e-207	3054	3218	3005	16579	17143	13278	DPLKCNFD_03388	LBANOLMJ_01494
avtA	282.889	-0.984639	0.131581	-7.48313	7.25712e-14	1.2566e-13	223	176	188	425	410	282	DPLKCNFD_02948	LBANOLMJ_00842
nudE	574.122	-1.34721	0.101903	-13.2206	6.67728e-40	1.96403e-39	355	312	331	820	932	684	DPLKCNFD_00274	LBANOLMJ_01019
yeiG	741.529	-2.21007	0.0982693	-22.4899	5.2094e-112	3.90381e-111	277	272	262	1292	1271	1033	DPLKCNFD_02450	LBANOLMJ_02228
dapF	1112.58	-1.16891	0.0860089	-13.5906	4.55347e-42	1.40334e-41	781	686	647	1648	1695	1221	DPLKCNFD_03876	LBANOLMJ_00606
cyaA	2258.14	-1.9832	0.0750186	-26.4361	5.27753e-154	5.95701e-153	1009	888	912	3849	3790	3004	DPLKCNFD_03879	LBANOLMJ_00609
gnd	1952.63	-1.79817	0.0882531	-20.3751	2.78079e-92	1.63587e-91	1063	788	846	3222	3323	2437		LBANOLMJ_02351
yeaD	149.272	-0.761387	0.160364	-4.74788	2.05563e-06	2.90945e-06	110	117	113	191	195	166	DPLKCNFD_01824	LBANOLMJ_02592
hisF	170.191	-2.014	0.163406	-12.3251	6.63459e-35	1.78305e-34	74	70	64	268	295	240	DPLKCNFD_02389	LBANOLMJ_02355
hisI	208.726	-2.09883	0.159846	-13.1303	2.2071e-39	6.43945e-39	100	71	73	317	362	314	DPLKCNFD_02390	LBANOLMJ_02354
ptsG	505.721	-1.75219	0.109121	-16.0573	5.07822e-58	2.02904e-57	257	218	238	832	783	680	DPLKCNFD_03001	LBANOLMJ_03328
ggt	213.701	-0.953334	0.139243	-6.84656	7.56444e-12	1.25334e-11	157	157	134	289	291	249	DPLKCNFD_02580	LBANOLMJ_00972
hisC	242.27	-3.17106	0.167605	-18.9198	7.83174e-80	4.11166e-79	48	59	42	437	477	372		LBANOLMJ_02359
hisB	243.429	-2.22594	0.14735	-15.1065	1.46827e-51	5.37869e-51	94	91	79	384	435	360	DPLKCNFD_02386	LBANOLMJ_02358
hemC	936.767	-2.58998	0.10806	-23.968	6.00019e-127	5.08748e-126	264	312	244	1627	1705	1398	DPLKCNFD_03880	LBANOLMJ_00610
hisH	164.531	-1.68345	0.165041	-10.2002	1.97858e-24	4.28969e-24	81	83	76	256	246	233	DPLKCNFD_02387	LBANOLMJ_02357
hisA	156.895	-2.0199	0.170527	-11.8451	2.28213e-32	5.76436e-32	65	59	67	248	283	212	DPLKCNFD_02388	LBANOLMJ_02356
hemF	258.804	-1.09885	0.132015	-8.32368	8.52724e-17	1.57789e-16	181	170	156	358	353	324	DPLKCNFD_00106	LBANOLMJ_01944
cydX	213.405	-2.72768	0.164985	-16.533	2.12483e-61	8.92428e-61	70	57	46	405	380	310	DPLKCNFD_01584	LBANOLMJ_03688
menC	474.093	-0.975492	0.11944	-8.16719	3.15652e-16	5.78748e-16	307	354	320	708	648	503	DPLKCNFD_04068	LBANOLMJ_02119
cydB	18060.1	-0.585263	0.0906248	-6.45809	1.06033e-10	1.69766e-10	14502	15964	13890	21323	22435	19820	DPLKCNFD_01583	LBANOLMJ_03689
hemD	337.167	-1.10737	0.126895	-8.72662	2.62395e-18	5.0467e-18	209	235	212	441	503	410	DPLKCNFD_03881	LBANOLMJ_00611
hemX	896.261	-1.64403	0.0962299	-17.0844	1.93915e-65	8.58357e-65	434	467	434	1427	1469	1117	DPLKCNFD_03882	LBANOLMJ_00612
menB	535.877	-0.934953	0.107155	-8.72527	2.65541e-18	5.10178e-18	400	332	401	731	766	582		LBANOLMJ_02118
luxS_1	443.07	-1.13129	0.109316	-10.3488	4.23855e-25	9.32377e-25	332	260	266	659	632	506		LBANOLMJ_01709
caiA_2	156.995	-3.68073	0.229253	-16.0553	5.24457e-58	2.09088e-57	24	14	32	315	332	219	DPLKCNFD_03930	LBANOLMJ_04261
ackA	940.49	-1.22197	0.0934794	-13.072	4.75789e-39	1.37704e-38	633	522	585	1364	1488	1049	DPLKCNFD_01852	LBANOLMJ_02083
pta	1279.71	-1.5576	0.0957251	-16.2716	1.57122e-59	6.41995e-59	699	670	628	1840	1958	1795	DPLKCNFD_01851	LBANOLMJ_02082
aroF	3776.28	-8.21727	0.178948	-45.9198	0	0	32	23	23	7733	8268	6243	DPLKCNFD_03086	LBANOLMJ_01790
cyoA	2072.85	-4.23626	0.0918678	-46.1125	0	0	238	196	210	4110	4192	3316		LBANOLMJ_03971
cyoB	1567.99	-4.81938	0.116868	-41.2376	0	0	129	110	92	3056	3081	2751		LBANOLMJ_03972
edd	1296.66	-0.870874	0.0988677	-8.80848	1.26856e-18	2.45554e-18	940	1051	828	1734	1833	1387	DPLKCNFD_02323	LBANOLMJ_02520
argC	213.936	-3.25264	0.176131	-18.4671	3.7984e-76	1.88978e-75	40	41	44	392	426	325	DPLKCNFD_00349	LBANOLMJ_00462
ubiE	1441.08	-2.23236	0.0897346	-24.8773	1.30886e-136	1.23759e-135	620	487	457	2415	2611	1993	DPLKCNFD_03810	LBANOLMJ_00583
argE_1	212.941	-3.35427	0.179405	-18.6967	5.26845e-78	2.69542e-77	44	36	37	387	434	325	DPLKCNFD_00348	LBANOLMJ_00463
katE	820.762	-3.63366	0.117095	-31.0317	2.01454e-211	3.36876e-210	151	101	126	1577	1679	1239		LBANOLMJ_02640
argH	263.742	-1.66608	0.134381	-12.3982	2.67284e-35	7.25886e-35	133	136	120	395	446	342	DPLKCNFD_00353	LBANOLMJ_00460
alaA	185.077	-1.46566	0.166602	-8.79736	1.40075e-18	2.70562e-18	85	97	119	281	286	233	DPLKCNFD_02188	LBANOLMJ_02089
pheA	1939.78	-1.92886	0.0818662	-23.5611	9.65914e-123	7.85784e-122	856	853	774	3085	3253	2702		LBANOLMJ_01792
argB	97.3907	-3.46392	0.264222	-13.1099	2.89151e-39	8.39561e-39	21	14	15	167	211	150	DPLKCNFD_00350	LBANOLMJ_00461
tyrA	1945.21	-4.05186	0.0991204	-40.8781	0	0	243	251	188	3864	3971	3013	DPLKCNFD_03085	LBANOLMJ_01791
metE	138.254	-2.55072	0.196293	-12.9944	1.3157e-38	3.77166e-38	41	42	41	272	225	199	DPLKCNFD_03355	LBANOLMJ_00587
hxpB	61.3063	-0.712358	0.241315	-2.95199	0.00315738	0.00387643	49	56	38	71	85	68	DPLKCNFD_00523	LBANOLMJ_02645
fumC	827.752	-2.54809	0.0994548	-25.6206	8.99803e-145	9.33934e-144	279	254	213	1479	1514	1182	DPLKCNFD_03605	LBANOLMJ_02765
ppc	1696.48	-0.818124	0.0904314	-9.0469	1.47085e-19	2.91268e-19	1247	1342	1183	2160	2277	1927	DPLKCNFD_00347	LBANOLMJ_00464
udp	1468.08	-2.53919	0.083615	-30.3676	1.47004e-202	2.3086e-201	485	442	402	2590	2713	2095	DPLKCNFD_03829	LBANOLMJ_00585
eda	1712.54	-2.81616	0.0906073	-31.081	4.35284e-212	7.41625e-211	421	445	442	3163	3206	2489	DPLKCNFD_02322	LBANOLMJ_02521
cyoC	299.714	-2.6705	0.150677	-17.7233	2.77078e-70	1.30996e-69	98	66	87	574	498	452		LBANOLMJ_03973
cyoE	639.511	-5.05707	0.166075	-30.4505	1.18123e-203	1.88788e-202	40	51	24	1314	1342	1016		LBANOLMJ_03975
pgm	956.458	-1.18329	0.0877077	-13.4913	1.75883e-41	5.36563e-41	616	597	586	1417	1384	1117	DPLKCNFD_02179	LBANOLMJ_03734
puuD	250.485	-1.36347	0.138323	-9.85718	6.38168e-23	1.32933e-22	174	129	131	394	398	279	DPLKCNFD_01141	LBANOLMJ_03067
puuA	1528.39	-4.2229	0.118838	-35.5349	1.42362e-276	3.89553e-275	162	168	148	2851	2834	2789	DPLKCNFD_01142	LBANOLMJ_03068
ispA	276.087	-0.713686	0.125699	-5.67774	1.36487e-08	2.06792e-08	217	220	206	338	373	299	DPLKCNFD_02961	LBANOLMJ_03982
hemB	748.541	-0.746877	0.100795	-7.40983	1.26459e-13	2.18342e-13	575	614	529	922	1001	835		LBANOLMJ_04031
ydhX_1	80.1039	-3.58479	0.294512	-12.172	4.38303e-34	1.15055e-33	14	11	13	140	173	124		LBANOLMJ_00352
adhE	2003.62	-2.82997	0.0969241	-29.1978	2.0692e-187	2.87459e-186	551	479	492	3456	3487	3331	DPLKCNFD_02192	LBANOLMJ_03185
ribF	531.768	-0.653172	0.0987631	-6.61352	3.75294e-11	6.08968e-11	475	408	393	677	715	531	DPLKCNFD_03054	LBANOLMJ_04275
nagA	201.085	-1.87212	0.1569	-11.932	8.06355e-33	2.05109e-32	90	96	80	342	360	237		LBANOLMJ_03746
katG	4167.12	-2.87606	0.0798312	-36.0268	3.18734e-284	8.99429e-283	1106	1079	895	7628	7745	6254	DPLKCNFD_04081	LBANOLMJ_00477
metF	62.1675	-1.32209	0.25785	-5.12737	2.93823e-07	4.2725e-07	30	36	43	103	102	60	DPLKCNFD_03703	LBANOLMJ_00478
ribD	723.646	-1.44484	0.104173	-13.8697	9.67037e-44	3.06398e-43	377	423	393	1085	1113	918	DPLKCNFD_01351	LBANOLMJ_03989
acs	1693.78	-0.628998	0.0979376	-6.42244	1.3411e-10	2.14339e-10	1310	1515	1258	2090	2197	1774		LBANOLMJ_00355
asnB	431.546	-3.12267	0.130289	-23.9673	6.09578e-127	5.14438e-126	103	80	91	788	819	673	DPLKCNFD_02492	LBANOLMJ_03749
pgpA	521.293	-1.93591	0.107297	-18.0426	9.02558e-73	4.33516e-72	232	205	228	857	891	692	DPLKCNFD_01357	LBANOLMJ_03985
metL	479.427	-3.19307	0.127308	-25.0814	7.94625e-139	7.55312e-138	102	101	88	870	908	764	DPLKCNFD_03705	LBANOLMJ_00479
gor	1016.97	-0.993852	0.0884704	-11.2337	2.78508e-29	6.61822e-29	717	732	643	1406	1437	1150	DPLKCNFD_04240	LBANOLMJ_00918
frmA	770.316	-1.40771	0.0913447	-15.411	1.3809e-53	5.25032e-53	476	413	411	1181	1155	961	DPLKCNFD_02451	LBANOLMJ_04040
metB	91.1535	-3.18107	0.260696	-12.2023	3.02326e-34	7.94762e-34	22	19	15	164	202	123	DPLKCNFD_03706	LBANOLMJ_00480
panB	347.969	-0.810428	0.11968	-6.7716	1.27362e-11	2.09295e-11	268	233	276	458	463	384	DPLKCNFD_01028	LBANOLMJ_04167
panC	449.624	-0.787797	0.10887	-7.23613	4.61666e-13	7.85093e-13	348	362	305	585	609	485	DPLKCNFD_01027	LBANOLMJ_04168
yjhH	159.363	-4.18733	0.243329	-17.2085	2.29436e-66	1.02819e-65	14	17	20	301	338	253		LBANOLMJ_00125
ubiF	1201.74	-1.22968	0.0909285	-13.5236	1.13488e-41	3.468e-41	770	773	670	1798	1875	1323	DPLKCNFD_03231	LBANOLMJ_03758
serC	463.93	-0.615805	0.103879	-5.92808	3.06497e-09	4.71896e-09	398	379	351	590	575	488	DPLKCNFD_02203	LBANOLMJ_03516
gshB	854.279	-1.89113	0.0991694	-19.0697	4.51302e-81	2.39018e-80	375	380	361	1331	1548	1102	DPLKCNFD_03518	LBANOLMJ_01454
folD	773.803	-1.21631	0.0921896	-13.1936	9.55595e-40	2.80619e-39	519	475	442	1130	1206	868	DPLKCNFD_01689	LBANOLMJ_03876
argA	75.7241	-0.84602	0.21301	-3.97173	7.13527e-05	9.49617e-05	63	51	53	94	109	84	DPLKCNFD_00464	LBANOLMJ_01579
talB	3203.34	-3.45805	0.0847536	-40.8012	0	0	638	477	535	5970	6308	5034		LBANOLMJ_00007
yibN	280.279	-1.4109	0.130788	-10.7877	3.93625e-27	8.93074e-27	189	147	138	431	450	326	DPLKCNFD_00117	LBANOLMJ_00802
acnA	4944.95	-0.641173	0.0857347	-7.47856	7.51389e-14	1.29857e-13	3935	4268	3668	6264	6187	5278		LBANOLMJ_03089
purK	676.943	-0.758392	0.0987197	-7.68228	1.56283e-14	2.75095e-14	580	527	446	852	951	711	DPLKCNFD_02872	LBANOLMJ_03883
moaB	94.7309	-1.30493	0.196871	-6.62833	3.39497e-11	5.51377e-11	57	58	53	141	144	113		LBANOLMJ_03641
pflB	5913.73	-2.14601	0.0959844	-22.3579	1.01062e-110	7.44968e-110	2046	2368	2262	9939	10108	8362	DPLKCNFD_01855	LBANOLMJ_03520
thrC	766.763	-3.72523	0.116161	-32.0697	1.1665e-225	2.28988e-224	117	99	116	1466	1528	1211	DPLKCNFD_03071	LBANOLMJ_00011
can	316.434	-0.996175	0.119189	-8.35793	6.38302e-17	1.18598e-16	223	218	209	438	437	366	DPLKCNFD_02316	LBANOLMJ_04175
thrB	633.954	-4.43095	0.140956	-31.4351	6.71455e-217	1.2249e-215	58	60	55	1228	1325	1023	DPLKCNFD_03072	LBANOLMJ_00012
pgpB	218.465	-3.82057	0.194542	-19.6387	7.21681e-86	4.0227e-85	31	35	23	420	439	345		LBANOLMJ_03087
glpK	14619	-5.41319	0.072718	-74.4409	0	0	744	673	649	29134	30033	24925	DPLKCNFD_00476	LBANOLMJ_00493
speA	2199.14	-1.22936	0.0779205	-15.7771	4.47023e-56	1.75125e-55	1426	1401	1223	3177	3274	2638	DPLKCNFD_01966	LBANOLMJ_01461
rihA	631.142	-1.78963	0.114399	-15.6438	3.6629e-55	1.4135e-54	268	323	278	983	1095	814	DPLKCNFD_03362	LBANOLMJ_03768
rsgA	1102.06	-0.981687	0.11804	-8.31655	9.05632e-17	1.67408e-16	923	578	791	1508	1592	1222	DPLKCNFD_00696	LBANOLMJ_00257
psd	676.718	-1.0907	0.114812	-9.49993	2.1004e-21	4.27658e-21	426	450	450	919	896	877	DPLKCNFD_00695	LBANOLMJ_00258
thrA	1274.49	-3.9661	0.107102	-37.0309	3.6412e-300	1.11458e-298	145	168	158	2441	2597	2029	DPLKCNFD_03073	LBANOLMJ_00013
bioA	124.841	-1.54696	0.184742	-8.37361	5.5878e-17	1.0436e-16	82	52	63	206	191	153	DPLKCNFD_02701	LBANOLMJ_03649
sdaA	1106.85	-0.624539	0.0997321	-6.26217	3.7966e-10	6.00935e-10	1107	801	791	1346	1500	1122	DPLKCNFD_02736	LBANOLMJ_02559
dapA	1266.23	-1.33904	0.0970339	-13.7998	2.55726e-43	8.06005e-43	903	632	686	1901	1901	1550		LBANOLMJ_01909
pepN	2204.43	-1.42617	0.07712	-18.4929	2.35687e-76	1.17909e-75	1277	1260	1143	3259	3445	2765		LBANOLMJ_03491
gloC	810.968	-1.13027	0.0947652	-11.927	8.55894e-33	2.17404e-32	588	466	515	1206	1138	940		LBANOLMJ_03496
gmhB	645.406	-0.975963	0.0978155	-9.97759	1.91054e-23	4.06891e-23	498	425	420	917	952	669	DPLKCNFD_02550	LBANOLMJ_04101
leuB	82.3963	-0.602198	0.203755	-2.95551	0.00312155	0.00383765	67	67	67	104	100	88	DPLKCNFD_00471	LBANOLMJ_04225
bfr	414.651	-0.830812	0.133797	-6.20951	5.31499e-10	8.36868e-10	348	258	316	589	625	371		LBANOLMJ_01079
gltB	1834.22	-2.13634	0.0847001	-25.2225	2.272e-140	2.20604e-139	793	668	637	2984	3106	2689	DPLKCNFD_03122	LBANOLMJ_01198
lpxL	364.641	-1.31337	0.127629	-10.2906	7.77228e-25	1.69731e-24	272	177	199	533	550	450	DPLKCNFD_00882	LBANOLMJ_03374
gltD	895.239	-1.8723	0.0907201	-20.6383	1.24446e-94	7.49165e-94	438	375	372	1514	1498	1147	DPLKCNFD_03123	LBANOLMJ_01197
aspC	1171.11	-2.02109	0.0859646	-23.5107	3.17084e-122	2.55649e-121	536	460	433	2005	1995	1553		LBANOLMJ_03495
cysJ	231.959	-2.3026	0.162963	-14.1295	2.4978e-45	8.12797e-45	77	91	72	399	361	367	DPLKCNFD_00927	LBANOLMJ_01633
guaA	951.976	-0.865829	0.0869155	-9.96174	2.24114e-23	4.75059e-23	718	692	666	1325	1280	1024	DPLKCNFD_01564	LBANOLMJ_01879
leuD	72.1958	-0.588726	0.21605	-2.72495	0.0064312	0.00776907	68	53	57	84	98	74		LBANOLMJ_04227
cysH	87.5434	-1.44885	0.207467	-6.98349	2.87941e-12	4.81056e-12	54	48	43	141	139	100	DPLKCNFD_00929	LBANOLMJ_01635
nemA	252.132	-4.47106	0.211169	-21.1729	1.69658e-99	1.0751e-98	22	23	22	471	544	409		LBANOLMJ_02724
cysI	151.201	-3.10236	0.201207	-15.4187	1.2249e-53	4.66701e-53	31	38	28	283	278	236	DPLKCNFD_00928	LBANOLMJ_01634
selD	929.351	-0.812069	0.093416	-8.69305	3.52849e-18	6.75048e-18	687	676	709	1192	1316	989	DPLKCNFD_00280	LBANOLMJ_02608
glnA	2718.46	-1.6039	0.0867439	-18.4901	2.48234e-76	1.23842e-75	1659	1240	1265	4167	4243	3621	DPLKCNFD_04014	LBANOLMJ_00551
atpF	2513.18	-0.828594	0.0812527	-10.1977	2.02941e-24	4.39462e-24	1836	1839	1885	3342	3445	2703	DPLKCNFD_00057	LBANOLMJ_00675
ppk	807.582	-1.00677	0.0932928	-10.7915	3.77476e-27	8.58592e-27	577	539	536	1047	1217	918	DPLKCNFD_01906	LBANOLMJ_01886
kbl	1742.48	-1.5708	0.079134	-19.8499	1.10476e-87	6.29397e-87	969	883	853	2743	2896	2084	DPLKCNFD_00028	LBANOLMJ_00796
gltA	7044.64	-1.46438	0.0758085	-19.3168	3.87983e-83	2.1042e-82	4338	3446	3780	10538	10782	9102	DPLKCNFD_02716	LBANOLMJ_03703
tdh_1	1879.31	-2.59421	0.0816459	-31.7739	1.4833e-221	2.81984e-220	579	556	510	3400	3519	2621		LBANOLMJ_00797
atpE	1309.2	-0.627764	0.0868481	-7.2283	4.89087e-13	8.30161e-13	1071	1021	1071	1667	1768	1272		LBANOLMJ_00674
cysN	92.519	-2.46155	0.232505	-10.5871	3.42074e-26	7.64587e-26	37	32	19	175	159	129	DPLKCNFD_00934	LBANOLMJ_01646
sdhC	4314.36	-0.761793	0.0910665	-8.36524	5.99906e-17	1.11694e-16	4023	2803	3088	5564	5867	4587	DPLKCNFD_02715	LBANOLMJ_03701
cysD	32.0115	-3.8148	0.48343	-7.89111	2.99517e-15	5.36635e-15	2	7	4	60	60	55	DPLKCNFD_00933	LBANOLMJ_01645
ndhS	124.571	-0.598721	0.174399	-3.43304	0.000596844	0.00075962	97	107	100	162	147	132		LBANOLMJ_01529
napB	47.1832	-1.65957	0.280085	-5.92525	3.11819e-09	4.7968e-09	26	21	23	71	82	59		LBANOLMJ_02180
glmS	4147.38	-3.2799	0.0965047	-33.9869	3.47436e-253	8.36625e-252	726	840	807	7980	8155	6112		LBANOLMJ_00682
glmU	1876.3	-2.72538	0.0906328	-30.0705	1.17672e-198	1.78585e-197	593	445	485	3470	3603	2588	DPLKCNFD_00051	LBANOLMJ_00681
feaB	263.858	-1.33704	0.156518	-8.54238	1.31483e-17	2.48648e-17	191	166	107	367	440	312		LBANOLMJ_02984
ispU	831.943	-1.2752	0.0978677	-13.0298	8.27961e-39	2.38865e-38	588	431	484	1188	1269	1014	DPLKCNFD_02991	LBANOLMJ_04128
cysQ	477.591	-2.48841	0.115022	-21.6342	8.56093e-104	5.81242e-103	155	150	140	829	892	674		LBANOLMJ_00204
mak	161.325	-1.53439	0.182901	-8.38919	4.89508e-17	9.15167e-17	83	98	74	299	244	171	DPLKCNFD_02835	LBANOLMJ_04008
dapD	647.288	-0.613019	0.0988249	-6.20308	5.5367e-10	8.71017e-10	528	537	509	809	879	629	DPLKCNFD_02998	LBANOLMJ_04136
hisP	49.7909	-0.724818	0.261648	-2.7702	0.0056022	0.0068086	48	35	33	65	59	58		LBANOLMJ_02073
fadB	1670.15	-0.716642	0.0769628	-9.31154	1.25992e-20	2.53106e-20	1402	1313	1180	2181	2198	1749	DPLKCNFD_00087	LBANOLMJ_00572
murB	319.11	-2.09949	0.142024	-14.7826	1.89759e-49	6.70655e-49	128	110	134	557	605	379	DPLKCNFD_00286	LBANOLMJ_00452
pyrH	673.603	-0.862573	0.0949338	-9.08604	1.02708e-19	2.03836e-19	504	495	472	887	966	716	DPLKCNFD_02993	LBANOLMJ_04131
murI	502.774	-0.68875	0.100002	-6.88733	5.68479e-12	9.45371e-12	423	374	389	647	671	515	DPLKCNFD_00284	LBANOLMJ_00453
fre	1398.95	-2.11115	0.0979048	-21.5633	3.97349e-103	2.65783e-102	566	548	506	2506	2564	1690	DPLKCNFD_03803	LBANOLMJ_00574
ubiD	2163.61	-2.7489	0.0838804	-32.7716	1.49343e-235	3.1362e-234	678	532	522	3967	4082	3090	DPLKCNFD_03802	LBANOLMJ_00575
glcB	1076.12	-5.95941	0.162556	-36.6608	3.08407e-294	9.13086e-293	42	33	30	2163	2311	1780	DPLKCNFD_04152	LBANOLMJ_01426
hisG	468.183	-3.53852	0.138967	-25.4629	5.07683e-143	5.09375e-142	72	72	84	845	926	764	DPLKCNFD_02383	LBANOLMJ_02361
hisD	436.914	-2.82092	0.134582	-20.9606	1.50196e-97	9.25784e-97	112	118	103	744	770	725	DPLKCNFD_02384	LBANOLMJ_02360
yqhD	376.587	-3.33689	0.149175	-22.369	7.89699e-111	5.84506e-110	77	50	82	717	736	571		LBANOLMJ_01392
fabF	1649.29	-2.03702	0.091797	-22.1905	4.23907e-109	3.0746e-108	642	663	679	2621	2947	2256		LBANOLMJ_03334
nrdD	3732	-2.47254	0.0763561	-32.3817	4.96719e-230	9.96749e-229	1182	1158	1163	6408	6885	5365	DPLKCNFD_02607	LBANOLMJ_00182
fbp	829.452	-1.84789	0.092741	-19.9252	2.45906e-88	1.4054e-87	392	363	356	1323	1450	1066		LBANOLMJ_00188
ilvB	2623.26	-4.52067	0.0970978	-46.5579	0	0	210	242	221	5270	5391	4186		LBANOLMJ_00741
acuI	301.627	-1.04274	0.1366	-7.63355	2.28372e-14	4.00815e-14	202	227	178	455	449	303	DPLKCNFD_04036	LBANOLMJ_01158
accB	500.84	-2.47048	0.111926	-22.0724	5.81602e-108	4.16815e-107	171	155	146	886	912	708	DPLKCNFD_00555	LBANOLMJ_01157
acpP	1863.87	-1.46568	0.0866285	-16.9192	3.24896e-64	1.4173e-63	1223	925	918	2872	2863	2335		LBANOLMJ_03335
glgC	2328.69	-6.08815	0.123858	-49.1544	0	0	78	66	64	4717	4891	3924	DPLKCNFD_01266	LBANOLMJ_00987
glyA	4037.18	-1.85114	0.0709703	-26.0833	5.63695e-150	6.13273e-149	1954	1795	1653	6392	6997	5285	DPLKCNFD_01349	LBANOLMJ_01835
mnaT	80.7381	-1.004	0.229777	-4.36945	1.2456e-05	1.7133e-05	79	42	46	99	119	99		LBANOLMJ_02923
glgA	2294.54	-5.26076	0.10681	-49.2534	0	0	116	129	114	4686	4768	3748	DPLKCNFD_01267	LBANOLMJ_00988
glgB	1307.48	-6.25789	0.16694	-37.4858	1.56928e-307	5.06093e-306	42	30	32	2617	2598	2356	DPLKCNFD_01263	LBANOLMJ_00985
glgX	1349.35	-4.51561	0.109729	-41.1525	0	0	118	118	112	2651	2721	2242	DPLKCNFD_01264	LBANOLMJ_00986
malP_2	3008.56	-5.68561	0.108008	-52.6405	0	0	119	103	131	6207	6331	4898		LBANOLMJ_00989
ispE	462.355	-0.599571	0.11239	-5.33475	9.56752e-08	1.41053e-07	434	359	342	517	623	499	DPLKCNFD_03214	LBANOLMJ_03222
glpD	6824.22	-5.81793	0.0855168	-68.0326	0	0	269	243	221	13971	14385	11237		LBANOLMJ_00991
crr	1888.8	-3.18389	0.0842286	-37.8005	0	0	440	366	350	3527	3686	2839	DPLKCNFD_02309	LBANOLMJ_01963
cysG	150.62	-3.41093	0.218033	-15.6441	3.6439e-55	1.40918e-54	32	18	30	299	313	207		LBANOLMJ_01047
trpGD	106.657	-0.689955	0.205227	-3.36191	0.000774062	0.000981021	69	95	86	159	136	96	DPLKCNFD_01740	LBANOLMJ_03104
trpC	257.314	-1.978	0.150071	-13.1804	1.13729e-39	3.33433e-39	116	121	84	431	399	374	DPLKCNFD_01739	LBANOLMJ_03105
cysK	1334.18	-1.2714	0.107435	-11.8341	2.59965e-32	6.55723e-32	845	803	757	1753	1882	1866	DPLKCNFD_01863	LBANOLMJ_01966
trpB	293.546	-1.69672	0.143009	-11.8644	1.81231e-32	4.59051e-32	124	161	139	472	449	397	DPLKCNFD_01738	LBANOLMJ_03106
ppnN	2480.6	-2.24126	0.0998843	-22.4386	1.65469e-111	1.23486e-110	813	963	878	4145	4305	3597	DPLKCNFD_02930	LBANOLMJ_01602
fabA	638.247	-1.19816	0.0976538	-12.2694	1.32154e-34	3.51502e-34	409	380	403	949	938	738	DPLKCNFD_01989	LBANOLMJ_03469
mdh_1	5336.69	-1.13296	0.0643069	-17.6181	1.79029e-69	8.35467e-69	3724	3315	3263	7689	7772	6172		LBANOLMJ_01174
ilvA	349.516	-2.21472	0.126328	-17.5315	8.23925e-69	3.81541e-68	128	129	124	580	607	505	DPLKCNFD_03906	LBANOLMJ_00643
ilvC	447.915	-3.19388	0.134205	-23.7985	3.4577e-125	2.8777e-124	114	85	74	827	907	657	DPLKCNFD_03910	LBANOLMJ_00641
nrdB	987.712	-0.990602	0.0999666	-9.90933	3.79165e-23	7.96246e-23	650	690	690	1422	1443	1030	DPLKCNFD_02208	LBANOLMJ_02147
lpxC	12235.6	-2.23421	0.0947066	-23.5908	4.78994e-123	3.91431e-122	5484	3721	4091	21464	21861	16388	DPLKCNFD_00495	LBANOLMJ_04204
gabD	724.764	-0.656423	0.0900944	-7.28595	3.19404e-13	5.47289e-13	616	548	569	921	959	739	DPLKCNFD_01149	LBANOLMJ_01736
gabT	663.707	-2.02952	0.105923	-19.1603	7.93736e-82	4.25367e-81	304	276	226	1055	1143	940	DPLKCNFD_01150	LBANOLMJ_01735
iscS	2072.79	-2.00778	0.0944668	-21.2538	3.04307e-100	1.94198e-99	805	863	864	3373	3399	2978	DPLKCNFD_02773	LBANOLMJ_01856
ilvD	372.79	-2.21806	0.122079	-18.169	9.08256e-74	4.42132e-73	141	134	131	617	661	530	DPLKCNFD_03907	LBANOLMJ_00644
gmk	1352.47	-3.19982	0.112484	-28.4469	5.32743e-178	7.02288e-177	356	217	250	2515	2651	2040	DPLKCNFD_03960	LBANOLMJ_00765
tesA	303.275	-0.927707	0.123701	-7.49961	6.40102e-14	1.10943e-13	211	224	207	411	413	346		LBANOLMJ_03910
pgi	1339.92	-0.982988	0.0888772	-11.0601	1.95943e-28	4.5661e-28	944	968	857	1737	1939	1562	DPLKCNFD_03064	LBANOLMJ_00403
eno	3815.46	-1.14528	0.0729693	-15.6953	1.62825e-55	6.3239e-55	2663	2465	2199	5551	5732	4266	DPLKCNFD_02908	LBANOLMJ_01618
metH	919.524	-3.13285	0.100397	-31.2046	9.2316e-214	1.61867e-212	212	184	184	1688	1733	1439	DPLKCNFD_00796	LBANOLMJ_00409
mazG	258.018	-1.60293	0.151252	-10.5978	3.05143e-26	6.82886e-26	134	133	127	440	454	266	DPLKCNFD_02910	LBANOLMJ_01616
dadA_2	1655.83	-4.56703	0.113928	-40.087	0	0	182	115	118	3392	3402	2603		LBANOLMJ_03243
murD	1079.92	-0.680085	0.0863559	-7.87537	3.39739e-15	6.07493e-15	920	879	760	1403	1440	1089	DPLKCNFD_00488	LBANOLMJ_04212
queE	237.804	-3.30387	0.182012	-18.1519	1.24086e-73	5.99195e-73	51	33	51	498	468	319	DPLKCNFD_02338	LBANOLMJ_01621
fadJ	1814.19	-1.99734	0.088421	-22.5889	5.57007e-113	4.2267e-112	871	744	632	3051	3170	2364		LBANOLMJ_02038
fadI	1501.39	-1.20338	0.111337	-10.8084	3.14017e-27	7.15151e-27	1218	852	755	2184	2226	1769	DPLKCNFD_02584	LBANOLMJ_02037
coaD	115.212	-0.767967	0.181796	-4.22434	2.39644e-05	3.25411e-05	100	75	88	165	140	123	DPLKCNFD_00016	LBANOLMJ_00779
aceA	4038.46	-3.38755	0.106533	-31.7982	6.85683e-222	1.31739e-220	713	813	639	7331	7282	6953	DPLKCNFD_01533	LBANOLMJ_00413
aceB	4282.3	-5.55472	0.100811	-55.1006	0	0	185	183	181	8437	8538	7629	DPLKCNFD_01532	LBANOLMJ_00414
sseA	1164.44	-1.58176	0.0870962	-18.161	1.05079e-73	5.08776e-73	601	610	582	1783	1900	1469	DPLKCNFD_01725	LBANOLMJ_01865
purD	1356.65	-1.17511	0.0982054	-11.9659	5.36312e-33	1.37193e-32	806	927	822	2007	2010	1541	DPLKCNFD_03850	LBANOLMJ_00419
rbsK	2070.97	-3.0584	0.0892964	-34.25	4.36019e-257	1.09368e-255	463	495	408	3795	3956	3153	DPLKCNFD_03363	LBANOLMJ_00659
purH	1251.27	-1.22703	0.0897397	-13.6733	1.46672e-42	4.55921e-42	772	783	747	1870	1756	1532	DPLKCNFD_03849	LBANOLMJ_00418

## Sheet: Cysteine and methionine metab
genes	baseMean	log2FoldChange	lfcSE	stat	pvalue	padj	HQB5_1	HQB5_2	HQB5_3	OP50_1	OP50_2	OP50_3	S.algae_name	E.coli_name
thrA	1274.49	-3.9661	0.107102	-37.0309	3.6412e-300	1.11458e-298	145	168	158	2441	2597	2029	DPLKCNFD_03073	LBANOLMJ_00013
metH	919.524	-3.13285	0.100397	-31.2046	9.2316e-214	1.61867e-212	212	184	184	1688	1733	1439	DPLKCNFD_00796	LBANOLMJ_00409
metL	479.427	-3.19307	0.127308	-25.0814	7.94625e-139	7.55312e-138	102	101	88	870	908	764	DPLKCNFD_03705	LBANOLMJ_00479
aspC	1171.11	-2.02109	0.0859646	-23.5107	3.17084e-122	2.55649e-121	536	460	433	2005	1995	1553		LBANOLMJ_03495
gshB	854.279	-1.89113	0.0991694	-19.0697	4.51302e-81	2.39018e-80	375	380	361	1331	1548	1102	DPLKCNFD_03518	LBANOLMJ_01454
sseA	1164.44	-1.58176	0.0870962	-18.161	1.05079e-73	5.08776e-73	601	610	582	1783	1900	1469	DPLKCNFD_01725	LBANOLMJ_01865
mdh_1	5336.69	-1.13296	0.0643069	-17.6181	1.79029e-69	8.35467e-69	3724	3315	3263	7689	7772	6172		LBANOLMJ_01174
speE	395.863	-1.62429	0.117075	-13.874	9.11152e-44	2.89199e-43	202	204	191	648	651	472		LBANOLMJ_04180
metE	138.254	-2.55072	0.196293	-12.9944	1.3157e-38	3.77166e-38	41	42	41	272	225	199	DPLKCNFD_03355	LBANOLMJ_00587
metB	91.1535	-3.18107	0.260696	-12.2023	3.02326e-34	7.94762e-34	22	19	15	164	202	123	DPLKCNFD_03706	LBANOLMJ_00480
cysK	1334.18	-1.2714	0.107435	-11.8341	2.59965e-32	6.55723e-32	845	803	757	1753	1882	1866	DPLKCNFD_01863	LBANOLMJ_01966
yibN	280.279	-1.4109	0.130788	-10.7877	3.93625e-27	8.93074e-27	189	147	138	431	450	326	DPLKCNFD_00117	LBANOLMJ_00802
luxS_1	443.07	-1.13129	0.109316	-10.3488	4.23855e-25	9.32377e-25	332	260	266	659	632	506		LBANOLMJ_01709
serA	646.403	-0.754576	0.105409	-7.15856	8.15304e-13	1.37869e-12	469	505	502	876	837	681	DPLKCNFD_03426	LBANOLMJ_01485
sdaA	1106.85	-0.624539	0.0997321	-6.26217	3.7966e-10	6.00935e-10	1107	801	791	1346	1500	1122	DPLKCNFD_02736	LBANOLMJ_02559
serC	463.93	-0.615805	0.103879	-5.92808	3.06497e-09	4.71896e-09	398	379	351	590	575	488	DPLKCNFD_02203	LBANOLMJ_03516

[truncated: 1 more sheets: Cell growth and death]
