# Supplementary material for: Multi-Omics Integrative Analysis to Reveal the Impacts of Shewanella algae on the Development and Lifespan of Marine Nematode Litoditis marina
Source: Int J Mol Sci. 2024 Aug 22;25(16):9111. doi: 10.3390/ijms25169111 (PMC11354469; doi:10.3390/ijms25169111)
Supplement: Supplementary file 1 [file ijms-25-09111-s001.zip › Table S12.xlsx]

## Sheet: S. algae_GO_top10%
Class	GO_Name	GO_ID	GO_ID2	GO_Level	P_value	EnrichmentScore	HitsGenesCountsInSelectedSet	HitsGenesCountsInBackground	AllGenesCountsInSelectedSet	AllGenesCountsInBackground	GenesOfSelectedSetInGOterm	corrected p-value(BH method)	order
BP	energy derivation by oxidation of organic compounds	GO:0015980	GO_0015980	5	0.000295938	7.65931	5	48	17	1250	DPLKCNFD_00420,DPLKCNFD_00418,DPLKCNFD_00419,DPLKCNFD_03170,DPLKCNFD_03682,	0.0104565	1
BP	cellular response to xenobiotic stimulus	GO:0071466	GO_0071466	5	0.000279334	4.7658	7	108	17	1250	DPLKCNFD_00420,DPLKCNFD_00418,DPLKCNFD_00419,DPLKCNFD_03170,DPLKCNFD_00591,DPLKCNFD_03414,DPLKCNFD_00060,	0.0118438	1
BP	xenobiotic metabolic process	GO:0006805	GO_0006805	4	0.000247832	4.85572	7	106	17	1250	DPLKCNFD_00420,DPLKCNFD_00418,DPLKCNFD_00419,DPLKCNFD_03170,DPLKCNFD_00591,DPLKCNFD_03414,DPLKCNFD_00060,	0.0131351	1
BP	obsolete oxidation-reduction process	GO:0055114	GO_0055114	0	0.000197673	3.65616	9	181	17	1250	DPLKCNFD_00420,DPLKCNFD_00418,DPLKCNFD_00419,DPLKCNFD_03172,DPLKCNFD_03170,DPLKCNFD_03169,DPLKCNFD_00591,DPLKCNFD_02318,DPLKCNFD_03682,	0.0139689	1
BP	response to xenobiotic stimulus	GO:0009410	GO_0009410	4	0.00141154	3.67647	7	140	17	1250	DPLKCNFD_00420,DPLKCNFD_00418,DPLKCNFD_00419,DPLKCNFD_03170,DPLKCNFD_00591,DPLKCNFD_03414,DPLKCNFD_00060,	0.023019	1
BP	cellular response to chemical stimulus	GO:0070887	GO_0070887	4	0.00135127	3.70292	7	139	17	1250	DPLKCNFD_00420,DPLKCNFD_00418,DPLKCNFD_00419,DPLKCNFD_03170,DPLKCNFD_00591,DPLKCNFD_03414,DPLKCNFD_00060,	0.0238724	1
BP	generation of precursor metabolites and energy	GO:0006091	GO_0006091	4	0.00124075	5.65611	5	65	17	1250	DPLKCNFD_00420,DPLKCNFD_00418,DPLKCNFD_00419,DPLKCNFD_03170,DPLKCNFD_03682,	0.0239127	1
BP	response to chemical	GO:0042221	GO_0042221	3	0.00272743	2.89771	8	203	17	1250	DPLKCNFD_03582,DPLKCNFD_00420,DPLKCNFD_00418,DPLKCNFD_00419,DPLKCNFD_03170,DPLKCNFD_00591,DPLKCNFD_03414,DPLKCNFD_00060,	0.0361384	1
BP	cellular response to stimulus	GO:0051716	GO_0051716	3	0.010173	2.36239	8	249	17	1250	DPLKCNFD_03582,DPLKCNFD_00420,DPLKCNFD_00418,DPLKCNFD_00419,DPLKCNFD_03170,DPLKCNFD_00591,DPLKCNFD_03414,DPLKCNFD_00060,	0.0829489	1
BP	transport	GO:0006810	GO_0006810	4	0.033341	2.62605	5	140	17	1250	DPLKCNFD_02032,DPLKCNFD_03172,DPLKCNFD_03170,DPLKCNFD_03169,DPLKCNFD_00060,	0.114005	1
MF	oxidoreductase activity	GO:0016491	GO_0016491	3	0.0470981	2.38766	5	153	16	1169	DPLKCNFD_03172,DPLKCNFD_03170,DPLKCNFD_03169,DPLKCNFD_00591,DPLKCNFD_02318,	0.167279	2

## Sheet: GO_0016491
genes1	S. algae1	S. algae2	S. algae3	genes2
nqrB	1641.37	1776.72	1713.53	DPLKCNFD_03172
nqrD	1605.37	1811.57	1645.3	DPLKCNFD_03170
nqrE	1309.27	1512.83	1358.67	DPLKCNFD_03169
sirA	461.004	575.062	557.515	DPLKCNFD_00591
kdnB	869.094	1035.52	982.666	DPLKCNFD_02318

## Sheet: GO_0055114
genes1	S. algae1	S. algae2	S. algae3	genes2
prpB	337.181	468.577	438.262	DPLKCNFD_00420
acnD	497.858	595.626	539.218	DPLKCNFD_00418
prpC	462.798	565.823	512.043	DPLKCNFD_00419
nqrB	1641.37	1776.72	1713.53	DPLKCNFD_03172
nqrD	1605.37	1811.57	1645.3	DPLKCNFD_03170
nqrE	1309.27	1512.83	1358.67	DPLKCNFD_03169
sirA	461.004	575.062	557.515	DPLKCNFD_00591
kdnB	869.094	1035.52	982.666	DPLKCNFD_02318
fdhE_2	997.197	1050.27	954.447	DPLKCNFD_03682

## Sheet: GO_0006805
genes1	S. algae1	S. algae2	S. algae3	genes2
prpB	337.181	468.577	438.262	DPLKCNFD_00420
acnD	497.858	595.626	539.218	DPLKCNFD_00418
prpC	462.798	565.823	512.043	DPLKCNFD_00419
nqrD	1605.37	1811.57	1645.3	DPLKCNFD_03170
sirA	461.004	575.062	557.515	DPLKCNFD_00591
gbpA	797.557	980.007	886.456	DPLKCNFD_03414
DPLKCNFD_00060	2086.79	2069.28	2052.19	DPLKCNFD_00060

## Sheet: GO_0071466
genes1	S. algae1	S. algae2	S. algae3	genes2
prpB	337.181	468.577	438.262	DPLKCNFD_00420
acnD	497.858	595.626	539.218	DPLKCNFD_00418
prpC	462.798	565.823	512.043	DPLKCNFD_00419
nqrD	1605.37	1811.57	1645.3	DPLKCNFD_03170
sirA	461.004	575.062	557.515	DPLKCNFD_00591
gbpA	797.557	980.007	886.456	DPLKCNFD_03414
DPLKCNFD_00060	2086.79	2069.28	2052.19	DPLKCNFD_00060

## Sheet: GO_0015980
genes1	S. algae1	S. algae2	S. algae3	genes2
prpB	337.181	468.577	438.262	DPLKCNFD_00420
acnD	497.858	595.626	539.218	DPLKCNFD_00418
prpC	462.798	565.823	512.043	DPLKCNFD_00419
nqrD	1605.37	1811.57	1645.3	DPLKCNFD_03170
fdhE_2	997.197	1050.27	954.447	DPLKCNFD_03682

## Sheet: GO_0006091
genes1	S. algae1	S. algae2	S. algae3	genes2
prpB	337.181	468.577	438.262	DPLKCNFD_00420
acnD	497.858	595.626	539.218	DPLKCNFD_00418
prpC	462.798	565.823	512.043	DPLKCNFD_00419
nqrD	1605.37	1811.57	1645.3	DPLKCNFD_03170
fdhE_2	997.197	1050.27	954.447	DPLKCNFD_03682

## Sheet: GO_0070887
genes1	S. algae1	S. algae2	S. algae3	genes2
prpB	337.181	468.577	438.262	DPLKCNFD_00420
acnD	497.858	595.626	539.218	DPLKCNFD_00418
prpC	462.798	565.823	512.043	DPLKCNFD_00419
nqrD	1605.37	1811.57	1645.3	DPLKCNFD_03170
sirA	461.004	575.062	557.515	DPLKCNFD_00591
gbpA	797.557	980.007	886.456	DPLKCNFD_03414
DPLKCNFD_00060	2086.79	2069.28	2052.19	DPLKCNFD_00060

## Sheet: GO_0009410
genes1	S. algae1	S. algae2	S. algae3	genes2
prpB	337.181	468.577	438.262	DPLKCNFD_00420
acnD	497.858	595.626	539.218	DPLKCNFD_00418
prpC	462.798	565.823	512.043	DPLKCNFD_00419
nqrD	1605.37	1811.57	1645.3	DPLKCNFD_03170
sirA	461.004	575.062	557.515	DPLKCNFD_00591
gbpA	797.557	980.007	886.456	DPLKCNFD_03414
DPLKCNFD_00060	2086.79	2069.28	2052.19	DPLKCNFD_00060

## Sheet: GO_0042221
genes1	S. algae1	S. algae2	S. algae3	genes2
DPLKCNFD_03582	210.432	232.719	177.185	DPLKCNFD_03582
prpB	337.181	468.577	438.262	DPLKCNFD_00420
acnD	497.858	595.626	539.218	DPLKCNFD_00418
prpC	462.798	565.823	512.043	DPLKCNFD_00419
nqrD	1605.37	1811.57	1645.3	DPLKCNFD_03170
sirA	461.004	575.062	557.515	DPLKCNFD_00591
gbpA	797.557	980.007	886.456	DPLKCNFD_03414
DPLKCNFD_00060	2086.79	2069.28	2052.19	DPLKCNFD_00060

[truncated: 2 more sheets: GO_0051716, GO_0006810]
