# Supplementary material for: Multi-Omics Integrative Analysis to Reveal the Impacts of Shewanella algae on the Development and Lifespan of Marine Nematode Litoditis marina
Source: Int J Mol Sci. 2024 Aug 22;25(16):9111. doi: 10.3390/ijms25169111 (PMC11354469; doi:10.3390/ijms25169111)
Supplement: Supplementary file 1 [file ijms-25-09111-s001.zip › Table S13.xlsx]

## Sheet: E. coli_GO_top10%
GO_ID	GO_ID2	Class	GO_Name	GO_Level	P_value	EnrichmentScore	HitsGenesCountsInSelectedSet	HitsGenesCountsInBackground	AllGenesCountsInSelectedSet	AllGenesCountsInBackground	GenesOfSelectedSetInGOterm	corrected p-value(BH method)	order
GO:0003955	GO_0003955	MF	NAD(P)H dehydrogenase (quinone) activity	6	0.000438967	7.07123	5	15	117	2482	LBANOLMJ_03420,LBANOLMJ_02101,LBANOLMJ_02100,LBANOLMJ_02098,LBANOLMJ_02095,	0.0404948	3
GO:0016655	GO_0016655	MF	oxidoreductase activity, acting on NAD(P)H, quinone or similar compound as acceptor	5	0.000112565	7.07123	6	18	117	2482	LBANOLMJ_03420,LBANOLMJ_02101,LBANOLMJ_02100,LBANOLMJ_02098,LBANOLMJ_02095,LBANOLMJ_00374,	0.0415365	3
GO:0051119	GO_0051119	MF	sugar transmembrane transporter activity	5	0.000664616	4.49987	7	33	117	2482	LBANOLMJ_01312,LBANOLMJ_00660,LBANOLMJ_02288,LBANOLMJ_00661,LBANOLMJ_00662,LBANOLMJ_00663,LBANOLMJ_00509,	0.0490487	3
GO:0016903	GO_0016903	MF	oxidoreductase activity, acting on the aldehyde or oxo group of donors	4	0.00269643	4.10587	6	31	117	2482	LBANOLMJ_02593,LBANOLMJ_00525,LBANOLMJ_00524,LBANOLMJ_02953,LBANOLMJ_02956,LBANOLMJ_02955,	0.076537	3
GO:0006950	GO_0006950	BP	response to stress	3	0.000106915	1.70247	44	502	144	2797	LBANOLMJ_00264,LBANOLMJ_03898,LBANOLMJ_03420,LBANOLMJ_00276,LBANOLMJ_00042,LBANOLMJ_03434,LBANOLMJ_00722,LBANOLMJ_02114,LBANOLMJ_03325,LBANOLMJ_03293,LBANOLMJ_02085,LBANOLMJ_03979,LBANOLMJ_03737,LBANOLMJ_03611,LBANOLMJ_02409,LBANOLMJ_03181,LBANOLMJ_00230,LBANOLMJ_01334,LBANOLMJ_01337,LBANOLMJ_00374,LBANOLMJ_02167,LBANOLMJ_03494,LBANOLMJ_00662,LBANOLMJ_02299,LBANOLMJ_00312,LBANOLMJ_01400,LBANOLMJ_…	0.0798652	1
GO:1902495	GO_1902495	CC	transmembrane transporter complex	4	0.00291887	2.72901	10	68	131	2431	LBANOLMJ_02101,LBANOLMJ_02100,LBANOLMJ_02098,LBANOLMJ_02095,LBANOLMJ_04104,LBANOLMJ_02167,LBANOLMJ_00661,LBANOLMJ_03494,LBANOLMJ_00662,LBANOLMJ_01719,	0.080269	2
GO:1990351	GO_1990351	CC	transporter complex	3	0.00291887	2.72901	10	68	131	2431	LBANOLMJ_02101,LBANOLMJ_02100,LBANOLMJ_02098,LBANOLMJ_02095,LBANOLMJ_04104,LBANOLMJ_02167,LBANOLMJ_00661,LBANOLMJ_03494,LBANOLMJ_00662,LBANOLMJ_01719,	0.080269	2
GO:0015145	GO_0015145	MF	monosaccharide transmembrane transporter activity	6	0.00154938	4.54579	6	28	117	2482	LBANOLMJ_01312,LBANOLMJ_00660,LBANOLMJ_00661,LBANOLMJ_00662,LBANOLMJ_00663,LBANOLMJ_00509,	0.0952868	3
GO:0098797	GO_0098797	CC	plasma membrane protein complex	4	0.00796798	2.37913	10	78	131	2431	LBANOLMJ_00264,LBANOLMJ_00266,LBANOLMJ_02101,LBANOLMJ_02100,LBANOLMJ_02098,LBANOLMJ_02095,LBANOLMJ_04104,LBANOLMJ_00661,LBANOLMJ_00662,LBANOLMJ_01719,	0.0973865	2
GO:0015144	GO_0015144	MF	carbohydrate transmembrane transporter activity	4	0.00484223	2.55586	10	83	117	2482	LBANOLMJ_01312,LBANOLMJ_00492,LBANOLMJ_00660,LBANOLMJ_02288,LBANOLMJ_00661,LBANOLMJ_00662,LBANOLMJ_00663,LBANOLMJ_02634,LBANOLMJ_00509,LBANOLMJ_03128,	0.111674	3
GO:0016651	GO_0016651	MF	oxidoreductase activity, acting on NAD(P)H	4	0.00441147	3.29991	7	45	117	2482	LBANOLMJ_03420,LBANOLMJ_02101,LBANOLMJ_02100,LBANOLMJ_02098,LBANOLMJ_02095,LBANOLMJ_00374,LBANOLMJ_00458,	0.116274	3
GO:0015294	GO_0015294	MF	solute:cation symporter activity	7	0.00675629	3.44006	6	37	117	2482	LBANOLMJ_01799,LBANOLMJ_00312,LBANOLMJ_00509,LBANOLMJ_01291,LBANOLMJ_00889,LBANOLMJ_03128,	0.124653	3
GO:0022804	GO_0022804	MF	active transmembrane transporter activity	4	0.00655427	1.89807	17	190	117	2482	LBANOLMJ_02201,LBANOLMJ_00282,LBANOLMJ_02101,LBANOLMJ_02100,LBANOLMJ_01799,LBANOLMJ_02095,LBANOLMJ_02167,LBANOLMJ_03494,LBANOLMJ_00662,LBANOLMJ_00663,LBANOLMJ_00312,LBANOLMJ_02634,LBANOLMJ_00509,LBANOLMJ_01727,LBANOLMJ_01291,LBANOLMJ_00889,LBANOLMJ_03128,	0.127291	3
GO:0005215	GO_0005215	MF	transporter activity	2	0.00817115	1.54572	29	398	117	2482	LBANOLMJ_02201,LBANOLMJ_01125,LBANOLMJ_00282,LBANOLMJ_02101,LBANOLMJ_02100,LBANOLMJ_03178,LBANOLMJ_01310,LBANOLMJ_01312,LBANOLMJ_01799,LBANOLMJ_03180,LBANOLMJ_02095,LBANOLMJ_00492,LBANOLMJ_00660,LBANOLMJ_02288,LBANOLMJ_02167,LBANOLMJ_00661,LBANOLMJ_03494,LBANOLMJ_00662,LBANOLMJ_00663,LBANOLMJ_00312,LBANOLMJ_02634,LBANOLMJ_00458,LBANOLMJ_00509,LBANOLMJ_01719,LBANOLMJ_02253,LBANOLMJ_01727,LBANOLMJ_…	0.131094	3
GO:0098796	GO_0098796	CC	membrane protein complex	3	0.0165185	1.97068	12	113	131	2431	LBANOLMJ_00264,LBANOLMJ_00266,LBANOLMJ_02101,LBANOLMJ_02100,LBANOLMJ_02098,LBANOLMJ_02095,LBANOLMJ_04104,LBANOLMJ_02167,LBANOLMJ_00661,LBANOLMJ_03494,LBANOLMJ_00662,LBANOLMJ_01719,	0.139772	2
GO:0030313	GO_0030313	CC	cell envelope	4	0.0190921	1.59062	21	245	131	2431	LBANOLMJ_03778,LBANOLMJ_03422,LBANOLMJ_01368,LBANOLMJ_04086,LBANOLMJ_00042,LBANOLMJ_03317,LBANOLMJ_02590,LBANOLMJ_00105,LBANOLMJ_03181,LBANOLMJ_02531,LBANOLMJ_04104,LBANOLMJ_00660,LBANOLMJ_02167,LBANOLMJ_03494,LBANOLMJ_02733,LBANOLMJ_00683,LBANOLMJ_01718,LBANOLMJ_00505,LBANOLMJ_02380,LBANOLMJ_02143,LBANOLMJ_00525,	0.150009	2
GO:0031975	GO_0031975	CC	envelope	3	0.0190921	1.59062	21	245	131	2431	LBANOLMJ_03778,LBANOLMJ_03422,LBANOLMJ_01368,LBANOLMJ_04086,LBANOLMJ_00042,LBANOLMJ_03317,LBANOLMJ_02590,LBANOLMJ_00105,LBANOLMJ_03181,LBANOLMJ_02531,LBANOLMJ_04104,LBANOLMJ_00660,LBANOLMJ_02167,LBANOLMJ_03494,LBANOLMJ_02733,LBANOLMJ_00683,LBANOLMJ_01718,LBANOLMJ_00505,LBANOLMJ_02380,LBANOLMJ_02143,LBANOLMJ_00525,	0.150009	2
GO:0034219	GO_0034219	BP	carbohydrate transmembrane transport	7	0.00295638	2.45351	12	95	144	2797	LBANOLMJ_01312,LBANOLMJ_00492,LBANOLMJ_00660,LBANOLMJ_02288,LBANOLMJ_02167,LBANOLMJ_00661,LBANOLMJ_03494,LBANOLMJ_00662,LBANOLMJ_00663,LBANOLMJ_02634,LBANOLMJ_00509,LBANOLMJ_03128,	0.184035	1
GO:0009628	GO_0009628	BP	response to abiotic stimulus	3	0.00693388	1.78198	20	218	144	2797	LBANOLMJ_00042,LBANOLMJ_00046,LBANOLMJ_03434,LBANOLMJ_03979,LBANOLMJ_02409,LBANOLMJ_00908,LBANOLMJ_03181,LBANOLMJ_03268,LBANOLMJ_00312,LBANOLMJ_00683,LBANOLMJ_02633,LBANOLMJ_00218,LBANOLMJ_03723,LBANOLMJ_01718,LBANOLMJ_01719,LBANOLMJ_00510,LBANOLMJ_02818,LBANOLMJ_02824,LBANOLMJ_03919,LBANOLMJ_02828,	0.191837	1
GO:0051260	GO_0051260	BP	protein homooligomerization	8	0.00721349	2.57077	9	68	144	2797	LBANOLMJ_00703,LBANOLMJ_03420,LBANOLMJ_02167,LBANOLMJ_02287,LBANOLMJ_03494,LBANOLMJ_02079,LBANOLMJ_02756,LBANOLMJ_03919,LBANOLMJ_02956,	0.192446	1
GO:0006974	GO_0006974	BP	cellular response to DNA damage stimulus	5	0.00345623	1.76578	24	264	144	2797	LBANOLMJ_00264,LBANOLMJ_03898,LBANOLMJ_00276,LBANOLMJ_00722,LBANOLMJ_02114,LBANOLMJ_03325,LBANOLMJ_02085,LBANOLMJ_03737,LBANOLMJ_02409,LBANOLMJ_00230,LBANOLMJ_01334,LBANOLMJ_01337,LBANOLMJ_02167,LBANOLMJ_03494,LBANOLMJ_00662,LBANOLMJ_02299,LBANOLMJ_01400,LBANOLMJ_03822,LBANOLMJ_00683,LBANOLMJ_00525,LBANOLMJ_00889,LBANOLMJ_00524,LBANOLMJ_02709,LBANOLMJ_00891,	0.1986	1
GO:0033554	GO_0033554	BP	cellular response to stress	4	0.00189211	1.69886	30	343	144	2797	LBANOLMJ_00264,LBANOLMJ_03898,LBANOLMJ_00276,LBANOLMJ_00722,LBANOLMJ_02114,LBANOLMJ_03325,LBANOLMJ_02085,LBANOLMJ_03979,LBANOLMJ_03737,LBANOLMJ_02409,LBANOLMJ_00230,LBANOLMJ_01334,LBANOLMJ_01337,LBANOLMJ_00374,LBANOLMJ_02167,LBANOLMJ_03494,LBANOLMJ_00662,LBANOLMJ_02299,LBANOLMJ_00312,LBANOLMJ_01400,LBANOLMJ_03822,LBANOLMJ_00683,LBANOLMJ_00510,LBANOLMJ_03225,LBANOLMJ_02812,LBANOLMJ_00525,LBANOLMJ_…	0.201915	1
GO:0051259	GO_0051259	BP	protein complex oligomerization	7	0.00589635	2.49021	10	78	144	2797	LBANOLMJ_00703,LBANOLMJ_03420,LBANOLMJ_02167,LBANOLMJ_02287,LBANOLMJ_03494,LBANOLMJ_02079,LBANOLMJ_02756,LBANOLMJ_01614,LBANOLMJ_03919,LBANOLMJ_02956,	0.209741	1
GO:0051703	GO_0051703	BP	biological process involved in intraspecies interaction between organisms	2	0.00500761	2.93187	8	53	144	2797	LBANOLMJ_03189,LBANOLMJ_00230,LBANOLMJ_02165,LBANOLMJ_03382,LBANOLMJ_03943,LBANOLMJ_03587,LBANOLMJ_03225,LBANOLMJ_03368,	0.22004	1
GO:0044010	GO_0044010	BP	single-species biofilm formation	6	0.00500761	2.93187	8	53	144	2797	LBANOLMJ_03189,LBANOLMJ_00230,LBANOLMJ_02165,LBANOLMJ_03382,LBANOLMJ_03943,LBANOLMJ_03587,LBANOLMJ_03225,LBANOLMJ_03368,	0.22004	1
GO:0070469	GO_0070469	CC	respirasome	3	0.0020576	4.28244	6	26	131	2431	LBANOLMJ_00264,LBANOLMJ_00266,LBANOLMJ_02101,LBANOLMJ_02100,LBANOLMJ_02098,LBANOLMJ_02095,	0.226336	2
GO:0070470	GO_0070470	CC	plasma membrane respirasome	4	0.0020576	4.28244	6	26	131	2431	LBANOLMJ_00264,LBANOLMJ_00266,LBANOLMJ_02101,LBANOLMJ_02100,LBANOLMJ_02098,LBANOLMJ_02095,	0.226336	2
GO:0098803	GO_0098803	CC	respiratory chain complex	4	0.0020576	4.28244	6	26	131	2431	LBANOLMJ_00264,LBANOLMJ_00266,LBANOLMJ_02101,LBANOLMJ_02100,LBANOLMJ_02098,LBANOLMJ_02095,	0.226336	2
GO:0009438	GO_0009438	BP	methylglyoxal metabolic process	5	0.00126287	5.71283	5	17	144	2797	LBANOLMJ_00020,LBANOLMJ_02409,LBANOLMJ_00362,LBANOLMJ_01400,LBANOLMJ_03460,	0.23584	1
GO:0042597	GO_0042597	CC	periplasmic space	3	0.0436227	1.59976	15	174	131	2431	LBANOLMJ_03422,LBANOLMJ_04086,LBANOLMJ_00042,LBANOLMJ_00105,LBANOLMJ_03181,LBANOLMJ_02531,LBANOLMJ_04104,LBANOLMJ_00660,LBANOLMJ_01406,LBANOLMJ_00683,LBANOLMJ_01718,LBANOLMJ_00505,LBANOLMJ_04203,LBANOLMJ_02143,LBANOLMJ_00525,	0.266583	2

## Sheet: GO_0016655
genes1	E. coli1	E. coli2	E. coli3	genes2
wrbA	2105.5	2161.4	1828.8	LBANOLMJ_03420
nuoK	384.383	353.539	320.643	LBANOLMJ_02101
nuoJ	398.807	366.306	383.065	LBANOLMJ_02100
nuoH	389.383	376.933	345.238	LBANOLMJ_02098
nuoE	414.783	396.956	365.698	LBANOLMJ_02095
qorA	278.961	299.376	288.585	LBANOLMJ_00374

## Sheet: GO_0003955
genes1	E. coli1	E. coli2	E. coli3	genes2
wrbA	2105.5	2161.4	1828.8	LBANOLMJ_03420
nuoK	384.383	353.539	320.643	LBANOLMJ_02101
nuoJ	398.807	366.306	383.065	LBANOLMJ_02100
nuoH	389.383	376.933	345.238	LBANOLMJ_02098
nuoE	414.783	396.956	365.698	LBANOLMJ_02095

## Sheet: GO_0051119
genes1	E. coli1	E. coli2	E. coli3	genes2
exuT	271.77	282.712	310.248	LBANOLMJ_01312
rbsB	11387.2	11480.6	11093.2	LBANOLMJ_00660
gatZ	6664.19	6475.5	6406.28	LBANOLMJ_02288
rbsC_1	1738.72	1755.48	1663.51	LBANOLMJ_00661
rbsA_2	1445.32	1433.43	1327.67	LBANOLMJ_00662
rbsD	7487.23	7848.98	6217.82	LBANOLMJ_00663
kdgT	3087.23	3040.62	2958.99	LBANOLMJ_00509

## Sheet: GO_0015145
genes1	E. coli1	E. coli2	E. coli3	genes2
exuT	271.77	282.712	310.248	LBANOLMJ_01312
rbsB	11387.2	11480.6	11093.2	LBANOLMJ_00660
rbsC_1	1738.72	1755.48	1663.51	LBANOLMJ_00661
rbsA_2	1445.32	1433.43	1327.67	LBANOLMJ_00662
rbsD	7487.23	7848.98	6217.82	LBANOLMJ_00663
kdgT	3087.23	3040.62	2958.99	LBANOLMJ_00509

## Sheet: GO_0016903
genes1	E. coli1	E. coli2	E. coli3	genes2
gapA	2065.3	2084.88	2240.52	LBANOLMJ_02593
fdoG_2	575.221	563.528	605.681	LBANOLMJ_00525
fdoG_1	3124.41	3109.75	3221.97	LBANOLMJ_00524
LBANOLMJ_02953	2976.03	2868.14	2955.04	LBANOLMJ_02953
aldA	852.099	823.309	773.598	LBANOLMJ_02956
gapA1	451.627	399.214	502.147	LBANOLMJ_02955

## Sheet: GO_0016651
genes1	E. coli1	E. coli2	E. coli3	genes2
wrbA	2105.5	2161.4	1828.8	LBANOLMJ_03420
nuoK	384.383	353.539	320.643	LBANOLMJ_02101
nuoJ	398.807	366.306	383.065	LBANOLMJ_02100
nuoH	389.383	376.933	345.238	LBANOLMJ_02098
nuoE	414.783	396.956	365.698	LBANOLMJ_02095
qorA	278.961	299.376	288.585	LBANOLMJ_00374
sthA	1269.92	1303.5	1384.79	LBANOLMJ_00458

## Sheet: GO_0015144
genes1	E. coli1	E. coli2	E. coli3	genes2
exuT	271.77	282.712	310.248	LBANOLMJ_01312
glpF	1157.62	1174.01	1497.18	LBANOLMJ_00492
rbsB	11387.2	11480.6	11093.2	LBANOLMJ_00660
gatZ	6664.19	6475.5	6406.28	LBANOLMJ_02288
rbsC_1	1738.72	1755.48	1663.51	LBANOLMJ_00661
rbsA_2	1445.32	1433.43	1327.67	LBANOLMJ_00662
rbsD	7487.23	7848.98	6217.82	LBANOLMJ_00663
chbB	115.172	103.742	93.4145	LBANOLMJ_02634
kdgT	3087.23	3040.62	2958.99	LBANOLMJ_00509
lacY	666.519	624.899	615.264	LBANOLMJ_03128

## Sheet: GO_0022804
genes1	E. coli1	E. coli2	E. coli3	genes2
yejF	532.205	517.45	572.941	LBANOLMJ_02201
dcuA	1220.61	1176.71	1359.51	LBANOLMJ_00282
nuoK	384.383	353.539	320.643	LBANOLMJ_02101
nuoJ	398.807	366.306	383.065	LBANOLMJ_02100
kgtP	2357.75	2338.96	2532.54	LBANOLMJ_01799
nuoE	414.783	396.956	365.698	LBANOLMJ_02095
ompC_1	27387.3	28337.1	27951.4	LBANOLMJ_02167
ompF	635.928	586.998	597.794	LBANOLMJ_03494
rbsA_2	1445.32	1433.43	1327.67	LBANOLMJ_00662
rbsD	7487.23	7848.98	6217.82	LBANOLMJ_00663
proP	390.346	370.616	459.068	LBANOLMJ_00312
chbB	115.172	103.742	93.4145	LBANOLMJ_02634
kdgT	3087.23	3040.62	2958.99	LBANOLMJ_00509
alaE	120.817	112.297	99.2871	LBANOLMJ_01727
tdcC	195.557	171.334	182.348	LBANOLMJ_01291
dctA	1910.36	1890.68	1675.68	LBANOLMJ_00889
lacY	666.519	624.899	615.264	LBANOLMJ_03128

## Sheet: GO_0015294
genes1	E. coli1	E. coli2	E. coli3	genes2
kgtP	2357.75	2338.96	2532.54	LBANOLMJ_01799
proP	390.346	370.616	459.068	LBANOLMJ_00312
kdgT	3087.23	3040.62	2958.99	LBANOLMJ_00509
tdcC	195.557	171.334	182.348	LBANOLMJ_01291
dctA	1910.36	1890.68	1675.68	LBANOLMJ_00889
lacY	666.519	624.899	615.264	LBANOLMJ_03128

[truncated: 21 more sheets: GO_0005215, GO_0070469, GO_0070470, GO_0098803, GO_1902495, GO_1990351, GO_0098797, GO_0098796, GO_0030313, GO_0031975, GO_0042597, GO_0006950, GO_0009438, GO_0033554, GO_0034219, GO_0006974, GO_0051703, GO_0044010, GO_0051259, GO_0009628 …]
