# Supplementary material for: Multi-Omics Integrative Analysis to Reveal the Impacts of Shewanella algae on the Development and Lifespan of Marine Nematode Litoditis marina
Source: Int J Mol Sci. 2024 Aug 22;25(16):9111. doi: 10.3390/ijms25169111 (PMC11354469; doi:10.3390/ijms25169111)
Supplement: Supplementary file 1 [file ijms-25-09111-s001.zip › Table S14.xlsx]

## Sheet: S. algae_kegg_top10%
Term Name	MainClass	GeneHitsInSelectedSet	AllGenesInSelectedSet	GeneHitsInBackground	AllGenesInBackground	p-value	enrichFactor	GeneListInSelectedSets	corrected p-value(BH method)	Old Term Name
Propanoate metabolism	A09100 Metabolism	8	87	28	2502	2.72402e-06	8.21675	DPLKCNFD_01404, DPLKCNFD_00420, DPLKCNFD_00418, DPLKCNFD_02174, DPLKCNFD_00419, DPLKCNFD_01593, DPLKCNFD_02176, DPLKCNFD_02175	0.000272402	00640 Propanoate metabolism
Biofilm formation - Pseudomonas aeruginosa	A09140 Cellular Processes	5	87	22	2502	0.000747425	6.53605	DPLKCNFD_01657, DPLKCNFD_03118, DPLKCNFD_00897, DPLKCNFD_01441, DPLKCNFD_01462	0.0373712	02025 Biofilm formation - Pseudomonas aeruginosa
Exosome	A09180 Brite Hierarchies	7	87	52	2502	0.00180646	3.87135	DPLKCNFD_02825, DPLKCNFD_03193, DPLKCNFD_02577, DPLKCNFD_02239, DPLKCNFD_01892, DPLKCNFD_01377, DPLKCNFD_01826	0.0602153	04147 Exosome
Valine, leucine and isoleucine degradation	A09100 Metabolism	5	87	31	2502	0.00376725	4.63849	DPLKCNFD_01400, DPLKCNFD_02174, DPLKCNFD_01593, DPLKCNFD_02176, DPLKCNFD_02175	0.0941812	00280 Valine, leucine and isoleucine degradation
Energy metabolism	A09100 Metabolism	11	87	153	2502	0.0152747	2.06761	DPLKCNFD_00711, DPLKCNFD_00668, DPLKCNFD_00228, DPLKCNFD_02239, DPLKCNFD_00225, DPLKCNFD_02156, DPLKCNFD_02155, DPLKCNFD_02157, DPLKCNFD_00418, DPLKCNFD_02396, DPLKCNFD_02154	0.305495	B 09102 Energy metabolism
Oxidative phosphorylation	A09100 Metabolism	5	87	43	2502	0.015389	3.34403	DPLKCNFD_00711, DPLKCNFD_02156, DPLKCNFD_02155, DPLKCNFD_02157, DPLKCNFD_02154	0.256483	00190 Oxidative phosphorylation
Environmental Information Processing	A09130 Environmental Information Processing	16	87	277	2502	0.0262613	1.66115	DPLKCNFD_02817, DPLKCNFD_00711, DPLKCNFD_00668, DPLKCNFD_01657, DPLKCNFD_00003, DPLKCNFD_01510, DPLKCNFD_00005, DPLKCNFD_01441, DPLKCNFD_02156, DPLKCNFD_01880, DPLKCNFD_01462, DPLKCNFD_03038, DPLKCNFD_02155, DPLKCNFD_02157, DPLKCNFD_02154, DPLKCNFD_03582	0.375162	A09130 Environmental Information Processing
Two-component system	A09130 Environmental Information Processing	11	87	167	2502	0.0276474	1.89428	DPLKCNFD_00711, DPLKCNFD_00668, DPLKCNFD_01441, DPLKCNFD_02156, DPLKCNFD_01880, DPLKCNFD_01462, DPLKCNFD_03038, DPLKCNFD_02155, DPLKCNFD_02157, DPLKCNFD_02817, DPLKCNFD_02154	0.345593	02020 Two-component system
Signal transduction	A09130 Environmental Information Processing	11	87	167	2502	0.0276474	1.89428	DPLKCNFD_00711, DPLKCNFD_00668, DPLKCNFD_01441, DPLKCNFD_02156, DPLKCNFD_01880, DPLKCNFD_01462, DPLKCNFD_03038, DPLKCNFD_02155, DPLKCNFD_02157, DPLKCNFD_02817, DPLKCNFD_02154	0.345593	B 09132 Signal transduction
Bacterial motility proteins	A09180 Brite Hierarchies	10	87	153	2502	0.0369329	1.87965	DPLKCNFD_01439, DPLKCNFD_01466, DPLKCNFD_01477, DPLKCNFD_01447, DPLKCNFD_01441, DPLKCNFD_01880, DPLKCNFD_01462, DPLKCNFD_03038, DPLKCNFD_03047, DPLKCNFD_01482	0.335753	02035 Bacterial motility proteins

## Sheet: Propanoate metabolism
genes1	S. algae1	S. algae2	S. algae3	genes2
acs_1	488.584	597.84	530.243	DPLKCNFD_01404
prpB	337.181	468.577	438.262	DPLKCNFD_00420
acnD	497.858	595.626	539.218	DPLKCNFD_00418
DPLKCNFD_02174	1310.89	1444.94	1363.29	DPLKCNFD_02174
prpC	462.798	565.823	512.043	DPLKCNFD_00419
mmsA	1013.31	1241.17	1112.48	DPLKCNFD_01593
pdhA	732.627	864.871	846.464	DPLKCNFD_02176
bkdA2	854.718	1027.28	996.968	DPLKCNFD_02175

## Sheet: Biofilm formation - Pseudomon
genes1	S. algae1	S. algae2	S. algae3	genes2
hcpA_2	3403.48	3549.06	3600.31	DPLKCNFD_01657
DPLKCNFD_03118	236.968	159.39	178.772	DPLKCNFD_03118
DPLKCNFD_00897	386.313	463.067	402.437	DPLKCNFD_00897
DPLKCNFD_01441	1311.11	1110.45	1288.83	DPLKCNFD_01441
ntrC	518.695	374.692	437.252	DPLKCNFD_01462

## Sheet: Exosome
genes1	S. algae1	S. algae2	S. algae3	genes2
DPLKCNFD_02825	184.192	165.248	143.457	DPLKCNFD_02825
DPLKCNFD_03193	165.861	235.978	183.24	DPLKCNFD_03193
melA	504.739	588.874	605.458	DPLKCNFD_02577
gap	510.442	369.728	397.695	DPLKCNFD_02239
ahpC_1	4772.07	5118.91	5004.36	DPLKCNFD_01892
etfA	1195.85	1405.96	1294.3	DPLKCNFD_01377
DPLKCNFD_01826	259.381	233.257	213.044	DPLKCNFD_01826

## Sheet: Valine, leucine and isoleucin
genes1	S. algae1	S. algae2	S. algae3	genes2
menB_2	424.579	530.786	481.472	DPLKCNFD_01400
DPLKCNFD_02174	1310.89	1444.94	1363.29	DPLKCNFD_02174
mmsA	1013.31	1241.17	1112.48	DPLKCNFD_01593
pdhA	732.627	864.871	846.464	DPLKCNFD_02176
bkdA2	854.718	1027.28	996.968	DPLKCNFD_02175

## Sheet: Energy metabolism
genes1	S. algae1	S. algae2	S. algae3	genes2
petA	1059.12	865.497	1013.53	DPLKCNFD_00711
ttrB	237.379	330.31	265.144	DPLKCNFD_00668
fdnG-3	279.37	338.006	304.065	DPLKCNFD_00228
gap	510.442	369.728	397.695	DPLKCNFD_02239
fdhB1_1	438.361	499.892	469.258	DPLKCNFD_00225
DPLKCNFD_02156	1286.59	1476.97	1426.02	DPLKCNFD_02156
DPLKCNFD_02155	1056.64	1233.65	1186.81	DPLKCNFD_02155
ccoP2	2015.13	2163.52	2048.28	DPLKCNFD_02157
acnD	497.858	595.626	539.218	DPLKCNFD_00418
gdhB	1311.71	1507.6	1386.94	DPLKCNFD_02396
ccoN1	1043.5	1010.09	980.483	DPLKCNFD_02154

## Sheet: Oxidative phosphorylation
genes1	S. algae1	S. algae2	S. algae3	genes2
petA	1059.12	865.497	1013.53	DPLKCNFD_00711
DPLKCNFD_02156	1286.59	1476.97	1426.02	DPLKCNFD_02156
DPLKCNFD_02155	1056.64	1233.65	1186.81	DPLKCNFD_02155
ccoP2	2015.13	2163.52	2048.28	DPLKCNFD_02157
ccoN1	1043.5	1010.09	980.483	DPLKCNFD_02154

## Sheet: Environmental Information Pro
genes1	S. algae1	S. algae2	S. algae3	genes2
dctD	332.038	312.485	348.987	DPLKCNFD_02817
petA	1059.12	865.497	1013.53	DPLKCNFD_00711
ttrB	237.379	330.31	265.144	DPLKCNFD_00668
hcpA_2	3403.48	3549.06	3600.31	DPLKCNFD_01657
tupA	1150.92	1466.68	1349.27	DPLKCNFD_00003
DPLKCNFD_01510	250.331	183.123	217.402	DPLKCNFD_01510
ecfA1	234.751	170.962	209.453	DPLKCNFD_00005
DPLKCNFD_01441	1311.11	1110.45	1288.83	DPLKCNFD_01441
DPLKCNFD_02156	1286.59	1476.97	1426.02	DPLKCNFD_02156
cheV_2	200.796	247.156	219.201	DPLKCNFD_01880
ntrC	518.695	374.692	437.252	DPLKCNFD_01462
aer_2	864.364	740.707	768.082	DPLKCNFD_03038
DPLKCNFD_02155	1056.64	1233.65	1186.81	DPLKCNFD_02155
ccoP2	2015.13	2163.52	2048.28	DPLKCNFD_02157
ccoN1	1043.5	1010.09	980.483	DPLKCNFD_02154
DPLKCNFD_03582	210.432	232.719	177.185	DPLKCNFD_03582

## Sheet: Two-component system
genes1	S. algae1	S. algae2	S. algae3	genes2
petA	1059.12	865.497	1013.53	DPLKCNFD_00711
ttrB	237.379	330.31	265.144	DPLKCNFD_00668
DPLKCNFD_01441	1311.11	1110.45	1288.83	DPLKCNFD_01441
DPLKCNFD_02156	1286.59	1476.97	1426.02	DPLKCNFD_02156
cheV_2	200.796	247.156	219.201	DPLKCNFD_01880
ntrC	518.695	374.692	437.252	DPLKCNFD_01462
aer_2	864.364	740.707	768.082	DPLKCNFD_03038
DPLKCNFD_02155	1056.64	1233.65	1186.81	DPLKCNFD_02155
ccoP2	2015.13	2163.52	2048.28	DPLKCNFD_02157
dctD	332.038	312.485	348.987	DPLKCNFD_02817
ccoN1	1043.5	1010.09	980.483	DPLKCNFD_02154

## Sheet: Signal transduction
genes1	S. algae1	S. algae2	S. algae3	genes2
petA	1059.12	865.497	1013.53	DPLKCNFD_00711
ttrB	237.379	330.31	265.144	DPLKCNFD_00668
DPLKCNFD_01441	1311.11	1110.45	1288.83	DPLKCNFD_01441
DPLKCNFD_02156	1286.59	1476.97	1426.02	DPLKCNFD_02156
cheV_2	200.796	247.156	219.201	DPLKCNFD_01880
ntrC	518.695	374.692	437.252	DPLKCNFD_01462
aer_2	864.364	740.707	768.082	DPLKCNFD_03038
DPLKCNFD_02155	1056.64	1233.65	1186.81	DPLKCNFD_02155
ccoP2	2015.13	2163.52	2048.28	DPLKCNFD_02157
dctD	332.038	312.485	348.987	DPLKCNFD_02817
ccoN1	1043.5	1010.09	980.483	DPLKCNFD_02154

[truncated: 1 more sheets: Bacterial motility proteins]
