# Supplementary material for: Multi-Omics Integrative Analysis to Reveal the Impacts of Shewanella algae on the Development and Lifespan of Marine Nematode Litoditis marina
Source: Int J Mol Sci. 2024 Aug 22;25(16):9111. doi: 10.3390/ijms25169111 (PMC11354469; doi:10.3390/ijms25169111)
Supplement: Supplementary file 1 [file ijms-25-09111-s001.zip › Table S15.xlsx]

## Sheet: E. coli_kegg_top10%
Term Name	MainClass	GeneHitsInSelectedSet	AllGenesInSelectedSet	GeneHitsInBackground	AllGenesInBackground	p-value	enrichFactor	GeneListInSelectedSets	corrected p-value(BH method)	Old Term Name
beta-Lactam resistance	A09160 Human Diseases	8	159	37	3191	0.000356741	4.33928	LBANOLMJ_03180, LBANOLMJ_03181, LBANOLMJ_03177, LBANOLMJ_03178, LBANOLMJ_03179, LBANOLMJ_02201, LBANOLMJ_02167, LBANOLMJ_03494	0.0442358	01501 beta-Lactam resistance
Signaling proteins	A09190 Not Included in Pathway or Brite	5	159	22	3191	0.00380686	4.56118	LBANOLMJ_03812, LBANOLMJ_02994, LBANOLMJ_03822, LBANOLMJ_00923, LBANOLMJ_03268	0.15735	99995 Signaling proteins
Human Diseases	A09160 Human Diseases	13	159	116	3191	0.00445354	2.24913	LBANOLMJ_03180, LBANOLMJ_03181, LBANOLMJ_03177, LBANOLMJ_02593, LBANOLMJ_03178, LBANOLMJ_03179, LBANOLMJ_02201, LBANOLMJ_02167, LBANOLMJ_00683, LBANOLMJ_03494, LBANOLMJ_02953, LBANOLMJ_00107, LBANOLMJ_02955	0.13806	A09160 Human Diseases
ABC transporters	A09130 Environmental Information Processing	17	159	172	3191	0.00452701	1.98358	LBANOLMJ_03180, LBANOLMJ_03181, LBANOLMJ_03177, LBANOLMJ_03178, LBANOLMJ_03179, LBANOLMJ_04104, LBANOLMJ_02201, LBANOLMJ_00660, LBANOLMJ_00661, LBANOLMJ_00683, LBANOLMJ_02453, LBANOLMJ_02253, LBANOLMJ_03561, LBANOLMJ_00662, LBANOLMJ_00663, LBANOLMJ_01718, LBANOLMJ_01719	0.11227	02010 ABC transporters
Protein families_signaling and cellular processes	A09180 Brite Hierarchies	62	159	938	3191	0.00491417	1.32653	LBANOLMJ_03177, LBANOLMJ_03178, LBANOLMJ_03179, LBANOLMJ_04104, LBANOLMJ_02201, LBANOLMJ_00660, LBANOLMJ_00661, LBANOLMJ_02288, LBANOLMJ_02167, LBANOLMJ_03494, LBANOLMJ_02165, LBANOLMJ_00662, LBANOLMJ_01312, LBANOLMJ_00101, LBANOLMJ_00069, LBANOLMJ_00107, LBANOLMJ_00105, LBANOLMJ_03778, LBANOLMJ_01799, LBANOLMJ_00106, LBANOLMJ_01718, LBANOLMJ_00509, LBANOLMJ_01719, LBANOLMJ_03180, LBANOLMJ_03181,…	0.101559	B 09183 Protein families: signaling and cellular processes
Structural proteins	A09190 Not Included in Pathway or Brite	6	159	33	3191	0.00502675	3.64894	LBANOLMJ_02733, LBANOLMJ_03082, LBANOLMJ_02633, LBANOLMJ_02567, LBANOLMJ_03969, LBANOLMJ_03916	0.0890452	99992 Structural proteins
Prokaryotic defense system	A09180 Brite Hierarchies	10	159	79	3191	0.00521136	2.5404	LBANOLMJ_03317, LBANOLMJ_00069, LBANOLMJ_02950, LBANOLMJ_03368, LBANOLMJ_01614, LBANOLMJ_00878, LBANOLMJ_02813, LBANOLMJ_02812, LBANOLMJ_03943, LBANOLMJ_03587	0.0807761	02048 Prokaryotic defense system
Membrane transport	A09130 Environmental Information Processing	21	159	257	3191	0.014839	1.63989	LBANOLMJ_03180, LBANOLMJ_03181, LBANOLMJ_03177, LBANOLMJ_03178, LBANOLMJ_03179, LBANOLMJ_04203, LBANOLMJ_04104, LBANOLMJ_02201, LBANOLMJ_00660, LBANOLMJ_00661, LBANOLMJ_02288, LBANOLMJ_00683, LBANOLMJ_02453, LBANOLMJ_02253, LBANOLMJ_03792, LBANOLMJ_03561, LBANOLMJ_02634, LBANOLMJ_00662, LBANOLMJ_00663, LBANOLMJ_01718, LBANOLMJ_01719	0.184004	B 09131 Membrane transport
Oxidative phosphorylation	A09100 Metabolism	6	159	42	3191	0.0164558	2.86703	LBANOLMJ_00266, LBANOLMJ_02098, LBANOLMJ_02095, LBANOLMJ_00264, LBANOLMJ_02101, LBANOLMJ_02100	0.156963	00190 Oxidative phosphorylation
Glycerophospholipid metabolism	A09100 Metabolism	5	159	31	3191	0.0171083	3.23696	LBANOLMJ_02139, LBANOLMJ_02141, LBANOLMJ_02140, LBANOLMJ_01939, LBANOLMJ_02143	0.15153	00564 Glycerophospholipid metabolism
Environmental Information Processing	A09130 Environmental Information Processing	32	159	446	3191	0.017947	1.43994	LBANOLMJ_03177, LBANOLMJ_03178, LBANOLMJ_03179, LBANOLMJ_04203, LBANOLMJ_04104, LBANOLMJ_02201, LBANOLMJ_00264, LBANOLMJ_00660, LBANOLMJ_00661, LBANOLMJ_02288, LBANOLMJ_02167, LBANOLMJ_00683, LBANOLMJ_03494, LBANOLMJ_02165, LBANOLMJ_03792, LBANOLMJ_00662, LBANOLMJ_01312, LBANOLMJ_00266, LBANOLMJ_00663, LBANOLMJ_00525, LBANOLMJ_03357, LBANOLMJ_00889, LBANOLMJ_00524, LBANOLMJ_01718, LBANOLMJ_03919,…	0.148362	A09130 Environmental Information Processing
Transporters	A09180 Brite Hierarchies	41	159	616	3191	0.0243408	1.33577	LBANOLMJ_02380, LBANOLMJ_01291, LBANOLMJ_00282, LBANOLMJ_03177, LBANOLMJ_03178, LBANOLMJ_03179, LBANOLMJ_04104, LBANOLMJ_02201, LBANOLMJ_00660, LBANOLMJ_00661, LBANOLMJ_02288, LBANOLMJ_02167, LBANOLMJ_00683, LBANOLMJ_03494, LBANOLMJ_00662, LBANOLMJ_01312, LBANOLMJ_00525, LBANOLMJ_00889, LBANOLMJ_00524, LBANOLMJ_03778, LBANOLMJ_01799, LBANOLMJ_01718, LBANOLMJ_00924, LBANOLMJ_00509, LBANOLMJ_01719,…	0.188641	02000 Transporters
Infectious disease_bacterial	A09160 Human Diseases	5	159	38	3191	0.0382595	2.64068	LBANOLMJ_02953, LBANOLMJ_00107, LBANOLMJ_02955, LBANOLMJ_02593, LBANOLMJ_00683	0.27907	B 09171 Infectious disease: bacterial
Unclassified_signaling and cellular processes	A09190 Not Included in Pathway or Brite	11	159	122	3191	0.0385373	1.80952	LBANOLMJ_03812, LBANOLMJ_02733, LBANOLMJ_03082, LBANOLMJ_02633, LBANOLMJ_02567, LBANOLMJ_03969, LBANOLMJ_02994, LBANOLMJ_03822, LBANOLMJ_00923, LBANOLMJ_03268, LBANOLMJ_03916	0.265479	B 09193 Unclassified: signaling and cellular processes
Drug resistance_ antimicrobial	A09160 Human Diseases	8	159	80	3191	0.0436629	2.00692	LBANOLMJ_03180, LBANOLMJ_03181, LBANOLMJ_03177, LBANOLMJ_03178, LBANOLMJ_03179, LBANOLMJ_02201, LBANOLMJ_02167, LBANOLMJ_03494	0.284958	B 09175 Drug resistance: antimicrobial

## Sheet: beta-Lactam resistance
genes1	E. coli1	E. coli2	E. coli3	genes2
oppB	1014.55	964.875	1170.47	LBANOLMJ_03180
oppA	5714.23	5571.91	6576.9	LBANOLMJ_03181
btuD_2	1227.17	1251.96	1328.64	LBANOLMJ_03177
oppD	1069.25	1052.3	1116.05	LBANOLMJ_03178
oppC	989.932	948.919	1032.85	LBANOLMJ_03179
yejF	532.205	517.45	572.941	LBANOLMJ_02201
ompC_1	27387.3	28337.1	27951.4	LBANOLMJ_02167
ompF	635.928	586.998	597.794	LBANOLMJ_03494

## Sheet: Signaling proteins
genes1	E. coli1	E. coli2	E. coli3	genes2
uspG	2026.02	2051.36	1911	LBANOLMJ_03812
uspF	2436.9	2465.26	2342.36	LBANOLMJ_02994
cstA	527.099	514.845	493.787	LBANOLMJ_03822
uspA	1580.9	1679.91	1663.36	LBANOLMJ_00923
bluF	538.894	511.479	563.599	LBANOLMJ_03268

## Sheet: Human Diseases
genes1	E. coli1	E. coli2	E. coli3	genes2
oppB	1014.55	964.875	1170.47	LBANOLMJ_03180
oppA	5714.23	5571.91	6576.9	LBANOLMJ_03181
btuD_2	1227.17	1251.96	1328.64	LBANOLMJ_03177
gapA	2065.3	2084.88	2240.52	LBANOLMJ_02593
oppD	1069.25	1052.3	1116.05	LBANOLMJ_03178
oppC	989.932	948.919	1032.85	LBANOLMJ_03179
yejF	532.205	517.45	572.941	LBANOLMJ_02201
ompC_1	27387.3	28337.1	27951.4	LBANOLMJ_02167
pstS	342.606	318.777	307.638	LBANOLMJ_00683
ompF	635.928	586.998	597.794	LBANOLMJ_03494
LBANOLMJ_02953	2976.03	2868.14	2955.04	LBANOLMJ_02953
fimA	39962.2	38707.2	37037.4	LBANOLMJ_00107
gapA1	451.627	399.214	502.147	LBANOLMJ_02955

## Sheet: ABC transporters
genes1	E. coli1	E. coli2	E. coli3	genes2
oppB	1014.55	964.875	1170.47	LBANOLMJ_03180
oppA	5714.23	5571.91	6576.9	LBANOLMJ_03181
btuD_2	1227.17	1251.96	1328.64	LBANOLMJ_03177
oppD	1069.25	1052.3	1116.05	LBANOLMJ_03178
oppC	989.932	948.919	1032.85	LBANOLMJ_03179
metQ	168.493	151.825	143.316	LBANOLMJ_04104
yejF	532.205	517.45	572.941	LBANOLMJ_02201
rbsB	11387.2	11480.6	11093.2	LBANOLMJ_00660
rbsC_1	1738.72	1755.48	1663.51	LBANOLMJ_00661
pstS	342.606	318.777	307.638	LBANOLMJ_00683
fliY	283.316	261.102	271.901	LBANOLMJ_02453
yehW	100.351	89.3959	113.881	LBANOLMJ_02253
artQ	171.537	160.122	141.357	LBANOLMJ_03561
rbsA_2	1445.32	1433.43	1327.67	LBANOLMJ_00662
rbsD	7487.23	7848.98	6217.82	LBANOLMJ_00663
proX	443.119	473.254	640.488	LBANOLMJ_01718
proW	218.719	207.947	299.297	LBANOLMJ_01719

## Sheet: Protein families_signaling an
genes1	E. coli1	E. coli2	E. coli3	genes2
btuD_2	1227.17	1251.96	1328.64	LBANOLMJ_03177
oppD	1069.25	1052.3	1116.05	LBANOLMJ_03178
oppC	989.932	948.919	1032.85	LBANOLMJ_03179
metQ	168.493	151.825	143.316	LBANOLMJ_04104
yejF	532.205	517.45	572.941	LBANOLMJ_02201
rbsB	11387.2	11480.6	11093.2	LBANOLMJ_00660
rbsC_1	1738.72	1755.48	1663.51	LBANOLMJ_00661
gatZ	6664.19	6475.5	6406.28	LBANOLMJ_02288
ompC_1	27387.3	28337.1	27951.4	LBANOLMJ_02167
ompF	635.928	586.998	597.794	LBANOLMJ_03494
rcsB	583.487	596.674	567.017	LBANOLMJ_02165
rbsA_2	1445.32	1433.43	1327.67	LBANOLMJ_00662
exuT	271.77	282.712	310.248	LBANOLMJ_01312
fimH_1	173.934	154.992	165.04	LBANOLMJ_00101
LBANOLMJ_00069	402.059	379.571	389.626	LBANOLMJ_00069
fimA	39962.2	38707.2	37037.4	LBANOLMJ_00107
fimC	247.959	226.459	210.233	LBANOLMJ_00105
lptE	213.403	192.062	201.453	LBANOLMJ_03778
kgtP	2357.75	2338.96	2532.54	LBANOLMJ_01799
lpfA	934.646	921.6	868.723	LBANOLMJ_00106
proX	443.119	473.254	640.488	LBANOLMJ_01718
kdgT	3087.23	3040.62	2958.99	LBANOLMJ_00509
proW	218.719	207.947	299.297	LBANOLMJ_01719
oppB	1014.55	964.875	1170.47	LBANOLMJ_03180
oppA	5714.23	5571.91	6576.9	LBANOLMJ_03181
LBANOLMJ_00271	340.261	288.321	316.179	LBANOLMJ_00271
LBANOLMJ_03587	1687.67	1703.5	1620.34	LBANOLMJ_03587
yobA	180.421	152.145	165.523	LBANOLMJ_02531
fliY	283.316	261.102	271.901	LBANOLMJ_02453
yehW	100.351	89.3959	113.881	LBANOLMJ_02253
proP	390.346	370.616	459.068	LBANOLMJ_00312
mscL	146.98	186.413	131.326	LBANOLMJ_01125
ldrD	704.769	728.811	846.828	LBANOLMJ_00878
hokC	333.023	370.211	301.783	LBANOLMJ_02813
relE	328.892	337.992	266.543	LBANOLMJ_02812
tomB	699.775	668.816	644.5	LBANOLMJ_03943
sdaC	498.255	481.455	462.576	LBANOLMJ_01601
gstA	290.68	281.294	255.327	LBANOLMJ_02739
flu	133.519	155.1	144.836	LBANOLMJ_02380
tdcC	195.557	171.334	182.348	LBANOLMJ_01291
dcuA	1220.61	1176.71	1359.51	LBANOLMJ_00282
secM	343.96	334.262	324.849	LBANOLMJ_04203
pstS	342.606	318.777	307.638	LBANOLMJ_00683
tatE	53.3018	79.908	67.6156	LBANOLMJ_03792
bhsA_2	5891.96	6314.69	6341.24	LBANOLMJ_03317
fdoG_2	575.221	563.528	605.681	LBANOLMJ_00525
flgM	598.334	656.643	611.96	LBANOLMJ_03357
mazE	138.77	148.703	128.856	LBANOLMJ_01614
dctA	1910.36	1890.68	1675.68	LBANOLMJ_00889
fdoG_1	3124.41	3109.75	3221.97	LBANOLMJ_00524
uspB	886.714	962.687	901.366	LBANOLMJ_00924
gapA	2065.3	2084.88	2240.52	LBANOLMJ_02593
glpF	1157.62	1174.01	1497.18	LBANOLMJ_00492
mipA_2	370.054	409.011	380.144	LBANOLMJ_02590
LBANOLMJ_02794	25.8631	17.0917	34.8462	LBANOLMJ_02794
artQ	171.537	160.122	141.357	LBANOLMJ_03561
chbB	115.172	103.742	93.4145	LBANOLMJ_02634
LBANOLMJ_02953	2976.03	2868.14	2955.04	LBANOLMJ_02953
hokB	8318.69	8861.66	9167.74	LBANOLMJ_02950
bssS	11364.4	11144.2	10859.7	LBANOLMJ_03368
lacY	666.519	624.899	615.264	LBANOLMJ_03128
gapA1	451.627	399.214	502.147	LBANOLMJ_02955

## Sheet: Structural proteins
genes1	E. coli1	E. coli2	E. coli3	genes2
slyB	924.718	874.773	808.598	LBANOLMJ_02733
osmB	329.903	361.541	342.307	LBANOLMJ_03082
osmE	2109.14	2099.99	1803.59	LBANOLMJ_02633
slp_2	260.733	217.27	203.514	LBANOLMJ_02567
LBANOLMJ_03969	83.8836	96.9305	106.686	LBANOLMJ_03969
ybbJ	543.81	481.477	514.793	LBANOLMJ_03916

## Sheet: Prokaryotic defense system
genes1	E. coli1	E. coli2	E. coli3	genes2
bhsA_2	5891.96	6314.69	6341.24	LBANOLMJ_03317
LBANOLMJ_00069	402.059	379.571	389.626	LBANOLMJ_00069
hokB	8318.69	8861.66	9167.74	LBANOLMJ_02950
bssS	11364.4	11144.2	10859.7	LBANOLMJ_03368
mazE	138.77	148.703	128.856	LBANOLMJ_01614
ldrD	704.769	728.811	846.828	LBANOLMJ_00878
hokC	333.023	370.211	301.783	LBANOLMJ_02813
relE	328.892	337.992	266.543	LBANOLMJ_02812
tomB	699.775	668.816	644.5	LBANOLMJ_03943
LBANOLMJ_03587	1687.67	1703.5	1620.34	LBANOLMJ_03587

## Sheet: Membrane transport
genes1	E. coli1	E. coli2	E. coli3	genes2
oppB	1014.55	964.875	1170.47	LBANOLMJ_03180
oppA	5714.23	5571.91	6576.9	LBANOLMJ_03181
btuD_2	1227.17	1251.96	1328.64	LBANOLMJ_03177
oppD	1069.25	1052.3	1116.05	LBANOLMJ_03178
oppC	989.932	948.919	1032.85	LBANOLMJ_03179
secM	343.96	334.262	324.849	LBANOLMJ_04203
metQ	168.493	151.825	143.316	LBANOLMJ_04104
yejF	532.205	517.45	572.941	LBANOLMJ_02201
rbsB	11387.2	11480.6	11093.2	LBANOLMJ_00660
rbsC_1	1738.72	1755.48	1663.51	LBANOLMJ_00661
gatZ	6664.19	6475.5	6406.28	LBANOLMJ_02288
pstS	342.606	318.777	307.638	LBANOLMJ_00683
fliY	283.316	261.102	271.901	LBANOLMJ_02453
yehW	100.351	89.3959	113.881	LBANOLMJ_02253
tatE	53.3018	79.908	67.6156	LBANOLMJ_03792
artQ	171.537	160.122	141.357	LBANOLMJ_03561
chbB	115.172	103.742	93.4145	LBANOLMJ_02634
rbsA_2	1445.32	1433.43	1327.67	LBANOLMJ_00662
rbsD	7487.23	7848.98	6217.82	LBANOLMJ_00663
proX	443.119	473.254	640.488	LBANOLMJ_01718
proW	218.719	207.947	299.297	LBANOLMJ_01719

## Sheet: Oxidative phosphorylation
genes1	E. coli1	E. coli2	E. coli3	genes2
frdC	922.606	955.021	888.98	LBANOLMJ_00266
nuoH	389.383	376.933	345.238	LBANOLMJ_02098
nuoE	414.783	396.956	365.698	LBANOLMJ_02095
frdA	850.598	821.948	836.924	LBANOLMJ_00264
nuoK	384.383	353.539	320.643	LBANOLMJ_02101
nuoJ	398.807	366.306	383.065	LBANOLMJ_02100

[truncated: 6 more sheets: Glycerophospholipid metabolis, Environmental Information Pro, Transporters, Infectious disease_bacterial, Unclassified_signaling and ce, Drug resistance_ antimicrobia]
