# Supplementary material for: Multi-Omics Integrative Analysis to Reveal the Impacts of Shewanella algae on the Development and Lifespan of Marine Nematode Litoditis marina
Source: Int J Mol Sci. 2024 Aug 22;25(16):9111. doi: 10.3390/ijms25169111 (PMC11354469; doi:10.3390/ijms25169111)
Supplement: Supplementary file 1 [file ijms-25-09111-s001.zip › Table S16.xlsx]

## Sheet: cmp_data
Compound_ID	Name	Formula	Molecular Weight	RT [min]	m/z	mzCloud_Results	mzVault_Results	MassList_Results	Class_I	Class_II	Class_III	Class_IV	S.algae_1	S.algae_2	S.algae_3	S.algae_4	S.algae_5	E.coli_1	E.coli_2	E.coli_3	E.coli_4	E.coli_5	LB_1	LB_2	LB_3	S.algae	E.coli	LB	S.algae_vs_E.coli_FC	S.algae_vs_E.coli_log2FC	S.algae_vs_E.coli_Pvalue	S.algae_vs_E.coli_ROC	S.algae_vs_E.coli_VIP	S.algae_vs_LB_FC	S.algae_vs_LB_log2FC	S.algae_vs_LB_Pvalue	S.algae_vs_LB_ROC	S.algae_vs_LB_VIP	E.coli_vs_LB_FC	E.coli_vs_LB_log2FC	E.coli_vs_LB_Pvalue	E.coli_vs_LB_ROC	E.coli_vs_LB_VIP
Com_596_pos	N-(5-Aminopentyl)acetamide	C7 H16 N2 O	144.126	1.94	145.134	No results	No results	Full match					3.33005e+08	1.22769e+08	1.26417e+08	1.5484e+08	2.07166e+08	1.67451e+06	1.84037e+06	1.62145e+06	1.80608e+06	1.89668e+06	1.59186e+06	1.53963e+06	1.05714e+06	1.8884e+08	1.76782e+06	1.39621e+06	106.821	6.73905	1.08053e-05	1	1.3054	135.251	7.0795	6.91417e-07	1	1.38546	1.26616	0.340454	0.191506	1	0.0852027
Com_3322_neg	Puromycin	C22 H29 N7 O5	471.223	7.196	470.216	Full match	No results	No results	Nucleosides, nucleotides, and analogues	Purine nucleosides	Purine 3'-deoxyribonucleosides	Purine 3'-deoxyribonucleosides	4.01797e+07	2.01669e+07	3.9695e+07	6.03189e+07	4.14103e+07	566477	577740	545007	530151	531355	475072	438919	447352	4.03542e+07	550146	453781	73.3517	6.19676	1.57309e-05	1	1.31064	88.9287	6.47458	1.15703e-05	1	1.37835	1.21236	0.277818	0.00264672	1	0.0713297
Com_8029_neg	5-Hydroxymethyluracil	C5 H6 N2 O3	142.038	1.716	187.036	No results	No results	Full match	Organoheterocyclic compounds	Diazines	Pyrimidines and pyrimidine derivatives	Pyrimidones	1.27655e+07	1.86907e+07	1.51404e+07	1.6123e+07	1.53812e+07	368662	351589	345862	355892	327652	365361	314034	298160	1.56202e+07	349931	325852	44.6378	5.48019	4.77797e-08	1	1.32985	47.9364	5.58305	4.32419e-08	1	1.36396	1.0739	0.102855	0.347375	0.733333	0.0322304
Com_2169_neg	Thymidine 3',5'-cyclic monophosphate	C10 H13 N2 O7 P	266.09	4.882	303.039	Invalid mass	No results	No results	Organoheterocyclic compounds	Diazines	Pyrimidines and pyrimidine derivatives	Pyrimidones	3.82974e+07	3.39723e+07	3.8014e+07	4.33133e+07	3.20761e+07	1.12008e+06	1.03875e+06	1.08622e+06	1.07756e+06	1.03916e+06	1.01638e+06	1.08122e+06	1.03076e+06	3.71346e+07	1.07236e+06	1.04279e+06	34.629	5.11391	5.25484e-08	1	1.33616	35.6109	5.15425	2.08649e-08	1	1.35481	1.02836	0.0403397	0.297595	0.8	0.0129663
Com_13835_neg	3-{[3,5-di(trifluoromethyl)anilino]methylidene}pentane-2,4-dione	C14 H11 F6 N O2	339.072	3.806	338.065	Invalid mass	No results	No results					7.5167e+06	7.75786e+06	9.38699e+06	1.44497e+07	8.55335e+06	281411	274809	287071	340101	350473	435931	465097	475643	9.53292e+06	306773	458890	31.0748	4.95768	5.76903e-07	1	1.39031	20.7739	4.3767	7.0231e-06	1	1.23167	1.49586	-0.580978	0.000531391	1	0.199194
Com_971_neg	5-(tert-butyl)-2-methyl-N-(5-methyl-3-isoxazolyl)-3-furamide	C14 H18 N2 O3	131.066	5.481	261.124	Invalid mass	No results	No results					1.45241e+08	1.29422e+08	1.53871e+08	1.54319e+08	1.15113e+08	1.75462e+06	7.5864e+06	8.258e+06	2.57713e+06	2.56184e+06	1.0436e+07	3.29573e+06	8.31175e+06	1.39593e+08	4.5476e+06	7.34784e+06	30.696	4.93998	0.000246697	1	1.36185	18.9978	4.24776	0.0115172	1	1.15469	1.61576	-0.692216	0.284401	0.866667	0.257203
Com_404_pos	Enrofloxacin	C19 H22 F N3 O3	381.147	6.432	382.155	Invalid mass	No results	No results	Organoheterocyclic compounds	Quinolines and derivatives	Quinoline carboxylic acids	Quinoline carboxylic acids	3.33081e+08	2.8829e+08	2.74129e+08	2.56006e+08	3.32543e+08	9.62092e+06	1.12109e+07	9.45329e+06	1.05089e+07	1.17501e+07	1.35314e+06	1.3599e+06	1.39823e+06	2.9681e+08	1.05088e+07	1.37042e+06	28.2439	4.81987	7.18492e-11	1	1.01742	216.583	7.75877	2.08915e-08	1	1.64733	7.6683	2.93891	3.61724e-07	1	0.742539
Com_5914_neg	2,3-dinor Prostaglandin E1	C18 H30 O5	308.199	7.036	307.192	Invalid mass	No results	No results	Lipids and lipid-like molecules	Fatty Acyls	Eicosanoids	Prostaglandins and related compounds	1.60802e+07	1.34621e+07	1.46348e+07	1.64771e+07	1.42124e+07	604358	590418	549214	569103	564846	486343	477205	472598	1.49733e+07	575588	478715	26.014	4.70121	1.23271e-09	1	1.31149	31.2781	4.96708	2.68138e-08	1	1.39393	1.20236	0.265867	0.000107381	1	0.0886253
Com_2966_neg	gamma-Glutamylmethionine	C10 H18 N2 O5 S	278.094	2.776	277.086	No results	Full match	No results	Organic acids and derivatives	Carboxylic acids and derivatives	Amino acids, peptides, and analogues	Dipeptides	5.97986e+07	4.88892e+07	5.31054e+07	5.95422e+07	5.05863e+07	2.32526e+06	2.39715e+06	2.33363e+06	2.33349e+06	2.20555e+06	2.82978e+06	3.06176e+06	3.24431e+06	5.43843e+07	2.31902e+06	3.04528e+06	23.4515	4.55161	1.50907e-08	1	1.38143	17.8585	4.15854	1.60763e-08	1	1.27027	1.31318	-0.393064	0.0130007	1	0.142382
Com_2329_neg	2'-Deoxyinosine	C10 H12 N4 O4	252.086	4.664	251.079	Full match	Full match	Full match	Nucleosides, nucleotides, and analogues	Purine nucleosides	Purine 2'-deoxyribonucleosides	Purine 2'-deoxyribonucleosides	4.81916e+07	3.77389e+07	2.83693e+07	2.99914e+07	4.24776e+07	1.95554e+06	1.89515e+06	1.98432e+06	1.98815e+06	1.78759e+06	1.64686e+06	1.75488e+06	1.69653e+06	3.73538e+07	1.92215e+06	1.69942e+06	19.4333	4.28046	4.36587e-06	1	1.31485	21.9802	4.45814	4.06549e-06	1	1.37879	1.13106	0.177674	0.00470485	1	0.0655826
Com_13470_pos	Lysops 22:5	C28 H46 N O9 P	571.293	6.094	572.3	No results	No results	Full match	Lipids and lipid-like molecules	Glycerophospholipids	Glycerophosphoethanolamines	2-acyl-sn-glycero-3-phosphoethanolamines	2.05849e+07	1.47528e+07	1.83272e+07	1.75703e+07	1.55154e+07	1.0403e+06	946431	876353	894143	882939	825825	844457	843183	1.73501e+07	928033	837822	18.6956	4.22463	7.31359e-09	1	1.32143	20.7086	4.37216	6.67643e-07	1	1.37509	1.10767	0.147532	0.0336426	1	0.0546828
Com_2173_pos	bicyclo[2.2.2]oct-2-en-1-yl 4-methylbenzene-1-sulfonate	C15 H18 O3 S	278.094	2.743	279.101	Invalid mass	No results	No results					8.49258e+07	6.56504e+07	7.07549e+07	6.81451e+07	6.68361e+07	3.06891e+06	4.22579e+06	3.23256e+06	4.17234e+06	4.39079e+06	3.98034e+06	4.16726e+06	4.7413e+06	7.12624e+07	3.81808e+06	4.2963e+06	18.6645	4.22222	1.11339e-08	1	1.3578	16.5869	4.05197	2.38887e-07	1	1.30752	1.12525	-0.170249	0.216875	0.4	0.0767097
Com_4021_neg	13,14-dihydro-15-keto-tetranor Prostaglandin E2	C16 H26 O5	298.176	7.799	297.168	Invalid mass	No results	No results					2.0319e+07	2.20094e+07	2.34974e+07	2.53537e+07	2.66487e+07	1.22005e+06	1.31689e+06	1.15939e+06	1.19607e+06	1.52124e+06	263348	262591	281841	2.35656e+07	1.28273e+06	269260	18.3715	4.1994	1.05596e-10	1	1.05401	87.52	6.45154	1.09741e-09	1	1.62738	4.7639	2.25214	3.51454e-07	1	0.675385
Com_3768_pos	2'-O-Methylguanosine	C11 H15 N5 O5	297.108	4.905	298.115	Full match	Full match	Full match	Nucleosides, nucleotides, and analogues	Purine nucleosides	Not available	Purine nucleosides	2.73458e+07	2.63044e+07	3.48179e+07	1.90638e+07	2.28603e+07	1.58546e+06	1.35247e+06	1.35541e+06	1.26392e+06	1.67542e+06	1.98462e+06	2.47239e+06	2.59593e+06	2.60784e+07	1.44654e+06	2.35098e+06	18.0282	4.17218	1.98224e-07	1	1.40859	11.0926	3.47152	2.03964e-06	1	1.17854	1.62525	-0.700662	0.00964072	1	0.284119
Com_6181_pos	P-Coumaroyl Agmatine	C14 H20 N4 O2	276.159	4.687	277.166	No results	No results	Full match	Phenylpropanoids and polyketides	Cinnamic acids and derivatives	Hydroxycinnamic acids and derivatives	Coumaric acids and derivatives	5.4815e+06	8.19391e+06	1.533e+07	1.01289e+07	7.3093e+06	560048	540043	532562	650470	400460	548833	569807	548136	9.28873e+06	536717	555592	17.3066	4.11325	1.03918e-05	1	1.32984	16.7186	4.06338	8.31758e-05	1	1.31565	1.03517	-0.049866	0.590872	0.666667	0.029446
Com_750_neg	Imidazoleacetic acid	C5 H6 N2 O2	126.043	2.379	125.036	Full match	No results	Full match	Organoheterocyclic compounds	Azoles	Imidazoles	Imidazolyl carboxylic acids and derivatives	1.84851e+08	1.81824e+08	1.64274e+08	1.5846e+08	1.50591e+08	1.23996e+07	9.75729e+06	9.40561e+06	9.65285e+06	8.88303e+06	9.21281e+06	8.34849e+06	8.98207e+06	1.68e+08	1.00197e+07	8.84779e+06	16.767	4.06755	1.15276e-09	1	1.31715	18.9878	4.247	1.56688e-09	1	1.38081	1.13245	0.179446	0.11954	0.866667	0.0682864
Com_3561_neg	2'-Deoxyuridine	C9 H12 N2 O5	228.076	5.118	227.069	Invalid mass	No results	No results	Nucleosides, nucleotides, and analogues	Pyrimidine nucleosides	Pyrimidine 2'-deoxyribonucleosides	Pyrimidine 2'-deoxyribonucleosides	1.96958e+07	2.57396e+07	2.77402e+07	1.86714e+07	1.76881e+07	1.22906e+06	1.40666e+06	1.26649e+06	1.15828e+06	1.86242e+06	2.09762e+07	1.95426e+07	2.29756e+07	2.1907e+07	1.38458e+06	2.11648e+07	15.8221	3.98387	1.79684e-08	1	1.33581	1.03507	0.0497274	0.850252	0.533333	0.0119677	15.286	-3.93414	2.01959e-07	1	1.58789
Com_660_neg	Guanosine	C10 H13 N5 O5	283.092	3.899	282.084	Full match	Full match	Full match	Nucleosides, nucleotides, and analogues	Purine nucleosides	Not available	Purine nucleosides	3.04883e+08	3.37713e+08	1.81453e+08	1.83049e+08	3.50492e+08	1.61682e+07	1.92108e+07	1.67407e+07	1.70375e+07	1.80605e+07	5.64101e+07	5.24352e+07	6.38971e+07	2.71518e+08	1.74435e+07	5.75808e+07	15.5655	3.96028	3.07727e-05	1	1.46687	4.71542	2.23739	0.000195744	1	0.827672	3.30098	-1.7229	0.000267751	1	0.77432
Com_5250_neg	N2-Methylguanosine	C11 H15 N5 O5	297.107	4.913	296.1	Full match	Full match	Full match	Nucleosides, nucleotides, and analogues	Purine nucleosides	Not available	Purine nucleosides	8.73615e+06	1.17617e+07	1.20993e+07	1.09363e+07	7.88582e+06	656501	700225	719458	630026	712719	757961	650446	655791	1.02839e+07	683786	688066	15.0396	3.9107	1.32705e-06	1	1.33709	14.9461	3.90169	2.1791e-07	1	1.34242	1.00626	-0.00900255	0.933675	0.533333	0.00522629
Com_11133_neg	Tetranor-12R-HETE	C16 H26 O3	266.188	7.281	265.181	Full match	No results	No results	Lipids and lipid-like molecules	Fatty Acyls	Fatty acids and conjugates	Long-chain fatty acids	8.12521e+06	6.49996e+06	9.28605e+06	6.22428e+06	8.41013e+06	595617	497516	542267	176893	845573	885481	1.0602e+06	984794	7.70913e+06	531573	976826	14.5025	3.85823	0.000229964	1	1.39838	7.89201	2.98039	5.7647e-07	1	1.04247	1.83761	-0.877834	0.0506769	1	0.434799
Com_18964_neg	2'-Deoxycytidine 5'-diphosphate (dCDP)	C9 H15 N3 O10 P2	387.023	3.526	386.016	Full match	No results	Full match	Organic oxygen compounds	Organic oxoanionic compounds	Organic pyrophosphates	Organic pyrophosphates	2.24781e+06	3.02318e+06	2.75368e+06	4.32504e+06	2.78271e+06	211831	198290	208760	208798	219633	235746	254370	229518	3.02648e+06	209463	239878	14.4488	3.85288	1.11644e-05	1	1.35844	12.6168	3.65727	6.54983e-06	1	1.29675	1.14521	-0.195609	0.0275547	1	0.0829902
Com_413_neg	17-AAG	C31 H43 N3 O8	585.301	5.699	566.283	Invalid mass	No results	No results					8.68719e+08	7.16785e+08	8.36368e+08	1.1076e+09	7.05296e+08	6.44698e+07	5.89404e+07	6.29602e+07	5.87554e+07	5.0868e+07	4.88136e+07	4.43033e+07	4.58663e+07	8.46954e+08	5.91988e+07	4.63277e+07	14.307	3.83864	1.31361e-07	1	1.28881	18.2818	4.19234	5.85925e-07	1	1.4152	1.27783	0.353691	0.00287521	1	0.142022
Com_2348_neg	4-Chlorophenol	C6 H5 Cl O	128.004	3.639	126.997	Invalid mass	No results	No results	Benzenoids	Phenols	Halophenols	P-chlorophenols	7.3946e+07	5.61462e+07	5.9921e+07	6.70838e+07	4.6572e+07	5.06302e+06	5.02254e+06	2.90899e+06	4.09299e+06	4.57217e+06	444908	438194	440739	6.07338e+07	4.33194e+06	441280	14.02	3.80941	7.14688e-08	1	0.903066	137.631	7.10466	3.72879e-07	1	1.68569	9.81676	3.29525	2.39327e-05	1	0.92521
Com_3331_pos	O-7460	C25 H48 F O5 P	500.301	6.362	501.308	Invalid mass	No results	No results	Lipids and lipid-like molecules	Fatty Acyls	Fatty acid esters	Fatty acid esters	6.05225e+07	5.04577e+07	5.52746e+07	4.95983e+07	5.70269e+07	4.58955e+06	5.23438e+06	2.81268e+06	5.11268e+06	1.914e+06	7.1551e+06	6.51514e+06	3.1036e+06	5.4576e+07	3.93266e+06	5.59128e+06	13.8776	3.79469	0.000115577	1	1.36312	9.76092	3.28702	0.0112893	1	1.1886	1.42176	-0.507674	0.334465	0.8	0.228382
Com_16809_neg	Phosphoethanolamine	C2 H8 N O4 P	141.019	1.287	140.012	No results	No results	Full match	Organic acids and derivatives	Organic phosphoric acids and derivatives	Phosphate esters	Phosphoethanolamines	2.69443e+06	2.1235e+06	1.84072e+06	2.81709e+06	2.53314e+06	172105	169728	176373	221031	168615	2.36282e+06	2.97752e+06	3.04207e+06	2.40178e+06	181570	2.79414e+06	13.2278	3.7255	3.26036e-08	1	1.30308	0.859577	-0.218301	0.221572	0.8	0.0806904	15.3887	-3.9438	2.10975e-05	1	1.65583
Com_12957_neg	PE-Cer 12:1;2O/14:0;O	C28 H57 N2 O7 P	564.389	7.577	563.382	No results	Full match	No results					4.77971e+06	4.25947e+06	4.56821e+06	4.28752e+06	4.43602e+06	372982	380650	345707	366143	340544	316718	283910	304148	4.46618e+06	361205	301592	12.3647	3.62815	5.04262e-13	1	1.30335	14.8087	3.88837	4.65603e-07	1	1.4054	1.19766	0.260218	0.0103452	1	0.11196
Com_558_neg	trans-Aconitic acid	C6 H6 O6	174.016	3.044	173.009	Full match	Full match	Full match	Organic acids and derivatives	Carboxylic acids and derivatives	Tricarboxylic acids and derivatives	Tricarboxylic acids and derivatives	3.41417e+08	3.30874e+08	3.6993e+08	2.91667e+08	2.94482e+08	2.25795e+07	2.78627e+07	2.66581e+07	2.35735e+07	3.22462e+07	3.0938e+07	2.86423e+07	3.13946e+07	3.25674e+08	2.6584e+07	3.0325e+07	12.2507	3.6148	4.37828e-09	1	1.36367	10.7395	3.42485	1.03605e-08	1	1.29603	1.14072	-0.189948	0.098141	0.8	0.0920118
Com_4043_neg	L-Ascorbate	C6 H8 O6	176.032	2.845	175.025	No results	No results	Full match	Organoheterocyclic compounds	Dihydrofurans	Furanones	Butenolides	3.68374e+07	3.17799e+07	3.98522e+07	2.84902e+07	2.63531e+07	2.46485e+06	3.11736e+06	3.1576e+06	3.23355e+06	2.997e+06	3.10795e+06	3.17201e+06	3.34152e+06	3.26626e+07	2.99407e+06	3.20716e+06	10.9091	3.44746	4.69261e-08	1	1.34965	10.1843	3.34827	2.26527e-06	1	1.31633	1.07117	-0.0991857	0.228668	0.733333	0.0520255
Com_515_neg	gamma-Glutamylleucine	C11 H20 N2 O5	260.137	4.681	259.13	No results	Full match	Full match	Organic acids and derivatives	Carboxylic acids and derivatives	Amino acids, peptides, and analogues	Dipeptides	2.51594e+08	2.35783e+08	2.32151e+08	2.64744e+08	2.52871e+08	1.76918e+07	2.65875e+07	2.10927e+07	2.5529e+07	2.42478e+07	3.21699e+07	2.97029e+07	3.73512e+07	2.47429e+08	2.30298e+07	3.30747e+07	10.7439	3.42544	1.02178e-06	1	1.40544	7.48091	2.90321	0.000312228	1	1.19578	1.43617	-0.522227	0.0115483	1	0.261562
Com_21901_neg	LPG 15:0	C21 H43 O9 P	470.265	9.597	469.257	No results	Full match	No results	Lipids and lipid-like molecules	Glycerophospholipids	Glycerophosphoglycerols	Phosphatidylglycerols	933158	2.77756e+06	1.9988e+06	1.83589e+06	3.39333e+06	231205	215327	207199	206998	175590	157781	148661	160719	2.18775e+06	207264	155720	10.5554	3.39991	0.000360246	1	1.24182	14.0492	3.81242	0.000287976	1	1.40292	1.331	0.412509	0.00178507	1	0.184858
Com_10307_pos	Ergocalciferol	C28 H44 O	396.336	7.733	397.343	Invalid mass	No results	No results	Lipids and lipid-like molecules	Steroids and steroid derivatives	Vitamin D and derivatives	Vitamin D and derivatives	7.50889e+06	9.63052e+06	6.90458e+06	1.22477e+07	1.10078e+07	957267	972412	889345	904467	908938	849218	838746	832264	9.45989e+06	926486	840076	10.2105	3.35198	2.15515e-05	1	1.31009	11.2608	3.49323	2.46965e-05	1	1.37372	1.10286	0.141249	0.00347924	1	0.0664223
Com_8935_pos	cis-Aconitic acid	C6 H6 O6	174.017	3.008	157.013	No results	No results	Full match	Organic acids and derivatives	Carboxylic acids and derivatives	Tricarboxylic acids and derivatives	Tricarboxylic acids and derivatives	1.99038e+07	1.80031e+07	2.09752e+07	1.89034e+07	1.68482e+07	1.48248e+06	1.95627e+06	2.0525e+06	2.00518e+06	2.21102e+06	1.80221e+06	1.92999e+06	2.21785e+06	1.89267e+07	1.94149e+06	1.98335e+06	9.74855	3.28519	6.19111e-08	1	1.34085	9.5428	3.25441	1.63981e-05	1	1.33342	1.02156	-0.0307758	0.783335	0.533333	0.0402911
Com_12182_neg	Tanespimycin	C31 H43 N3 O8	567.292	6.683	566.284	Invalid mass	No results	No results	Phenylpropanoids and polyketides	Macrolactams	Not available	Macrolactams	1.05384e+07	9.10472e+06	9.26226e+06	1.33277e+07	9.18664e+06	1.10357e+06	1.18104e+06	1.05937e+06	1.04078e+06	1.05274e+06	958603	917240	930325	1.02839e+07	1.0875e+06	935389	9.45649	3.24131	1.33639e-06	1	1.30191	10.9943	3.45868	3.00941e-06	1	1.39743	1.16262	0.217377	0.00150513	1	0.104434
Com_2229_neg	D-Glucosamine	C6 H13 N O5	179.079	1.296	214.048	No results	No results	Full match	Organic oxygen compounds	Organooxygen compounds	Carbohydrates and carbohydrate conjugates	Hexoses	4.22458e+07	2.9209e+07	2.68632e+07	4.67393e+07	3.63625e+07	3.19938e+06	4.79072e+06	3.62861e+06	4.19333e+06	3.68978e+06	2.37909e+07	2.84158e+07	2.98914e+07	3.62839e+07	3.90036e+06	2.7366e+07	9.30271	3.21765	5.56135e-07	1	1.38039	1.32588	0.406945	0.0807477	0.8	0.166214	7.01628	-2.81071	3.31202e-06	1	1.45562
Com_4325_neg	13-Hpotre(R)	C18 H30 O4	310.215	7.135	309.207	No results	No results	Full match					2.55646e+07	2.38587e+07	2.91156e+07	2.39466e+07	2.73666e+07	2.73329e+06	2.56933e+06	2.94984e+06	2.81888e+06	3.13988e+06	3.92387e+06	3.75762e+06	3.58522e+06	2.59704e+07	2.84224e+06	3.75557e+06	9.13729	3.19177	1.25752e-10	1	1.39768	6.91517	2.78976	1.34917e-08	1	1.22795	1.32134	-0.402002	0.000622578	1	0.212089
Com_21923_pos	(R)-Prunasin	C14 H17 N O6	295.106	2.833	296.113	Full match	No results	No results	Organic oxygen compounds	Organooxygen compounds	Carbohydrates and carbohydrate conjugates	Cyanogenic glycosides	597221	357275	1.74428e+06	709126	3.3483e+06	153411	152824	145362	155288	157027	155125	154862	155116	1.35124e+06	152782	155034	8.84425	3.14474	0.00978468	1	1.17718	8.71576	3.12363	0.0100972	1	1.17466	1.01474	-0.021114	0.32149	0.6	0.0121679
Com_21114_neg	L-Homocystine	C8 H16 N2 O4 S2	268.055	2.746	267.048	No results	No results	Full match	Organic acids and derivatives	Carboxylic acids and derivatives	Amino acids, peptides, and analogues	L-alpha-amino acids	1.52933e+06	1.78618e+06	1.86939e+06	3.3384e+06	1.73827e+06	225827	239586	217034	227840	257086	362755	348290	211187	2.05231e+06	233475	307411	8.7903	3.13591	5.79521e-05	1	1.36635	6.67613	2.73901	0.000686083	1	1.21491	1.31668	-0.396902	0.28801	0.666667	0.191195
Com_26253_neg	N-Acetylglucosamine 1-phosphate	C8 H16 N O9 P	301.056	1.292	300.049	No results	No results	Full match					1.9587e+06	1.16913e+06	1.15418e+06	1.86365e+06	1.94311e+06	186696	184118	191326	201050	182911	1.08907e+06	1.61469e+06	1.51793e+06	1.61775e+06	189220	1.40723e+06	8.54959	3.09586	5.40006e-05	1	1.34959	1.1496	0.201133	0.503893	0.733333	0.08346	7.43701	-2.89472	0.0032287	1	1.52115
Com_3823_neg	D-Ribulose 5-phosphate	C5 H11 O8 P	230.019	1.306	229.012	Full match	Full match	Full match	Organic oxygen compounds	Organooxygen compounds	Carbohydrates and carbohydrate conjugates	Pentose phosphates	2.28543e+07	2.69202e+07	2.35873e+07	2.5401e+07	3.1902e+07	3.29674e+06	3.08025e+06	2.65786e+06	3.31103e+06	3.20191e+06	4.92033e+06	5.88923e+06	6.25383e+06	2.61329e+07	3.10956e+06	5.68779e+06	8.40408	3.07109	1.07023e-08	1	1.44854	4.59457	2.19993	3.19126e-05	1	1.04476	1.82913	-0.87116	0.0038404	1	0.491393
Com_1145_neg	N-acetyl-L-ornithine	C7 H14 N2 O3	174.1	1.438	219.099	No results	No results	Full match	Organic acids and derivatives	Carboxylic acids and derivatives	Amino acids, peptides, and analogues	N-acyl-L-alpha-amino acids	4.96589e+07	4.37085e+07	5.67083e+07	7.82359e+07	4.53369e+07	6.3339e+06	7.94903e+06	6.69193e+06	7.41285e+06	7.39037e+06	4.57239e+07	3.67034e+07	4.74668e+07	5.47297e+07	7.15562e+06	4.32981e+07	7.64849	2.93518	7.80338e-06	1	1.37503	1.26402	0.338021	0.152372	0.733333	0.152859	6.05092	-2.59715	0.000247893	1	1.46915
Com_3265_neg	N'-(4-chlorobenzoyl)-5-[4-(1,3-dithiolan-2-yl)phenoxy]-2-furohydrazide	C21 H17 Cl N2 O4 S2	460.036	4.792	459.028	Invalid mass	No results	No results					4.19316e+06	3.50155e+06	8.25483e+06	2.96373e+07	3.03847e+06	1.56216e+06	1.35267e+06	1.48324e+06	1.40493e+06	1.3301e+06	1.38475e+06	1.37716e+06	1.34914e+06	9.72506e+06	1.42662e+06	1.37035e+06	6.81685	2.7691	0.0226727	1	1.08642	7.09675	2.82716	0.0210749	1	1.12959	1.04106	0.0580546	0.2716	0.666667	0.0372295
Com_17397_pos	D-Erythrose 4-phosphate	C4 H9 O7 P	200.009	1.224	218.043	No results	No results	Full match					2.47244e+06	1.77774e+06	5.13224e+07	3.65787e+06	2.34512e+06	1.39912e+06	2.65152e+06	1.52335e+06	2.00004e+06	1.52749e+06	2.21096e+06	1.63509e+06	2.51361e+06	1.23151e+07	1.8203e+06	2.11989e+06	6.76542	2.75818	0.202609	0.84	0.68812	5.80933	2.53837	0.27962	0.733333	0.603421	1.16458	-0.219808	0.382852	0.733333	0.146435
Com_2368_pos	2'-Deoxyguanosine	C10 H13 N5 O4	267.097	4.607	268.104	Full match	Full match	Full match	Nucleosides, nucleotides, and analogues	Purine nucleosides	Purine 2'-deoxyribonucleosides	Purine 2'-deoxyribonucleosides	6.41984e+07	5.51784e+07	5.46606e+07	4.78805e+07	5.79886e+07	9.16573e+06	9.33873e+06	8.56419e+06	8.94666e+06	8.79648e+06	1.18369e+07	1.06504e+07	1.18896e+07	5.59813e+07	8.96236e+06	1.1459e+07	6.24627	2.64299	4.49327e-07	1	1.39937	4.88537	2.28847	1.97535e-07	1	1.21982	1.27857	-0.354526	0.0107265	1	0.224607
Com_4887_pos	2,5-Furandicarboxylic acid	C6 H4 O5	156.006	3.01	139.003	No results	No results	Full match	Organoheterocyclic compounds	Furans	Furoic acid and derivatives	Furoic acids	4.37343e+07	3.83662e+07	4.30803e+07	4.06747e+07	3.84298e+07	6.51911e+06	1.00097e+07	4.63861e+06	6.4004e+06	7.15454e+06	2.77733e+06	6.40052e+06	6.72247e+06	4.08571e+07	6.94447e+06	5.30011e+06	5.8834	2.55665	7.50187e-05	1	1.2072	7.70872	2.94649	0.0171867	1	1.42596	1.31025	0.389842	0.395776	0.666667	0.258109
Com_673_pos	DPK	C15 H26 N4 O6	340.175	5.427	341.182	Invalid mass	No results	No results					2.18447e+08	2.19613e+08	2.06333e+08	2.66233e+08	1.97181e+08	3.94477e+07	3.22526e+07	3.72127e+07	3.90201e+07	4.10425e+07	3.74479e+07	8.38336e+07	3.92617e+07	2.21561e+08	3.77951e+07	5.35144e+07	5.86217	2.55143	7.31372e-09	1	1.37449	4.14022	2.04971	0.0257428	1	1.16469	1.41591	-0.501727	0.39796	0.666667	0.259544
Com_18938_neg	cholesteryl sulfate	C27 H46 O4 S	466.313	7.494	465.306	No results	No results	Full match	Lipids and lipid-like molecules	Steroids and steroid derivatives	Cholestane steroids	Cholesterols and derivatives	1.77776e+06	2.53896e+06	1.47359e+06	3.12847e+06	2.32099e+06	414760	418086	383316	391129	383239	337621	326683	321700	2.24796e+06	398106	328668	5.64663	2.49739	0.000176397	1	1.25927	6.8396	2.77391	0.000125613	1	1.40933	1.21127	0.276522	0.000201992	1	0.169812
Com_721_neg	Serotonin	C10 H12 N2 O	176.095	4.294	157.077	No results	No results	Full match	Organoheterocyclic compounds	Indoles and derivatives	Tryptamines and derivatives	Serotonins	2.07807e+08	2.59031e+08	2.63782e+08	1.95953e+08	2.09766e+08	3.6362e+07	4.55541e+07	3.61618e+07	4.14179e+07	4.47043e+07	1.10757e+08	1.07714e+08	9.91018e+07	2.27268e+08	4.084e+07	1.05858e+08	5.56483	2.47634	3.76344e-08	1	1.47268	2.14692	1.10227	5.03068e-05	1	0.654846	2.59201	-1.37407	3.73693e-06	1	0.983847
Com_986_pos	RMH	C17 H30 N8 O4 S	442.211	5.25	443.218	Full match	No results	No results					1.8136e+08	1.80516e+08	1.66616e+08	1.67859e+08	1.88793e+08	3.05712e+07	3.09014e+07	3.54539e+07	3.07837e+07	3.30544e+07	3.0802e+07	3.44395e+07	2.50946e+07	1.77029e+08	3.21529e+07	3.0112e+07	5.50583	2.46096	9.83707e-11	1	1.31393	5.879	2.55557	0.00156649	1	1.37808	1.06778	0.0946098	0.522175	0.6	0.0674683
Com_4165_neg	LPE 15:0	C20 H42 N O7 P	439.27	8.871	438.263	No results	Full match	No results	Lipids and lipid-like molecules	Glycerophospholipids	Glycerophosphoethanolamines	1-acyl-sn-glycero-3-phosphoethanolamines	1.13316e+07	3.01228e+07	2.00626e+07	3.32976e+07	3.28907e+07	7.10039e+06	6.93193e+06	3.34988e+06	3.33034e+06	2.8512e+06	2.56767e+06	1.26222e+06	848454	2.5541e+07	4.71275e+06	1.55945e+06	5.41956	2.43818	0.000348654	1	0.928299	16.3783	4.03371	0.00255834	1	1.55661	3.02206	1.59553	0.0475231	1	0.747862
Com_1236_pos	Agmatine	C5 H14 N4	113.095	1.17	131.129	Invalid mass	Invalid mass	No results	Organic nitrogen compounds	Organonitrogen compounds	Guanidines	Guanidines	8.0685e+07	4.43237e+07	3.04541e+07	3.92646e+07	6.78164e+07	6.31956e+06	1.04364e+07	8.06447e+06	1.17151e+07	1.20394e+07	6.47547e+06	5.869e+06	7.06523e+06	5.25088e+07	9.715e+06	6.4699e+06	5.40492	2.43427	0.00011709	1	1.16456	8.11585	3.02074	0.000169092	1	1.44483	1.50157	0.58647	0.0339744	0.866667	0.332706
Com_16491_neg	PE 15:0_16:0	C36 H72 N O8 P	677.501	11.629	676.493	No results	Full match	No results					547443	551298	6.14744e+06	1.65272e+06	4.90143e+06	526793	635894	492743	484772	441052	2.20799e+06	3.38059e+06	487893	2.76007e+06	516251	2.02549e+06	5.34637	2.41856	0.0784546	0.92	0.83284	1.36266	0.446431	0.892644	0.4	0.177701	3.92346	-1.97213	0.200884	0.8	0.913202
Com_4125_neg	Kinetin 9-riboside	C15 H17 N5 O5	347.122	5.339	346.115	No results	No results	Full match	Nucleosides, nucleotides, and analogues	Purine nucleosides	Not available	Purine nucleosides	1.49199e+07	1.49719e+07	2.56789e+07	2.41173e+07	1.33746e+07	1.91431e+06	6.99326e+06	2.45345e+06	3.30912e+06	3.0928e+06	1.687e+06	1.85111e+06	1.69463e+06	1.86125e+07	3.55259e+06	1.74424e+06	5.23914	2.38933	0.000331003	1	1.094	10.6708	3.4156	3.84597e-05	1	1.48917	2.03675	1.02627	0.0484513	1	0.465476
Com_11607_pos	WLK	C23 H35 N5 O4	405.273	7.631	428.262	Invalid mass	No results	No results					5.7267e+06	4.06294e+06	4.98623e+06	1.21882e+07	5.99307e+06	1.35503e+06	1.32566e+06	1.2564e+06	1.23801e+06	1.24823e+06	1.14912e+06	1.11731e+06	1.13352e+06	6.59143e+06	1.28467e+06	1.13332e+06	5.13086	2.3592	0.00103156	1	1.24654	5.81605	2.54004	0.000807342	1	1.35432	1.13354	0.18084	0.00115826	1	0.119633
Com_4728_pos	LysoPC 10:0	C18 H38 N O7 P	411.237	6.192	412.245	No results	No results	Full match	Lipids and lipid-like molecules	Glycerophospholipids	Glycerophosphocholines	Phosphocholines	6.00368e+07	6.98952e+07	7.09905e+07	7.44397e+07	7.31631e+07	1.56205e+07	1.46143e+07	1.03277e+07	1.41546e+07	1.45643e+07	1.71996e+07	2.03077e+07	1.74607e+07	6.9705e+07	1.38563e+07	1.83227e+07	5.03058	2.33072	1.0087e-06	1	1.40613	3.80431	1.92763	2.95458e-05	1	1.1648	1.32234	-0.40309	0.0190913	1	0.297265
Com_22306_neg	4-Hydroxy-L-Glutamic Acid	C5 H9 N O5	163.048	1.458	325.089	No results	No results	Full match	Organic acids and derivatives	Carboxylic acids and derivatives	Amino acids, peptides, and analogues	Glutamic acid and derivatives	1.26391e+06	1.26598e+06	1.58648e+06	704903	1.48325e+06	319999	254066	314557	186188	179904	448774	445341	265810	1.2609e+06	250943	386642	5.02466	2.32903	3.21157e-05	1	1.3664	3.26117	1.70539	0.00435844	1	1.00331	1.54076	-0.623639	0.110496	0.866667	0.461132
Com_17028_pos	Deoxyinosine	C10 H12 N4 O4	252.086	4.657	253.093	No results	Full match	Full match	Nucleosides, nucleotides, and analogues	Purine nucleosides	Purine 2'-deoxyribonucleosides	Purine 2'-deoxyribonucleosides	4.67424e+06	3.45967e+06	2.00072e+06	2.40778e+06	3.57301e+06	666200	607668	625714	654036	658225	670514	655964	672107	3.22308e+06	642369	666195	5.0175	2.32697	0.000434883	1	1.3127	4.83805	2.27442	0.000520744	1	1.29369	1.03709	-0.0525432	0.105709	0.866667	0.0370504
Com_21439_neg	D-Glucarate	C6 H10 O8	210.038	1.851	209.03	No results	No results	Full match	Organic oxygen compounds	Organooxygen compounds	Carbohydrates and carbohydrate conjugates	Glucuronic acid derivatives	1.45725e+06	1.59818e+06	2.18841e+06	2.99319e+06	1.7767e+06	200864	447448	410537	513782	455750	236515	187285	170934	2.00275e+06	405676	198245	4.93681	2.30358	8.68948e-05	1	1.07152	10.1024	3.33662	7.74657e-06	1	1.53143	2.04634	1.03304	0.0134608	0.933333	0.54494
Com_13544_pos	Cholest-4-en-3-one	C27 H44 O	384.335	7.881	385.343	Invalid mass	No results	No results	Lipids and lipid-like molecules	Steroids and steroid derivatives	Cholestane steroids	Cholesterols and derivatives	2.62432e+06	7.96116e+06	2.62093e+06	3.60378e+06	7.11069e+06	1.35139e+06	1.04358e+06	804650	838993	872509	674806	745887	673451	4.78417e+06	982225	698048	4.87075	2.28414	0.00190954	1	1.13771	6.85365	2.77687	0.00147523	1	1.39228	1.4071	0.492727	0.0247616	1	0.297832
Com_20627_neg	N4-Acetylcytidine	C11 H15 N3 O6	285.096	3.945	284.089	Full match	No results	Full match	Nucleosides, nucleotides, and analogues	Pyrimidine nucleosides	Not available	Pyrimidine nucleosides	5.76684e+06	6.44164e+06	4.66654e+06	4.29171e+06	6.6144e+06	1.0109e+06	1.23224e+06	1.07425e+06	1.1862e+06	1.38988e+06	1.75815e+06	1.7075e+06	1.52789e+06	5.55622e+06	1.17869e+06	1.66451e+06	4.71388	2.23692	1.8187e-06	1	1.41468	3.33805	1.739	3.07523e-05	1	1.10231	1.41217	-0.497913	0.0025081	1	0.384561
Com_21374_pos	(2R)-2-[(2R,5S)-5-[(2S)-2-hydroxybutyl]oxolan-2-yl]propanoic acid	C11 H20 O4	216.136	3.983	217.144	Full match	No results	Full match					570794	595983	2.75527e+06	1.56009e+06	610074	181567	257080	166633	535014	174304	159477	166817	170362	1.21844e+06	262920	165552	4.63428	2.21234	0.00783146	1	1.02416	7.35988	2.87968	0.00508393	1	1.29109	1.58814	0.667338	0.182417	0.866667	0.311331
Com_422_neg	Gluconic acid	C6 H12 O7	196.058	1.342	195.051	Full match	No results	Full match	Organic oxygen compounds	Organooxygen compounds	Carbohydrates and carbohydrate conjugates	Sugar acids and derivatives	1.83305e+08	6.82794e+07	2.30706e+07	7.16634e+07	1.14328e+08	2.17453e+07	2.01341e+07	2.00786e+07	2.16347e+07	1.7841e+07	1.0523e+08	1.77591e+08	1.96558e+08	9.21291e+07	2.02867e+07	1.59793e+08	4.54135	2.18312	0.0187312	1	0.917072	0.576553	-0.794475	0.11957	0.8	0.525132	7.87673	-2.9776	0.00735414	1	1.70348
Com_17648_neg	Malonic acid	C3 H4 O4	104.011	1.307	138.98	No results	No results	Full match	Organic acids and derivatives	Carboxylic acids and derivatives	Dicarboxylic acids and derivatives	Dicarboxylic acids and derivatives	3.17377e+06	4.8168e+06	4.40066e+06	4.57742e+06	4.85029e+06	1.35166e+06	1.59371e+06	408482	365018	1.0931e+06	1.99897e+06	1.70247e+06	1.33704e+06	4.36379e+06	962393	1.67949e+06	4.53431	2.18088	0.00452385	1	1.30075	2.59828	1.37755	0.0028656	1	0.749234	1.74512	-0.803327	0.0829562	0.866667	0.670368
Com_3372_pos	L-Alanyl-L-proline	C8 H14 N2 O3	186.101	2.085	187.108	Full match	No results	No results	Organic acids and derivatives	Carboxylic acids and derivatives	Amino acids, peptides, and analogues	Dipeptides	1.24505e+08	6.58563e+07	5.78946e+07	7.2071e+07	8.82062e+07	1.69945e+07	1.80758e+07	1.62062e+07	2.01069e+07	1.96884e+07	2.29586e+07	2.90574e+07	3.08806e+07	8.17067e+07	1.82144e+07	2.76322e+07	4.48584	2.16538	0.000180976	1	1.40237	2.95694	1.5641	0.000616959	1	1.01794	1.51706	-0.601276	0.0278686	1	0.473379
Com_15919_pos	(3R)-8-hydroxy-3-(4-methoxyphenyl)-3,4-dihydro-1H-2-benzopyran-1-one	C16 H14 O4	287.112	1.265	288.119	Invalid mass	No results	No results					856913	1.76395e+06	4.67929e+06	4.72845e+06	1.50749e+06	329310	1.64105e+06	321918	401491	363298	364474	409047	416304	2.70722e+06	611413	396609	4.4278	2.14659	0.0104502	0.92	1.03051	6.82592	2.77102	0.00654141	1	1.17399	1.5416	0.624432	0.571987	0.733333	0.156368
Com_977_pos	Valylproline	C10 H18 N2 O3	214.132	4.908	215.14	Full match	No results	No results	Organic acids and derivatives	Carboxylic acids and derivatives	Amino acids, peptides, and analogues	Dipeptides	2.54361e+08	1.71875e+08	2.25702e+08	2.61808e+08	2.19343e+08	5.36995e+07	4.24583e+07	1.9378e+07	6.59377e+07	7.97573e+07	7.4035e+07	5.89161e+07	3.71318e+07	2.26618e+08	5.22462e+07	5.66943e+07	4.3375	2.11686	0.00211743	1	1.25462	3.99719	1.99898	0.0117254	1	1.14283	1.08514	-0.117878	0.664152	0.533333	0.154599
Com_9917_neg	L-Adrenaline	C9 H13 N O3	183.089	6.987	164.072	No results	No results	Full match	Benzenoids	Phenols	Benzenediols	Catechols	1.71656e+08	1.17793e+08	2.10201e+07	1.44154e+08	2.78465e+07	2.56124e+07	2.98825e+07	1.86401e+07	1.85718e+07	1.93847e+07	2.17209e+07	2.01253e+07	2.38893e+07	9.6494e+07	2.24183e+07	2.19118e+07	4.30425	2.10576	0.0566706	0.88	0.950537	4.40374	2.13873	0.0568569	0.866667	0.965368	1.02311	0.0329671	0.959482	0.6	0.0276748
Com_9982_pos	NPK	C15 H27 N5 O5	339.195	6.546	340.203	Invalid mass	No results	No results					1.11602e+07	1.05471e+07	1.42714e+07	1.25505e+07	1.13998e+07	2.10471e+06	2.48302e+06	4.20524e+06	2.61627e+06	2.53301e+06	3.39865e+06	1.6877e+06	2.74817e+06	1.19858e+07	2.78845e+06	2.61151e+06	4.29837	2.10379	3.99825e-05	1	1.26322	4.58961	2.19837	0.0128744	1	1.33662	1.06776	0.0945818	0.765382	0.533333	0.0793256
Com_14967_neg	albiflorin	C23 H28 O11	526.178	5.192	525.171	Invalid mass	No results	No results	Lipids and lipid-like molecules	Prenol lipids	Terpene glycosides	Terpene glycosides	1.97613e+06	2.20497e+06	2.01543e+06	3.33924e+06	3.41567e+06	601599	621041	613241	618339	585337	661675	635598	601940	2.59029e+06	607911	633071	4.26096	2.09118	0.000291856	1	1.32239	4.09162	2.03267	0.000230679	1	1.29269	1.04139	-0.0585066	0.278775	0.8	0.0457007
Com_17190_neg	acetyl phospahte	C2 H5 O5 P	139.987	1.299	138.98	No results	No results	Full match					3.17377e+06	4.8168e+06	4.15604e+06	4.39239e+06	4.85029e+06	1.235e+06	1.47965e+06	408482	889951	1.01307e+06	1.86538e+06	1.58698e+06	1.22189e+06	4.27786e+06	1.00523e+06	1.55808e+06	4.25559	2.08936	0.0013415	1	1.34067	2.74559	1.45712	0.00324706	1	0.898549	1.54997	-0.632244	0.0941164	0.866667	0.536248
Com_354_neg	DL-Tryptophan	C11 H12 N2 O2	204.09	5.26	203.083	Full match	Full match	Full match	Organoheterocyclic compounds	Indoles and derivatives	Indolyl carboxylic acids and derivatives	Indolyl carboxylic acids and derivatives	2.97121e+08	3.04938e+08	3.16434e+08	2.69847e+08	2.07755e+08	6.07109e+07	7.04583e+07	7.29647e+07	6.08317e+07	6.98534e+07	1.85072e+08	1.86037e+08	2.1419e+08	2.79219e+08	6.69638e+07	1.951e+08	4.1697	2.05995	3.10657e-06	1	1.42454	1.43116	0.517188	0.00815964	0.933333	0.353134	2.91351	-1.54276	2.52662e-05	1	1.28549
Com_8906_pos	N-Acetyl-Dl-glutamic acid	C7 H11 N O5	189.064	1.356	207.098	No results	No results	Full match	Organic acids and derivatives	Carboxylic acids and derivatives	Amino acids, peptides, and analogues	Glutamic acid and derivatives	5.76682e+07	5.64629e+07	7.51777e+07	8.95936e+07	6.38234e+07	1.63384e+07	1.75161e+07	1.40482e+07	1.73638e+07	1.79569e+07	1.18802e+08	1.02021e+08	1.2043e+08	6.85452e+07	1.66447e+07	1.13751e+08	4.11814	2.04199	7.73093e-06	1	1.12772	0.602589	-0.730754	0.00235615	1	0.422607	6.83408	-2.77275	2.53073e-06	1	1.85008
Com_16861_neg	N'-[4-(trifluoromethyl)benzoyl]-6-quinoxalinecarbohydrazide	C17 H11 F3 N4 O2	360.081	4.134	359.074	Invalid mass	No results	No results					8.24121e+06	7.90483e+06	8.44098e+06	6.69839e+06	7.24227e+06	1.66221e+06	1.99637e+06	1.98367e+06	1.63677e+06	2.29875e+06	2.14335e+06	2.18162e+06	2.47184e+06	7.70554e+06	1.91555e+06	2.2656e+06	4.02262	2.00813	3.59369e-07	1	1.38342	3.4011	1.766	4.6145e-06	1	1.21883	1.18274	-0.242132	0.0667312	0.866667	0.208369
Com_3304_neg	3-(2-Naphthyl)-D-Alanine	C13 H13 N O2	215.094	5.642	429.18	No results	No results	Full match					4.32146e+07	9.37418e+07	4.42494e+07	6.3771e+07	8.61955e+07	1.87955e+07	1.47966e+07	1.92561e+07	1.24766e+07	1.75128e+07	1.26678e+07	2.98961e+07	1.1574e+07	6.62345e+07	1.65675e+07	1.8046e+07	3.99785	1.99922	0.000324698	1	1.21832	3.67032	1.8759	0.0264555	1	1.22388	1.08924	-0.123321	0.998489	0.6	0.0481875
Com_1504_pos	1-Phenyl-3-methyl-5-pyrazolone	C10 H10 N2 O	174.079	2.819	175.087	Full match	Full match	No results					1.18339e+08	1.22284e+08	1.66378e+08	7.61927e+07	1.0446e+08	2.3989e+07	3.04703e+07	2.79215e+07	2.79257e+07	3.72394e+07	6.88375e+07	7.19841e+07	6.33424e+07	1.17531e+08	2.95092e+07	6.80547e+07	3.98285	1.9938	6.02497e-05	1	1.41445	1.72701	0.788273	0.0128446	1	0.539852	2.30622	-1.20553	6.84941e-05	1	1.05143
Com_6765_pos	1-Methylguanine	C6 H7 N5 O	165.065	4.903	166.073	No results	No results	Full match	Organoheterocyclic compounds	Imidazopyrimidines	Purines and purine derivatives	6-oxopurines	3.12257e+07	2.73497e+07	3.26495e+07	2.56867e+07	2.94234e+07	8.44265e+06	6.43652e+06	7.31106e+06	7.36954e+06	7.83455e+06	8.4902e+06	8.15467e+06	8.27514e+06	2.9267e+07	7.47886e+06	8.30667e+06	3.91329	1.96838	2.0289e-08	1	1.36976	3.52331	1.81693	2.83994e-06	1	1.26833	1.11069	-0.151451	0.0707592	0.866667	0.131265
Com_39_pos	Indole-3-acrylic acid	C11 H9 N O2	187.063	5.255	188.071	Full match	No results	Full match	Organoheterocyclic compounds	Indoles and derivatives	Indoles	Indoles	3.29834e+09	3.16507e+09	3.84586e+09	3.09537e+09	2.40549e+09	7.79543e+08	8.61277e+08	8.24741e+08	7.45096e+08	8.70886e+08	2.06803e+09	2.20053e+09	2.46209e+09	3.16202e+09	8.16309e+08	2.24355e+09	3.87356	1.95366	1.07495e-05	1	1.42451	1.40939	0.495067	0.0105689	0.933333	0.356763	2.74841	-1.45859	0.000208314	1	1.28137
Com_10782_neg	Isoproterenol	C11 H17 N O3	211.121	6.306	210.114	No results	No results	Full match	Benzenoids	Phenols	Benzenediols	Catechols	7.93982e+06	8.08785e+06	7.65515e+06	1.01558e+07	8.90378e+06	2.3974e+06	1.87889e+06	2.41759e+06	2.26009e+06	2.22512e+06	2.82197e+06	2.67586e+06	2.27995e+06	8.54848e+06	2.23582e+06	2.5926e+06	3.82343	1.93487	5.51835e-08	1	1.37779	3.29727	1.72127	6.46987e-05	1	1.23284	1.15958	-0.213597	0.13253	0.866667	0.184786
Com_1476_neg	10-Nitrolinoleate	C18 H31 N O4	325.226	6.37	324.218	Full match	No results	No results	Lipids and lipid-like molecules	Fatty Acyls	Lineolic acids and derivatives	Lineolic acids and derivatives	8.38039e+07	8.45582e+07	9.57746e+07	6.71468e+07	7.32725e+07	2.52839e+07	1.49906e+07	3.25072e+07	1.52486e+07	1.77925e+07	2.71613e+07	3.71468e+07	3.26843e+07	8.09112e+07	2.11646e+07	3.23308e+07	3.82296	1.93469	0.000293023	1	1.38964	2.50261	1.32343	0.0013138	1	0.928655	1.52759	-0.611258	0.0404371	0.933333	0.565811
Com_16154_neg	N-Acetyl-Asp-Glu	C11 H16 N2 O8	304.091	4.942	303.083	No results	No results	Full match	Organic acids and derivatives	Carboxylic acids and derivatives	Amino acids, peptides, and analogues	Dipeptides	7.58817e+06	3.44636e+06	3.41837e+06	4.38861e+06	3.09184e+06	1.17923e+06	1.23847e+06	1.18271e+06	1.04482e+06	1.15625e+06	1.60304e+06	1.05858e+06	1.29241e+06	4.38667e+06	1.1603e+06	1.31801e+06	3.78065	1.91863	0.0011819	1	1.30044	3.32826	1.73477	0.00121747	1	1.1911	1.13592	-0.183863	0.441293	0.733333	0.142872
Com_8043_neg	Nicotinate ribonucleoside	C11 H13 N O6	255.074	4.793	254.067	No results	No results	Full match	Organic oxygen compounds	Organooxygen compounds	Carbohydrates and carbohydrate conjugates	Glycosylamines	1.46133e+07	1.28972e+07	1.35772e+07	1.2874e+07	1.27934e+07	4.10932e+06	3.67852e+06	2.70164e+06	3.76732e+06	3.7532e+06	4.96396e+06	3.68715e+06	3.75376e+06	1.3351e+07	3.602e+06	4.13496e+06	3.70655	1.89008	1.25097e-05	1	1.36755	3.22881	1.691	0.00426524	1	1.23164	1.14796	-0.199074	0.311451	0.666667	0.171992
Com_13073_neg	2-Phosphoglyceric acid	C3 H7 O7 P	185.993	1.429	184.986	No results	No results	Full match	Organic oxygen compounds	Organooxygen compounds	Carbohydrates and carbohydrate conjugates	Sugar acids and derivatives	5.09434e+06	3.30185e+06	3.26861e+06	2.01612e+06	3.7333e+06	607580	612336	1.12924e+06	1.22907e+06	1.14955e+06	2.9946e+06	4.30929e+06	3.7686e+06	3.48284e+06	945555	3.69083e+06	3.68339	1.88103	0.000334727	1	1.19999	0.943649	-0.0836778	0.642044	0.6	0.11222	3.90334	-1.96471	0.000345089	1	1.53642
Com_12413_pos	Estradiol	C18 H24 O2	272.178	6.354	273.185	No results	No results	Full match	Lipids and lipid-like molecules	Steroids and steroid derivatives	Estrane steroids	Estrogens and derivatives	1.10072e+07	1.08311e+07	1.35928e+07	7.56526e+06	9.5368e+06	3.46893e+06	1.99571e+06	4.51918e+06	1.93633e+06	2.48682e+06	4.32275e+06	6.27656e+06	5.14503e+06	1.05066e+07	2.88139e+06	5.24811e+06	3.64637	1.86646	0.000301716	1	1.3714	2.00198	1.00143	0.00532164	1	0.712633	1.82138	-0.865032	0.0168936	0.933333	0.800424
Com_4658_neg	Phenylacetylglutamine	C13 H16 N2 O4	264.111	4.873	263.104	No results	No results	Full match	Organic acids and derivatives	Carboxylic acids and derivatives	Amino acids, peptides, and analogues	N-acyl-alpha amino acids	9.69257e+06	8.65296e+06	1.0691e+07	8.53174e+06	6.96992e+06	1.60727e+06	2.69094e+06	3.43649e+06	2.34823e+06	2.23124e+06	3.68569e+06	2.67556e+06	4.16944e+06	8.90763e+06	2.46283e+06	3.51023e+06	3.61682	1.85472	6.77205e-05	1	1.37854	2.53762	1.34348	0.00678358	1	0.996129	1.42528	-0.511248	0.0972806	0.866667	0.465165
Com_33_neg	trans-Cinnamic acid	C9 H8 O2	166.063	5.736	165.055	Invalid mass	Invalid mass	No match	Phenylpropanoids and polyketides	Cinnamic acids and derivatives	Cinnamic acids	Cinnamic acids	2.37026e+09	2.28752e+09	2.41156e+09	3.1345e+09	2.20903e+09	7.57319e+08	6.87219e+08	7.00701e+08	7.02437e+08	6.40504e+08	1.60128e+09	1.67026e+09	1.65011e+09	2.48257e+09	6.97636e+08	1.64055e+09	3.55855	1.83129	3.91288e-06	1	1.45027	1.51326	0.597657	0.00234254	1	0.469948	2.35158	-1.23363	3.69626e-07	1	1.17886
Com_3523_neg	Quinaldic acid	C10 H7 N O2	173.048	3.319	172.04	Full match	Full match	Full match	Organoheterocyclic compounds	Quinolines and derivatives	Quinoline carboxylic acids	Quinoline carboxylic acids	4.85143e+07	5.31426e+07	5.06936e+07	5.44674e+07	5.41273e+07	1.50186e+07	1.34839e+07	1.55008e+07	1.40925e+07	1.57273e+07	2.1783e+07	2.27305e+07	1.69042e+07	5.21891e+07	1.47646e+07	2.04726e+07	3.53474	1.8216	1.75249e-09	1	1.43474	2.54922	1.35006	0.00689564	1	1.07736	1.3866	-0.47155	0.0625255	1	0.436584
Com_1052_neg	Inosine	C10 H12 N4 O5	268.081	3.869	267.074	No results	Full match	Full match	Nucleosides, nucleotides, and analogues	Purine nucleosides	Not available	Purine nucleosides	1.90536e+08	1.95595e+08	8.71251e+07	1.02703e+08	2.21654e+08	4.55841e+07	4.31603e+07	4.65445e+07	4.75834e+07	4.31278e+07	6.86586e+06	2.26401e+07	2.96575e+07	1.59523e+08	4.52e+07	1.97211e+07	3.52926	1.81936	0.00307045	1	0.833511	8.08891	3.01595	0.0250156	1	1.54486	2.29196	1.19658	0.15625	1	0.837425
Com_980_pos	Vasicinone	C11 H10 N2 O2	202.074	4.256	203.082	Full match	No results	No results	Organoheterocyclic compounds	Diazanaphthalenes	Benzodiazines	Quinazolines	3.47635e+08	3.35265e+08	4.63783e+08	2.10958e+08	2.41999e+08	7.21453e+07	9.58058e+07	7.86151e+07	9.02745e+07	1.1642e+08	2.15041e+08	2.31679e+08	1.9622e+08	3.19928e+08	9.06522e+07	2.14313e+08	3.52918	1.81933	0.000181904	1	1.36926	1.49281	0.578026	0.058367	0.866667	0.405712	2.36413	-1.24131	0.000116286	1	1.15726
Com_7377_pos	Cadaverine	C5 H14 N2	102.116	1.131	103.123	No results	No results	Full match	Organic nitrogen compounds	Organonitrogen compounds	Amines	Monoalkylamines	1.46738e+07	6.68296e+06	6.03401e+06	7.57253e+06	9.43904e+06	2.13662e+06	2.1241e+06	1.89865e+06	3.17107e+06	3.66502e+06	393095	386361	484602	8.88047e+06	2.59909e+06	421353	3.41676	1.77263	0.000401023	1	0.676044	21.0761	4.39754	6.23943e-06	1	1.68662	6.16844	2.62491	2.46397e-05	1	1.20107
Com_1556_neg	2-Furoic acid	C5 H4 O3	112.016	2.041	111.009	No results	No results	Full match	Organoheterocyclic compounds	Furans	Furoic acid and derivatives	Furoic acids	1.43045e+08	1.17523e+08	8.3774e+07	1.08879e+08	1.38353e+08	2.16774e+07	2.70754e+07	3.25595e+07	5.05006e+07	4.162e+07	1.86719e+07	1.96424e+07	1.6812e+07	1.18315e+08	3.46866e+07	1.83754e+07	3.41097	1.77018	0.000233223	1	1.04222	6.43875	2.68678	5.55002e-06	1	1.54562	1.88766	0.916598	0.0145103	1	0.59905
Com_1985_pos	Homosildenafil	C23 H32 N6 O4 S	976.456	5.254	489.235	Invalid mass	No results	No results	Benzenoids	Benzene and substituted derivatives	Benzenesulfonamides	Benzenesulfonamides	3.18536e+08	2.69813e+08	3.16847e+08	3.40413e+08	2.80453e+08	8.72547e+07	9.15245e+07	8.94584e+07	8.6573e+07	9.35498e+07	8.60963e+07	9.40291e+07	9.16312e+07	3.05212e+08	8.96721e+07	9.05855e+07	3.40365	1.76708	1.72177e-06	1	1.33853	3.36933	1.75246	4.28735e-07	1	1.33564	1.01019	-0.0146216	0.761311	0.6	0.0162359
Com_243_neg	Sucrose	C12 H22 O11	342.116	1.383	387.114	Full match	Full match	Full match	Organic oxygen compounds	Organooxygen compounds	Carbohydrates and carbohydrate conjugates	O-glycosyl compounds	2.02539e+08	7.34821e+07	1.5492e+07	8.08568e+07	1.00876e+08	2.43108e+07	2.02395e+07	2.89337e+07	3.24463e+07	3.50757e+07	1.29909e+08	1.85497e+08	1.92287e+08	9.4649e+07	2.82012e+07	1.69231e+08	3.35621	1.74683	0.0864604	0.8	0.703702	0.55929	-0.838333	0.116879	0.8	0.646442	6.00084	-2.58516	0.000198662	1	1.58949
Com_714_pos	N6-Isopentenyladenosine	C15 H21 N5 O4	335.16	5.881	336.167	No results	Full match	No results	Nucleosides, nucleotides, and analogues	Purine nucleosides	Not available	Purine nucleosides	1.80536e+08	1.74337e+08	1.38617e+08	1.4819e+08	1.86915e+08	4.91053e+07	5.63457e+07	4.42498e+07	4.90265e+07	4.9972e+07	1.12058e+08	1.13361e+08	1.14095e+08	1.65719e+08	4.97398e+07	1.13171e+08	3.33171	1.73626	6.47283e-07	1	1.44531	1.46432	0.550228	0.00294228	1	0.457197	2.27527	-1.18604	2.16117e-05	1	1.19029
Com_25853_neg	Pantetheine	C11 H22 N2 O4 S	278.13	4.054	277.123	No results	No results	Full match	Organic acids and derivatives	Carboxylic acids and derivatives	Amino acids, peptides, and analogues	Beta amino acids and derivatives	1.62405e+06	2.0727e+06	1.98662e+06	1.66455e+06	2.00705e+06	498582	700972	372437	679929	556345	2.25129e+06	1.45634e+06	2.20381e+06	1.87099e+06	561653	1.97048e+06	3.33122	1.73605	0.000112242	1	1.26777	0.949512	-0.0747422	0.820376	0.666667	0.0395284	3.50836	-1.81079	0.00144634	1	1.56517
Com_2191_neg	2-Deoxyuridine	C9 H12 N2 O5	228.075	2.041	227.067	No results	No results	Full match	Nucleosides, nucleotides, and analogues	Pyrimidine nucleosides	Pyrimidine 2'-deoxyribonucleosides	Pyrimidine 2'-deoxyribonucleosides	1.31566e+08	1.49727e+08	1.44398e+08	2.01879e+08	1.43804e+08	4.9121e+07	3.71513e+07	4.24925e+07	5.29999e+07	5.1149e+07	5.27782e+07	5.77145e+07	4.60866e+07	1.54275e+08	4.65827e+07	5.21931e+07	3.31184	1.72763	2.18493e-06	1	1.3524	2.95584	1.56357	4.86416e-05	1	1.22626	1.12044	-0.164064	0.256831	0.733333	0.160321
Com_4413_neg	Ethyl chrysanthemumate	C12 H20 O2	196.146	6.626	241.145	No results	No results	Full match	Lipids and lipid-like molecules	Prenol lipids	Monoterpenoids	Monocyclic monoterpenoids	2.30791e+07	2.21774e+07	2.55679e+07	2.02817e+07	2.38357e+07	7.93828e+06	5.62402e+06	8.52166e+06	5.14599e+06	7.51538e+06	8.2802e+06	8.94405e+06	7.37641e+06	2.29884e+07	6.94907e+06	8.20022e+06	3.30812	1.72601	7.5499e-05	1	1.36973	2.80338	1.48717	0.00013017	1	1.17138	1.18005	-0.238843	0.164868	0.733333	0.253176
Com_1241_pos	L-serine	C3 H7 N O3	105.043	1.26	106.05	No results	No results	Full match	Organic acids and derivatives	Carboxylic acids and derivatives	Amino acids, peptides, and analogues	Serine and derivatives	5.55879e+07	4.62052e+07	3.7149e+07	5.74823e+07	5.42845e+07	1.4018e+07	1.78583e+07	1.42605e+07	1.37057e+07	1.63431e+07	8.9376e+07	1.00508e+08	1.03722e+08	5.01418e+07	1.52371e+07	9.78684e+07	3.29077	1.71842	6.96825e-06	1	1.02186	0.512339	-0.96483	0.000400411	1	0.589853	6.42303	-2.68325	2.8631e-07	1	1.92576
Com_3761_neg	Mevalonic acid	C6 H12 O4	148.073	4.719	147.066	No results	No results	Full match	Lipids and lipid-like molecules	Fatty Acyls	Fatty acids and conjugates	Hydroxy fatty acids	3.02244e+07	2.64999e+07	2.60798e+07	2.47411e+07	2.75539e+07	8.26711e+06	9.33573e+06	7.02211e+06	9.03902e+06	8.06033e+06	1.1513e+07	1.02312e+07	1.11661e+07	2.70198e+07	8.34486e+06	1.09701e+07	3.2379	1.69506	2.325e-07	1	1.42668	2.46305	1.30044	6.87817e-06	1	1.09815	1.31459	-0.394615	0.00398272	1	0.402152
Com_517_pos	L-5-Hydroxytryptophan	C11 H12 N2 O3	203.058	4.255	204.066	Invalid mass	No results	No results	Organoheterocyclic compounds	Indoles and derivatives	Tryptamines and derivatives	Serotonins	1.7067e+07	1.43322e+07	2.26863e+07	9.42871e+06	1.30637e+07	4.36936e+06	4.76175e+06	4.04151e+06	4.44371e+06	6.19504e+06	9.38493e+06	1.11979e+07	9.57825e+06	1.53156e+07	4.76227e+06	1.00537e+07	3.21602	1.68528	0.000454875	1	1.36147	1.52338	0.607273	0.0570883	0.866667	0.460402	2.11111	-1.078	0.000182533	1	1.08287
Com_18228_neg	Nicotinuric Acid	C8 H8 N2 O3	180.054	4.876	225.052	No results	No results	Full match	Organic acids and derivatives	Carboxylic acids and derivatives	Amino acids, peptides, and analogues	N-acyl-alpha amino acids	5.01195e+06	4.22897e+06	3.41451e+06	5.19084e+06	4.63658e+06	1.36499e+06	1.52066e+06	1.41086e+06	1.31317e+06	1.43634e+06	1.31838e+06	1.31763e+06	1.67982e+06	4.49657e+06	1.4092e+06	1.43861e+06	3.19086	1.67395	3.39195e-05	1	1.32122	3.12564	1.64415	0.000140163	1	1.31269	1.02087	-0.0297943	0.871747	0.533333	0.028104
Com_4772_pos	Ocfentanil-d5	C22 H22 [2]H5 F N2 O2	375.238	6.795	376.245	Full match	No results	No results					4.47149e+07	4.32655e+07	4.90781e+07	3.27581e+07	3.57371e+07	1.79278e+07	1.13063e+07	1.55896e+07	9.53239e+06	1.09971e+07	1.30964e+07	1.48553e+07	1.56777e+07	4.11107e+07	1.30706e+07	1.45432e+07	3.14527	1.65319	8.40904e-05	1	1.32732	2.82681	1.49917	2.97606e-05	1	1.1834	1.11266	-0.154012	0.350492	0.666667	0.205134
Com_2292_neg	Epinephrine bitartrate	C13 H19 N O9	333.106	5.037	332.099	No results	No results	Full match	Benzenoids	Phenols	Benzenediols	Catechols	4.72665e+07	5.20733e+07	7.07233e+07	5.94899e+07	4.80728e+07	9.26226e+06	3.23293e+07	1.37506e+07	1.73035e+07	1.60812e+07	8.9238e+06	4.92537e+06	8.74942e+06	5.55252e+07	1.77454e+07	7.53286e+06	3.12899	1.6457	0.00233975	1	0.929015	7.37106	2.88187	0.00407748	1	1.55481	2.35573	1.23617	0.0316679	1	0.742347
Com_2363_neg	1-[(3,5-dimethyl-4-isoxazolyl)sulfonyl]-4-(9H-fluoren-9-yl)piperazine	C22 H23 N3 O3 S	409.148	5.411	408.141	Invalid mass	No results	No results					4.29751e+07	4.32839e+07	4.74101e+07	5.14177e+07	1.83411e+06	1.2986e+07	1.44607e+07	1.08385e+07	1.091e+07	1.07414e+07	1.90965e+07	1.61595e+07	1.22447e+07	3.73842e+07	1.19873e+07	1.58336e+07	3.11865	1.64092	0.334044	0.8	0.53451	2.36107	1.23944	0.537297	0.8	0.355321	1.32086	-0.401479	0.159573	0.866667	0.247142
Com_6323_neg	5-(3-chloro-4-methylanilino)-1-methyl-1H-pyrazol-3-ol	C11 H12 Cl N3 O	237.067	2.215	236.06	Full match	No results	No results					2.79894e+07	2.80965e+07	3.27918e+07	3.35678e+07	3.10086e+07	8.80111e+06	9.61125e+06	9.94695e+06	1.06158e+07	1.05164e+07	1.42384e+07	1.40296e+07	1.08146e+07	3.06908e+07	9.89831e+06	1.30275e+07	3.10061	1.63255	2.0884e-08	1	1.42216	2.35585	1.23625	0.00424853	1	1.09021	1.31614	-0.396309	0.0790537	1	0.405418
Com_14891_neg	6-Hydroxymelatonin	C13 H16 N2 O3	248.116	4.597	247.109	Full match	No results	Full match	Organoheterocyclic compounds	Indoles and derivatives	Hydroxyindoles	Hydroxyindoles	7.72912e+06	6.69581e+06	7.70729e+06	7.04234e+06	7.13955e+06	2.23291e+06	3.08557e+06	1.71963e+06	2.51996e+06	2.19495e+06	3.43485e+06	2.68168e+06	3.28626e+06	7.26282e+06	2.35061e+06	3.13426e+06	3.08977	1.6275	0.000132856	1	1.40403	2.31723	1.2124	0.00378923	1	1.04208	1.33339	-0.415094	0.0498382	0.933333	0.441053
Com_4769_pos	Glycylproline	C7 H12 N2 O3	172.085	1.756	173.092	Full match	No results	Full match	Organic acids and derivatives	Carboxylic acids and derivatives	Amino acids, peptides, and analogues	Dipeptides	6.2948e+07	3.57041e+07	3.56273e+07	4.01356e+07	1.94207e+07	1.15531e+07	1.30046e+07	1.09818e+07	1.31985e+07	1.46293e+07	1.43628e+07	1.72307e+07	1.83251e+07	3.87671e+07	1.26735e+07	1.66395e+07	3.05892	1.61302	0.00374636	1	1.28785	2.32982	1.22022	0.0112332	1	0.961204	1.31294	-0.392802	0.038557	0.933333	0.401623
Com_1146_neg	α-Lactose	C12 H22 O11	388.122	1.39	387.115	Invalid mass	No results	No results	Organic oxygen compounds	Organooxygen compounds	Carbohydrates and carbohydrate conjugates	O-glycosyl compounds	2.02539e+08	7.34821e+07	1.5492e+07	3.8185e+07	1.00876e+08	2.43108e+07	2.02395e+07	2.89337e+07	3.24463e+07	3.50757e+07	1.29909e+08	1.85497e+08	1.92287e+08	8.61147e+07	2.82012e+07	1.69231e+08	3.05358	1.6105	0.141992	0.8	0.58997	0.508859	-0.974661	0.0847545	0.8	0.761642	6.00084	-2.58516	0.000198662	1	1.58318
Com_11285_neg	Uridine 5'-diphosphoglucuronic acid	C15 H22 N2 O18 P2	580.034	1.286	579.027	Full match	Full match	Full match	Nucleosides, nucleotides, and analogues	Pyrimidine nucleotides	Pyrimidine nucleotide sugars	Pyrimidine nucleotide sugars	2.15302e+06	5.01078e+06	6.65734e+06	310667	4.90912e+06	1.13748e+06	1.2013e+06	1.06451e+06	1.4424e+06	1.41423e+06	297370	318973	329467	3.80818e+06	1.25198e+06	315270	3.04172	1.60489	0.267648	0.8	0.449507	12.0791	3.59444	0.0199753	0.866667	1.30233	3.97114	1.98955	1.86125e-06	1	1.01431
Com_2283_neg	3-Hydroxydecanoic acid	C10 H20 O3	142.136	6.977	187.134	Invalid mass	Invalid mass	No results	Organic acids and derivatives	Hydroxy acids and derivatives	Medium-chain hydroxy acids and derivatives	Medium-chain hydroxy acids and derivatives	4.60586e+07	4.10015e+07	4.71647e+07	5.12213e+07	4.71855e+07	1.72757e+07	1.47853e+07	1.52925e+07	1.40162e+07	1.75751e+07	1.32263e+07	1.29408e+07	1.26268e+07	4.65263e+07	1.5789e+07	1.29313e+07	2.94676	1.55913	9.8344e-08	1	1.23535	3.59796	1.84718	4.50395e-07	1	1.46776	1.22099	0.288048	0.00936432	1	0.267842
Com_21533_pos	2-[(3S)-1-(3,4-Difluorobenzyl)-3-pyrrolidinyl]-1,3-benzoxazole	C18 H16 F2 N2 O	314.127	6.312	315.134	Invalid mass	No results	No results	Organoheterocyclic compounds	Benzoxazoles	Not available	Benzoxazoles	7.38622e+06	2.82546e+06	3.19352e+06	2.75878e+06	4.81482e+06	1.56144e+06	1.5417e+06	1.39045e+06	1.37161e+06	1.42302e+06	1.30364e+06	1.23588e+06	3.02645e+06	4.19576e+06	1.45764e+06	1.85532e+06	2.87845	1.52529	0.00611058	1	1.16906	2.26147	1.17726	0.0795617	0.866667	1.00447	1.27282	-0.348031	0.651586	0.666667	0.223284
Com_19230_pos	Androsterone	C19 H30 O2	285.267	9.061	308.256	Invalid mass	No results	No results	Lipids and lipid-like molecules	Steroids and steroid derivatives	Androstane steroids	Androgens and derivatives	774965	2.54869e+06	1.32421e+06	1.65507e+06	2.86281e+06	665054	669848	657073	598455	616166	552126	554085	528208	1.83315e+06	641319	544806	2.8584	1.51521	0.0155018	1	1.08028	3.36477	1.75051	0.00911003	1	1.26678	1.17715	0.235299	0.0010182	1	0.220931
Com_15918_neg	N-acetyl-D-glucosamine	C8 H15 N O6	221.09	1.36	220.083	No results	No results	Full match	Organic oxygen compounds	Organooxygen compounds	Carbohydrates and carbohydrate conjugates	Acylaminosugars	2.42243e+06	2.72331e+06	5.321e+06	5.61045e+06	2.91279e+06	1.11088e+06	1.96978e+06	926053	1.23055e+06	1.41508e+06	1.72899e+06	1.05005e+06	1.83938e+06	3.79799e+06	1.33047e+06	1.53947e+06	2.85463	1.5133	0.00208663	1	1.19364	2.46707	1.3028	0.0162391	1	1.03024	1.15709	-0.210503	0.529804	0.6	0.216989
Com_10561_neg	3-[4-methyl-1-(2-methylpropanoyl)-3-oxocyclohexyl]butanoic acid	C15 H24 O4	268.168	6.963	267.16	Full match	No results	No results					6.33154e+06	7.01318e+06	7.14288e+06	5.85013e+06	7.09041e+06	2.81351e+06	2.08668e+06	2.98455e+06	1.50444e+06	2.35872e+06	3.76983e+06	3.79872e+06	3.81856e+06	6.68563e+06	2.34958e+06	3.7957e+06	2.84546	1.50866	0.000483039	1	1.4096	1.76137	0.816695	0.000124956	1	0.745408	1.61548	-0.691965	0.0141511	1	0.807385
Com_4224_neg	Phenobarbital	C12 H12 N2 O3	250.099	2.16	231.081	Invalid mass	No results	No results	Organoheterocyclic compounds	Diazines	Pyrimidines and pyrimidine derivatives	Barbituric acid derivatives	4.36954e+07	4.4848e+07	4.82019e+07	4.90164e+07	4.69194e+07	1.297e+07	1.62793e+07	1.6028e+07	1.66232e+07	2.06463e+07	2.81861e+07	2.7885e+07	1.9979e+07	4.65362e+07	1.65093e+07	2.53501e+07	2.81878	1.49507	6.05821e-05	1	1.43251	1.83574	0.876364	0.028095	1	0.852395	1.5355	-0.618707	0.0373794	0.933333	0.701543
Com_1061_pos	L-Kynurenine	C10 H12 N2 O3	191.059	4.881	209.093	Invalid mass	Invalid mass	No match	Organic oxygen compounds	Organooxygen compounds	Carbonyl compounds	Alkyl-phenylketones	9.65367e+07	9.62802e+07	1.0665e+08	5.53751e+07	1.05758e+08	3.47185e+07	3.2564e+07	2.84047e+07	3.25416e+07	3.57075e+07	5.34617e+07	5.79998e+07	5.33967e+07	9.212e+07	3.27872e+07	5.49527e+07	2.80963	1.49038	0.000637294	1	1.39858	1.67635	0.745323	0.0145756	0.933333	0.687096	1.67604	-0.745057	3.7457e-05	1	0.860547
Com_17572_neg	Prostaglandin E2	C20 H32 O5	352.225	6.953	351.218	No results	No results	Full match	Lipids and lipid-like molecules	Fatty Acyls	Eicosanoids	Prostaglandins and related compounds	6.95005e+06	3.47536e+06	5.38644e+06	3.66196e+06	3.70319e+06	1.65148e+06	1.81e+06	1.57383e+06	1.35665e+06	1.94283e+06	1.80602e+06	2.10456e+06	2.02275e+06	4.6354e+06	1.66696e+06	1.97778e+06	2.78075	1.47548	0.000747898	1	1.31536	2.34374	1.22881	0.0025926	1	1.088	1.18646	-0.246662	0.0613714	0.866667	0.280122
Com_12867_pos	EPH	C16 H23 N5 O6	363.155	4.721	364.162	Invalid mass	No results	No results					7.31631e+06	5.35494e+06	5.79696e+06	7.89146e+06	6.53353e+06	2.4136e+06	2.69994e+06	2.01137e+06	2.04633e+06	2.67854e+06	2.47729e+06	1.92881e+06	2.61498e+06	6.57864e+06	2.36996e+06	2.34036e+06	2.77585	1.47293	5.86175e-06	1	1.28887	2.81095	1.49106	0.000688022	1	1.31298	1.01265	0.0181306	0.9135	0.4	0.0291918
Com_3959_neg	N1-(2,6-dimethylphenyl)-4-aminobenzene-1-sulfonamide	C14 H16 N2 O2 S	276.096	1.481	275.089	Invalid mass	No results	No match					4.04451e+07	2.7542e+07	2.41413e+07	2.77787e+07	3.25173e+07	8.8779e+06	1.13339e+07	1.03172e+07	1.30106e+07	1.30847e+07	1.76648e+07	2.15762e+07	2.4474e+07	3.04849e+07	1.13249e+07	2.12383e+07	2.69185	1.4286	3.23429e-05	1	1.38838	1.43537	0.521424	0.0406571	0.933333	0.510039	1.87537	-0.907177	0.00502656	1	1.06821
Com_306_neg	4-[2-(2-oxo-1-imidazolidinyl)ethyl]-1lambda~6~,4-thiazinane-1,1-dione	C9 H17 N3 O3 S	248.101	1.479	247.093	Invalid mass	No match	No results					2.34378e+08	2.07552e+08	2.69076e+08	3.65121e+08	2.1621e+08	6.2382e+07	1.42333e+08	7.31979e+07	1.0044e+08	1.07171e+08	9.77863e+07	7.86767e+07	1.19781e+08	2.58468e+08	9.71049e+07	9.87481e+07	2.66173	1.41237	0.00073682	1	1.22368	2.61744	1.38816	0.00231016	1	1.17626	1.01692	-0.0242085	0.823512	0.466667	0.134681
Com_28506_neg	5 methyl THF	C20 H25 N7 O6	459.185	6.096	458.177	No results	No results	Full match	Hydrocarbons	Unsaturated hydrocarbons	Branched unsaturated hydrocarbons	Branched unsaturated hydrocarbons	425514	427310	484353	756312	422791	353332	153289	155229	139164	145689	137715	160336	196125	503256	189341	164725	2.65794	1.41031	0.00185704	1	1.15447	3.05512	1.61123	0.000467617	1	1.251	1.14943	0.200919	0.711773	0.533333	0.147452
Com_25424_pos	Methyltestosterone	C20 H30 O2	302.223	8.781	320.256	No results	No results	Full match	Lipids and lipid-like molecules	Steroids and steroid derivatives	Androstane steroids	Androgens and derivatives	388744	8.55633e+06	379251	445831	1.19363e+06	1.0917e+06	816163	740174	632094	845712	535586	532622	441915	2.19276e+06	825168	503374	2.65735	1.40999	0.840667	0.6	0.221877	4.35612	2.12304	0.364387	0.533333	0.529159	1.63927	0.713057	0.00459606	1	0.480986
Com_1945_pos	3-Methylindole	C9 H9 N	131.074	5.252	132.081	No results	No results	Full match	Organoheterocyclic compounds	Indoles and derivatives	Indoles	3-methylindoles	1.26523e+08	1.22903e+08	1.42364e+08	1.04716e+08	2.65542e+06	3.58555e+07	3.20324e+07	4.13884e+07	2.63247e+07	5.2352e+07	8.51553e+07	9.25186e+07	1.0345e+08	9.98324e+07	3.75906e+07	9.3708e+07	2.65578	1.40914	0.594266	0.8	0.28542	1.06536	0.091335	0.559932	0.8	0.328879	2.49286	-1.3178	0.000515163	1	0.710814
Com_22197_neg	20-Carboxy-Leukotriene B4	C20 H30 O6	366.204	6.27	365.197	No results	No results	Full match					4.43283e+06	4.24029e+06	5.65983e+06	6.07924e+06	4.10238e+06	1.82341e+06	2.17106e+06	1.4033e+06	1.93189e+06	1.92481e+06	1.49356e+06	988553	1.00628e+06	4.90291e+06	1.85089e+06	1.1628e+06	2.64894	1.40542	2.0218e-05	1	1.04036	4.21648	2.07604	0.0014949	1	1.55717	1.59176	0.67062	0.0491834	0.933333	0.607714
Com_4225_pos	N-Methyldioctylamine	C17 H37 N	255.293	7.363	256.3	Full match	No results	No results					2.08783e+07	2.77097e+07	2.30756e+07	7.65654e+06	2.64079e+07	8.96529e+06	6.8099e+06	8.00075e+06	8.14663e+06	8.19706e+06	1.10482e+07	1.66895e+07	1.64199e+07	2.11456e+07	8.02393e+06	1.47192e+07	2.63532	1.39798	0.0190752	0.84	1.15065	1.4366	0.522662	0.32987	0.8	0.404645	1.83441	-0.875316	0.0368375	1	0.923695
Com_12038_neg	LPE 13:0	C18 H38 N O7 P	411.239	8	410.231	No results	Full match	Full match	Lipids and lipid-like molecules	Glycerophospholipids	Glycerophosphoethanolamines	1-acyl-sn-glycero-3-phosphoethanolamines	3.77347e+06	7.36339e+06	8.18904e+06	5.56876e+06	1.04489e+07	2.62013e+06	2.91315e+06	2.88036e+06	2.4449e+06	2.58417e+06	285617	856227	854905	7.06872e+06	2.68854e+06	665583	2.6292	1.39463	0.00566467	1	0.609958	10.6203	3.40876	0.00994933	1	1.62577	4.03937	2.01413	0.0529479	1	1.20768
Com_468_neg	L-Tyrosine	C9 H11 N O3	181.074	2.621	180.067	Full match	Full match	Full match	Organic acids and derivatives	Carboxylic acids and derivatives	Amino acids, peptides, and analogues	Tyrosine and derivatives	3.91339e+08	2.21946e+08	1.86986e+08	2.25064e+08	2.79403e+08	7.68772e+07	9.25028e+07	1.00217e+08	1.26555e+08	1.01343e+08	1.60629e+08	1.75711e+08	2.43909e+08	2.60948e+08	9.94989e+07	1.93417e+08	2.62262	1.39101	0.000474401	1	1.3137	1.34915	0.432049	0.173188	0.8	0.412241	1.94391	-0.958958	0.0144657	1	1.10542
Com_6631_neg	2-{2-oxo-2-[(2-oxo-3-azepanyl)amino]ethoxy}acetic acid	C10 H16 N2 O5	244.106	1.52	243.099	Full match	No results	No results					2.37215e+07	2.06204e+07	2.13456e+07	2.28602e+07	6.84577e+06	6.21564e+06	7.06846e+06	7.1411e+06	7.9878e+06	7.98139e+06	9.54046e+06	1.01923e+07	1.09759e+07	1.90787e+07	7.27888e+06	1.02362e+07	2.6211	1.39017	0.0188497	0.84	1.17243	1.86384	0.89828	0.0844169	0.8	0.720358	1.40629	-0.491894	0.00162709	1	0.549934
Com_20764_pos	cis-gondoic acid	C20 H38 O2	310.287	10.746	333.277	No results	No results	Full match	Lipids and lipid-like molecules	Fatty Acyls	Fatty acids and conjugates	Long-chain fatty acids	2.33683e+06	1.51916e+06	2.97117e+06	3.42025e+06	838053	812874	794946	596103	1.37582e+06	656873	517672	567640	2.80729e+06	2.21709e+06	847323	1.29754e+06	2.61658	1.38768	0.0211623	0.96	0.879278	1.70869	0.772894	0.308525	0.8	0.738916	1.53134	-0.61479	0.817301	0.666667	0.226474
Com_17458_neg	Gallic acid	C7 H6 O5	170.019	2.34	169.012	No results	Invalid mass	No results	Benzenoids	Benzene and substituted derivatives	Benzoic acids and derivatives	Gallic acids	1.88947e+07	1.67779e+07	1.89664e+07	1.51656e+07	1.60398e+07	4.74859e+06	9.51018e+06	5.67468e+06	7.28509e+06	5.69301e+06	4.11102e+06	4.20636e+06	3.89956e+06	1.71689e+07	6.58231e+06	4.07231e+06	2.60834	1.38313	0.000567403	1	1.0564	4.216	2.07588	2.80332e-07	1	1.54918	1.61636	0.692746	0.0190177	1	0.580526
Com_2067_neg	2-Arachidonyl Glycerol ether	C23 H40 O3	400.268	5.556	399.261	Invalid mass	No results	No results	Lipids and lipid-like molecules	Endocannabinoids	Not available	Endocannabinoids	6.68017e+07	7.00641e+07	5.86733e+07	7.07172e+07	6.27069e+07	2.64248e+07	2.58047e+07	2.62301e+07	2.56968e+07	2.24819e+07	2.78515e+07	2.56481e+07	2.80739e+07	6.57927e+07	2.53277e+07	2.71911e+07	2.59766	1.37721	4.37457e-08	1	1.36571	2.41964	1.27479	1.51363e-06	1	1.27046	1.07357	-0.102423	0.139054	0.733333	0.127151
Com_1886_neg	Prostaglandin A2	C20 H30 O4	370.185	5.309	369.178	Invalid mass	No results	No results	Lipids and lipid-like molecules	Fatty Acyls	Eicosanoids	Prostaglandins and related compounds	7.86761e+07	8.00157e+07	7.99409e+07	7.48007e+07	6.50492e+07	3.09045e+07	3.05383e+07	3.03829e+07	2.75533e+07	2.88698e+07	3.4372e+07	3.65317e+07	3.91003e+07	7.56965e+07	2.96498e+07	3.6668e+07	2.55302	1.35221	5.29928e-07	1	1.42459	2.06437	1.0457	2.07858e-05	1	1.10833	1.2367	-0.306501	0.0120803	1	0.387173
Com_1890_neg	alpha-Ketoglutaric acid	C5 H6 O5	146.021	1.69	145.014	No results	No results	Full match	Organic acids and derivatives	Keto acids and derivatives	Gamma-keto acids and derivatives	Gamma-keto acids and derivatives	1.29428e+08	1.43625e+08	1.57779e+08	1.27568e+08	1.38591e+08	3.6372e+07	8.4477e+07	3.98414e+07	5.42006e+07	5.94843e+07	2.62367e+07	2.55459e+07	2.57991e+07	1.39398e+08	5.48751e+07	2.58605e+07	2.54028	1.34499	0.00216378	1	0.925356	5.39038	2.43039	7.58287e-07	1	1.60465	2.12196	1.0854	0.00931487	1	0.806719
Com_6256_neg	10-Hydroxydecanoic acid	C10 H20 O3	188.141	6.508	187.134	No results	No results	Full match	Organic acids and derivatives	Hydroxy acids and derivatives	Medium-chain hydroxy acids and derivatives	Medium-chain hydroxy acids and derivatives	1.30582e+07	1.21436e+07	1.29687e+07	1.01101e+07	1.25427e+07	5.6374e+06	4.93034e+06	4.25262e+06	4.17816e+06	4.9719e+06	5.80858e+06	5.29951e+06	5.49295e+06	1.21646e+07	4.79408e+06	5.53368e+06	2.53743	1.34337	1.61568e-06	1	1.38301	2.19829	1.13638	8.99977e-06	1	1.16996	1.15427	-0.206983	0.0556947	0.866667	0.267108
Com_94_neg	N-(1-benzothiophen-3-ylmethyl)-N'-(cyclopropylmethyl)thiourea	C14 H16 N2 S2	276.078	2.151	275.071	Invalid mass	No results	No results					2.32233e+09	2.43936e+09	2.60561e+09	2.6153e+09	2.48923e+09	8.20853e+08	9.73343e+08	9.49683e+08	9.98385e+08	1.21494e+09	1.56366e+09	1.54147e+09	1.10632e+09	2.49437e+09	9.91441e+08	1.40382e+09	2.5159	1.33107	3.51761e-05	1	1.4237	1.77684	0.829317	0.031235	1	0.903193	1.41594	-0.501756	0.0698771	0.933333	0.630489
Com_19094_pos	8,15-Dihete	C20 H32 O4	336.229	6.799	319.226	No results	No results	Full match					5.11771e+06	5.42102e+06	5.52017e+06	3.26882e+06	5.23677e+06	2.98426e+06	2.24795e+06	1.20638e+06	2.05884e+06	1.29752e+06	3.68104e+06	2.46908e+06	1.48519e+06	4.9129e+06	1.95899e+06	2.5451e+06	2.50787	1.32646	0.00238472	1	1.18789	1.93033	0.948851	0.100031	0.933333	0.880001	1.29919	-0.377613	0.468392	0.733333	0.41105
Com_2223_neg	8-iso-15-keto Prostaglandin F2α	C20 H32 O5	388.196	4.793	387.189	Invalid mass	No results	No results	Lipids and lipid-like molecules	Fatty Acyls	Eicosanoids	Prostaglandins and related compounds	4.38982e+07	4.74056e+07	3.88867e+07	3.2723e+07	3.98807e+07	1.47415e+07	1.96372e+07	1.45718e+07	1.54679e+07	1.80006e+07	1.58459e+07	1.62042e+07	2.04381e+07	4.05588e+07	1.64838e+07	1.74961e+07	2.46053	1.29897	6.2628e-06	1	1.32229	2.31817	1.21299	0.000874411	1	1.24417	1.06141	-0.0859815	0.582609	0.733333	0.121419
Com_2258_neg	Xanthine	C5 H4 N4 O2	152.033	2.265	151.026	Full match	No results	Full match	Organoheterocyclic compounds	Imidazopyrimidines	Purines and purine derivatives	Xanthines	8.35652e+07	4.79283e+07	3.66522e+07	4.99678e+07	5.32842e+07	2.10732e+07	2.32506e+07	2.26225e+07	2.30118e+07	2.03773e+07	2.84419e+07	2.82507e+07	3.70716e+07	5.42795e+07	2.20671e+07	3.12548e+07	2.45975	1.29851	0.00243997	1	1.33969	1.73668	0.796332	0.0174303	0.933333	0.825531	1.41635	-0.50218	0.0525375	1	0.633421
Com_8847_neg	Metanephrine	C10 H15 N O3	197.105	5.772	242.103	No results	No results	Full match	Benzenoids	Phenols	Methoxyphenols	Methoxyphenols	1.2989e+07	1.75457e+07	1.31491e+07	1.6048e+07	1.76444e+07	6.92408e+06	6.10777e+06	5.94777e+06	6.8557e+06	5.63698e+06	5.76476e+06	8.78851e+06	8.85673e+06	1.54752e+07	6.29446e+06	7.80333e+06	2.45855	1.29781	1.51261e-05	1	1.36288	1.98316	0.987799	0.0225083	1	1.06622	1.23971	-0.310008	0.293321	0.733333	0.363307
Com_13013_pos	D-Xylonic Acid	C5 H10 O6	166.048	5.009	371.059	No results	No results	Full match	Organic oxygen compounds	Organooxygen compounds	Carbohydrates and carbohydrate conjugates	Sugar acids and derivatives	3.64226e+06	1.14707e+07	3.65047e+06	9.8425e+06	3.59317e+06	2.37943e+06	2.80194e+06	2.81891e+06	2.11423e+06	3.16539e+06	4.22958e+06	3.96795e+06	4.16941e+06	6.43982e+06	2.65598e+06	4.12231e+06	2.42465	1.27778	0.0445268	1	1.03706	1.56219	0.643567	0.316663	0.6	0.420417	1.55209	-0.634209	0.00234548	1	0.739762
Com_8414_pos	Alanyltyrosine	C12 H16 N2 O4	252.111	4.74	253.118	Full match	No results	No results	Organic acids and derivatives	Carboxylic acids and derivatives	Amino acids, peptides, and analogues	Peptides	1.40616e+07	1.17021e+07	1.4028e+07	1.34581e+07	1.17791e+07	4.86233e+06	5.83349e+06	4.69413e+06	5.85955e+06	5.6934e+06	9.28101e+06	7.80982e+06	1.12194e+07	1.30058e+07	5.38858e+06	9.43676e+06	2.41358	1.27118	8.23037e-07	1	1.42552	1.3782	0.46279	0.0719427	1	0.533631	1.75125	-0.808386	0.0189903	1	1.07273
Com_4237_neg	Dihydrofolic acid	C19 H21 N7 O6	443.154	4.913	442.147	Full match	No results	Full match	Organic acids and derivatives	Carboxylic acids and derivatives	Amino acids, peptides, and analogues	Glutamic acid and derivatives	1.93345e+07	1.60449e+07	3.18651e+07	2.46513e+07	1.88961e+07	5.21388e+06	1.74544e+07	6.80994e+06	7.7185e+06	8.87152e+06	5.59697e+06	2.38639e+06	6.4161e+06	2.21584e+07	9.21366e+06	4.79982e+06	2.40495	1.26601	0.00610501	0.96	0.849293	4.6165	2.2068	0.0236605	1	1.44399	1.91958	0.940794	0.15978	0.866667	0.707776
Com_5489_pos	3-Indoleacrylic acid	C11 H9 N O2	187.064	6.538	205.097	No results	No results	Full match	Organic acids and derivatives	Carboxylic acids and derivatives	Amino acids, peptides, and analogues	N-acyl-alpha amino acids	1.39484e+08	1.34974e+08	1.57487e+08	1.15793e+08	1.13349e+08	4.45876e+07	4.91353e+07	7.12771e+07	5.82893e+07	5.29109e+07	9.66134e+07	1.02166e+08	1.09752e+08	1.32218e+08	5.524e+07	1.02844e+08	2.39351	1.25913	3.54803e-05	1	1.38486	1.28562	0.362463	0.014418	1	0.388659	1.86176	-0.896665	0.000592386	1	1.19537
Com_26811_neg	2-Aminobenzenesulfonamide	C6 H8 N2 O2 S	172.031	4.507	171.023	No results	No results	Full match	Benzenoids	Benzene and substituted derivatives	Benzenesulfonamides	Aminobenzenesulfonamides	2.39368e+06	2.20425e+06	1.60263e+06	291947	2.23435e+06	483138	1.56412e+06	505676	585522	522583	1.45018e+06	981871	1.27919e+06	1.74537e+06	732207	1.23708e+06	2.38371	1.25321	0.140353	0.8	0.749966	1.41088	0.496593	0.748071	0.8	0.230533	1.68952	-0.756617	0.0477592	0.8	0.731691
Com_17562_neg	Lactobionic acid	C12 H22 O12	358.113	2.176	357.105	No results	No results	Full match	Lipids and lipid-like molecules	Fatty Acyls	Fatty acyl glycosides	Fatty acyl glycosides of mono- and disaccharides	5.94338e+06	5.01689e+06	4.51448e+06	3.52367e+06	4.8652e+06	1.48756e+06	2.32844e+06	1.70089e+06	1.64245e+06	2.87677e+06	3.18958e+06	2.943e+06	3.67249e+06	4.77272e+06	2.00722e+06	3.26836e+06	2.37778	1.24961	0.000568071	1	1.33148	1.46028	0.546247	0.0137912	0.933333	0.565931	1.6283	-0.703366	0.0112783	1	0.934607
Com_4120_neg	Monobutyl phthalate	C12 H14 O4	222.089	6.316	221.082	Full match	No results	Full match	Benzenoids	Benzene and substituted derivatives	Benzoic acids and derivatives	Benzoic acid esters	1.73519e+07	1.99268e+07	2.14134e+07	1.64001e+07	1.83797e+07	8.84194e+06	6.64607e+06	1.00698e+07	5.81376e+06	7.96664e+06	9.50767e+06	1.15023e+07	9.263e+06	1.86944e+07	7.86764e+06	1.0091e+07	2.37611	1.2486	0.000234515	1	1.3738	1.85258	0.889536	0.00184963	1	0.967959	1.28259	-0.359064	0.0700417	0.866667	0.500643
Com_7696_pos	7,8-Dihydrofolate	C19 H21 N7 O6	443.155	4.913	444.162	No results	No results	Full match					1.11663e+07	1.00782e+07	1.74202e+07	1.45147e+07	1.07596e+07	2.93449e+06	1.01283e+07	3.84496e+06	4.38814e+06	5.63806e+06	3.02625e+06	1.30653e+06	3.06407e+06	1.27878e+07	5.3868e+06	2.46562e+06	2.37392	1.24727	0.00749542	0.96	0.819826	5.18646	2.37475	0.0168066	1	1.49114	2.18477	1.12748	0.0943045	0.866667	0.799221
Com_4235_neg	Oleoyl-L-alpha-lysophosphatidic acid	C21 H40 Na O7 P	458.24	5.565	457.233	No results	No results	Full match	Lipids and lipid-like molecules	Glycerophospholipids	Glycerophosphates	1-acylglycerol-3-phosphates	2.79576e+07	2.48202e+07	2.8675e+07	3.41433e+07	1.16416e+07	7.865e+06	2.70068e+07	6.84759e+06	5.79785e+06	6.30449e+06	6.11695e+06	6.48068e+06	7.72222e+06	2.54475e+07	1.07644e+07	6.77328e+06	2.36406	1.24126	0.022096	0.92	0.944028	3.75705	1.9096	0.0014456	1	1.20453	1.58924	0.668335	0.40658	0.6	0.304871
Com_572_neg	Glycerol 3-phosphate	C3 H9 O6 P	172.014	1.303	171.006	Full match	No results	Full match	Lipids and lipid-like molecules	Glycerophospholipids	Glycerophosphates	Glycerophosphates	1.32745e+08	5.78955e+07	7.19416e+06	3.47384e+07	9.77075e+07	1.97402e+07	1.70842e+07	2.52244e+07	3.83273e+07	3.9972e+07	1.32626e+08	1.81757e+08	1.9397e+08	6.60561e+07	2.80696e+07	1.69451e+08	2.35329	1.23468	0.370308	0.72	0.35791	0.389825	-1.3591	0.0619157	0.933333	0.900629	6.0368	-2.59378	0.000114607	1	1.47689
Com_440_neg	L-Aspartic acid	C4 H7 N O4	133.037	1.298	132.03	Full match	Full match	Full match	Organic acids and derivatives	Carboxylic acids and derivatives	Amino acids, peptides, and analogues	Aspartic acid and derivatives	1.96733e+08	1.00956e+08	3.92434e+07	7.97061e+07	1.45492e+08	3.5118e+07	3.92978e+07	4.628e+07	5.78235e+07	6.23828e+07	1.29466e+08	1.82531e+08	1.9346e+08	1.12426e+08	4.81804e+07	1.68486e+08	2.33345	1.22246	0.0542488	0.84	0.769448	0.667275	-0.583646	0.13866	0.733333	0.58085	3.49698	-1.80611	0.00074828	1	1.58288
Com_3025_neg	Ouabain	C29 H44 O12	630.287	5.203	629.28	Invalid mass	No results	No results	Lipids and lipid-like molecules	Steroids and steroid derivatives	Steroid lactones	Cardenolide glycosides and derivatives	2.15237e+07	2.33537e+07	2.74375e+07	1.83609e+07	1.62762e+07	7.77146e+06	1.02998e+07	1.08733e+07	8.71193e+06	9.04774e+06	1.00475e+07	1.11104e+07	1.28333e+07	2.13904e+07	9.34083e+06	1.13304e+07	2.28999	1.19534	0.000145277	1	1.34555	1.88788	0.916765	0.00171416	1	1.03076	1.213	-0.278577	0.0936112	0.866667	0.384416
Com_754_neg	Azelaic acid	C9 H16 O4	188.105	5.883	187.098	No results	No results	Full match	Lipids and lipid-like molecules	Fatty Acyls	Fatty acids and conjugates	Medium-chain fatty acids	1.44036e+08	1.44469e+08	1.47006e+08	1.29103e+08	1.44124e+08	6.88553e+07	5.82283e+07	7.19394e+07	5.83442e+07	5.29958e+07	6.77864e+07	7.55806e+07	7.12035e+07	1.41748e+08	6.20726e+07	7.15235e+07	2.28358	1.1913	2.63663e-05	1	1.39199	1.98184	0.986837	4.58423e-05	1	1.15212	1.15226	-0.20446	0.0666393	0.8	0.305556
Com_21650_neg	Histamine	C5 H9 N3	111.08	1.252	156.078	No results	No results	Full match	Organic nitrogen compounds	Organonitrogen compounds	Amines	2-arylethylamines	1.77589e+06	1.17935e+06	625741	1.2671e+06	1.93767e+06	373080	326982	562179	773247	944014	1.36118e+06	1.99932e+06	1.98124e+06	1.35715e+06	595900	1.78058e+06	2.27748	1.18744	0.0193129	0.92	0.901377	0.762196	-0.391766	0.2153	0.866667	0.373755	2.98805	-1.5792	0.00298992	1	1.50952
Com_1589_pos	D-(+)-Maltose	C12 H22 O11	364.098	1.358	365.106	Invalid mass	No results	No results	Organic oxygen compounds	Organooxygen compounds	Carbohydrates and carbohydrate conjugates	O-glycosyl compounds	7.85904e+07	2.39399e+07	9.36135e+06	1.56687e+07	3.82379e+07	1.39165e+07	9.68985e+06	1.31372e+07	1.75073e+07	1.88231e+07	5.28776e+07	1.06034e+08	1.05053e+08	3.31596e+07	1.46148e+07	8.7988e+07	2.26891	1.182	0.194398	0.72	0.45158	0.376865	-1.40788	0.0331092	0.933333	0.947679	6.02047	-2.58988	0.0058915	1	1.64838
Com_9899_neg	Lactitol	C12 H24 O11	344.131	5.474	381.08	No results	No results	Full match	Lipids and lipid-like molecules	Fatty Acyls	Fatty acyl glycosides	Fatty acyl glycosides of mono- and disaccharides	8.8293e+06	7.61085e+06	1.02726e+07	1.04428e+07	9.15292e+06	5.33563e+06	3.30627e+06	4.93925e+06	3.59134e+06	3.29422e+06	4.18031e+06	3.35416e+06	5.69692e+06	9.26168e+06	4.09334e+06	4.41046e+06	2.26262	1.17799	0.000339678	1	1.25756	2.09993	1.07034	0.0264077	1	1.15451	1.07747	-0.107651	0.715968	0.666667	0.156092
Com_12983_neg	Cystine	C6 H12 N2 O4 S2	240.024	1.286	239.017	No results	No results	Full match	Organic acids and derivatives	Carboxylic acids and derivatives	Amino acids, peptides, and analogues	L-cysteine-S-conjugates	2.30965e+06	4.78466e+06	5.38492e+06	4.34928e+06	4.31816e+06	1.43773e+06	2.81148e+06	1.65347e+06	1.69529e+06	1.75836e+06	2.50516e+06	1.81531e+06	1.68994e+06	4.22933e+06	1.87127e+06	2.00347e+06	2.26015	1.17642	0.00291495	0.96	1.16739	2.111	1.07793	0.00935942	0.933333	1.0579	1.07065	-0.0984863	0.644876	0.666667	0.141539
Com_18147_neg	4-(9H-fluoren-9-yl)pyridine	C18 H13 N	243.108	3.221	242.101	Invalid mass	No results	No results					3.97827e+06	2.09008e+06	1.10257e+06	1.70526e+06	2.45323e+06	841815	948915	711449	1.3078e+06	1.21245e+06	1.7169e+06	2.11993e+06	3.07645e+06	2.26588e+06	1.00449e+06	2.30443e+06	2.25576	1.17361	0.0196759	0.92	0.98921	0.983274	-0.0243348	0.789273	0.6	0.210089	2.29413	-1.19795	0.0175043	1	1.3086
Com_14042_neg	Deoxyadenosine	C10 H13 N5 O3	251.101	1.364	250.094	No results	No results	Full match	Nucleosides, nucleotides, and analogues	Purine nucleosides	Purine 2'-deoxyribonucleosides	Purine 2'-deoxyribonucleosides	3.94637e+06	2.38419e+06	5.31304e+06	6.51444e+06	3.47001e+06	1.73782e+06	2.70434e+06	1.37416e+06	1.76152e+06	2.01988e+06	2.52508e+06	3.04631e+06	4.04597e+06	4.32561e+06	1.91955e+06	3.20579e+06	2.25346	1.17214	0.00730864	0.96	1.15839	1.34931	0.432224	0.285151	0.666667	0.401016	1.67008	-0.739915	0.0363949	0.933333	0.923577
Com_7946_neg	Hexadecanedioic acid	C16 H30 O4	286.215	6.737	285.207	Full match	No results	No results	Lipids and lipid-like molecules	Fatty Acyls	Fatty acids and conjugates	Long-chain fatty acids	5.4096e+07	3.53798e+07	2.46718e+07	1.28004e+07	2.45735e+07	1.37894e+07	1.27645e+07	1.39191e+07	1.34928e+07	1.36044e+07	1.50775e+07	2.18458e+07	2.03885e+07	3.03043e+07	1.3514e+07	1.91039e+07	2.24243	1.16506	0.0420953	0.84	1.05439	1.58629	0.665654	0.219503	0.8	0.593382	1.41364	-0.499411	0.0966359	1	0.603112
Com_5413_neg	4-Pyridoxic acid	C8 H9 N O4	183.053	5.342	164.035	No results	No results	Full match	Organoheterocyclic compounds	Pyridines and derivatives	Pyridinecarboxylic acids and derivatives	Pyridinecarboxylic acids	7.43521e+06	8.55203e+06	5.09063e+06	1.91555e+07	7.9768e+06	5.08274e+06	3.78129e+06	1.99859e+06	5.1731e+06	5.61336e+06	6.99565e+06	4.85054e+06	6.39638e+06	9.64204e+06	4.32982e+06	6.08085e+06	2.22689	1.15503	0.0306742	0.92	1.00331	1.58564	0.665065	0.184605	0.866667	0.490925	1.40441	-0.489968	0.127565	0.8	0.622079
Com_1366_pos	Oxymatrine	C15 H24 N2 O2	264.184	6.639	265.191	Full match	No results	No results	Alkaloids and derivatives	Lupin alkaloids	Matrine alkaloids	Matrine alkaloids	9.5179e+07	8.11161e+07	1.13448e+08	8.2225e+07	8.79621e+07	2.93515e+07	5.23042e+07	3.16182e+07	4.42611e+07	4.92736e+07	5.32869e+07	3.97257e+07	5.33097e+07	9.19861e+07	4.13617e+07	4.87741e+07	2.22394	1.15312	0.000818447	1	1.29807	1.88596	0.9153	0.00720416	1	1.01415	1.17921	-0.23782	0.279459	0.8	0.368683
Com_20992_neg	Prostaglandin D1	C20 H34 O5	354.241	6.786	353.234	Full match	No results	Full match	Lipids and lipid-like molecules	Fatty Acyls	Eicosanoids	Prostaglandins and related compounds	5.69603e+06	5.47217e+06	5.81145e+06	8.00749e+06	5.67872e+06	1.37467e+06	2.87852e+06	2.95701e+06	3.1294e+06	3.47435e+06	3.78343e+06	3.68912e+06	3.54471e+06	6.13317e+06	2.76279e+06	3.67242e+06	2.21992	1.15051	0.00471855	1	1.26538	1.67006	0.739901	0.00137776	1	0.767746	1.32924	-0.410607	0.116467	1	0.621807
Com_19312_neg	Xanthurenic Acid	C10 H7 N O4	205.038	5.711	204.031	No results	No results	Full match	Organoheterocyclic compounds	Quinolines and derivatives	Quinoline carboxylic acids	Quinoline carboxylic acids	1.32465e+06	2.59943e+06	1.17376e+06	920298	1.95994e+06	581014	1.28248e+06	591863	587459	557119	630330	577141	991375	1.59562e+06	719987	732949	2.21618	1.14807	0.0128275	0.92	1.03955	2.17698	1.12233	0.0274876	0.933333	0.989543	1.018	-0.0257412	0.846179	0.6	0.077135
Com_73_neg	17(S)-HpDHA	C22 H32 O4	396.201	5.519	395.193	Invalid mass	No results	No results	Lipids and lipid-like molecules	Fatty Acyls	Fatty acids and conjugates	Very long-chain fatty acids	2.66541e+09	2.56714e+09	2.63191e+09	3.15332e+09	2.57653e+09	1.27935e+09	1.24689e+09	1.25075e+09	1.24417e+09	1.15061e+09	1.30436e+09	1.28214e+09	1.29199e+09	2.71886e+09	1.23436e+09	1.29283e+09	2.20265	1.13924	2.64456e-06	1	1.35687	2.10303	1.07247	3.45991e-05	1	1.28363	1.04737	-0.0667726	0.0591286	1	0.100298
Com_929_pos	Ne-(1-Carboxymethyl)-L-lysine	C8 H16 N2 O4	204.111	2.835	205.118	No results	No results	Full match					1.86124e+08	1.42378e+08	2.31769e+08	1.66695e+08	1.69447e+08	6.30049e+07	1.05824e+08	5.6512e+07	8.71412e+07	9.50659e+07	1.30277e+08	1.11009e+08	1.56574e+08	1.79282e+08	8.15096e+07	1.3262e+08	2.19953	1.13719	0.000895929	1	1.30017	1.35185	0.434933	0.0724262	0.933333	0.485296	1.62705	-0.702261	0.018514	1	0.98528
Com_6041_neg	Ascorbic acid	C6 H8 O6	176.032	4.597	175.025	Full match	Full match	Full match	Organoheterocyclic compounds	Dihydrofurans	Furanones	Butenolides	2.42821e+07	2.67863e+07	2.56062e+07	2.26187e+07	2.8075e+07	1.06505e+07	1.49886e+07	9.27323e+06	1.16105e+07	1.18709e+07	2.59663e+07	2.2091e+07	2.47645e+07	2.54737e+07	1.16788e+07	2.42739e+07	2.1812	1.12512	0.000129069	1	1.31275	1.04943	0.0696009	0.474241	0.666667	0.0818471	2.07847	-1.05552	0.000212863	1	1.47695
Com_1034_pos	Triacanthine	C10 H13 N5	203.117	5.763	204.124	No results	No results	Full match	Organoheterocyclic compounds	Imidazopyrimidines	Purines and purine derivatives	6-aminopurines	1.25916e+08	9.70622e+07	1.38108e+08	1.58376e+08	1.11056e+08	6.33227e+07	5.30531e+07	6.21231e+07	5.5706e+07	5.60762e+07	2.68549e+07	3.9982e+07	2.99822e+07	1.26104e+08	5.80562e+07	3.2273e+07	2.17209	1.11909	0.000314451	1	0.906308	3.9074	1.96621	0.000697053	1	1.62697	1.79891	0.847121	0.02907	1	0.851449
Com_9163_neg	8-Aminooctanoic acid	C8 H17 N O2	159.126	5.768	140.108	No results	No results	Full match	Organic acids and derivatives	Carboxylic acids and derivatives	Amino acids, peptides, and analogues	Alpha amino acids and derivatives	1.36834e+07	1.16119e+07	1.29691e+07	1.54804e+07	1.16538e+07	3.89121e+06	6.24794e+06	7.01925e+06	7.79568e+06	5.34666e+06	8.08401e+06	7.77376e+06	6.46903e+06	1.30797e+07	6.06015e+06	7.44226e+06	2.15831	1.1099	0.00134539	1	1.3131	1.75749	0.813516	0.00216576	1	0.939579	1.22807	-0.296388	0.153821	0.8	0.456332
Com_205_pos	5-Hydroxytryptophan	C11 H12 N2 O3	220.085	5.065	221.092	Full match	No results	Full match	Organoheterocyclic compounds	Indoles and derivatives	Tryptamines and derivatives	Serotonins	6.67721e+08	7.20991e+08	7.98614e+08	6.81787e+08	6.02408e+08	3.16111e+08	3.16217e+08	2.96078e+08	3.26671e+08	3.56899e+08	4.72414e+08	5.07468e+08	4.63689e+08	6.94304e+08	3.22395e+08	4.8119e+08	2.15358	1.10674	2.78311e-06	1	1.45499	1.44289	0.52896	0.000573778	1	0.695342	1.49255	-0.577778	9.31004e-05	1	0.915089
Com_12249_neg	4-Methylvaleric Acid	C6 H12 O2	116.084	6.292	231.16	No results	No results	Full match	Lipids and lipid-like molecules	Fatty Acyls	Fatty acids and conjugates	Hydroxy fatty acids	1.88676e+07	1.88747e+07	2.03923e+07	1.60429e+07	1.96009e+07	8.47514e+06	7.86997e+06	8.51861e+06	9.56549e+06	9.15985e+06	1.01107e+07	9.73125e+06	9.67039e+06	1.87557e+07	8.71781e+06	9.83746e+06	2.15142	1.10529	7.25668e-07	1	1.39023	1.90656	0.930969	3.10266e-05	1	1.17431	1.12843	-0.17432	0.0189978	1	0.268472
Com_669_neg	Melatonin	C13 H16 N2 O2	232.121	5.606	231.114	Full match	No results	Full match	Organoheterocyclic compounds	Indoles and derivatives	Indoles	3-alkylindoles	1.22334e+08	1.18751e+08	1.3062e+08	1.54606e+08	1.15981e+08	6.2329e+07	5.96407e+07	5.82933e+07	6.24517e+07	5.58919e+07	6.52713e+07	6.43033e+07	6.39909e+07	1.28458e+08	5.97213e+07	6.45218e+07	2.15096	1.10498	2.54803e-05	1	1.3646	1.99093	0.993442	0.000165939	1	1.2321	1.08038	-0.111541	0.0181411	1	0.169106
Com_25415_neg	N alpha-Acetyl-L-Arginine	C8 H16 N4 O3	216.122	1.288	215.115	No results	No results	Full match					310157	284442	922116	910656	288196	211641	417273	216890	227913	207350	215855	231536	239153	543114	256213	228848	2.11977	1.08391	0.0888703	0.88	0.824193	2.37325	1.24686	0.0640684	1	0.949046	1.11958	0.162956	0.612684	0.666667	0.115609
Com_1369_pos	Riboflavin	C17 H20 N4 O6	376.138	5.392	377.146	Full match	Full match	Full match	Organoheterocyclic compounds	Pteridines and derivatives	Alloxazines and isoalloxazines	Flavins	1.02084e+08	8.61406e+07	9.107e+07	1.04706e+08	8.72474e+07	4.94103e+07	4.09472e+07	3.61931e+07	4.73865e+07	4.97758e+07	5.2149e+07	5.25322e+07	5.77731e+07	9.42495e+07	4.47426e+07	5.41514e+07	2.10648	1.07484	2.24306e-05	1	1.39738	1.74048	0.799485	4.76089e-05	1	1.03535	1.21029	-0.275351	0.0328315	1	0.442188
Com_1562_neg	Traumatic acid	C12 H20 O4	228.136	6.393	227.129	No results	No results	Full match	Lipids and lipid-like molecules	Fatty Acyls	Fatty acids and conjugates	Medium-chain fatty acids	6.47075e+07	6.84519e+07	7.18404e+07	5.42694e+07	6.88771e+07	3.28004e+07	2.92376e+07	3.38497e+07	3.0123e+07	2.98961e+07	3.61479e+07	3.81746e+07	3.43553e+07	6.56293e+07	3.11813e+07	3.62259e+07	2.10476	1.07366	7.40855e-06	1	1.39875	1.81167	0.857318	5.66531e-05	1	1.12112	1.16178	-0.216339	0.0148968	1	0.344095
Com_1673_neg	Gamma-Caprolactone	C6 H10 O2	114.068	6.375	227.129	No results	No results	Full match	Organoheterocyclic compounds	Lactones	Gamma butyrolactones	Gamma butyrolactones	6.47075e+07	6.84519e+07	7.18404e+07	5.42694e+07	6.88771e+07	3.28004e+07	2.92376e+07	3.38497e+07	3.0123e+07	2.98961e+07	3.61479e+07	3.81746e+07	3.43553e+07	6.56293e+07	3.11813e+07	3.62259e+07	2.10476	1.07366	7.40855e-06	1	1.39875	1.81167	0.857318	5.66531e-05	1	1.12112	1.16178	-0.216339	0.0148968	1	0.344095
Com_2884_pos	Spermidine	C7 H19 N3	145.158	1.048	146.165	Full match	No results	Full match	Organic nitrogen compounds	Organonitrogen compounds	Amines	Dialkylamines	6.43889e+07	4.17867e+07	4.03724e+07	3.29167e+07	5.81677e+07	1.69197e+07	2.1511e+07	1.89186e+07	2.73068e+07	2.96041e+07	4.91256e+07	7.3879e+07	7.93388e+07	4.75265e+07	2.2852e+07	6.74478e+07	2.07975	1.05641	0.00229519	1	0.956536	0.704641	-0.50504	0.127897	0.866667	0.487842	2.9515	-1.56145	0.00402253	1	1.71666
Com_40_neg	Roquefortine C	C22 H23 N5 O2	389.18	5.397	388.173	Invalid mass	No results	No results	Organoheterocyclic compounds	Indoles and derivatives	Pyrroloindoles	Pyrroloindoles	1.2761e+08	1.25767e+08	1.6205e+08	1.73422e+08	1.57919e+08	8.68915e+07	8.6598e+07	2.29821e+07	8.78839e+07	7.62188e+07	1.07885e+08	1.11109e+08	1.02368e+08	1.49353e+08	7.21149e+07	1.07121e+08	2.07105	1.05036	0.0322414	1	1.09089	1.39426	0.479495	0.00570753	1	0.433277	1.48542	-0.570867	0.12844	1	0.793185
Com_6695_neg	L-Tryptophan	C11 H12 N2 O2	204.09	5.57	203.082	No results	No results	Full match	Organoheterocyclic compounds	Indoles and derivatives	Indolyl carboxylic acids and derivatives	Indolyl carboxylic acids and derivatives	1.65333e+07	1.69816e+07	1.64324e+07	2.29394e+07	1.41616e+07	9.84373e+06	7.75193e+06	8.41557e+06	8.0999e+06	8.16673e+06	9.48075e+06	7.02489e+06	9.91706e+06	1.74097e+07	8.45557e+06	8.80757e+06	2.05896	1.04191	0.000198802	1	1.27121	1.97667	0.983072	0.00660441	1	1.21997	1.04163	-0.0588409	0.796964	0.6	0.0783733
Com_3423_pos	Vitamin B2	C17 H20 N4 O6	376.139	4.973	377.147	No results	No results	Full match	Organoheterocyclic compounds	Pteridines and derivatives	Alloxazines and isoalloxazines	Flavins	3.59728e+07	3.39938e+07	3.47251e+07	2.64531e+07	3.67505e+07	1.50539e+07	1.44227e+07	1.30489e+07	1.93764e+07	1.98755e+07	1.86333e+07	1.86813e+07	1.66582e+07	3.35791e+07	1.63555e+07	1.79909e+07	2.05308	1.03779	0.000168221	1	1.31534	1.86644	0.900293	0.000127756	1	1.12819	1.09999	-0.137495	0.288647	0.6	0.252107
Com_22140_neg	6-Keto-prostaglandin f1alpha	C20 H34 O6	370.236	6.562	369.229	No results	No results	Full match	Lipids and lipid-like molecules	Fatty Acyls	Eicosanoids	Prostaglandins and related compounds	8.27806e+06	7.98889e+06	9.06359e+06	8.15153e+06	8.1962e+06	4.53626e+06	4.30419e+06	2.83519e+06	4.25449e+06	4.39206e+06	5.33252e+06	5.02321e+06	4.69688e+06	8.33565e+06	4.06444e+06	5.01754e+06	2.05087	1.03624	0.000740109	1	1.38046	1.6613	0.732316	0.00062175	1	0.964515	1.2345	-0.303923	0.06269	1	0.504816
Com_1105_pos	Methyl indole-3-acetate	C11 H11 N O2	189.079	5.242	190.086	Full match	Full match	Full match	Organoheterocyclic compounds	Indoles and derivatives	Indolyl carboxylic acids and derivatives	Indole-3-acetic acid derivatives	1.53634e+08	1.75761e+08	1.46242e+08	1.1412e+08	1.75631e+08	8.80248e+07	7.31857e+07	6.14282e+07	7.41407e+07	7.75534e+07	4.77858e+08	5.69159e+08	4.15042e+08	1.53077e+08	7.48666e+07	4.87353e+08	2.04467	1.03187	0.000138726	1	0.640109	0.3141	-1.67071	0.000261808	1	1.05355	6.50962	-2.70257	0.000126335	1	2.02122
Com_13100_neg	D-Fructose 6-phosphate	C6 H13 O9 P	260.029	1.289	259.022	No results	No results	Full match					3.95595e+06	4.00149e+06	3.2873e+06	4.92049e+06	2.45135e+06	1.18165e+06	2.58058e+06	1.36509e+06	2.22405e+06	1.7553e+06	595667	490865	689358	3.72331e+06	1.82134e+06	591963	2.04428	1.03159	0.00488088	0.96	0.650648	6.28977	2.65301	2.58855e-05	1	1.63136	3.07677	1.62142	0.000809537	1	1.16805
Com_2047_neg	α-Estradiol	C18 H24 O2	272.174	5.811	271.166	Invalid mass	No results	No results	Lipids and lipid-like molecules	Steroids and steroid derivatives	Estrane steroids	Estrogens and derivatives	6.34753e+07	1.0343e+08	1.09863e+08	1.11787e+08	5.94125e+07	4.99405e+07	2.86802e+07	5.41785e+07	5.55492e+07	3.14958e+07	5.2274e+07	5.21428e+07	3.24662e+07	8.95935e+07	4.39688e+07	4.56277e+07	2.03766	1.02691	0.00719437	1	1.07884	1.96358	0.973485	0.0270194	1	1.0105	1.03773	-0.0534273	0.817886	0.533333	0.153922
Com_23632_pos	Biotin	C10 H16 N2 O3 S	266.071	7.403	267.078	Invalid mass	No results	No results	Organoheterocyclic compounds	Biotin and derivatives	Not available	Biotin and derivatives	1.14938e+06	764619	569365	1.36595e+06	513022	525955	421014	353826	389839	466661	935855	857251	347388	872468	431459	713498	2.02213	1.01588	0.0252107	0.96	0.95912	1.2228	0.290192	0.594507	0.4	0.329119	1.65369	-0.725686	0.310946	0.666667	0.77113
Com_4800_neg	Prostaglandin A3	C20 H28 O4	314.184	5.814	359.183	Invalid mass	No results	No results	Lipids and lipid-like molecules	Fatty Acyls	Eicosanoids	Prostaglandins and related compounds	2.99585e+07	2.29396e+07	2.83344e+07	3.40491e+07	2.91153e+07	1.49074e+07	1.40296e+07	1.50861e+07	1.25308e+07	1.50278e+07	1.46123e+07	1.51396e+07	1.58306e+07	2.88794e+07	1.43164e+07	1.51942e+07	2.01723	1.01238	6.02755e-05	1	1.33264	1.90069	0.926521	0.000249561	1	1.22213	1.06132	-0.0858542	0.196035	0.8	0.141678
Com_1595_neg	Thymidine	C10 H14 N2 O5	242.09	4.939	241.083	No results	No results	Full match	Nucleosides, nucleotides, and analogues	Pyrimidine nucleotides	Pyrimidine deoxyribonucleotides	Pyrimidine 2'-deoxyribonucleoside monophosphates	8.46322e+06	1.20549e+07	7.83255e+06	1.76745e+07	1.10302e+07	5.1907e+06	5.53438e+06	5.69762e+06	6.40589e+06	5.46565e+06	5.35478e+06	4.51004e+06	5.32368e+06	1.14111e+07	5.65885e+06	5.06283e+06	2.0165	1.01185	0.00875771	1	1.09839	2.25389	1.17242	0.00399916	1	1.2919	1.11772	0.160564	0.174996	0.866667	0.225275
Com_5020_neg	10-Undecenoic acid	C11 H20 O2	184.146	6.375	183.139	No results	No results	Full match	Lipids and lipid-like molecules	Fatty Acyls	Fatty acids and conjugates	Medium-chain fatty acids	1.83194e+07	1.94965e+07	2.01458e+07	1.85321e+07	1.9716e+07	9.09349e+06	9.1027e+06	9.78462e+06	9.61462e+06	1.01693e+07	1.3608e+07	1.32552e+07	9.45353e+06	1.92419e+07	9.55295e+06	1.21056e+07	2.01424	1.01024	1.07286e-08	1	1.41232	1.58951	0.668583	0.0525771	1	0.965293	1.26721	-0.341653	0.192248	0.8	0.54341
Com_13949_pos	11-Ketoetiocholanolone	C19 H28 O3	304.204	6.22	322.238	No results	No results	Full match	Lipids and lipid-like molecules	Steroids and steroid derivatives	Androstane steroids	Androgens and derivatives	7.16329e+06	7.9672e+06	7.09326e+06	7.07914e+06	7.53146e+06	3.54182e+06	3.26209e+06	5.2588e+06	3.4274e+06	2.99463e+06	3.57007e+06	5.50636e+06	5.25966e+06	7.36687e+06	3.69695e+06	4.7787e+06	1.99269	0.994718	0.00140285	1	1.32439	1.54161	0.624435	0.0782451	1	0.84557	1.29261	-0.370282	0.198733	0.933333	0.581678
Com_18651_pos	Folic acid	C19 H19 N7 O6	441.14	4.923	442.147	No results	No results	Full match	Organic acids and derivatives	Carboxylic acids and derivatives	Amino acids, peptides, and analogues	Glutamic acid and derivatives	2.07999e+06	2.10641e+06	4.56325e+06	2.60464e+06	2.34864e+06	1.32962e+06	1.51345e+06	1.30419e+06	1.34635e+06	1.40623e+06	1.40179e+06	1.32746e+06	1.42368e+06	2.74058e+06	1.37997e+06	1.38431e+06	1.98598	0.98985	0.0105766	1	1.1579	1.97975	0.985319	0.011159	1	1.16286	1.00315	-0.00453131	0.90748	0.533333	0.0181913
Com_1880_pos	Phe-Phe	C18 H20 N2 O3	312.147	5.519	313.154	No results	No results	Full match	Organic acids and derivatives	Carboxylic acids and derivatives	Amino acids, peptides, and analogues	Dipeptides	1.49867e+07	1.40741e+07	1.86955e+07	1.423e+07	1.31526e+07	4.06666e+06	8.63972e+06	9.62615e+06	8.61044e+06	7.08733e+06	6.09892e+07	6.50263e+07	6.49434e+07	1.50278e+07	7.60606e+06	6.36529e+07	1.97576	0.982409	0.00693237	1	0.549608	0.236089	-2.0826	3.70911e-06	1	1.12176	8.36872	-3.06501	0.00012245	1	1.99268
Com_9781_neg	D-Ribose	C5 H10 O5	150.053	1.456	149.045	No results	No results	Full match	Organic oxygen compounds	Organooxygen compounds	Carbohydrates and carbohydrate conjugates	Pentoses	7.93263e+06	3.73739e+06	3.26362e+06	5.24607e+06	5.7312e+06	2.36965e+06	2.3754e+06	2.41823e+06	2.92326e+06	3.06787e+06	4.62296e+06	6.94954e+06	6.54467e+06	5.18218e+06	2.63088e+06	6.03906e+06	1.96975	0.978014	0.0129086	1	0.997298	0.858111	-0.220764	0.391007	0.666667	0.314074	2.29545	-1.19878	0.0116434	1	1.5439
Com_3324_neg	Genistein	C15 H10 O5	270.049	4.857	269.042	Invalid mass	No results	No results	Phenylpropanoids and polyketides	Isoflavonoids	Isoflav-2-enes	Isoflavones	2.35354e+07	2.22145e+07	2.12366e+07	2.29718e+07	2.31987e+07	9.94217e+06	1.3861e+07	1.1487e+07	1.00433e+07	1.223e+07	1.63044e+07	1.39356e+07	1.58273e+07	2.26314e+07	1.15127e+07	1.53558e+07	1.96578	0.975104	0.000196526	1	1.42573	1.4738	0.559545	0.00777604	1	0.818228	1.33382	-0.415559	0.00992942	1	0.733885
Com_9581_pos	Υ-Glutamylcysteine	C8 H14 N2 O5 S	250.063	1.989	251.07	Full match	Full match	Full match	Organic acids and derivatives	Carboxylic acids and derivatives	Amino acids, peptides, and analogues	N-acyl-alpha amino acids	1.23815e+07	1.4204e+07	1.51761e+07	1.1634e+07	1.22534e+07	6.91027e+06	6.20416e+06	6.3951e+06	6.72409e+06	7.293e+06	4.67392e+06	5.071e+06	4.77138e+06	1.31298e+07	6.70532e+06	4.83877e+06	1.95812	0.969467	1.61539e-05	1	1.06276	2.71346	1.44013	4.2914e-06	1	1.58905	1.38575	0.470667	0.000159726	1	0.619857
Com_15916_pos	PE 15:0_15:0	C35 H70 N O8 P	663.485	10.085	664.492	No results	Full match	No results					2.1214e+06	4.07197e+06	1.70951e+07	2.23788e+06	3.6281e+06	3.19099e+06	2.97461e+06	2.35504e+06	3.27115e+06	3.09928e+06	4.45844e+06	7.72299e+06	2.13623e+06	5.83089e+06	2.97821e+06	4.77255e+06	1.95785	0.969269	0.430578	0.6	0.388935	1.22176	0.288956	0.978695	0.6	0.172712	1.60249	-0.680314	0.449281	0.666667	0.486998
Com_5637_pos	Glycerol-3-phosphate	C3 H9 O6 P	172.014	1.285	173.021	No results	No results	Full match	Lipids and lipid-like molecules	Glycerophospholipids	Glycerophosphates	Glycerophosphates	1.4772e+07	6.14874e+06	321221	2.5008e+06	9.86498e+06	2.3047e+06	1.65295e+06	2.99077e+06	4.58022e+06	5.64225e+06	1.37852e+07	2.10142e+07	2.12873e+07	6.72156e+06	3.43418e+06	1.86955e+07	1.95725	0.968831	0.813098	0.68	0.10532	0.359527	-1.47583	0.0785172	0.933333	0.939903	5.44397	-2.44466	0.000559611	1	1.21304
Com_27626_neg	dTMP	C10 H15 N2 O8 P	322.056	2.135	643.105	No results	No results	Full match	Nucleosides, nucleotides, and analogues	Pyrimidine nucleotides	Pyrimidine deoxyribonucleotides	Pyrimidine 2'-deoxyribonucleoside monophosphates	2.01957e+06	2.13586e+06	1.71471e+06	1.47812e+06	1.97294e+06	783702	823968	1.14267e+06	815181	1.2179e+06	1.16158e+06	1.22848e+06	1.18856e+06	1.86424e+06	956685	1.19287e+06	1.94864	0.962471	0.0005456	1	1.3296	1.56281	0.644145	0.00210054	1	0.871186	1.24688	-0.318326	0.0630378	0.866667	0.563227
Com_6504_neg	Allantoin	C4 H6 N4 O3	158.044	1.347	157.037	No results	No results	Full match	Organoheterocyclic compounds	Azoles	Imidazoles	Imidazoles	1.37057e+06	1.80584e+06	1.10096e+06	2.61669e+06	1.81436e+06	2.8186e+06	450727	528679	308398	391363	5.35574e+06	4.36781e+06	4.41785e+06	1.74168e+06	899554	4.7138e+06	1.93616	0.953201	0.0600953	0.8	0.701378	0.369486	-1.43641	0.00102958	1	0.718161	5.24015	-2.38961	0.00595936	1	1.7098
Com_14109_pos	DLK	C16 H30 N4 O6	374.217	3.11	188.116	Full match	No results	No results					1.03288e+07	7.53778e+06	7.38867e+06	7.38203e+06	9.3479e+06	3.40332e+06	5.2689e+06	3.39223e+06	4.53854e+06	5.15562e+06	5.58342e+06	6.44186e+06	7.87683e+06	8.39703e+06	4.35172e+06	6.63404e+06	1.92959	0.948293	0.00073721	1	1.29056	1.26575	0.339992	0.126012	0.8	0.469779	1.52446	-0.608301	0.0255855	1	1.00845
Com_260_pos	2-Hydroxyphenylalanine	C9 H11 N O3	181.074	2.574	182.081	Full match	Full match	Full match	Organic acids and derivatives	Carboxylic acids and derivatives	Amino acids, peptides, and analogues	Phenylalanine and derivatives	8.32452e+08	4.89696e+08	4.95395e+08	4.80127e+08	6.99582e+08	2.96217e+08	2.59653e+08	2.96285e+08	3.67909e+08	3.39975e+08	4.47226e+08	5.06822e+08	7.44804e+08	5.9945e+08	3.12008e+08	5.66284e+08	1.92127	0.942058	0.00242943	1	1.16819	1.05857	0.082115	0.787322	0.466667	0.169039	1.81497	-0.859943	0.0478785	1	1.28047
Com_339_pos	3-(3,4-dihydroxyphenyl)propanoic acid	C9 H10 O4	164.048	2.593	182.081	Invalid mass	No match	No match					8.32452e+08	4.89696e+08	4.95395e+08	4.80127e+08	6.99582e+08	2.96217e+08	2.59653e+08	2.96285e+08	3.67909e+08	3.39975e+08	4.47226e+08	5.06822e+08	7.44804e+08	5.9945e+08	3.12008e+08	5.66284e+08	1.92127	0.942058	0.00242943	1	1.16819	1.05857	0.082115	0.787322	0.466667	0.169039	1.81497	-0.859943	0.0478785	1	1.28047
Com_2852_neg	2-Methylbutyroylcarnitine	C12 H23 N O4	245.163	6.348	244.155	No results	No results	Full match	Lipids and lipid-like molecules	Fatty Acyls	Fatty acid esters	Acyl carnitines	3.70721e+07	3.53599e+07	3.67286e+07	3.87096e+07	3.73991e+07	1.94525e+07	1.86298e+07	1.8528e+07	1.96409e+07	2.02682e+07	2.02722e+07	1.97615e+07	1.94469e+07	3.70539e+07	1.93039e+07	1.98269e+07	1.9195	0.940734	2.73633e-09	1	1.35592	1.86887	0.902168	7.10527e-08	1	1.30728	1.02709	-0.0385657	0.238477	0.733333	0.0687356
Com_1256_neg	L-lysine	C6 H14 N2 O2	146.105	1.19	145.098	No results	No results	Full match	Organic acids and derivatives	Carboxylic acids and derivatives	Amino acids, peptides, and analogues	L-alpha-amino acids	6.3956e+07	4.55526e+07	4.40295e+07	4.81131e+07	5.73048e+07	1.69958e+07	2.67928e+07	2.52431e+07	3.28669e+07	3.35088e+07	4.36725e+07	5.54223e+07	5.83736e+07	5.17912e+07	2.70815e+07	5.24895e+07	1.91242	0.935401	0.00279173	1	1.15606	0.986698	-0.0193201	0.894379	0.466667	0.0792581	1.93821	-0.954721	0.0041362	1	1.42661
Com_7359_neg	L-Asparagine	C4 H8 N2 O3	132.053	1.424	131.046	No results	No results	Full match	Organic acids and derivatives	Carboxylic acids and derivatives	Amino acids, peptides, and analogues	Asparagine and derivatives	8.58111e+06	5.67232e+06	9.0821e+06	1.1052e+07	7.84954e+06	3.4035e+06	5.7254e+06	4.13119e+06	4.50074e+06	4.47156e+06	1.03109e+07	1.10931e+07	1.3975e+07	8.44742e+06	4.44648e+06	1.1793e+07	1.8998	0.925847	0.00209357	0.96	0.95313	0.716308	-0.481349	0.051646	0.933333	0.529936	2.65221	-1.4072	0.000526022	1	1.76596
Com_2757_neg	Quinoline-4-carboxylic acid	C10 H7 N O2	173.048	5.701	172.04	No results	No results	Full match	Organoheterocyclic compounds	Quinolines and derivatives	Quinoline carboxylic acids	Quinoline carboxylic acids	3.58098e+07	3.19179e+07	2.81616e+07	2.70711e+07	4.65834e+07	2.17971e+07	1.46129e+07	1.7412e+07	1.71116e+07	1.84391e+07	2.12744e+07	3.38274e+07	2.72393e+07	3.39088e+07	1.78745e+07	2.7447e+07	1.89704	0.923753	0.00107198	1	1.25238	1.23543	0.305009	0.273605	0.733333	0.435538	1.53554	-0.618744	0.0678636	0.933333	1.00095
Com_25093_neg	12-oxo Phytodienoic Acid	C18 H28 O3	292.204	7.182	291.197	Full match	No results	No results	Lipids and lipid-like molecules	Fatty Acyls	Eicosanoids	Prostaglandins and related compounds	1.74948e+06	1.73383e+06	1.99289e+06	1.43773e+06	2.26728e+06	753214	817948	952039	1.16076e+06	1.16617e+06	1.26953e+06	1.232e+06	1.16248e+06	1.83624e+06	970027	1.22134e+06	1.89298	0.920661	0.000633668	1	1.31374	1.50347	0.588296	0.0047239	1	0.817682	1.25908	-0.332365	0.0490517	0.933333	0.612493
Com_2869_pos	L-Carnitine	C7 H15 N O3	161.104	3.225	361.172	No results	No results	Full match	Organic nitrogen compounds	Organonitrogen compounds	Quaternary ammonium salts	Carnitines	1.11399e+08	7.91032e+07	7.98555e+07	8.54293e+07	8.69805e+07	3.72288e+07	6.07418e+07	3.30485e+07	4.90656e+07	5.60131e+07	5.62009e+07	6.11887e+07	6.84708e+07	8.85536e+07	4.72196e+07	6.19535e+07	1.87536	0.907166	0.00264799	1	1.28029	1.42936	0.515365	0.00681223	1	0.703209	1.31203	-0.3918	0.0681444	0.933333	0.713293
Com_18590_neg	Alloxan	C4 H4 N2 O5	160.012	1.451	140.994	No results	No results	Full match	Organoheterocyclic compounds	Diazines	Pyrimidines and pyrimidine derivatives	Pyrimidones	2.54954e+06	2.99827e+06	3.20732e+06	3.64996e+06	4.15078e+06	1.77997e+06	1.70034e+06	1.59679e+06	1.85516e+06	1.92799e+06	1.92878e+06	2.05398e+06	1.12714e+06	3.31117e+06	1.77205e+06	1.7033e+06	1.86856	0.901923	0.000850187	1	1.12407	1.94398	0.95901	0.0510576	1	1.26268	1.04036	0.0570873	0.746135	0.666667	0.158946
Com_3297_neg	JWH 018 N-pentanoic acid metabolite	C24 H21 N O3	425.144	5.122	424.136	Invalid mass	No results	No results	Organoheterocyclic compounds	Indoles and derivatives	Naphthoylindoles	Naphthoylindoles	874445	740524	1.30291e+06	1.93653e+06	644567	533935	536120	859566	508311	507059	511764	510665	508446	1.0998e+06	588998	510292	1.86723	0.9009	0.0472385	0.92	0.896886	2.15523	1.10784	0.0272734	1	1.10855	1.15424	0.206941	0.295451	0.6	0.239076
Com_2003_pos	2-(2-amino-3-methylbutanamido)-3-phenylpropanoic acid	C14 H20 N2 O3	264.147	5.366	265.155	Full match	No results	Full match					2.96399e+07	3.14438e+07	3.60939e+07	2.48104e+07	2.57079e+07	1.6079e+07	1.60276e+07	1.37037e+07	1.77479e+07	1.55996e+07	6.73822e+07	7.56922e+07	7.59707e+07	2.95392e+07	1.58316e+07	7.3015e+07	1.86584	0.899827	0.000153904	1	0.682392	0.404563	-1.30556	3.10824e-05	1	1.01463	4.61199	-2.20539	4.80271e-07	1	2.02472
Com_33_pos	1-Palmitoylglycerol	C19 H38 O4	330.277	9.952	353.266	Full match	No results	Full match	Lipids and lipid-like molecules	Glycerolipids	Monoradylglycerols	1-monoacylglycerols	2.72782e+09	5.68053e+09	3.30114e+09	2.71459e+09	4.23579e+09	2.18002e+09	1.9045e+09	9.92217e+08	2.06786e+09	2.85797e+09	2.93585e+08	3.8625e+08	1.45753e+09	3.73198e+09	2.00051e+09	7.12454e+08	1.86551	0.899568	0.0231816	0.92	0.497162	5.2382	2.38907	0.0535174	1	1.47494	2.80792	1.4895	0.116194	0.933333	1.17078
Com_19624_pos	Avobenzone	C20 H22 O3	332.139	7.192	333.146	Invalid mass	No results	No results					3.20847e+06	5.60924e+06	3.29883e+06	2.18116e+06	2.85051e+06	1.21702e+06	1.85064e+06	1.9043e+06	2.16759e+06	2.09213e+06	2.94373e+06	2.90276e+06	2.26767e+06	3.42964e+06	1.84633e+06	2.70472e+06	1.85754	0.893394	0.0156524	1	1.09028	1.26802	0.342578	0.313449	0.666667	0.368546	1.46491	-0.550816	0.0262634	1	0.876975
Com_875_neg	N-Acetyl-D-tryptophan	C13 H14 N2 O3	246.1	5.014	291.099	No results	No results	Full match	Organic acids and derivatives	Carboxylic acids and derivatives	Amino acids, peptides, and analogues	N-acyl-alpha amino acids	1.55887e+08	1.33617e+08	1.53115e+08	2.15366e+08	1.3325e+08	8.55616e+07	9.27605e+07	8.34802e+07	8.11894e+07	8.32485e+07	9.91838e+07	7.92335e+07	9.16775e+07	1.58247e+08	8.52481e+07	9.00316e+07	1.85631	0.89244	0.00164309	1	1.27287	1.75768	0.813675	0.00237423	1	1.17263	1.05611	-0.0787641	0.52391	0.6	0.132094
Com_12358_neg	5-Methylcytosine	C5 H7 N3 O	125.059	1.241	124.052	No results	No results	Full match	Organoheterocyclic compounds	Diazines	Pyrimidines and pyrimidine derivatives	Hydroxypyrimidines	2.20236e+06	3.48369e+06	2.53501e+06	3.55846e+06	3.33562e+06	1.38937e+06	1.53248e+06	1.50572e+06	1.85717e+06	1.85924e+06	2.43259e+06	2.16237e+06	2.04598e+06	3.02303e+06	1.62879e+06	2.21365e+06	1.85599	0.89219	0.00124224	1	1.3084	1.36563	0.449571	0.0369294	0.933333	0.642361	1.35907	-0.442619	0.00781766	1	0.804951
Com_8557_neg	ADBICA N-pentanoic acid metabolite	C20 H27 N3 O4	373.204	6.047	372.197	Invalid mass	No results	No results	Organic acids and derivatives	Carboxylic acids and derivatives	Amino acids, peptides, and analogues	N-acyl-alpha amino acids and derivatives	1.25056e+07	1.12136e+07	9.54659e+06	8.60413e+06	1.50247e+07	7.38438e+06	6.21039e+06	4.35292e+06	7.90798e+06	4.87363e+06	8.51552e+06	5.01741e+06	8.15146e+06	1.13789e+07	6.14586e+06	7.22813e+06	1.85148	0.888678	0.00360208	1	1.13917	1.57426	0.654671	0.090133	1	0.85661	1.1761	-0.234007	0.476804	0.8	0.3542
Com_2685_neg	Pyridoxine	C8 H11 N O3	169.074	5.434	168.066	No results	No results	Full match	Organoheterocyclic compounds	Pyridines and derivatives	Pyridoxines	Pyridoxines	6.08049e+07	5.82569e+07	5.50966e+07	5.83269e+07	6.147e+07	3.61746e+07	2.97188e+07	3.06886e+07	3.18798e+07	3.10665e+07	3.06724e+07	3.36759e+07	3.13311e+07	5.87911e+07	3.19056e+07	3.18931e+07	1.84265	0.881786	2.55352e-06	1	1.32211	1.84338	0.882352	7.1433e-05	1	1.32826	1.00039	0.000566586	0.979925	0.533333	0.0317111
Com_16107_neg	FAHFA 16:0/18:2	C34 H62 O4	534.463	10.488	533.455	No results	Full match	No results					1.61387e+06	2.5076e+06	1.61712e+06	1.25683e+06	1.78625e+06	990165	1.02407e+06	776807	957103	1.0243e+06	926007	713330	766507	1.75634e+06	954490	801948	1.84008	0.879767	0.00359978	1	1.05951	2.19009	1.13099	0.00136523	1	1.38346	1.19021	0.251221	0.138106	0.933333	0.377109
Com_3840_neg	L-Ornithine	C5 H12 N2 O2	132.09	1.254	131.082	No results	No results	Full match	Organic acids and derivatives	Carboxylic acids and derivatives	Amino acids, peptides, and analogues	L-alpha-amino acids	2.52643e+07	1.83384e+07	9.51569e+06	1.74498e+07	2.16026e+07	7.57441e+06	7.66829e+06	1.06183e+07	1.23597e+07	1.19175e+07	2.02903e+07	2.68286e+07	3.01058e+07	1.84342e+07	1.00276e+07	2.57416e+07	1.83834	0.8784	0.0222086	0.88	0.830812	0.716124	-0.481718	0.118626	0.866667	0.548311	2.56706	-1.36012	0.00187235	1	1.63032
Com_3989_neg	2-deoxyribose 5-phosphate	C5 H11 O7 P	214.024	1.407	213.017	No results	Full match	Full match	Organic oxygen compounds	Organooxygen compounds	Carbohydrates and carbohydrate conjugates	Pentose phosphates	3.48018e+07	2.73134e+07	2.46631e+07	1.99972e+07	3.34446e+07	1.46022e+07	1.45395e+07	1.488e+07	1.66308e+07	1.56541e+07	1.59859e+07	2.36026e+07	8.29983e+06	2.8044e+07	1.52613e+07	1.59628e+07	1.83758	0.877811	0.00344696	1	1.00435	1.75684	0.812981	0.16473	0.933333	1.08386	1.04596	-0.0648299	0.905731	0.6	0.0995395
Com_8281_pos	5-benzhydryl-1-(phenylsulfonyl)-1H-pyrazole	C22 H18 N2 O2 S	374.107	4.422	375.115	Full match	No results	No results					2.37399e+07	2.31114e+07	2.88597e+07	1.5965e+07	1.84048e+07	1.24603e+07	1.10123e+07	1.2108e+07	8.68509e+06	1.57415e+07	2.12945e+07	1.93121e+07	2.50286e+07	2.20162e+07	1.20015e+07	2.18784e+07	1.83446	0.875354	0.00275256	1	1.13414	1.0063	0.00905706	0.945461	0.466667	0.0232286	1.82298	-0.866297	0.00250629	1	1.37862
Com_7717_neg	L-Tyrosinemethylester	C10 H13 N O3	195.089	5.802	240.088	No results	No results	Full match					1.21168e+07	1.04172e+07	1.10388e+07	1.22266e+07	1.53928e+07	6.93961e+06	4.86168e+06	7.8356e+06	5.69346e+06	8.0667e+06	4.16065e+06	4.69597e+06	4.65295e+06	1.22384e+07	6.67941e+06	4.50319e+06	1.83226	0.873627	0.00116121	1	0.950847	2.71773	1.4424	1.6814e-05	1	1.54508	1.48326	0.568774	0.0145609	1	0.70015
Com_2855_neg	alpha-D-Glucopyranosyl 2-O-(2-methylbutanoyl)-alpha-D-glucopyranoside	C17 H30 O12	472.181	5.123	471.173	Invalid mass	No results	No results					4.28474e+07	4.1942e+07	4.07741e+07	4.40065e+07	3.85159e+07	2.33049e+07	2.02755e+07	2.46959e+07	2.22447e+07	2.35968e+07	8.54677e+06	2.55164e+07	2.48451e+07	4.16172e+07	2.28236e+07	1.96361e+07	1.82343	0.866655	1.38658e-06	1	0.906035	2.11942	1.08367	0.138648	1	1.30644	1.16233	0.217016	0.546219	0.666667	0.479352
Com_1255_neg	o-Cresol	C7 H8 O	108.057	5.703	107.05	No results	No results	Full match	Benzenoids	Phenols	Cresols	Ortho cresols	6.03145e+07	6.1067e+07	6.40468e+07	8.01576e+07	5.84984e+07	3.72543e+07	3.47995e+07	3.54163e+07	3.67924e+07	3.43923e+07	4.32221e+07	4.32719e+07	3.9637e+07	6.48169e+07	3.5731e+07	4.20437e+07	1.81403	0.859195	0.000269069	1	1.39845	1.54166	0.624481	0.000710245	1	1.02066	1.17667	-0.234714	0.0139768	1	0.463168
Com_5542_pos	(6E)-7-(2H-1,3-benzodioxol-5-yl)-1-(piperidin-1-yl)hept-6-en-1-one	C19 H25 N O3	315.18	4.827	316.187	Invalid mass	No results	No results					2.0607e+07	2.18637e+07	2.38621e+07	2.53008e+07	1.90939e+07	1.20332e+07	1.31595e+07	1.0812e+07	1.15896e+07	1.3561e+07	1.97935e+06	8.86258e+06	7.98943e+06	2.21455e+07	1.22311e+07	6.27712e+06	1.81059	0.856461	2.16918e-05	1	0.59888	3.52797	1.81884	0.0944731	1	1.4709	1.94852	0.962378	0.21894	1	1.04096
Com_9970_pos	4-[4-phenyl-3,6-dihydro-1(2H)-pyridinyl]butanoic acid hydrochloride	C15 H19 N O2	245.141	6.775	268.13	Full match	No results	No results					7.25019e+06	6.93278e+06	9.56377e+06	9.59405e+06	5.95906e+06	3.58244e+06	2.0289e+06	6.01628e+06	4.1468e+06	5.96393e+06	7.52459e+06	6.05381e+06	5.46584e+06	7.85997e+06	4.34767e+06	6.34808e+06	1.80786	0.854281	0.0280588	0.92	1.04861	1.23816	0.308203	0.179983	0.733333	0.348402	1.46011	-0.546077	0.0974843	0.866667	0.857822
Com_267_neg	N-Acetyl-D-alloisoleucine	C8 H15 N O3	127.1	5.698	172.098	Invalid mass	Invalid mass	No results	Organic acids and derivatives	Carboxylic acids and derivatives	Amino acids, peptides, and analogues	Isoleucine and derivatives	5.50843e+08	5.1325e+08	5.33625e+08	7.62675e+08	4.85519e+08	3.30001e+08	3.17124e+08	3.23364e+08	3.19544e+08	2.871e+08	3.60558e+08	1.8237e+07	3.71252e+08	5.69183e+08	3.15427e+08	2.50015e+08	1.80448	0.851586	0.00116424	1	0.430808	2.27659	1.18687	0.28897	1	1.07076	1.26163	0.335288	0.48468	0.666667	0.759273
Com_6895_neg	13(S)-HOTrE	C18 H30 O3	294.22	6.542	293.213	Full match	No results	Full match	Lipids and lipid-like molecules	Fatty Acyls	Lineolic acids and derivatives	Lineolic acids and derivatives	1.61241e+07	1.54054e+07	1.55658e+07	1.59099e+07	1.54053e+07	8.99053e+06	8.91241e+06	6.83782e+06	9.0991e+06	9.69561e+06	9.32634e+06	8.987e+06	7.9239e+06	1.56821e+07	8.70709e+06	8.74574e+06	1.80107	0.848857	0.000501543	1	1.29627	1.79311	0.842466	0.00564827	1	1.28408	1.00444	-0.00639018	0.912227	0.533333	0.0424431
Com_2872_pos	Υ-L-Glutamyl-L-glutamic acid	C10 H16 N2 O7	276.096	1.482	277.103	Full match	No results	Full match	Organic acids and derivatives	Carboxylic acids and derivatives	Amino acids, peptides, and analogues	Glutamic acid and derivatives	4.6571e+07	3.00488e+07	2.9866e+07	2.89005e+07	3.68006e+07	1.45136e+07	2.03949e+07	1.53533e+07	2.18365e+07	2.36549e+07	2.38777e+07	2.84298e+07	3.23673e+07	3.44374e+07	1.91506e+07	2.82249e+07	1.79824	0.846583	0.00224189	1	1.22112	1.2201	0.287004	0.189347	0.8	0.412975	1.47384	-0.559579	0.024722	1	1.00667
Com_11862_pos	Asp-Phe	C13 H16 N2 O5	280.106	4.95	281.114	No results	No results	Full match	Organic acids and derivatives	Carboxylic acids and derivatives	Amino acids, peptides, and analogues	Peptides	7.60797e+06	6.70821e+06	2.36884e+06	2.35226e+06	8.03482e+06	3.81764e+06	2.55838e+06	2.37484e+06	4.1638e+06	2.15946e+06	9.84714e+06	9.44736e+06	1.21207e+07	5.41442e+06	3.01483e+06	1.04717e+07	1.79593	0.844731	0.17832	0.68	0.503921	0.517051	-0.951621	0.0460197	1	0.859979	3.47341	-1.79635	0.000187429	1	1.60252
Com_2406_neg	Ofloxacin impurity E	C17 H18 F N3 O4	347.133	1.793	346.126	Invalid mass	No results	No results	Organoheterocyclic compounds	Quinolines and derivatives	Quinoline carboxylic acids	Quinoline carboxylic acids	1.00755e+08	1.10991e+08	1.07365e+08	1.0271e+08	1.13704e+08	4.99091e+07	6.17088e+07	5.47382e+07	6.57473e+07	6.60875e+07	6.0927e+07	6.32155e+07	5.2425e+07	1.07105e+08	5.96382e+07	5.88558e+07	1.79591	0.844716	0.000120757	1	1.28012	1.81978	0.863768	0.00378809	1	1.31086	1.01329	0.0190512	0.899337	0.6	0.0827192
Com_5037_neg	(±)9-HpODE	C18 H32 O4	312.23	6.807	311.223	Full match	No results	Full match					6.64829e+07	5.64627e+07	6.28855e+07	1.09699e+08	7.45576e+07	3.83721e+07	3.84892e+07	4.13674e+07	4.21135e+07	4.66395e+07	4.17872e+07	4.37258e+07	4.34014e+07	7.40175e+07	4.13963e+07	4.29715e+07	1.78802	0.838365	0.00637614	1	1.1986	1.72248	0.784488	0.0103428	1	1.11977	1.03805	-0.0538767	0.347354	0.733333	0.118242
Com_254_pos	Hypoxanthine	C5 H4 N4 O	136.039	2.031	137.046	Full match	Full match	Full match	Organoheterocyclic compounds	Imidazopyrimidines	Purines and purine derivatives	Hypoxanthines	5.00692e+08	3.38369e+08	2.77926e+08	3.52518e+08	3.80867e+08	2.06603e+08	2.04121e+08	1.97621e+08	2.38443e+08	1.88925e+08	6.47321e+07	6.55229e+07	8.5113e+07	3.70074e+08	2.07143e+08	7.17893e+07	1.78657	0.837191	0.00231876	1	0.580218	5.155	2.36597	2.84243e-05	1	1.68595	2.88542	1.52878	0.00225745	1	1.31063
Com_27521_neg	4-Hydroxy-2-Oxoglutaric Acid	C5 H6 O6	162.016	2.06	161.009	No results	No results	Full match	Organic acids and derivatives	Keto acids and derivatives	Gamma-keto acids and derivatives	Gamma-keto acids and derivatives	951395	1.1156e+06	985597	1.22872e+06	1.26592e+06	451421	546071	564000	836652	736363	1.35058e+06	1.78269e+06	1.31726e+06	1.10945e+06	626901	1.48351e+06	1.76973	0.823529	0.00322017	1	0.976201	0.747853	-0.419173	0.0734313	1	0.479581	2.36641	-1.2427	0.00117684	1	1.74219
Com_13833_neg	Neopterin	C9 H11 N5 O4	253.081	6.33	252.074	No results	No results	Full match	Organoheterocyclic compounds	Pteridines and derivatives	Pterins and derivatives	Biopterins and derivatives	5.717e+06	3.92389e+06	4.23809e+06	4.74503e+06	5.1082e+06	3.43316e+06	2.67009e+06	2.43466e+06	2.69887e+06	2.19817e+06	4.67875e+06	4.68723e+06	3.86933e+06	4.74644e+06	2.68699e+06	4.41177e+06	1.76645	0.820855	0.000452187	1	1.25476	1.07586	0.10549	0.489413	0.733333	0.15392	1.6419	-0.715365	0.00235037	1	1.33351
Com_13686_neg	gamma-Glutamyltyrosine	C14 H18 N2 O6	310.117	3.192	309.109	No results	Full match	No results	Organic acids and derivatives	Carboxylic acids and derivatives	Amino acids, peptides, and analogues	Tyrosine and derivatives	9.2045e+06	9.44688e+06	9.13163e+06	8.0629e+06	9.32621e+06	3.80563e+06	5.5011e+06	5.35089e+06	5.47205e+06	5.58543e+06	6.62453e+06	6.41265e+06	7.57687e+06	9.03442e+06	5.14302e+06	6.87135e+06	1.75664	0.812817	0.000647415	1	1.3753	1.3148	0.394839	0.0148171	1	0.666877	1.33605	-0.417978	0.0158081	1	0.863666
Com_324_neg	N-Acetyl-L-phenylalanine	C11 H13 N O3	207.089	5.71	206.082	Full match	Full match	Full match	Organic acids and derivatives	Carboxylic acids and derivatives	Amino acids, peptides, and analogues	Phenylalanine and derivatives	3.11939e+08	3.07572e+08	3.23466e+08	3.75959e+08	3.06144e+08	1.96696e+08	1.8356e+08	1.81959e+08	1.87988e+08	1.75567e+08	838575	2.21444e+08	2.19167e+08	3.25016e+08	1.85154e+08	1.4715e+08	1.75538	0.811784	1.54095e-05	1	0.239085	2.20874	1.14322	0.35057	1	0.966045	1.25827	0.331441	0.46056	0.666667	0.874408
Com_1150_pos	N-Formylkynurenine	C11 H12 N2 O4	236.08	4.196	237.087	No results	No results	Full match	Organic oxygen compounds	Organooxygen compounds	Carbonyl compounds	Alkyl-phenylketones	1.80412e+08	1.82389e+08	2.44163e+08	1.68004e+08	1.94255e+08	9.34801e+07	1.10972e+08	9.01931e+07	1.27918e+08	1.30216e+08	1.56104e+08	1.47207e+08	1.55004e+08	1.93845e+08	1.10556e+08	1.52771e+08	1.75336	0.810125	0.000532278	1	1.32556	1.26885	0.343527	0.0207483	1	0.543432	1.38185	-0.466598	0.010418	1	0.949504
Com_2630_pos	Acetyl-N-formyl-5-methoxykynurenamine	C13 H16 N2 O4	264.111	4.855	265.119	Full match	No results	Full match	Organic oxygen compounds	Organooxygen compounds	Carbonyl compounds	Alkyl-phenylketones	4.66049e+07	4.17424e+07	4.9935e+07	3.92256e+07	3.77209e+07	2.10761e+07	2.48576e+07	2.59184e+07	2.16534e+07	2.92555e+07	2.76781e+07	2.54232e+07	3.16015e+07	4.30458e+07	2.45522e+07	2.82343e+07	1.75323	0.810019	0.00011781	1	1.33232	1.52459	0.608424	0.00470563	1	0.999959	1.14997	-0.201596	0.160976	0.8	0.412466
Com_234_neg	methadone-d9	C21 H18 [2]H9 N O	317.955	1.222	316.948	Invalid mass	No results	No results					2.64655e+08	8.62954e+07	4.60897e+06	7.18516e+07	1.45359e+08	5.40003e+07	2.88989e+07	6.04958e+07	8.70199e+07	9.64711e+07	1.58161e+08	2.35249e+08	2.62582e+08	1.14554e+08	6.53772e+07	2.18664e+08	1.7522	0.809168	0.9321	0.64	0.0579418	0.523881	-0.932689	0.161377	0.8	0.783372	3.34465	-1.74186	0.00294963	1	0.946294
Com_183_neg	4-Hydroxybenzoic acid	C7 H6 O3	138.032	6.008	137.024	No results	No results	Full match	Benzenoids	Benzene and substituted derivatives	Benzoic acids and derivatives	Hydroxybenzoic acid derivatives	5.55825e+08	5.5104e+08	5.62837e+08	5.1181e+08	5.39034e+08	3.27364e+08	2.78084e+08	3.35963e+08	3.02255e+08	3.10992e+08	3.53867e+08	3.18728e+08	3.28005e+08	5.44109e+08	3.10932e+08	3.33533e+08	1.74993	0.807298	5.88854e-06	1	1.37542	1.63135	0.706066	0.000597466	1	1.20776	1.07269	-0.101231	0.171829	0.8	0.214056
Com_7067_pos	Prostaglandin K2	C20 H30 O5	332.196	7.148	333.204	Invalid mass	No results	No results	Lipids and lipid-like molecules	Fatty Acyls	Eicosanoids	Prostaglandins and related compounds	4.25138e+07	3.92226e+07	4.80371e+07	2.70959e+07	4.81546e+07	2.49433e+07	1.91982e+07	2.21329e+07	2.48952e+07	2.67348e+07	2.58081e+07	2.45077e+07	2.17285e+07	4.10048e+07	2.35809e+07	2.40148e+07	1.7389	0.798176	0.00389457	1	1.17013	1.70748	0.771871	0.00564156	1	1.13056	1.0184	-0.026305	0.783681	0.533333	0.0600176
Com_3752_neg	Corey Lactone Diol	C8 H12 O4	172.073	5.822	171.066	No results	No results	Full match	Organoheterocyclic compounds	Lactones	Gamma butyrolactones	Gamma butyrolactones	2.57933e+07	2.93002e+07	2.74987e+07	2.91933e+07	2.63138e+07	1.49557e+07	1.58158e+07	1.79433e+07	1.75181e+07	1.3419e+07	2.0803e+07	1.98594e+07	2.06706e+07	2.76199e+07	1.59304e+07	2.04444e+07	1.73379	0.793926	0.000100318	1	1.42349	1.35098	0.434003	7.29034e-05	1	0.773279	1.28336	-0.359922	0.00713541	1	0.784568
Com_21009_pos	N-isopropyl-N'-(2-oxoazepan-3-yl)urea	C10 H19 N3 O2	251.102	4.016	252.109	Invalid mass	No results	No match					4.58885e+06	4.11877e+06	1.70307e+06	3.02821e+06	4.45176e+06	1.78696e+06	2.27432e+06	1.59413e+06	2.30071e+06	2.452e+06	3.19388e+06	2.92389e+06	3.63083e+06	3.57813e+06	2.08162e+06	3.24953e+06	1.71891	0.781496	0.0544583	0.84	0.931263	1.10112	0.138975	0.846534	0.666667	0.223649	1.56105	-0.642521	0.00480006	1	1.0305
Com_10849_pos	gamma-Tocopherol	C28 H48 O2	416.367	5.41	417.374	No results	No results	Full match	Lipids and lipid-like molecules	Prenol lipids	Quinone and hydroquinone lipids	Tocopherols	7.85391e+06	3.27257e+06	1.89768e+06	2.45253e+06	2.23701e+06	2.08175e+06	2.02123e+06	2.04114e+06	2.11994e+06	2.05005e+06	2.00337e+06	2.23434e+06	2.27201e+06	3.54274e+06	2.06282e+06	2.16991e+06	1.71743	0.780247	0.192816	0.8	0.710858	1.63267	0.707233	0.244557	0.733333	0.663141	1.05191	-0.0730141	0.337837	0.666667	0.106644
Com_820_neg	3-(benzoylamino)benzyl benzoate	C21 H17 N O3	331.117	5.441	330.11	Invalid mass	No results	No results					1.26774e+08	1.29349e+08	1.3372e+08	1.38904e+08	1.48482e+08	8.60775e+07	8.02632e+07	7.13876e+07	8.17606e+07	7.67522e+07	9.34822e+07	9.76946e+07	7.82512e+07	1.35446e+08	7.92482e+07	8.98094e+07	1.70913	0.773266	1.55657e-06	1	1.38392	1.50815	0.592779	0.014534	1	1.07403	1.13327	-0.180487	0.203261	0.8	0.382822
Com_2988_neg	dUDP	C9 H14 N2 O11 P2	388.007	4.716	387	No results	No results	Full match	Nucleosides, nucleotides, and analogues	Pyrimidine nucleotides	Pyrimidine deoxyribonucleotides	Pyrimidine 2'-deoxyribonucleoside diphosphates	2.66199e+07	2.6587e+07	3.19791e+07	3.09682e+07	4.32685e+07	1.64416e+07	2.46287e+07	1.69614e+07	1.51952e+07	2.03331e+07	2.73661e+07	1.78412e+07	1.8819e+07	3.18845e+07	1.8712e+07	2.13421e+07	1.70396	0.768894	0.00269713	1	1.15744	1.49397	0.579155	0.0704473	0.866667	0.883701	1.14056	-0.189739	0.471463	0.733333	0.335625
Com_678_neg	Indole-3-acetic acid	C10 H9 N O2	175.063	5.647	174.056	Full match	Full match	Full match	Organoheterocyclic compounds	Indoles and derivatives	Indolyl carboxylic acids and derivatives	Indole-3-acetic acid derivatives	1.52455e+08	1.4954e+08	1.7874e+08	1.80634e+08	1.50474e+08	9.64328e+07	8.77898e+07	1.03926e+08	9.89072e+07	8.96064e+07	7.90233e+07	8.02042e+07	7.08608e+07	1.62369e+08	9.53325e+07	7.66961e+07	1.70318	0.768232	1.63451e-05	1	1.09215	2.11704	1.08205	2.13589e-05	1	1.54836	1.24299	0.313815	0.00958943	1	0.535456
Com_318_neg	Cholic acid	C24 H40 O5	408.288	7.332	407.28	Full match	Full match	Full match	Lipids and lipid-like molecules	Steroids and steroid derivatives	Bile acids, alcohols and derivatives	Trihydroxy bile acids, alcohols and derivatives	3.21388e+08	3.19769e+08	3.29226e+08	3.21294e+08	3.59594e+08	1.89245e+08	1.80993e+08	1.92979e+08	1.96143e+08	2.10907e+08	2.39404e+08	2.24888e+08	2.16939e+08	3.30254e+08	1.94053e+08	2.27077e+08	1.70187	0.767122	2.85313e-07	1	1.43375	1.45437	0.540394	0.000337983	1	1.01522	1.17018	-0.226728	0.00990959	1	0.508699
Com_11074_pos	(±)8-HEPE	C20 H30 O3	318.219	6.399	319.227	Full match	No results	No results					8.90984e+06	7.6737e+06	7.05769e+06	5.81797e+06	9.46949e+06	6.15864e+06	4.07271e+06	5.08733e+06	3.26825e+06	4.3945e+06	4.23352e+06	5.06785e+06	5.97806e+06	7.78574e+06	4.59629e+06	5.09314e+06	1.69392	0.760365	0.00492141	0.96	1.14738	1.52867	0.612278	0.0260644	0.933333	0.916117	1.1081	-0.148088	0.461312	0.6	0.316796
Com_682_pos	Pyridoxamine	C8 H12 N2 O2	168.088	1.201	191.077	Invalid mass	No results	No results	Organoheterocyclic compounds	Pyridines and derivatives	Pyridoxamines	Pyridoxamine 5'-phosphates	1.50985e+08	3.92173e+07	5.11704e+06	2.04012e+07	7.55209e+07	2.24571e+07	1.72239e+07	2.49266e+07	4.93545e+07	5.83042e+07	7.90107e+07	1.35639e+08	1.85738e+08	5.82484e+07	3.44533e+07	1.33463e+08	1.69065	0.757577	0.874149	0.56	0.0915843	0.43644	-1.19614	0.0912548	0.866667	0.903259	3.87373	-1.95372	0.00891272	1	1.12906
Com_26819_neg	(+/-)11(12)-DiHET	C20 H34 O4	374.217	3.669	373.21	Invalid mass	No results	No results	Lipids and lipid-like molecules	Fatty Acyls	Eicosanoids	Hydroxyeicosatrienoic acids	2.85385e+06	2.17643e+06	2.04534e+06	2.03149e+06	2.53069e+06	1.09857e+06	1.32577e+06	1.24702e+06	1.60462e+06	1.62017e+06	2.17371e+06	2.82299e+06	2.75952e+06	2.32756e+06	1.37923e+06	2.58541e+06	1.68758	0.754955	0.000800667	1	1.10774	0.900268	-0.151573	0.366401	0.666667	0.244437	1.87453	-0.906529	0.00257611	1	1.60097
Com_1699_neg	Citric acid	C6 H8 O7	192.027	2.13	191.02	Full match	Full match	Full match	Organic acids and derivatives	Carboxylic acids and derivatives	Tricarboxylic acids and derivatives	Tricarboxylic acids and derivatives	7.92613e+07	4.78467e+07	3.85958e+07	4.29581e+07	5.7854e+07	2.57544e+07	2.55689e+07	2.65421e+07	3.36097e+07	4.64646e+07	6.17432e+07	7.54983e+07	8.24827e+07	5.33032e+07	3.1588e+07	7.32414e+07	1.68745	0.754846	0.0166052	0.92	0.836213	0.727774	-0.458438	0.0654854	0.866667	0.569558	2.31865	-1.21328	0.000968844	1	1.66543
Com_2499_neg	2,3-Dinor-8-epi-prostaglandin F2α	C18 H30 O5	326.21	6.71	325.202	Full match	No results	No results	Lipids and lipid-like molecules	Fatty Acyls	Eicosanoids	Prostaglandins and related compounds	3.71311e+07	3.88117e+07	4.34423e+07	2.57005e+07	3.67304e+07	2.33283e+07	2.15278e+07	2.4507e+07	1.87236e+07	1.96907e+07	1.35186e+07	1.74029e+07	1.59797e+07	3.63632e+07	2.15555e+07	1.56337e+07	1.68696	0.754425	0.00196885	1	0.936063	2.32595	1.21782	0.000401044	1	1.53061	1.37878	0.463393	0.0244835	1	0.702037
Com_168_neg	Porphobilinogen	C10 H14 N2 O4	226.095	5.02	225.088	Full match	No results	Full match	Organic nitrogen compounds	Organonitrogen compounds	Amines	Aralkylamines	5.59374e+08	6.01639e+08	6.05225e+08	5.1421e+08	4.11621e+08	2.9016e+08	3.29187e+08	3.47883e+08	2.96798e+08	3.3256e+08	3.7675e+08	3.7479e+08	4.2809e+08	5.38414e+08	3.19318e+08	3.9321e+08	1.68614	0.753722	0.000711454	1	1.35018	1.36928	0.453415	0.0106879	0.933333	0.808001	1.23141	-0.300307	0.0163701	1	0.655066
Com_5448_neg	L-Saccharopine	C11 H20 N2 O6	276.132	1.306	275.125	Full match	Full match	Full match	Organic acids and derivatives	Carboxylic acids and derivatives	Amino acids, peptides, and analogues	Glutamic acid and derivatives	1.17408e+07	5.05077e+06	1.7747e+06	3.56878e+06	8.11684e+06	2.44253e+06	2.44923e+06	3.24523e+06	4.60675e+06	5.25158e+06	9.08934e+06	1.21765e+07	1.32204e+07	6.05038e+06	3.59906e+06	1.14954e+07	1.6811	0.749404	0.345297	0.68	0.381364	0.52633	-0.925961	0.0646448	0.933333	0.859195	3.194	-1.67537	0.000843191	1	1.45252
Com_1139_pos	2-(Formylamino)Benzoic Acid	C8 H7 N O3	165.043	4.67	166.05	No results	No results	Full match					2.80997e+08	2.38475e+08	2.38748e+08	9.52661e+07	2.74882e+08	1.4368e+08	1.24903e+08	1.09314e+08	1.36647e+08	1.58462e+08	2.15371e+08	2.05249e+08	2.19756e+08	2.25674e+08	1.34601e+08	2.13459e+08	1.67661	0.745548	0.0852642	0.8	0.864122	1.05722	0.0802816	0.959939	0.8	0.172574	1.58586	-0.665266	0.00106775	1	1.05957
Com_1315_pos	7-methylpyrimido[4,5-d]pyrimidin-4-amine	C7 H7 N5	183.053	4.661	166.05	Invalid mass	No results	No match					2.80997e+08	2.38475e+08	2.38748e+08	9.52661e+07	2.74882e+08	1.4368e+08	1.24903e+08	1.09314e+08	1.36647e+08	1.58462e+08	2.15371e+08	2.05249e+08	2.19756e+08	2.25674e+08	1.34601e+08	2.13459e+08	1.67661	0.745548	0.0852642	0.8	0.864122	1.05722	0.0802816	0.959939	0.8	0.172574	1.58586	-0.665266	0.00106775	1	1.05957
Com_871_neg	2-Methoxyestrone	C19 H24 O3	300.168	5.651	299.161	Invalid mass	No results	No results	Lipids and lipid-like molecules	Steroids and steroid derivatives	Estrane steroids	Estrogens and derivatives	1.2509e+08	1.256e+08	1.24386e+08	1.49142e+08	1.22342e+08	8.74358e+07	6.70829e+07	8.16348e+07	7.86819e+07	7.08171e+07	7.6911e+07	7.99951e+07	7.9584e+07	1.29312e+08	7.71305e+07	7.883e+07	1.67653	0.745482	3.90023e-05	1	1.30707	1.64039	0.714038	6.6595e-05	1	1.24822	1.02203	-0.0314441	0.621505	0.533333	0.100565
Com_5689_pos	Nonadecanoic acid	C19 H38 O2	298.287	10.778	299.294	No results	No results	Full match	Lipids and lipid-like molecules	Fatty Acyls	Fatty acids and conjugates	Long-chain fatty acids	8.27679e+06	2.3023e+07	9.28673e+06	1.42014e+07	1.49773e+07	1.08419e+07	8.82665e+06	3.39721e+06	9.73206e+06	8.90053e+06	1.07988e+06	1.57637e+06	6.87579e+06	1.3953e+07	8.33966e+06	3.17735e+06	1.67309	0.742516	0.100407	0.76	0.401891	4.3914	2.13468	0.0781109	1	1.36232	2.62472	1.39217	0.149259	0.933333	1.14972
Com_618_neg	Phenylacetylglycine	C10 H11 N O3	193.074	5.661	192.067	Full match	Full match	Full match	Organic acids and derivatives	Carboxylic acids and derivatives	Amino acids, peptides, and analogues	N-acyl-alpha amino acids	1.77171e+08	1.66677e+08	1.70848e+08	2.04927e+08	1.69308e+08	1.08661e+08	1.04608e+08	1.05578e+08	1.10761e+08	1.02117e+08	1.28391e+08	1.18376e+08	1.2927e+08	1.77786e+08	1.06345e+08	1.25346e+08	1.67179	0.74139	4.48389e-05	1	1.42741	1.41836	0.504228	0.000321963	1	0.975548	1.17867	-0.237162	0.0133944	1	0.548538
Com_9662_pos	Virginiamycin	C28 H35 N3 O7	507.237	5.208	508.244	Invalid mass	No results	No results	Phenylpropanoids and polyketides	Macrolide lactams	Not available	Macrolide lactams	1.12577e+07	6.39298e+06	6.52428e+06	8.89241e+06	1.11651e+07	5.61926e+06	5.71481e+06	4.58804e+06	7.07979e+06	3.56101e+06	9.43051e+06	6.07741e+06	1.01946e+07	8.84649e+06	5.31258e+06	8.5675e+06	1.6652	0.735692	0.0175813	0.92	0.975992	1.03256	0.0462311	0.902058	0.4	0.0982463	1.61268	-0.689461	0.0720271	0.933333	1.10835
Com_5749_pos	7-(2-hydroxypropan-2-yl)-1,4a-dimethyl-decahydronaphthalen-1-ol	C15 H28 O2	257.236	6.704	258.243	Invalid mass	No results	No results					2.0301e+06	2.3002e+06	2.24288e+06	1.97885e+07	2.38183e+06	2.5205e+06	2.66588e+06	5.63496e+06	4.33534e+06	2.13857e+06	2.40481e+06	2.46756e+06	2.38127e+06	5.74869e+06	3.45905e+06	2.41788e+06	1.66193	0.732858	0.890776	0.68	0.0743126	2.37758	1.24949	0.459213	0.733333	0.429029	1.43061	0.516634	0.187718	0.8	0.375373
Com_574_pos	Leucylproline	C11 H20 N2 O3	228.148	5.185	229.155	Full match	No results	Full match	Organic acids and derivatives	Carboxylic acids and derivatives	Amino acids, peptides, and analogues	Dipeptides	3.56256e+08	3.1105e+08	3.49691e+08	4.21326e+08	3.3035e+08	2.00784e+08	2.20379e+08	1.96402e+08	2.309e+08	2.1865e+08	1.99027e+08	2.09737e+08	2.19269e+08	3.53735e+08	2.13423e+08	2.09345e+08	1.65743	0.728952	9.40541e-05	1	1.26514	1.68972	0.756788	0.000139471	1	1.31837	1.01948	0.0278354	0.675215	0.6	0.0897352
Com_920_neg	trans-10-Heptadecenoic acid	C17 H32 O2	314.246	6.963	313.239	Invalid mass	No results	No match	Lipids and lipid-like molecules	Fatty Acyls	Fatty acids and conjugates	Long-chain fatty acids	1.17e+08	1.05459e+08	1.17928e+08	1.03954e+08	1.265e+08	7.5794e+07	6.79106e+07	6.43788e+07	6.44951e+07	7.21888e+07	7.42152e+07	6.96082e+07	6.98635e+07	1.14168e+08	6.89535e+07	7.1229e+07	1.65573	0.727464	7.78444e-06	1	1.32987	1.60283	0.680623	4.12679e-05	1	1.24784	1.033	-0.0468411	0.405898	0.666667	0.111693
Com_16327_neg	Cyclocytidine	C9 H11 N3 O4	225.075	5.551	224.068	No results	No results	Full match	Organic oxygen compounds	Organooxygen compounds	Ethers	Alkyl aryl ethers	3.72142e+06	3.5429e+06	2.75912e+06	2.78996e+06	3.26279e+06	2.12879e+06	1.75213e+06	1.82128e+06	1.99993e+06	2.02007e+06	1.87146e+06	1.7736e+06	2.13586e+06	3.21524e+06	1.94444e+06	1.92698e+06	1.65355	0.725569	0.000292511	1	1.24026	1.66854	0.738588	0.00104164	1	1.27834	1.00906	0.0130184	0.891926	0.466667	0.0406217
Com_1995_neg	N1-morpholinocarbonyl-4-methylbenzene-1-sulfonamide	C12 H16 N2 O4 S	284.083	6.195	283.076	Full match	No results	No results					6.04736e+07	5.93878e+07	6.00757e+07	6.11242e+07	6.10115e+07	3.50292e+07	3.7591e+07	3.39064e+07	3.96938e+07	3.65656e+07	4.15875e+07	3.70305e+07	3.66811e+07	6.04145e+07	3.65572e+07	3.8433e+07	1.6526	0.724741	3.24787e-05	1	1.36487	1.57194	0.65255	0.00703738	1	1.23708	1.05131	-0.072191	0.366204	0.733333	0.162891
Com_728_neg	(±)12(13)-DiHOME	C18 H34 O4	314.246	7.06	313.239	Full match	No results	Full match					1.40102e+08	1.52939e+08	1.43398e+08	1.49145e+08	1.68354e+08	8.86648e+07	8.4225e+07	9.08636e+07	9.57965e+07	9.82315e+07	9.85239e+07	9.21644e+07	8.88582e+07	1.50788e+08	9.15563e+07	9.31822e+07	1.64694	0.719787	2.85228e-06	1	1.32344	1.6182	0.694391	6.0572e-05	1	1.28293	1.01776	-0.0253957	0.674689	0.666667	0.0641802
Com_2901_neg	4-Aminobutyric acid	C4 H9 N O2	103.063	1.331	102.056	No results	No results	Full match	Organic acids and derivatives	Carboxylic acids and derivatives	Amino acids, peptides, and analogues	Gamma amino acids and derivatives	2.12324e+07	8.60168e+06	3.63853e+06	7.74623e+06	1.50199e+07	5.76867e+06	5.00454e+06	6.47108e+06	7.8609e+06	9.04618e+06	1.53205e+07	2.35409e+07	2.59848e+07	1.12477e+07	6.83028e+06	2.16154e+07	1.64675	0.719619	0.322043	0.68	0.386253	0.520358	-0.942424	0.0614872	0.933333	0.889346	3.16464	-1.66204	0.00502292	1	1.49454
Com_1220_neg	6-chloro-2-methyl-4-[(2,3,4,5,6-pentamethylbenzyl)oxy]quinoline	C22 H24 Cl N O	353.159	5.544	352.152	Invalid mass	No results	No results					1.06924e+08	1.07472e+08	1.04074e+08	1.32613e+08	1.02095e+08	6.80153e+07	6.92357e+07	6.89932e+07	6.65993e+07	6.3126e+07	6.21255e+07	6.72173e+07	5.68455e+07	1.10636e+08	6.71939e+07	6.20628e+07	1.64651	0.719413	0.000185257	1	1.20962	1.78264	0.834015	0.000288967	1	1.41678	1.08268	0.114602	0.229051	0.866667	0.2413
Com_2201_neg	8,8'-dicarboxy-1,1'-binaphthalene	C22 H14 O4	342.092	4.981	341.085	Invalid mass	No results	No results					3.05175e+07	4.14356e+07	3.45106e+07	2.87525e+07	3.60523e+07	2.13904e+07	2.58886e+07	1.88554e+07	1.78675e+07	2.00967e+07	3.95255e+07	3.5347e+07	4.14369e+07	3.42537e+07	2.08197e+07	3.87698e+07	1.64525	0.71831	0.00058338	1	1.10415	0.883514	-0.178675	0.15405	0.8	0.290826	1.86217	-0.896984	0.000221222	1	1.66574
Com_611_neg	Gibberellin A7	C19 H22 O5	330.143	5.614	329.135	Invalid mass	No results	No results	Lipids and lipid-like molecules	Prenol lipids	Diterpenoids	C19-gibberellin 6-carboxylic acids	3.61182e+08	3.36009e+08	3.57559e+08	4.53111e+08	3.37781e+08	2.56048e+08	2.08369e+08	2.37352e+08	2.35963e+08	1.94186e+08	2.37043e+08	2.40891e+08	2.38043e+08	3.69128e+08	2.26384e+08	2.38659e+08	1.63054	0.705353	0.000178319	1	1.29562	1.54668	0.629171	0.00135753	1	1.14978	1.05422	-0.0761824	0.311345	0.733333	0.204605
Com_1250_pos	3-amino-2-phenyl-2H-pyrazolo[4,3-c]pyridine-4,6-diol	C12 H10 N4 O2	242.081	5.869	243.088	Full match	No results	No results					9.82891e+07	9.30753e+07	9.87053e+07	9.71667e+07	9.11056e+07	5.96648e+07	5.68749e+07	6.42484e+07	5.63897e+07	5.6829e+07	6.5781e+07	6.73154e+07	5.68993e+07	9.56684e+07	5.88014e+07	6.33319e+07	1.62698	0.702193	8.43844e-07	1	1.37538	1.51059	0.595109	0.010361	1	1.17706	1.07705	-0.107084	0.301934	0.866667	0.257233
Com_946_neg	D-Phenylalanine	C9 H11 N O2	165.079	5.601	164.072	No results	No results	Full match	Organic acids and derivatives	Carboxylic acids and derivatives	Amino acids, peptides, and analogues	Phenylalanine and derivatives	1.70279e+08	1.68081e+08	1.77376e+08	1.9769e+08	1.59471e+08	1.12585e+08	1.06814e+08	1.01567e+08	1.13283e+08	1.03716e+08	1.16586e+08	1.07916e+08	1.09571e+08	1.74579e+08	1.07593e+08	1.11358e+08	1.62259	0.698298	1.37866e-05	1	1.33855	1.56773	0.648679	4.79221e-05	1	1.24988	1.03499	-0.0496193	0.327916	0.733333	0.117157
Com_14013_neg	Dibutyl sebacate	C18 H34 O4	314.246	7.549	313.239	No results	No results	Full match	Lipids and lipid-like molecules	Fatty Acyls	Fatty acid esters	Fatty acid esters	9.7685e+06	1.31341e+07	1.04548e+07	1.11176e+07	1.25831e+07	6.94527e+06	6.55433e+06	7.00737e+06	7.47773e+06	7.25624e+06	7.71291e+06	6.37939e+06	6.38815e+06	1.14116e+07	7.04819e+06	6.82682e+06	1.61908	0.695179	0.000398966	1	1.22803	1.67159	0.741218	0.00192455	1	1.32479	1.03243	0.0460392	0.643381	0.666667	0.107819
Com_4748_pos	(5E)-7-methylidene-10-oxo-4-(propan-2-yl)undec-5-enoic acid	C15 H24 O3	269.199	6.881	270.206	Invalid mass	No results	No results					1.47794e+07	1.77858e+07	1.59516e+07	1.47936e+07	1.70636e+07	9.80001e+06	6.21302e+06	1.11233e+07	1.14391e+07	1.11382e+07	9.63098e+06	8.67546e+06	8.09034e+06	1.60748e+07	9.94274e+06	8.79893e+06	1.61674	0.693085	0.00954421	1	1.06826	1.8269	0.869401	0.000557751	1	1.29067	1.12999	0.176316	0.455215	0.8	0.260338
Com_5741_pos	3-hydroxy-1,5-diphenylpentan-1-one	C17 H18 O2	276.112	7.161	277.119	Invalid mass	No results	No results					2.43999e+08	2.00264e+08	2.37969e+08	2.20972e+08	2.37506e+08	1.24223e+08	1.44511e+08	1.26457e+08	1.34755e+08	1.76147e+08	1.38738e+08	1.42712e+08	1.55428e+08	2.28142e+08	1.41219e+08	1.45626e+08	1.61552	0.692	0.00043241	1	1.27942	1.56663	0.647666	0.000166529	1	1.1857	1.03121	-0.0443339	0.618149	0.666667	0.182555
Com_2733_neg	Estrone	C18 H22 O2	316.164	6.05	315.157	Invalid mass	No results	No results	Lipids and lipid-like molecules	Steroids and steroid derivatives	Estrane steroids	Estrogens and derivatives	4.26263e+07	3.892e+07	4.33727e+07	3.81233e+07	4.37475e+07	2.59783e+07	2.63724e+07	2.29598e+07	2.62053e+07	2.69514e+07	2.97886e+07	3.06357e+07	2.99176e+07	4.13579e+07	2.56934e+07	3.0114e+07	1.60967	0.686765	2.50497e-06	1	1.42967	1.37338	0.457732	0.000198735	1	0.954445	1.17205	-0.229033	0.00354475	1	0.576867
Com_1013_pos	Asp-Phe methyl ester	C14 H18 N2 O5	294.121	5.606	277.118	No results	No results	Full match					2.18093e+08	2.00435e+08	2.31913e+08	2.42461e+08	2.07916e+08	1.35997e+08	1.38221e+08	1.34398e+08	1.37733e+08	1.37878e+08	1.44994e+08	1.49927e+08	1.51625e+08	2.20164e+08	1.36846e+08	1.48849e+08	1.60885	0.686028	0.000132827	1	1.39234	1.47911	0.564728	0.000129572	1	1.15239	1.08771	-0.1213	0.014282	1	0.295989
Com_22371_neg	4-Hydroxyisoleucine	C6 H13 N O3	147.089	1.846	146.082	No results	No results	Full match	Organic acids and derivatives	Carboxylic acids and derivatives	Amino acids, peptides, and analogues	Isoleucine and derivatives	2.31693e+06	2.01216e+06	2.19646e+06	1.90282e+06	3.36462e+06	1.17764e+06	1.64384e+06	1.26333e+06	1.71899e+06	1.52641e+06	1.9148e+06	1.8422e+06	2.12277e+06	2.3586e+06	1.46604e+06	1.95993e+06	1.60882	0.686004	0.00669459	1	1.17161	1.20341	0.267131	0.186029	0.8	0.429574	1.33688	-0.418873	0.0133863	1	0.912175
Com_5953_neg	3-Methyl-2-oxobutanoic acid	C5 H8 O3	116.047	0.537	115.04	No results	No results	Full match	Organic acids and derivatives	Keto acids and derivatives	Short-chain keto acids and derivatives	Short-chain keto acids and derivatives	6.4022e+07	6.72115e+07	1.09638e+08	4.50574e+07	1.08837e+08	3.06204e+07	5.25659e+07	5.44444e+07	5.46545e+07	5.3731e+07	5.61292e+07	5.58812e+07	5.73567e+07	7.89531e+07	4.92032e+07	5.64557e+07	1.60463	0.682243	0.068926	0.84	0.897671	1.3985	0.483877	0.17656	0.8	0.574216	1.1474	-0.198366	0.229828	1	0.414549
Com_17414_pos	Leucine-enkephalin	C28 H37 N5 O7	555.268	6.813	556.275	No results	No results	Full match	Organic acids and derivatives	Carboxylic acids and derivatives	Amino acids, peptides, and analogues	Oligopeptides	816373	779852	3.44419e+06	1.38329e+06	1.20779e+06	1.07125e+06	984822	926347	900725	908485	801691	818122	829156	1.5263e+06	958326	816323	1.59267	0.67145	0.320851	0.6	0.51819	1.86973	0.902827	0.159304	0.666667	0.823527	1.17395	0.231377	0.00639761	1	0.323765
Com_2083_neg	S-Sulfo-L-cysteine	C3 H7 N O5 S2	200.976	1.315	199.969	No results	No results	Full match	Organic acids and derivatives	Carboxylic acids and derivatives	Amino acids, peptides, and analogues	S-sulfo-L-cysteines	2.75858e+07	2.7454e+07	2.92488e+07	3.39929e+07	3.31566e+07	1.48912e+07	2.56279e+07	1.52056e+07	1.9544e+07	1.98174e+07	3.60534e+07	3.89242e+07	4.12112e+07	3.02876e+07	1.90172e+07	3.87296e+07	1.59264	0.671421	0.00546366	1	0.964346	0.782028	-0.354708	0.00634969	1	0.501133	2.03655	-1.02613	0.000981582	1	1.75109
Com_1418_neg	5-Hydroxyindole	C8 H7 N O	133.053	5.716	178.051	No results	No results	Full match	Organoheterocyclic compounds	Indoles and derivatives	Hydroxyindoles	Hydroxyindoles	8.47321e+07	8.47224e+07	8.72828e+07	9.65111e+07	8.32894e+07	6.07859e+07	4.99702e+07	5.57697e+07	5.4315e+07	5.34659e+07	7.88621e+07	8.08279e+07	7.54699e+07	8.73076e+07	5.48613e+07	7.83866e+07	1.59142	0.670317	4.5604e-06	1	1.3964	1.11381	0.155499	0.0184501	1	0.324566	1.42881	-0.514818	8.11599e-05	1	1.29151
Com_989_neg	N-Acetylanthranilic acid	C9 H9 N O3	179.058	5.717	178.051	Full match	Full match	Full match	Benzenoids	Benzene and substituted derivatives	Benzoic acids and derivatives	Benzoic acids	8.47321e+07	8.47224e+07	8.72828e+07	9.65111e+07	8.32894e+07	6.07859e+07	4.99702e+07	5.57697e+07	5.4315e+07	5.34659e+07	7.88621e+07	8.08279e+07	7.54699e+07	8.73076e+07	5.48613e+07	7.83866e+07	1.59142	0.670317	4.5604e-06	1	1.3964	1.11381	0.155499	0.0184501	1	0.324566	1.42881	-0.514818	8.11599e-05	1	1.29151
Com_8799_pos	L-beta-Imidazolelactic acid	C6 H8 N2 O3	156.054	2.267	157.061	No results	No results	Full match	Organoheterocyclic compounds	Azoles	Imidazoles	Imidazolyl carboxylic acids and derivatives	2.00379e+07	2.10832e+07	1.75752e+07	1.73213e+07	2.17196e+07	1.24754e+07	1.20116e+07	1.13336e+07	1.29099e+07	1.28928e+07	2.65337e+06	1.1818e+07	9.93936e+06	1.95475e+07	1.23247e+07	8.13691e+06	1.58605	0.665434	0.000119363	1	0.57718	2.40232	1.26443	0.153648	1	1.34078	1.51466	0.598995	0.33342	0.933333	0.910108
Com_18287_pos	Choline Glycerophosphate	C8 H20 N O6 P	257.102	4.947	258.109	No results	No results	Full match	Lipids and lipid-like molecules	Glycerophospholipids	Glycerophosphocholines	Glycerophosphocholines	7.04027e+06	1.11736e+06	6.97635e+06	6.84151e+06	7.23548e+06	4.24631e+06	2.24267e+06	3.75384e+06	4.12341e+06	4.07029e+06	531108	4.4542e+06	4.07811e+06	5.8422e+06	3.6873e+06	3.02114e+06	1.58441	0.663944	0.47123	0.8	0.288789	1.93377	0.951418	0.367119	0.866667	0.730189	1.2205	0.287474	0.531016	0.533333	0.566296
Com_4879_neg	Royal jelly acid	C10 H18 O3	186.126	6.433	185.118	No results	No results	Full match	Organic acids and derivatives	Hydroxy acids and derivatives	Medium-chain hydroxy acids and derivatives	Medium-chain hydroxy acids and derivatives	3.16747e+07	2.54916e+07	2.88385e+07	2.71745e+07	3.14733e+07	2.57734e+07	1.56444e+07	1.67399e+07	1.64983e+07	1.67495e+07	1.58502e+07	1.91447e+07	1.94155e+07	2.89305e+07	1.82811e+07	1.81368e+07	1.58253	0.662237	0.00388988	0.96	1.16727	1.59513	0.673673	0.00502999	1	1.16111	1.00796	0.0114353	0.959234	0.6	0.101007
Com_14222_pos	VLH	C17 H29 N5 O4	367.222	4.445	184.618	Full match	No results	No results					9.92003e+06	9.41531e+06	9.97662e+06	9.30064e+06	1.07973e+07	4.70017e+06	7.4157e+06	5.07972e+06	6.38117e+06	7.66021e+06	7.61058e+06	6.15097e+06	8.98059e+06	9.88199e+06	6.24739e+06	7.58071e+06	1.58178	0.661547	0.00681744	1	1.21654	1.30357	0.382468	0.121089	1	0.708931	1.21342	-0.279079	0.23203	0.733333	0.646228
Com_1625_neg	Piceatannol	C14 H12 O4	244.077	6.437	243.07	Invalid mass	No results	No results	Phenylpropanoids and polyketides	Stilbenes	Not available	Stilbenes	4.79187e+07	4.61846e+07	4.90503e+07	4.16163e+07	6.19171e+07	3.2077e+07	2.92378e+07	2.94255e+07	3.14453e+07	3.46838e+07	3.60591e+07	3.41806e+07	3.17377e+07	4.93374e+07	3.13739e+07	3.39924e+07	1.57256	0.653117	0.00099388	1	1.29421	1.45142	0.537467	0.00311431	1	1.0679	1.08346	-0.11565	0.160473	0.8	0.280999
Com_2254_pos	Amikacin	C22 H43 N5 O13	585.279	5.268	586.287	Invalid mass	No results	No results					9.25308e+07	6.91969e+06	7.97641e+07	5.31343e+07	9.00057e+07	5.46147e+07	3.85492e+07	3.56973e+07	3.8072e+07	3.82788e+07	2.89989e+07	3.95066e+07	2.45891e+07	6.44709e+07	4.10424e+07	3.10315e+07	1.57084	0.651534	0.762822	0.76	0.23325	2.0776	1.05491	0.424968	0.8	0.455767	1.3226	0.403381	0.16106	0.733333	0.349325
Com_15368_pos	L-Methionine Methyl Ester	C6 H13 N O2 S	163.067	2.079	164.074	No results	No results	Full match					7.94362e+06	6.95234e+06	9.26929e+06	1.04499e+07	8.27364e+06	7.35737e+06	1.0918e+06	6.09453e+06	6.81672e+06	5.99119e+06	458675	494653	547254	8.57776e+06	5.47032e+06	500194	1.56805	0.648974	0.161446	0.96	0.339939	17.1489	4.10004	5.33422e-08	1	1.565	10.9364	3.45107	0.00322921	1	1.45651
Com_870_neg	5-Hydroxyindole-3-acetic acid	C10 H9 N O3	209.069	5.245	208.061	Invalid mass	Invalid mass	No results	Organoheterocyclic compounds	Indoles and derivatives	Indolyl carboxylic acids and derivatives	Indole-3-acetic acid derivatives	1.88399e+07	1.71347e+07	1.83469e+07	2.22485e+07	1.94674e+07	1.26791e+07	1.16106e+07	9.37247e+06	1.49885e+07	1.27634e+07	1.3226e+07	1.14555e+07	1.47679e+07	1.92075e+07	1.22828e+07	1.31498e+07	1.56377	0.645026	0.00179628	1	1.22972	1.46067	0.546627	0.0158855	1	1.03382	1.07058	-0.0983992	0.512852	0.6	0.264863
Com_13130_neg	(2S)-4-Oxo-2-phenyl-3,4-dihydro-2H-chromen-7-yl beta-D-glucopyranoside	C21 H22 O8	448.142	7.032	447.135	Invalid mass	No results	No results					4.99797e+06	4.64001e+06	4.33605e+06	4.36739e+06	5.0582e+06	3.2727e+06	2.73073e+06	2.8844e+06	2.83756e+06	3.30922e+06	3.65191e+06	3.57487e+06	3.65957e+06	4.67992e+06	3.00692e+06	3.62878e+06	1.55638	0.638198	2.88656e-05	1	1.41205	1.28967	0.366999	0.00108393	1	0.812203	1.20681	-0.271199	0.00732434	1	0.728594
Com_1804_neg	Dodecanedioic acid	C12 H22 O4	184.146	6.539	229.145	Invalid mass	No results	No match	Lipids and lipid-like molecules	Fatty Acyls	Fatty acids and conjugates	Medium-chain fatty acids	9.56776e+07	8.52928e+07	8.75879e+07	8.524e+07	8.77454e+07	6.6241e+07	4.6869e+07	6.64876e+07	4.75601e+07	5.69195e+07	4.20384e+07	4.96502e+07	3.88422e+07	8.83087e+07	5.68154e+07	4.35103e+07	1.55431	0.636273	0.00298714	1	0.965129	2.02961	1.0212	0.00639113	1	1.53117	1.30579	0.384926	0.0514124	0.866667	0.671754
Com_19841_neg	7-Hydroxy-4-chromone	C9 H6 O3	162.032	6.243	161.024	No results	No results	Full match	Organoheterocyclic compounds	Benzopyrans	1-benzopyrans	Chromones	2.12001e+06	2.2895e+06	2.33585e+06	2.22337e+06	2.3205e+06	1.57844e+06	1.32156e+06	1.34644e+06	1.48914e+06	1.53134e+06	2.01303e+06	1.93248e+06	1.78958e+06	2.25785e+06	1.45339e+06	1.9117e+06	1.55351	0.635532	3.43098e-05	1	1.42365	1.18107	0.240094	0.0217126	1	0.5408	1.31534	-0.395438	0.00197387	1	1.06185
Com_9243_pos	6,7-dihydro-5H-dibenzo[d,f][1,3]diazepin-6-one	C13 H10 N2 O	210.08	6.802	211.087	Full match	No results	No results					1.51409e+07	1.8846e+07	1.519e+07	1.34499e+07	1.55445e+07	7.32481e+06	1.11786e+07	9.07494e+06	1.30761e+07	9.68326e+06	9.58346e+06	8.77449e+06	1.33799e+07	1.56342e+07	1.00675e+07	1.05793e+07	1.55294	0.634999	0.00614679	1	1.10375	1.47782	0.563468	0.0709816	1	0.987835	1.05083	-0.0715315	0.764761	0.466667	0.250129
Com_1650_neg	3-Iodo-L-tyrosine	C9 H10 I N O3	306.965	2.502	305.958	Invalid mass	No results	No results	Organic acids and derivatives	Carboxylic acids and derivatives	Amino acids, peptides, and analogues	Tyrosine and derivatives	6.69816e+07	8.27343e+07	6.25761e+07	3.21282e+07	9.41836e+07	4.03267e+07	4.6029e+07	3.611e+07	4.88189e+07	4.70926e+07	1.05363e+08	8.70275e+07	7.42558e+07	6.77208e+07	4.36754e+07	8.88822e+07	1.55055	0.632777	0.108774	0.8	0.675155	0.761916	-0.392297	0.180799	0.8	0.58272	2.03506	-1.02507	0.00684978	1	1.48484
Com_2098_pos	4-methoxyphenyl 3,5-dimethyl-1-phenyl-1H-pyrazole-4-carboxylate	C19 H18 N2 O3	322.132	5.756	323.139	Full match	No results	No results					8.71373e+07	1.01188e+08	1.14434e+08	1.1772e+08	9.79981e+07	7.86488e+07	7.2803e+07	7.48217e+07	7.88863e+07	2.94632e+07	4.03402e+07	8.31199e+07	8.09595e+07	1.03695e+08	6.69246e+07	6.81399e+07	1.54944	0.631742	0.0596491	1	0.858045	1.5218	0.60578	0.183179	1	0.811544	1.01816	-0.0259623	0.93373	0.733333	0.14107
Com_9520_pos	TMK	C15 H30 N4 O5 S	360.19	6.117	361.197	Invalid mass	No results	No results					1.78425e+07	1.45692e+07	2.17259e+07	1.23287e+07	1.67898e+07	1.07421e+07	1.08639e+07	9.32881e+06	1.08221e+07	1.20825e+07	1.43968e+07	1.30585e+07	1.2844e+07	1.66512e+07	1.07679e+07	1.34331e+07	1.54638	0.628894	0.00823686	1	1.21342	1.23957	0.309834	0.109692	0.8	0.573338	1.24752	-0.31906	0.00690536	1	0.770302
Com_6489_pos	6β-Oxycodol N-oxide	C18 H23 N O5	333.154	2.347	334.161	Invalid mass	No results	No results	Benzenoids	Phenanthrenes and derivatives	Not available	Phenanthrenes and derivatives	2.97476e+07	2.30327e+07	2.28348e+07	2.30411e+07	2.42427e+07	1.21702e+07	1.69771e+07	1.26007e+07	1.92223e+07	1.85329e+07	1.88857e+07	2.26466e+07	2.62005e+07	2.45798e+07	1.59007e+07	2.25776e+07	1.54583	0.628386	0.00626509	1	1.15639	1.08868	0.12258	0.466195	0.733333	0.24534	1.41992	-0.505806	0.0416027	0.933333	1.13245
Com_2257_neg	8-iso-15-keto Prostaglandin E2	C20 H30 O5	386.18	5.276	385.173	Invalid mass	No results	No results	Lipids and lipid-like molecules	Fatty Acyls	Eicosanoids	Prostaglandins and related compounds	7.06812e+07	7.47199e+07	7.22693e+07	7.60735e+07	6.50026e+07	4.55002e+07	4.73701e+07	4.92277e+07	4.46385e+07	4.62509e+07	3.24028e+07	5.24766e+07	5.56483e+07	7.17493e+07	4.65975e+07	4.68426e+07	1.53977	0.622713	4.71369e-06	1	1.13986	1.53171	0.615145	0.114929	1	1.20509	1.00526	-0.00756833	0.910838	0.666667	0.103244
Com_22987_neg	N1-phenyl-3,3,3-trifluoro-2-(trifluoromethyl)propanamide	C10 H7 F6 N O	278.057	3.763	277.05	Invalid mass	No results	No results					7.29495e+06	4.21664e+06	6.0225e+06	5.63448e+06	5.2387e+06	3.64794e+06	3.38484e+06	3.59846e+06	3.88626e+06	3.9917e+06	2.40407e+06	2.48336e+06	2.21961e+06	5.68145e+06	3.70184e+06	2.36901e+06	1.53476	0.618017	0.00756364	1	0.774371	2.39824	1.26197	0.000283253	1	1.61093	1.56261	0.643957	0.0002039	1	0.994899
Com_173_pos	4-Aminobenzoic acid	C7 H7 N O2	137.048	5.019	138.055	Full match	No results	Full match	Benzenoids	Benzene and substituted derivatives	Benzoic acids and derivatives	Aminobenzoic acids	8.68598e+08	7.76481e+08	8.86817e+08	6.61309e+08	8.43127e+08	5.42962e+08	5.24086e+08	4.53065e+08	5.3664e+08	5.77917e+08	7.82917e+08	7.75393e+08	7.74794e+08	8.07266e+08	5.26934e+08	7.77701e+08	1.53201	0.615422	0.000305095	1	1.27307	1.03802	0.0538287	0.584682	0.733333	0.105014	1.4759	-0.561594	0.000592564	1	1.41004
Com_12583_pos	Spermine	C10 H26 N4	101.108	1.062	203.223	Invalid mass	Invalid mass	No results	Organic nitrogen compounds	Organonitrogen compounds	Amines	Dialkylamines	1.42066e+07	1.01151e+07	6.21482e+06	4.01134e+06	1.26815e+07	4.65318e+06	2.97627e+06	5.48814e+06	8.39808e+06	9.33006e+06	1.43082e+07	2.28889e+07	1.10574e+07	9.44588e+06	6.16914e+06	1.60849e+07	1.53115	0.614615	0.232507	0.76	0.472676	0.587253	-0.767947	0.117538	0.866667	0.701693	2.60731	-1.38256	0.0191245	1	1.38454
Com_4762_neg	THC	C21 H30 O2	314.221	6.278	313.214	Invalid mass	No results	No results	Organoheterocyclic compounds	Benzopyrans	1-benzopyrans	2,2-dimethyl-1-benzopyrans	1.97712e+07	1.91539e+07	2.01435e+07	1.98857e+07	2.12166e+07	1.3452e+07	1.27224e+07	1.26168e+07	1.31416e+07	1.35302e+07	1.60192e+07	1.48593e+07	1.47169e+07	2.00342e+07	1.30926e+07	1.51985e+07	1.53019	0.613713	6.96304e-08	1	1.45097	1.31817	0.398538	0.00152573	1	0.948821	1.16084	-0.215175	0.0144035	1	0.608401
Com_15983_pos	(1R,2R)-trans-N-Boc-1,2-cyclohexanediamine	C11 H22 N2 O2	214.168	6.01	215.176	No results	No results	Full match	Organic nitrogen compounds	Organonitrogen compounds	Cyclohexylamines	Cyclohexylamines	8.46528e+06	8.93353e+06	8.49544e+06	2.55999e+06	7.89439e+06	4.91103e+06	5.45889e+06	3.86412e+06	4.81385e+06	4.77834e+06	5.53474e+06	5.99118e+06	5.01681e+06	7.26973e+06	4.76525e+06	5.51424e+06	1.52557	0.60935	0.233313	0.8	0.650507	1.31835	0.398739	0.478592	0.8	0.40542	1.15718	-0.210612	0.100403	0.933333	0.342377
Com_188_pos	8-Hydroxyquinoline	C9 H7 N O	145.053	5.349	146.06	Full match	Full match	No results	Organoheterocyclic compounds	Quinolines and derivatives	8-hydroxyquinolines	8-hydroxyquinolines	6.18684e+08	5.53046e+08	5.96097e+08	7.09499e+08	5.7805e+08	4.17883e+08	3.81494e+08	3.7855e+08	4.06383e+08	4.18516e+08	4.72268e+08	4.87393e+08	4.55894e+08	6.11075e+08	4.00565e+08	4.71851e+08	1.52553	0.609312	0.000123327	1	1.40689	1.29506	0.373018	0.00222314	1	0.861409	1.17796	-0.236295	0.00156224	1	0.659657
Com_4210_pos	Proline-hydroxyproline	C10 H16 N2 O4	228.111	5.674	229.118	No results	Full match	No results	Organic acids and derivatives	Carboxylic acids and derivatives	Amino acids, peptides, and analogues	Dipeptides	1.22643e+07	1.09319e+07	1.18217e+07	1.04584e+07	2.5014e+07	1.01058e+07	9.88784e+06	8.42276e+06	1.0175e+07	7.70797e+06	7.59015e+06	8.55914e+06	9.4274e+06	1.40981e+07	9.25986e+06	8.52557e+06	1.52249	0.606435	0.0835373	1	0.82446	1.65362	0.725629	0.0476582	1	1.01799	1.08613	0.119195	0.384584	0.733333	0.215914
Com_190_neg	Acetylcarnitine	C9 H17 N O4	203.116	5.752	202.108	No results	No results	Full match	Lipids and lipid-like molecules	Fatty Acyls	Fatty acid esters	Acyl carnitines	6.49083e+08	6.08099e+08	5.41893e+08	7.89311e+08	5.01809e+08	4.52106e+08	4.35661e+08	3.69075e+08	3.62066e+08	4.12402e+08	3.90905e+08	2.86576e+08	3.80316e+08	6.18039e+08	4.06262e+08	3.52599e+08	1.52128	0.605287	0.00333343	1	1.00291	1.75281	0.809669	0.00924926	1	1.37013	1.15219	0.204381	0.273532	0.733333	0.43092
Com_5013_neg	3-Nitro-L-Tyrosine	C9 H10 N2 O5	226.059	5.319	225.052	No results	No results	Full match	Organic acids and derivatives	Carboxylic acids and derivatives	Amino acids, peptides, and analogues	Tyrosine and derivatives	1.4331e+07	1.48447e+07	1.4221e+07	1.76936e+07	1.48858e+07	1.04949e+07	1.08717e+07	9.48153e+06	8.93757e+06	1.01746e+07	1.16291e+07	1.12887e+07	1.26075e+07	1.51952e+07	9.99206e+06	1.18418e+07	1.52073	0.604765	5.45828e-05	1	1.38588	1.28319	0.35973	0.00329678	1	0.823772	1.18512	-0.245035	0.0138754	1	0.679858
Com_15477_neg	(±)8(9)-DiHET	C20 H34 O4	338.243	10.774	337.236	Invalid mass	No results	No results					5.25901e+06	5.71299e+06	4.75279e+06	4.79204e+06	4.92337e+06	3.43995e+06	3.62079e+06	3.00323e+06	3.59468e+06	3.07517e+06	3.29598e+06	2.9142e+06	3.25333e+06	5.08804e+06	3.34676e+06	3.1545e+06	1.52029	0.604343	4.70501e-05	1	1.20722	1.61295	0.689697	0.000301769	1	1.38251	1.06095	0.0853544	0.343108	0.733333	0.19842
Com_131_neg	Inosine-5'-monophosphate (IMP)	C10 H13 N4 O8 P	348.045	5.079	347.038	Invalid mass	No results	No results	Nucleosides, nucleotides, and analogues	Purine nucleotides	Purine ribonucleotides	Purine ribonucleoside monophosphates	5.88556e+08	7.07704e+08	5.87679e+08	5.12295e+08	6.09921e+08	3.99489e+08	3.58413e+08	4.20545e+08	3.77157e+08	4.21996e+08	6.32287e+08	6.50599e+08	6.48113e+08	6.01231e+08	3.9552e+08	6.43666e+08	1.5201	0.604169	0.000303847	1	1.18009	0.934073	-0.0983934	0.229447	0.8	0.216612	1.62739	-0.702562	4.53292e-05	1	1.66121
Com_25881_neg	2-Aminobenzenesulfonic acid	C6 H7 N O3 S	173.015	2.761	172.007	No results	No results	Full match	Benzenoids	Benzene and substituted derivatives	Benzenesulfonic acids and derivatives	Benzenesulfonic acids and derivatives	3.66133e+06	4.1174e+06	4.32367e+06	3.2143e+06	3.82392e+06	2.32558e+06	2.59685e+06	2.58629e+06	2.44765e+06	2.63581e+06	3.37873e+06	3.37494e+06	2.90663e+06	3.82812e+06	2.51843e+06	3.2201e+06	1.52004	0.60411	0.000444086	1	1.36479	1.18882	0.249531	0.0593687	0.866667	0.56345	1.27861	-0.354579	0.0229723	1	0.962998
Com_7376_pos	2-[5-(2-hydroxypropyl)oxolan-2-yl]propanoic acid	C10 H18 O4	240.075	1.957	241.082	Invalid mass	No results	No results					1.07746e+07	3.90769e+06	4.71073e+06	4.54995e+06	6.02728e+06	3.15714e+06	4.18513e+06	3.21706e+06	4.39482e+06	4.78188e+06	5.12938e+06	5.69123e+06	7.36724e+06	5.99406e+06	3.94721e+06	6.06262e+06	1.51856	0.602702	0.11934	0.8	0.755438	0.988692	-0.0164075	0.748364	0.666667	0.216975	1.53593	-0.619109	0.0302735	1	1.07138
Com_116_pos	5-amino-2-(dimethylamino)benzoic acid	C9 H12 N2 O2	180.09	4.923	181.098	Full match	No results	No results					1.22656e+09	1.00284e+09	1.27503e+09	1.4198e+09	1.32715e+09	7.74273e+08	8.1178e+08	7.42223e+08	8.95686e+08	8.94252e+08	8.91092e+08	8.87021e+08	7.24279e+08	1.25028e+09	8.23643e+08	8.34131e+08	1.51798	0.602157	0.000640352	1	1.2166	1.4989	0.583902	0.00744365	1	1.19071	1.01273	-0.0182553	0.896684	0.4	0.060519
Com_19_pos	1-Stearoylglycerol	C21 H42 O4	358.308	10.777	381.297	Full match	Full match	No results	Lipids and lipid-like molecules	Glycerolipids	Monoradylglycerols	1-monoacylglycerols	2.77757e+09	6.98452e+09	3.50444e+09	4.7179e+09	4.91846e+09	3.82802e+09	3.29287e+09	1.34668e+09	3.45981e+09	3.16986e+09	3.7837e+08	6.51247e+08	2.30778e+09	4.58058e+09	3.01945e+09	1.11247e+09	1.51703	0.601246	0.122118	0.8	0.35139	4.1175	2.04177	0.0796593	1	1.37251	2.71419	1.44052	0.135643	0.933333	1.22231
Com_1370_neg	2-Isopropylmalate	C7 H12 O5	176.068	5.502	175.061	No results	No results	Full match	Lipids and lipid-like molecules	Fatty Acyls	Fatty acids and conjugates	Hydroxy fatty acids	5.96289e+07	5.88611e+07	5.93742e+07	8.15199e+07	5.19377e+07	4.10643e+07	4.39887e+07	4.54407e+07	3.86938e+07	3.77945e+07	3.94664e+07	4.23668e+07	3.99093e+07	6.22644e+07	4.13964e+07	4.05808e+07	1.5041	0.588901	0.00337433	1	1.16669	1.53433	0.617608	0.00382639	1	1.22794	1.0201	0.0287067	0.68437	0.533333	0.0887527
Com_1277_neg	Sulfoacetic acid	C2 H4 O5 S	139.978	1.346	138.97	No results	No results	Full match	Organic acids and derivatives	Organic sulfonic acids and derivatives	Organosulfonic acids and derivatives	Organosulfonic acids	6.144e+07	7.31549e+07	7.15114e+07	8.39483e+07	8.59608e+07	4.76478e+07	4.46601e+07	4.57923e+07	6.0893e+07	5.1128e+07	3.73025e+07	3.80484e+07	2.98747e+07	7.52031e+07	5.00242e+07	3.50752e+07	1.50333	0.588165	0.0011661	1	0.83822	2.14405	1.10034	0.00102961	1	1.57788	1.4262	0.512177	0.020093	1	0.876002
Com_980_neg	Glycocholic acid	C26 H43 N O6	465.309	6.845	464.302	Full match	Full match	Full match	Lipids and lipid-like molecules	Steroids and steroid derivatives	Bile acids, alcohols and derivatives	Glycinated bile acids and derivatives	1.09864e+08	1.07413e+08	1.06473e+08	1.00196e+08	1.12639e+08	7.35558e+07	6.60059e+07	6.98292e+07	7.32289e+07	7.54288e+07	7.65555e+07	7.18244e+07	6.86607e+07	1.07317e+08	7.16097e+07	7.23469e+07	1.49864	0.58365	1.41883e-06	1	1.32114	1.48337	0.568874	0.000792565	1	1.29584	1.01029	-0.0147759	0.8054	0.466667	0.0404385
Com_3629_neg	Capryloylglycine	C10 H19 N O3	201.137	6.328	200.129	Full match	No results	No results	Organic acids and derivatives	Carboxylic acids and derivatives	Amino acids, peptides, and analogues	N-acyl-alpha amino acids	1.08212e+08	9.80772e+07	1.04085e+08	1.08478e+08	9.74064e+07	7.63723e+07	6.67354e+07	6.52051e+07	6.89875e+07	6.73282e+07	8.12494e+07	1.06174e+08	8.02242e+07	1.03252e+08	6.89257e+07	8.92157e+07	1.49802	0.583052	4.4365e-06	1	1.35881	1.15733	0.210797	0.230307	0.8	0.51909	1.29437	-0.372255	0.100104	1	1.01204
Com_1014_neg	5-Methyluridine	C10 H14 N2 O6	258.085	2.802	257.078	No results	No results	Full match	Nucleosides, nucleotides, and analogues	Pyrimidine nucleosides	Not available	Pyrimidine nucleosides	2.05591e+08	1.70626e+08	1.50999e+08	1.36125e+08	1.77657e+08	1.09034e+08	1.04913e+08	1.26287e+08	1.1318e+08	1.0899e+08	1.44234e+08	1.46751e+08	1.69058e+08	1.682e+08	1.12481e+08	1.53348e+08	1.49536	0.580496	0.00277074	1	1.24824	1.09685	0.133367	0.363878	0.733333	0.313673	1.36332	-0.447128	0.00847549	1	1.17228
Com_11056_neg	N-Acetyl-aspartic acid	C6 H9 N O5	175.048	2.009	174.041	No results	No results	Full match	Organic acids and derivatives	Carboxylic acids and derivatives	Amino acids, peptides, and analogues	Aspartic acid and derivatives	1.62888e+07	1.67866e+07	1.74196e+07	2.13137e+07	1.55553e+07	9.01203e+06	1.2495e+07	1.07478e+07	1.18597e+07	1.4688e+07	1.30796e+07	1.43303e+07	1.47765e+07	1.74728e+07	1.17605e+07	1.40621e+07	1.48572	0.57116	0.00442646	1	1.22026	1.24254	0.313295	0.0178657	1	0.649034	1.19571	-0.257865	0.0815119	0.866667	0.719382
Com_2472_neg	Rotenone	C23 H22 O6	394.141	5.289	393.134	Full match	No results	No results	Phenylpropanoids and polyketides	Isoflavonoids	Rotenoids	Rotenones	3.86258e+07	3.47133e+07	3.36219e+07	3.8278e+07	3.25583e+07	2.4945e+07	2.41199e+07	2.4872e+07	2.28213e+07	2.29789e+07	2.5529e+07	2.72282e+07	2.62024e+07	3.55595e+07	2.39474e+07	2.63199e+07	1.4849	0.570363	4.60233e-05	1	1.38916	1.35105	0.434082	0.000335145	1	1.0611	1.09907	-0.136281	0.01433	1	0.405579
Com_6446_neg	1-(4-Methoxyphenyl)-2-propanone	C10 H12 O2	164.084	5.684	209.082	No results	No results	Full match					1.30866e+07	1.34667e+07	2.37916e+06	1.65277e+07	1.39044e+07	9.60082e+06	7.40174e+06	7.93769e+06	7.77784e+06	7.33726e+06	1.02959e+07	9.46499e+06	9.83855e+06	1.18729e+07	8.01107e+06	9.86647e+06	1.48206	0.567606	0.576991	0.8	0.309896	1.20336	0.267068	0.986231	0.8	0.172342	1.2316	-0.300538	0.00928474	0.933333	0.364204
Com_1069_neg	2-(3,4-dimethoxyphenyl)ethanamine	C10 H15 N O2	181.11	6.487	180.103	No results	No results	Full match					9.47038e+07	8.71889e+07	9.27782e+07	9.16708e+07	8.84105e+07	6.40984e+07	5.85435e+07	6.08214e+07	6.12044e+07	6.21888e+07	7.78057e+07	7.45617e+07	7.91095e+07	9.09505e+07	6.13713e+07	7.7159e+07	1.48197	0.567516	7.65944e-08	1	1.46289	1.17874	0.237247	0.00106689	1	0.614677	1.25725	-0.330269	0.000259953	1	1.02045
Com_103_neg	3-methyl-5-oxo-5-(4-toluidino)pentanoic acid	C13 H17 N O3	235.121	6.008	234.114	Full match	No results	No results					1.01707e+09	9.61394e+08	9.91317e+08	1.005e+09	1.04569e+09	6.74302e+08	6.90705e+08	6.61777e+08	6.79269e+08	6.91856e+08	8.23299e+08	7.7873e+08	7.66609e+08	1.00409e+09	6.79582e+08	7.89546e+08	1.47752	0.563177	1.33316e-07	1	1.46351	1.27174	0.346801	0.001079	1	0.907636	1.16181	-0.216376	0.0115736	1	0.67241
Com_22972_neg	4-(octyloxy)benzoic acid	C15 H22 O3	268.168	6.771	267.161	Invalid mass	No results	No results					2.469e+06	1.05676e+06	2.4705e+06	2.24265e+06	2.40557e+06	1.62221e+06	1.15773e+06	1.47602e+06	1.50444e+06	1.44951e+06	1.74182e+06	2.49308e+06	1.78679e+06	2.1289e+06	1.44198e+06	2.00723e+06	1.47637	0.562052	0.101366	0.8	0.81515	1.06061	0.0849009	0.89825	0.533333	0.0867942	1.39199	-0.477151	0.087074	1	0.892487
Com_20128_pos	DGMG (18:2)	C33 H58 O14	678.384	4.986	340.199	No results	No results	Full match					3.66344e+06	2.85613e+06	2.84348e+06	4.26019e+06	3.37193e+06	2.10904e+06	2.9585e+06	2.25933e+06	2.01376e+06	2.17493e+06	2.19463e+06	2.28983e+06	3.48116e+06	3.39904e+06	2.30311e+06	2.65521e+06	1.47584	0.561541	0.00555872	0.92	1.07115	1.28014	0.356301	0.215159	0.8	0.717763	1.15288	-0.205239	0.485431	0.8	0.43179
Com_1887_pos	3-(dimethylamino)-2-[3-(trifluoromethyl)phenyl]acrylonitrile	C12 H11 F3 N2	240.09	6.224	241.097	Invalid mass	No results	No results					7.6295e+07	6.77548e+07	6.83335e+07	6.40236e+07	7.63814e+07	4.36947e+07	4.66341e+07	4.44016e+07	4.63485e+07	5.82938e+07	6.01515e+07	5.70944e+07	5.77461e+07	7.05577e+07	4.78745e+07	5.83307e+07	1.4738	0.559544	0.000434379	1	1.35318	1.20961	0.274548	0.00371701	1	0.658084	1.21841	-0.284996	0.0153059	0.866667	0.846683
Com_1005_neg	3-(methylsulfanyl)-5H-[1,2,4]triazino[5,6-b]indole	C10 H8 N4 S	216.046	6.055	215.038	Invalid mass	No results	No results					9.14608e+07	8.5419e+07	8.7369e+07	7.96107e+07	9.82022e+07	6.03885e+07	5.80905e+07	5.58138e+07	6.13311e+07	6.44693e+07	6.96102e+07	6.48835e+07	6.43813e+07	8.84123e+07	6.00186e+07	6.62916e+07	1.47308	0.558838	3.60446e-05	1	1.38073	1.33369	0.415421	0.000549919	1	1.03124	1.10452	-0.143417	0.032933	0.933333	0.428858
Com_21335_neg	N-METHYL (-)EPHEDRINE	C11 H17 N O	179.131	6.34	178.124	No results	No results	Full match					1.68342e+06	1.87159e+06	1.55318e+06	1.78161e+06	1.71391e+06	1.06603e+06	1.09898e+06	1.0808e+06	1.3672e+06	1.232e+06	1.21302e+06	1.19911e+06	1.19028e+06	1.72074e+06	1.169e+06	1.2008e+06	1.47197	0.557752	0.000267771	1	1.28828	1.43299	0.519033	0.000244741	1	1.192	1.0272	-0.0387189	0.547684	0.6	0.166538
Com_4188_neg	Butylparaben	C11 H14 O3	194.094	6.492	193.087	Full match	No results	No results	Benzenoids	Benzene and substituted derivatives	Benzoic acids and derivatives	p-Hydroxybenzoic acid alkyl esters	2.33618e+07	2.43082e+07	2.47531e+07	2.61946e+07	2.296e+07	1.57756e+07	1.62258e+07	1.81496e+07	1.56584e+07	1.68744e+07	1.88605e+07	1.99671e+07	1.96155e+07	2.43156e+07	1.65367e+07	1.9481e+07	1.4704	0.556205	5.53823e-06	1	1.43353	1.24817	0.319811	0.000250603	1	0.825713	1.17804	-0.236394	0.00213219	1	0.734215
Com_11559_pos	6-Pentyl-2H-pyran-2-one	C10 H14 O2	166.096	1.215	167.104	Invalid mass	No results	No results					5.21696e+06	360752	273912	299388	1.68956e+06	402001	317192	716039	1.52967e+06	2.37556e+06	3.24024e+06	4.6567e+06	7.49764e+06	1.56811e+06	1.06809e+06	5.13153e+06	1.46814	0.553994	0.946974	0.6	0.112354	0.305584	-1.71036	0.0316095	0.866667	1.04911	4.80439	-2.26435	0.00764064	1	1.21162
Com_10441_pos	Obscurolide A1	C15 H17 N O5	323.14	5.139	324.146	Invalid mass	No results	No results	Benzenoids	Benzene and substituted derivatives	Benzoic acids and derivatives	Aminobenzoic acids	6.18954e+06	9.10496e+06	9.82204e+06	7.3908e+06	7.35825e+06	5.40829e+06	5.63393e+06	5.3127e+06	5.20583e+06	5.63923e+06	5.79464e+06	6.2528e+06	7.93942e+06	7.97312e+06	5.44e+06	6.66228e+06	1.46565	0.551539	0.0100517	1	1.18842	1.19676	0.259128	0.224714	0.733333	0.568246	1.22469	-0.292411	0.17437	1	0.74847
Com_554_neg	Methyl nicotinate	C7 H7 N O2	137.047	5.716	136.04	No results	No results	Full match	Organoheterocyclic compounds	Pyridines and derivatives	Pyridinecarboxylic acids and derivatives	Pyridinecarboxylic acids	1.68189e+08	1.67877e+08	1.6886e+08	1.87165e+08	1.67187e+08	1.28679e+08	1.07333e+08	1.12158e+08	1.19003e+08	1.19318e+08	1.70065e+08	1.63051e+08	1.56414e+08	1.71856e+08	1.17298e+08	1.63177e+08	1.46512	0.551015	1.6059e-05	1	1.35251	1.05319	0.0747592	0.17447	0.733333	0.186624	1.39113	-0.476256	0.000156219	1	1.40356
Com_21424_neg	Tryptophanol	C11 H14 N2 O	190.11	5.067	189.103	No results	No results	Full match	Organoheterocyclic compounds	Indoles and derivatives	Indoles	3-alkylindoles	1.35271e+06	1.49578e+06	1.43477e+06	1.16561e+06	1.26296e+06	754943	709094	765501	824677	1.53631e+06	1.28927e+06	1.33269e+06	1.5368e+06	1.34236e+06	918105	1.38625e+06	1.4621	0.548046	0.038612	0.8	0.972221	0.96834	-0.0464144	0.656982	0.4	0.082262	1.50991	-0.59446	0.0302209	0.866667	1.27238
Com_11527_neg	XMP	C10 H13 N4 O9 P	364.04	2.913	363.033	No results	No results	Full match	Nucleosides, nucleotides, and analogues	Purine nucleotides	Purine ribonucleotides	Purine ribonucleoside monophosphates	8.21303e+06	9.694e+06	9.21386e+06	4.38018e+06	6.77395e+06	4.63901e+06	5.38133e+06	5.7114e+06	4.53387e+06	5.99859e+06	1.0111e+07	9.96736e+06	1.12642e+07	7.655e+06	5.25284e+06	1.04475e+07	1.45731	0.543305	0.0739214	0.8	0.686119	0.732711	-0.448684	0.0724084	1	0.696341	1.98892	-0.991989	5.15643e-05	1	1.64424
Com_986_neg	N-Acetyl-L-tyrosine	C11 H13 N O4	223.084	5.266	222.077	Full match	Full match	Full match	Organic acids and derivatives	Carboxylic acids and derivatives	Amino acids, peptides, and analogues	Tyrosine and derivatives	9.69091e+07	8.68021e+07	8.97616e+07	9.90404e+07	8.97996e+07	6.8306e+07	6.33801e+07	5.91414e+07	6.56489e+07	6.09228e+07	6.94439e+07	7.09127e+07	6.91547e+07	9.24626e+07	6.34798e+07	6.98371e+07	1.45657	0.542571	6.06158e-06	1	1.40074	1.32397	0.404875	0.000180793	1	1.04672	1.10015	-0.137696	0.0173002	1	0.43286
Com_14224_pos	N1-(2,4-difluorophenyl)-2-(cyclohexylamino)-2-thioxoacetamide	C14 H16 F2 N2 O S	298.093	7.405	299.1	Invalid mass	No results	No results					1.69313e+08	1.48446e+08	1.61671e+08	1.74427e+08	1.67145e+08	1.14129e+08	1.14699e+08	1.01993e+08	1.15782e+08	1.17409e+08	1.16494e+08	1.09544e+08	1.08992e+08	1.642e+08	1.12803e+08	1.11677e+08	1.45564	0.541658	8.95654e-06	1	1.28521	1.47032	0.556129	3.5453e-05	1	1.32393	1.01008	0.0144716	0.7902	0.6	0.0463876
Com_5253_pos	Glu-Glu	C10 H16 N2 O7	276.096	5.046	277.103	No results	No results	Full match	Organic acids and derivatives	Carboxylic acids and derivatives	Amino acids, peptides, and analogues	Dipeptides	2.50157e+07	1.95985e+07	2.1924e+07	2.35553e+07	2.48603e+07	1.6123e+07	1.48925e+07	1.74223e+07	1.51422e+07	1.56507e+07	1.33616e+07	1.55339e+07	1.39544e+07	2.29908e+07	1.58462e+07	1.42833e+07	1.45087	0.536922	0.000292038	1	1.11971	1.60962	0.686723	0.000501019	1	1.44474	1.10942	0.149801	0.127253	0.866667	0.37896
Com_2650_neg	N1-{3-[3-(2,6-dichlorophenyl)isoxazol-5-yl]phenyl}acetamide	C17 H12 Cl2 N2 O2	173.016	5.122	345.025	Invalid mass	No results	No results					4.07271e+07	5.15151e+07	4.491e+07	3.78674e+07	4.0785e+07	2.58475e+07	3.63995e+07	2.56525e+07	3.02628e+07	3.06991e+07	5.75296e+07	4.53287e+07	4.81817e+07	4.31609e+07	2.97723e+07	5.03467e+07	1.4497	0.535757	0.00227061	1	0.990766	0.857274	-0.222171	0.15453	0.866667	0.41169	1.69106	-0.757928	0.00283237	1	1.67591
Com_242_neg	Perillic acid	C10 H14 O2	166.099	6.336	165.092	Full match	No results	Full match	Lipids and lipid-like molecules	Prenol lipids	Monoterpenoids	Menthane monoterpenoids	4.13115e+08	3.3219e+08	4.01156e+08	3.98876e+08	3.62938e+08	2.46848e+08	2.49123e+08	3.04512e+08	2.57706e+08	2.63877e+08	2.74709e+08	2.08468e+08	3.19812e+08	3.81655e+08	2.64413e+08	2.67663e+08	1.4434	0.529475	0.000167429	1	1.14367	1.42588	0.511853	0.087321	1	1.15073	1.01229	-0.0176222	0.999247	0.6	0.0361504
Com_1874_neg	Levodopa	C9 H11 N O4	197.069	5.441	178.051	No results	No results	Full match					4.99653e+07	5.44418e+07	5.35725e+07	5.49593e+07	5.44116e+07	3.48874e+07	4.02114e+07	3.63816e+07	3.8002e+07	3.57674e+07	3.81641e+07	4.17689e+07	3.75195e+07	5.34701e+07	3.705e+07	3.91508e+07	1.44319	0.529261	5.3711e-06	1	1.36578	1.36575	0.44969	0.0031659	1	1.16696	1.0567	-0.0795709	0.251464	0.8	0.24606
Com_1878_neg	Hippuric acid	C9 H9 N O3	179.058	5.44	178.051	No results	No results	Full match	Benzenoids	Benzene and substituted derivatives	Benzoic acids and derivatives	Hippuric acids	4.99653e+07	5.44418e+07	5.35725e+07	5.49593e+07	5.44116e+07	3.48874e+07	4.02114e+07	3.63816e+07	3.8002e+07	3.57674e+07	3.81641e+07	4.17689e+07	3.75195e+07	5.34701e+07	3.705e+07	3.91508e+07	1.44319	0.529261	5.3711e-06	1	1.36578	1.36575	0.44969	0.0031659	1	1.16696	1.0567	-0.0795709	0.251464	0.8	0.24606
Com_2371_neg	DL-m-Tyrosine	C9 H11 N O3	181.074	5.186	180.066	No results	No results	Full match	Organic acids and derivatives	Carboxylic acids and derivatives	Amino acids, peptides, and analogues	Phenylalanine and derivatives	4.47279e+07	4.4491e+07	4.38671e+07	5.24202e+07	4.43142e+07	3.39744e+07	3.06569e+07	2.96809e+07	3.31098e+07	3.1859e+07	3.3596e+07	3.39495e+07	3.47724e+07	4.59641e+07	3.18562e+07	3.4106e+07	1.44286	0.528932	3.80183e-05	1	1.36139	1.34768	0.430482	0.000522462	1	1.10979	1.07062	-0.0984502	0.0463424	0.866667	0.309276
Com_3754_pos	2-(4,4-diphenyl-1-piperidinobuta-1,3-dienyl)phenyl acetate	C29 H29 N O2	423.216	6.573	424.223	Invalid mass	No results	No results					2.3883e+07	3.11809e+07	2.7156e+07	1.64228e+07	2.93756e+07	1.76817e+07	1.75673e+07	1.16048e+07	1.73877e+07	2.51247e+07	3.70984e+07	3.82027e+07	3.704e+07	2.56037e+07	1.78732e+07	3.7447e+07	1.43251	0.51855	0.0609776	0.8	0.660718	0.68373	-0.548502	0.0236538	1	0.738518	2.09515	-1.06705	0.00316905	1	1.66981
Com_2316_pos	Methyl cinnamate	C10 H10 O2	162.068	5.793	163.075	Full match	No results	No results	Phenylpropanoids and polyketides	Cinnamic acids and derivatives	Cinnamic acid esters	Cinnamic acid esters	4.58464e+07	3.86367e+07	4.59215e+07	5.77243e+07	3.57413e+07	3.23897e+07	2.70167e+07	4.43001e+07	2.72674e+07	2.56337e+07	3.52851e+07	3.44039e+07	3.52947e+07	4.47741e+07	3.13215e+07	3.49946e+07	1.4295	0.515508	0.0237307	0.92	1.0436	1.27946	0.355532	0.0480516	1	0.675173	1.11727	-0.159977	0.257653	0.8	0.487034
Com_5652_neg	3-Methoxytyramine	C9 H13 N O2	167.095	6.253	166.087	No results	No results	Full match	Benzenoids	Phenols	Methoxyphenols	Methoxyphenols	1.37447e+07	1.34305e+07	1.41867e+07	1.31714e+07	1.39177e+07	1.02259e+07	9.40003e+06	8.79999e+06	9.66524e+06	9.82509e+06	1.19891e+07	1.23198e+07	1.21973e+07	1.36902e+07	9.58325e+06	1.21687e+07	1.42855	0.514556	1.43799e-05	1	1.43291	1.12503	0.169965	0.000277105	1	0.473972	1.26979	-0.344591	0.000343415	1	1.15197
Com_24558_pos	lipoamide	C8 H15 N O S2	205.06	3.346	206.067	No results	No results	Full match	Organoheterocyclic compounds	Dithiolanes	Lipoamides	Lipoamides	4.26542e+06	2.54178e+06	1.59102e+06	1.83533e+06	3.59929e+06	2.46561e+06	962526	2.08572e+06	2.20737e+06	1.96655e+06	3.98271e+06	3.25168e+06	5.22342e+06	2.76657e+06	1.93756e+06	4.1526e+06	1.42786	0.513859	0.222942	0.68	0.490306	0.666225	-0.585919	0.0977654	0.8	0.698311	2.14322	-1.09978	0.011013	1	1.39235
Com_571_pos	QLH	C17 H28 N6 O5	396.212	2.37	397.22	Full match	No results	No results					2.78433e+08	2.40022e+08	2.36575e+08	2.2122e+08	2.44253e+08	1.96465e+08	2.46886e+08	1.66964e+08	2.38626e+08	7.97066e+06	2.796e+08	2.90927e+08	3.55854e+08	2.44101e+08	1.71382e+08	3.08793e+08	1.4243	0.510256	0.289392	0.76	0.57246	0.790498	-0.339166	0.0679089	1	0.16464	1.80178	-0.849422	0.191071	1	0.9104
Com_2582_pos	2-[3-methyl-2-(methylimino)-4-oxo-1,3-thiazolan-5-yl]acetic acid	C7 H10 N2 O3 S	202.042	4.849	203.049	Full match	No results	No results					4.13791e+07	3.77177e+07	4.43404e+07	4.03513e+07	3.91947e+07	2.64577e+07	3.04541e+07	2.66635e+07	2.6799e+07	3.25603e+07	3.70933e+07	3.41713e+07	3.3182e+07	4.05966e+07	2.85869e+07	3.48155e+07	1.42011	0.506005	0.00023643	1	1.36593	1.16605	0.22163	0.0190365	1	0.597569	1.21788	-0.284376	0.0102479	1	0.925615
Com_7208_neg	2-Phenylpropionic acid	C9 H10 O2	150.068	6.336	149.061	No results	No results	Full match	Phenylpropanoids and polyketides	Phenylpropanoic acids	Not available	Phenylpropanoic acids	1.53107e+07	1.28475e+07	1.07931e+07	1.5287e+07	1.02557e+07	1.10517e+07	1.10268e+07	8.58853e+06	7.30103e+06	7.47919e+06	7.41073e+06	6.05855e+06	8.98055e+06	1.28988e+07	9.08945e+06	7.48328e+06	1.4191	0.504972	0.0214793	0.84	0.827407	1.72368	0.785494	0.0170604	1	1.2841	1.21463	0.280522	0.252419	0.733333	0.545791
Com_21895_pos	3-(3,4-dimethoxyphenyl)-1-(2-hydroxy-4,6-dimethoxyphenyl)propan-1-one	C19 H22 O6	368.117	1.769	369.124	Invalid mass	No results	No results					4.34259e+06	4.09997e+06	3.41003e+06	2.87846e+06	3.97569e+06	2.30926e+06	2.91514e+06	2.2989e+06	2.48593e+06	3.185e+06	3.18689e+06	3.83957e+06	2.48837e+06	3.74135e+06	2.63885e+06	3.17161e+06	1.4178	0.503651	0.00826824	0.92	1.06122	1.17964	0.238343	0.31863	0.8	0.537554	1.20189	-0.265308	0.296959	0.866667	0.650161
Com_3478_neg	Dl-3-Hydroxy-kynurenine	C10 H12 N2 O4	224.08	5.185	223.072	No results	No results	Full match	Organic oxygen compounds	Organooxygen compounds	Carbonyl compounds	Alkyl-phenylketones	2.63314e+07	2.22838e+07	2.40165e+07	2.98589e+07	2.19704e+07	1.86689e+07	1.90949e+07	1.59753e+07	1.67902e+07	1.73772e+07	1.76712e+07	1.77744e+07	1.97898e+07	2.48922e+07	1.75813e+07	1.84118e+07	1.41583	0.501651	0.00163868	1	1.23923	1.35197	0.435064	0.00483782	1	1.07525	1.04724	-0.0665869	0.386636	0.733333	0.202823
Com_1012_neg	Indoxylsulfuric acid	C8 H7 N O4 S	213.01	4.945	258.008	No results	No results	Full match	Organic acids and derivatives	Organic sulfuric acids and derivatives	Arylsulfates	Arylsulfates	1.14692e+08	1.17712e+08	1.14109e+08	1.25877e+08	1.25392e+08	8.8376e+07	8.07954e+07	8.01979e+07	8.82675e+07	8.46872e+07	9.70815e+07	1.00028e+08	7.98826e+07	1.19556e+08	8.44648e+07	9.23307e+07	1.41546	0.50127	2.65641e-06	1	1.34836	1.29487	0.37281	0.054664	1	1.02441	1.09313	-0.12846	0.351159	0.666667	0.399251
Com_11407_neg	Bisphenol A	C15 H16 O2	228.115	6.002	227.108	No results	No results	Full match	Benzenoids	Benzene and substituted derivatives	Diphenylmethanes	Bisphenols	5.89676e+06	5.06047e+06	4.56382e+06	3.8959e+06	6.15896e+06	3.92965e+06	3.82226e+06	3.16142e+06	3.20023e+06	3.97209e+06	3.96447e+06	3.09906e+06	3.6625e+06	5.11518e+06	3.61713e+06	3.57535e+06	1.41415	0.499939	0.011901	0.92	1.03919	1.43068	0.516702	0.0209184	0.933333	1.09395	1.01169	0.0167633	0.901274	0.6	0.0441062
Com_10439_neg	Spiculisporic Acid	C17 H28 O6	328.189	7.35	327.182	No results	No results	Full match	Organic acids and derivatives	Carboxylic acids and derivatives	Tricarboxylic acids and derivatives	Tricarboxylic acids and derivatives	4.92293e+06	6.05283e+06	5.23184e+06	4.45095e+06	5.79292e+06	3.89847e+06	3.8552e+06	2.40246e+06	3.98072e+06	4.64216e+06	3.6704e+06	3.80669e+06	4.06104e+06	5.29029e+06	3.7558e+06	3.84604e+06	1.40857	0.494227	0.0283766	0.96	1.02637	1.37552	0.459973	0.00287695	1	0.904743	1.02403	-0.0342536	0.710244	0.6	0.230379
Com_5748_neg	Taurochenodeoxycholic acid	C26 H45 N O6 S	499.297	7.451	498.29	Full match	No results	Full match	Lipids and lipid-like molecules	Steroids and steroid derivatives	Bile acids, alcohols and derivatives	Taurinated bile acids and derivatives	1.46312e+07	1.46833e+07	1.47832e+07	1.3045e+07	1.65522e+07	1.02678e+07	1.02104e+07	9.8431e+06	1.07325e+07	1.13044e+07	9.98166e+06	8.99264e+06	9.29704e+06	1.4739e+07	1.04716e+07	9.42378e+06	1.40751	0.493149	0.000147828	1	1.12097	1.56402	0.645259	0.000107137	1	1.47804	1.11119	0.15211	0.0493837	0.933333	0.419145
Com_26273_neg	Dithranol	C14 H10 O3	226.063	6.364	225.056	No results	No results	Full match	Benzenoids	Anthracenes	Not available	Anthracenes	356983	600929	519816	334954	400150	319299	308472	305404	308268	331940	275339	276559	276376	442567	314677	276091	1.40642	0.492023	0.0468179	1	0.897457	1.60297	0.680749	0.016243	1	1.26589	1.13976	0.188725	0.00102664	1	0.440625
Com_7829_pos	mesityl(piperidin-4-yl)methanone hydrochloride	C15 H21 N O	231.162	6.514	232.17	Full match	No results	No results					1.25319e+07	1.22572e+07	1.40042e+07	1.2081e+07	1.11523e+07	7.87941e+06	8.84411e+06	8.7706e+06	9.54788e+06	9.08187e+06	1.36349e+07	1.06675e+07	9.21085e+06	1.24053e+07	8.82477e+06	1.11711e+07	1.40574	0.491329	0.000122796	1	1.23222	1.11049	0.151192	0.422951	0.733333	0.428079	1.26588	-0.340137	0.181855	0.933333	0.97509
Com_5027_neg	L-Arabinitol	C5 H12 O5	152.069	1.422	303.131	No results	No results	Full match	Organic oxygen compounds	Organooxygen compounds	Carbohydrates and carbohydrate conjugates	Sugar alcohols	2.09901e+07	1.5251e+07	1.37247e+07	1.46294e+07	1.7625e+07	8.53556e+06	1.39323e+07	9.77564e+06	1.31266e+07	1.34025e+07	1.90611e+07	2.29727e+07	2.4192e+07	1.64441e+07	1.17545e+07	2.20753e+07	1.39896	0.484351	0.0263177	0.96	0.754911	0.744908	-0.424866	0.0313904	0.933333	0.672353	1.87803	-0.909217	0.00188342	1	1.69882
Com_1330_neg	N-(2,6-Dimethylphenyl)-N-(methoxyacetyl) alanine	C14 H19 N O4	265.132	6.183	264.124	Full match	No results	No results	Organic acids and derivatives	Carboxylic acids and derivatives	Amino acids, peptides, and analogues	N-acyl-alpha amino acids	6.47467e+07	6.5779e+07	6.44226e+07	6.57686e+07	7.86236e+07	4.92354e+07	4.55296e+07	4.51942e+07	5.14717e+07	5.19081e+07	5.55771e+07	5.32214e+07	5.27402e+07	6.78681e+07	4.86678e+07	5.38462e+07	1.39452	0.479766	0.000159829	1	1.35476	1.26041	0.333888	0.00219772	1	0.941944	1.1064	-0.145878	0.02373	1	0.503964
Com_25552_neg	IDP	C10 H14 N4 O11 P2	428.013	6.136	427.006	No results	No results	Full match	Nucleosides, nucleotides, and analogues	Purine nucleotides	Purine ribonucleotides	Purine ribonucleoside diphosphates	1.97927e+06	2.20914e+06	2.0807e+06	2.49641e+06	2.02124e+06	1.51755e+06	1.44763e+06	1.67947e+06	1.55579e+06	1.54315e+06	1.42347e+06	1.47393e+06	1.54965e+06	2.15735e+06	1.54872e+06	1.48235e+06	1.39299	0.478189	0.000365874	1	1.19445	1.45536	0.541379	0.000286098	1	1.35929	1.04477	0.0631898	0.262269	0.733333	0.188812
Com_3126_pos	N-Acetyl-DL-phenylalanine	C11 H13 N O3	207.09	5.7	208.097	No results	No results	Full match	Organic acids and derivatives	Carboxylic acids and derivatives	Amino acids, peptides, and analogues	Phenylalanine and derivatives	4.21127e+07	3.87705e+07	3.39882e+07	4.9522e+07	4.12656e+07	3.00244e+07	3.31999e+07	2.859e+07	2.81685e+07	2.79731e+07	3.41221e+07	3.35726e+07	3.30894e+07	4.11318e+07	2.95912e+07	3.35947e+07	1.39	0.475087	0.00328878	1	1.2699	1.22435	0.292022	0.0323277	0.933333	0.76917	1.13529	-0.183066	0.0133916	0.933333	0.608955
Com_891_neg	3-Ureidopropionic acid	C4 H8 N2 O3	132.053	1.287	131.046	Full match	Full match	Full match	Organic acids and derivatives	Organic carbonic acids and derivatives	Ureas	Ureas	3.66837e+07	3.34564e+07	2.13395e+07	3.52544e+07	4.23801e+07	1.83562e+07	2.28997e+07	2.09438e+07	2.66546e+07	3.28111e+07	6.87617e+07	9.06788e+07	8.63094e+07	3.38229e+07	2.43331e+07	8.19166e+07	1.38999	0.47508	0.067319	0.88	0.416461	0.412894	-1.27616	0.000766406	1	1.16006	3.36647	-1.75124	0.000103998	1	1.87865
Com_22795_neg	D-Glucuronic acid	C6 H10 O7	194.043	5.121	193.036	No results	No results	Full match	Nucleosides, nucleotides, and analogues	Pyrimidine nucleotides	Pyrimidine nucleotide sugars	Pyrimidine nucleotide sugars	1.26002e+06	1.3517e+06	1.33513e+06	1.8325e+06	1.29603e+06	1.0067e+06	978593	1.11109e+06	1.00122e+06	998239	1.09086e+06	1.10825e+06	1.0496e+06	1.41507e+06	1.01917e+06	1.0829e+06	1.38846	0.473486	0.007203	1	1.2159	1.30674	0.385975	0.0176875	1	0.992945	1.06254	-0.0875108	0.067587	0.8	0.28372
Com_18828_neg	Pipecolic acid	C6 H11 N O2	129.079	6.14	257.151	No results	No results	Full match	Organic acids and derivatives	Carboxylic acids and derivatives	Amino acids, peptides, and analogues	Alpha amino acids	3.57504e+06	3.67909e+06	3.30404e+06	3.58615e+06	3.71681e+06	2.8027e+06	2.38188e+06	2.31585e+06	2.47122e+06	2.90603e+06	3.05141e+06	3.0296e+06	2.68096e+06	3.57223e+06	2.57553e+06	2.92065e+06	1.38698	0.471951	0.000734079	1	1.34104	1.22309	0.290532	0.0228621	1	0.826641	1.134	-0.18142	0.0865489	0.866667	0.622849
Com_14290_neg	Asaraldehyde	C10 H12 O4	196.074	6.01	195.066	No results	No results	Full match	Benzenoids	Benzene and substituted derivatives	Benzoyl derivatives	Benzoyl derivatives	4.44467e+06	4.58871e+06	3.93697e+06	3.12674e+06	5.6035e+06	3.65362e+06	3.23767e+06	1.01731e+06	4.09354e+06	3.66054e+06	4.1592e+06	7.03344e+06	3.88296e+06	4.34012e+06	3.13253e+06	5.0252e+06	1.3855	0.470404	0.19497	0.8	0.62567	0.863671	-0.211447	0.586303	0.466667	0.205556	1.6042	-0.681851	0.142461	0.933333	0.983148
Com_3250_pos	6-(Dimethylamino)purine	C7 H9 N5	163.086	4.868	365.135	No results	No results	Full match	Organoheterocyclic compounds	Imidazopyrimidines	Purines and purine derivatives	Xanthines	4.11804e+07	3.04872e+07	3.97028e+07	2.69239e+07	3.43446e+07	2.40217e+07	2.63176e+07	2.36993e+07	2.28274e+07	2.77446e+07	2.76346e+07	2.90792e+07	2.87807e+07	3.45278e+07	2.49221e+07	2.84981e+07	1.38543	0.470329	0.012733	0.96	1.16947	1.21158	0.276888	0.0868246	0.8	0.672084	1.14349	-0.19344	0.0163782	0.933333	0.605243
Com_911_neg	gamma-Glutamylcysteine	C8 H14 N2 O5 S	250.063	3.952	249.055	No results	No results	Full match	Organic acids and derivatives	Carboxylic acids and derivatives	Amino acids, peptides, and analogues	N-acyl-alpha amino acids	3.34669e+08	4.03544e+08	4.43121e+08	3.07695e+08	3.20957e+08	2.36136e+08	2.68829e+08	2.71735e+08	2.2566e+08	3.04642e+08	3.31093e+08	2.93579e+08	3.25464e+08	3.61997e+08	2.614e+08	3.16712e+08	1.38484	0.469716	0.00752491	1	1.15838	1.14299	0.192807	0.171358	0.733333	0.45399	1.2116	-0.27691	0.0240532	0.933333	0.848096
Com_6129_neg	Kynurenic acid	C10 H7 N O3	189.043	4.009	188.035	Full match	Full match	Full match	Organoheterocyclic compounds	Quinolines and derivatives	Quinoline carboxylic acids	Quinoline carboxylic acids	4.9003e+07	5.33332e+07	4.9544e+07	4.47392e+07	5.7146e+07	3.75509e+07	3.74896e+07	3.32772e+07	3.68482e+07	3.81439e+07	4.46332e+07	4.02824e+07	4.2196e+07	5.07531e+07	3.6662e+07	4.23706e+07	1.38435	0.469211	0.000375134	1	1.35865	1.19784	0.260434	0.0128629	1	0.756677	1.15571	-0.208778	0.0152277	1	0.730233
Com_105_pos	L-Phenylalanine	C9 H11 N O2	165.079	5.013	166.086	Full match	Full match	Full match	Organic acids and derivatives	Carboxylic acids and derivatives	Amino acids, peptides, and analogues	Phenylalanine and derivatives	2.1888e+09	1.4289e+09	1.38614e+09	1.52063e+09	1.79121e+09	1.12809e+09	1.16397e+09	1.09663e+09	1.3917e+09	1.22908e+09	1.50645e+09	1.2835e+09	2.20383e+09	1.66314e+09	1.2019e+09	1.66459e+09	1.38376	0.468595	0.016823	0.96	0.933459	0.999124	-0.00126397	0.956999	0.533333	0.158396	1.38497	-0.469859	0.193395	0.933333	1.08544
Com_8045_pos	(4-benzoylpiperidino)[4-(tert-butyl)phenyl]methanone	C23 H27 N O2	349.204	7.151	372.194	Full match	No results	No results					1.31274e+07	1.61232e+07	1.45365e+07	9.88393e+06	1.28291e+07	8.64106e+06	9.04343e+06	1.01082e+07	1.04752e+07	9.89181e+06	1.34954e+07	1.18458e+07	1.03915e+07	1.33e+07	9.63195e+06	1.19109e+07	1.38083	0.465532	0.0148849	0.88	1.10548	1.11663	0.159146	0.392391	0.666667	0.369863	1.23661	-0.306386	0.0892849	0.933333	0.88461
Com_3172_neg	Glycoursodeoxycholic acid	C26 H43 N O5	449.314	7.47	448.307	Full match	Full match	Full match	Lipids and lipid-like molecules	Steroids and steroid derivatives	Bile acids, alcohols and derivatives	Glycinated bile acids and derivatives	2.87989e+07	2.96012e+07	2.77876e+07	2.58341e+07	3.27897e+07	2.0997e+07	1.98449e+07	2.07933e+07	2.16442e+07	2.17595e+07	2.06949e+07	1.94741e+07	1.83786e+07	2.89623e+07	2.10078e+07	1.95159e+07	1.37865	0.463252	0.000480256	1	1.15288	1.48404	0.569528	0.000345191	1	1.43205	1.07645	0.106277	0.147153	0.933333	0.322012
Com_2797_pos	N-(5-acetamidopentyl)acetamide	C9 H18 N2 O2	208.121	3.896	226.155	Invalid mass	No results	No results					8.75947e+07	5.53112e+07	5.11986e+07	3.52153e+07	6.25473e+07	3.56159e+07	4.17575e+07	3.29553e+07	5.35772e+07	4.78103e+07	5.92145e+07	6.07723e+07	9.40456e+07	5.83734e+07	4.23432e+07	7.13441e+07	1.37858	0.46318	0.135123	0.8	0.619769	0.818195	-0.289483	0.340926	0.733333	0.503051	1.6849	-0.752663	0.0505154	1	1.30376
Com_21770_pos	1-Methylhistidine	C7 H11 N3 O2	169.085	1.196	170.092	No results	No results	Full match	Organic acids and derivatives	Carboxylic acids and derivatives	Amino acids, peptides, and analogues	Histidine and derivatives	2.44661e+06	2.1597e+06	2.99644e+06	2.12599e+06	2.20348e+06	1.50052e+06	1.41621e+06	1.46553e+06	2.27283e+06	2.00536e+06	2.03364e+06	1.74045e+06	2.02201e+06	2.38644e+06	1.73209e+06	1.93203e+06	1.37778	0.462347	0.0238284	0.88	1.0449	1.2352	0.304741	0.0464204	1	0.65176	1.11543	-0.157606	0.293055	0.733333	0.518713
Com_12187_pos	FPK	C20 H30 N4 O4	390.227	5.146	391.234	Full match	No results	No results					5.07615e+06	6.82294e+06	7.89696e+06	3.77033e+06	6.10761e+06	3.62457e+06	4.4306e+06	4.50248e+06	5.32206e+06	3.68737e+06	1.25262e+08	5.74424e+06	4.81272e+06	5.9348e+06	4.31342e+06	4.5273e+07	1.37589	0.460368	0.0858967	0.84	0.220753	0.131089	-2.93138	0.457665	0.466667	0.719528	10.4959	-3.39175	0.354304	0.933333	1.12542
Com_1743_pos	N-Tetradecanamide	C14 H29 N O	227.225	8.81	228.232	No results	No results	Full match	Lipids and lipid-like molecules	Fatty Acyls	Fatty amides	Fatty amides	1.4557e+07	8.48763e+07	1.7448e+07	1.68009e+07	2.9796e+07	2.9941e+07	1.74184e+07	1.18254e+07	2.74536e+07	3.2658e+07	1.42507e+07	1.35057e+07	1.52934e+07	3.26956e+07	2.38592e+07	1.435e+07	1.37036	0.45455	0.733956	0.52	0.202798	2.27845	1.18805	0.150278	0.933333	0.738115	1.66267	0.733501	0.0820525	0.8	0.676557
Com_8716_pos	L-Cystine	C6 H12 N2 O4 S2	240.024	1.252	241.031	Full match	Full match	Full match	Organic acids and derivatives	Carboxylic acids and derivatives	Amino acids, peptides, and analogues	L-cysteine-S-conjugates	5.43325e+06	1.07054e+07	1.30508e+07	9.42878e+06	8.33355e+06	6.79806e+06	7.31187e+06	5.89873e+06	7.37207e+06	6.94077e+06	7.42532e+06	5.85761e+06	6.3384e+06	9.39036e+06	6.8643e+06	6.54044e+06	1.368	0.452069	0.134568	0.8	0.747496	1.43574	0.521793	0.0963124	0.8	0.901078	1.04952	0.0697243	0.573145	0.6	0.163405
Com_11161_neg	UDP	C9 H14 N2 O12 P2	404.002	4.704	402.995	No results	No results	Full match	Nucleosides, nucleotides, and analogues	Pyrimidine nucleotides	Pyrimidine nucleotide sugars	Pyrimidine nucleotide sugars	6.77189e+06	7.84774e+06	7.08523e+06	6.80562e+06	8.13816e+06	4.20694e+06	7.89889e+06	5.90947e+06	5.00521e+06	3.8096e+06	9.02174e+06	6.84418e+06	5.87505e+06	7.32973e+06	5.36602e+06	7.24699e+06	1.36595	0.449907	0.0545354	0.84	0.906051	1.01142	0.0163775	0.866636	0.533333	0.0651458	1.35053	-0.433529	0.132197	0.8	1.0182
Com_1447_neg	ST 24:1;O4;T	C26 H45 N O7 S	515.292	6.788	514.285	No results	Full match	Full match					6.79531e+07	6.45897e+07	6.57541e+07	5.80945e+07	7.17895e+07	4.55395e+07	4.41519e+07	5.75393e+07	4.58276e+07	4.80503e+07	4.52189e+07	4.28042e+07	4.34182e+07	6.56362e+07	4.82217e+07	4.38138e+07	1.36113	0.444808	0.000974804	1	1.08698	1.49807	0.583107	8.49795e-05	1	1.41664	1.10061	0.138299	0.1287	0.933333	0.383956
Com_3480_pos	Pantothenic acid	C9 H17 N O5	219.111	5.116	220.118	No results	No results	Full match	Organic oxygen compounds	Organooxygen compounds	Alcohols and polyols	Secondary alcohols	3.10114e+07	2.80469e+07	3.32501e+07	2.59466e+07	2.64308e+07	1.99782e+07	2.07489e+07	1.95369e+07	2.2828e+07	2.32302e+07	2.67172e+07	2.65089e+07	2.99537e+07	2.89372e+07	2.12644e+07	2.77266e+07	1.36082	0.44448	0.00108694	1	1.23073	1.04366	0.0616536	0.54404	0.533333	0.160921	1.30389	-0.382826	0.00424071	1	1.28699
Com_14480_pos	Lobeline	C22 H27 N O2	337.2	6.205	338.207	Invalid mass	No results	No results	Organic oxygen compounds	Organooxygen compounds	Carbonyl compounds	Alkyl-phenylketones	1.60728e+07	1.51718e+07	1.53386e+07	1.39657e+07	1.71571e+07	1.16169e+07	1.10589e+07	9.71889e+06	1.1827e+07	1.30416e+07	1.24003e+07	1.19244e+07	1.0506e+07	1.55412e+07	1.14526e+07	1.16102e+07	1.35699	0.440414	0.00111492	1	1.1987	1.33858	0.4207	0.00928883	1	1.14508	1.01376	-0.0197147	0.828972	0.6	0.0958258
Com_14318_neg	Argininosuccinic acid	C10 H18 N4 O6	244.117	1.344	289.115	Invalid mass	No results	No results	Organic acids and derivatives	Carboxylic acids and derivatives	Amino acids, peptides, and analogues	Aspartic acid and derivatives	5.1576e+06	3.93077e+06	4.36155e+06	4.50208e+06	4.82411e+06	2.55649e+06	4.31225e+06	2.89148e+06	3.41622e+06	3.614e+06	5.00302e+06	4.54084e+06	5.90257e+06	4.55522e+06	3.35809e+06	5.14881e+06	1.35649	0.439881	0.0207662	0.96	0.913066	0.884713	-0.176718	0.25755	0.8	0.350777	1.53326	-0.616598	0.0107452	1	1.51058
Com_5382_pos	SMK	C14 H28 N4 O5 S	728.351	6.473	365.183	Invalid mass	No results	No results					2.11111e+07	2.29046e+07	2.384e+07	1.54272e+07	2.04983e+07	1.4602e+07	1.50737e+07	2.0718e+07	1.8992e+07	7.29279e+06	2.48526e+07	2.00686e+07	2.05621e+07	2.07562e+07	1.53357e+07	2.18278e+07	1.35346	0.436652	0.134365	0.88	0.749238	0.95091	-0.0726197	0.599218	0.466667	0.1219	1.42333	-0.509272	0.0920899	0.866667	1.05263
Com_10641_neg	Corticosterone	C21 H30 O4	392.223	7.2	391.216	Invalid mass	No results	No results	Lipids and lipid-like molecules	Steroids and steroid derivatives	Hydroxysteroids	21-hydroxysteroids	6.71853e+06	7.92465e+06	7.4165e+06	7.56441e+06	9.34794e+06	5.87353e+06	5.4707e+06	5.09518e+06	6.42322e+06	5.99579e+06	6.02118e+06	4.24855e+06	4.61299e+06	7.79441e+06	5.77168e+06	4.96091e+06	1.35046	0.433447	0.00269878	1	0.906081	1.57117	0.651836	0.0290902	1	1.39985	1.16343	0.218389	0.264614	0.733333	0.582199
Com_3201_neg	Formononetin	C16 H12 O4	268.073	5.171	267.066	Full match	No results	No results	Phenylpropanoids and polyketides	Isoflavonoids	O-methylated isoflavonoids	4'-O-methylisoflavones	2.82472e+07	3.18294e+07	3.12139e+07	3.14757e+07	2.87537e+07	2.15579e+07	2.28241e+07	2.37172e+07	2.10578e+07	2.33945e+07	2.28388e+07	2.30424e+07	2.32781e+07	3.0304e+07	2.25103e+07	2.30531e+07	1.34623	0.428923	2.3816e-05	1	1.32314	1.31453	0.394547	0.000268031	1	1.21936	1.02411	-0.0343756	0.349577	0.6	0.132788
Com_12023_neg	N-Carbamyl-L-glutamicacid	C6 H10 N2 O5	190.059	1.327	189.052	No results	No results	Full match	Benzenoids	Benzene and substituted derivatives	Diphenylmethanes	Diphenylmethanes	6.00792e+06	5.96822e+06	5.49584e+06	5.42744e+06	226905	2.83609e+06	3.37473e+06	3.69558e+06	3.59854e+06	3.7186e+06	4.40018e+06	5.39356e+06	5.04493e+06	4.62527e+06	3.44471e+06	4.94622e+06	1.34272	0.425155	0.846539	0.8	0.110624	0.935111	-0.0967906	0.485725	0.8	0.407847	1.43589	-0.521946	0.0067057	1	0.344047
Com_9773_neg	2-Phenylglycine	C8 H9 N O2	151.063	5.063	132.045	No results	No results	Full match	Organic acids and derivatives	Carboxylic acids and derivatives	Amino acids, peptides, and analogues	Alpha amino acids	8.07464e+06	1.11697e+07	9.45847e+06	8.27756e+06	1.83316e+06	5.5742e+06	6.18404e+06	5.81112e+06	5.2412e+06	6.11497e+06	5.55397e+06	5.31581e+06	5.37697e+06	7.7627e+06	5.78511e+06	5.41558e+06	1.34184	0.424215	0.69101	0.8	0.220037	1.4334	0.519442	0.565727	0.8	0.337558	1.06823	0.0952267	0.107935	0.8	0.120888
Com_6173_pos	Guanethidine Monosulfate	C10 H24 N4 O4 S	296.151	5.282	319.14	No results	No results	Full match	Organic acids and derivatives	Organic sulfuric acids and derivatives	Organic sulfuric acids	Organic sulfuric acids	1.32566e+07	1.84952e+07	1.47771e+07	1.39904e+07	1.38764e+07	9.77823e+06	1.14251e+07	1.2733e+07	9.92614e+06	1.16772e+07	1.96203e+07	1.95237e+07	2.03213e+07	1.48791e+07	1.11079e+07	1.98218e+07	1.3395	0.421699	0.00587967	1	0.778404	0.750646	-0.413796	0.00650416	1	0.789635	1.78447	-0.835496	0.000187166	1	1.86798
Com_1835_pos	Ala-Leu	C9 H18 N2 O3	202.132	4.781	203.139	No results	Full match	Full match	Organic acids and derivatives	Carboxylic acids and derivatives	Amino acids, peptides, and analogues	Dipeptides	3.21324e+07	3.029e+07	3.23327e+07	2.80076e+07	3.40102e+07	1.88212e+07	2.54547e+07	2.10067e+07	2.569e+07	2.62284e+07	5.74286e+07	5.94117e+07	7.31e+07	3.13546e+07	2.34402e+07	6.33134e+07	1.33764	0.419691	0.0072741	1	0.492031	0.495228	-1.01383	0.00445233	1	1.16322	2.70106	-1.43353	0.000213338	1	1.97444
Com_17857_pos	4-(cyclohexylmethyl)-6-(2-thienyl)-2,3-dihydropyridazin-3-one hydrate	C15 H18 N2 O S	296.101	2.388	297.108	Invalid mass	No results	No results					3.74199e+06	4.42043e+06	4.21272e+06	3.38922e+06	4.34314e+06	2.87318e+06	3.23385e+06	2.61357e+06	3.21412e+06	3.09949e+06	5.87602e+06	6.65809e+06	7.95184e+06	4.0215e+06	3.00684e+06	6.82865e+06	1.33745	0.419485	0.00237092	1	0.579274	0.588916	-0.763867	0.0103175	1	1.06206	2.27104	-1.18335	0.00413654	1	1.95756
Com_15153_neg	N-Methylhydantoin	C4 H6 N2 O2	114.043	1.335	113.036	No results	No results	Full match	Organoheterocyclic compounds	Azolines	Imidazolines	Imidazolines	6.6647e+06	3.14399e+06	3.04126e+06	6.54661e+06	8.63623e+06	4.15915e+06	4.04833e+06	3.6079e+06	4.46672e+06	4.76882e+06	8.79843e+06	1.02387e+07	1.0258e+07	5.60656e+06	4.21018e+06	9.76503e+06	1.33167	0.413231	0.397686	0.6	0.327437	0.574146	-0.80051	0.0386191	1	0.988703	2.31938	-1.21374	6.22667e-05	1	1.55179
Com_742_pos	N'1-(3-phenylprop-2-enylidene)-3-(4-hydroxyphenyl)propanohydrazide	C18 H18 N2 O2	294.137	6.116	295.144	Full match	No results	No results					1.70871e+08	1.59905e+08	1.71183e+08	1.80522e+08	1.67457e+08	1.3247e+08	1.22112e+08	1.1833e+08	1.3086e+08	1.35204e+08	1.29749e+08	1.37356e+08	1.34401e+08	1.69988e+08	1.27795e+08	1.33835e+08	1.33015	0.411594	3.04214e-05	1	1.35176	1.27013	0.344973	0.000105347	1	1.13476	1.04726	-0.0666217	0.172204	0.733333	0.271637
Com_16782_neg	GW501516	C21 H18 F3 N O3 S2	453.069	2.626	452.062	No results	No results	Full match	Benzenoids	Benzene and substituted derivatives	Phenoxyacetic acid derivatives	Phenoxyacetic acid derivatives	7.39331e+06	8.26928e+06	7.49505e+06	8.62153e+06	8.37892e+06	4.59955e+06	5.93493e+06	8.27188e+06	4.97564e+06	6.41458e+06	6.53215e+06	5.74083e+06	6.57863e+06	8.03162e+06	6.03932e+06	6.28387e+06	1.32989	0.411305	0.0389639	0.88	1.02034	1.27813	0.354037	0.010689	1	0.824984	1.04049	-0.0572685	0.617333	0.666667	0.238917
Com_10419_neg	Quinolinic acid	C7 H5 N O4	167.022	4.955	166.014	No results	No results	Full match	Organoheterocyclic compounds	Pyridines and derivatives	Pyridinecarboxylic acids and derivatives	Pyridinecarboxylic acids	6.08399e+06	5.01803e+06	4.3792e+06	4.33155e+06	5.59873e+06	4.76583e+06	4.30177e+06	4.78767e+06	379576	4.88823e+06	4.29104e+06	4.60882e+06	4.55983e+06	5.0823e+06	3.82462e+06	4.48656e+06	1.32884	0.410167	0.317716	0.76	0.551336	1.13278	0.17987	0.161883	0.733333	0.120154	1.17308	-0.230297	0.412645	0.666667	0.560023
Com_5071_neg	Oxaceprol	C7 H11 N O4	173.069	5.034	172.061	No results	No results	Full match	Organic acids and derivatives	Carboxylic acids and derivatives	Amino acids, peptides, and analogues	Proline and derivatives	2.7398e+07	2.75824e+07	2.73896e+07	2.81482e+07	2.55169e+07	2.02025e+07	2.11898e+07	1.8636e+07	2.00358e+07	2.23464e+07	2.08082e+07	1.97122e+07	2.05377e+07	2.7207e+07	2.04821e+07	2.03527e+07	1.32833	0.409614	0.000141487	1	1.27074	1.33678	0.418758	3.47375e-05	1	1.29936	1.00636	0.0091445	0.894344	0.466667	0.0755244
Com_16333_pos	3-[1-(phenylsulfonyl)-2-pyrrolidinyl]pyridine	C15 H16 N2 O2 S	133.054	5.149	289.098	Invalid mass	No results	No results					3.9039e+06	4.13571e+06	4.23812e+06	4.33304e+06	5.90882e+06	4.18112e+06	3.63872e+06	2.81111e+06	2.87335e+06	3.45176e+06	2.94803e+06	2.97807e+06	3.13275e+06	4.50392e+06	3.39121e+06	3.01962e+06	1.32811	0.409379	0.0261667	0.92	0.890841	1.49155	0.576815	0.00475822	1	1.22935	1.12306	0.167436	0.235507	0.6	0.399687
Com_6427_pos	THJ2201 N-pentanoic acid metabolite	C23 H20 N2 O3	372.144	6.087	373.151	Invalid mass	No results	No results	Benzenoids	Naphthalenes	Naphthalenecarboxylic acids and derivatives	Naphthalenecarboxylic acids and derivatives	2.73044e+07	2.55496e+07	2.56669e+07	2.75498e+07	2.47894e+07	2.00167e+07	1.85159e+07	1.88746e+07	2.01555e+07	2.10417e+07	1.83362e+07	1.94198e+07	1.78758e+07	2.6172e+07	1.97209e+07	1.85439e+07	1.32712	0.408302	1.81049e-05	1	1.18196	1.41135	0.497078	0.000187131	1	1.44479	1.06347	0.0887759	0.128777	0.866667	0.308327
Com_251_pos	tert-Butyl N-[1-(aminocarbonyl)-3-methylbutyl]carbamate	C11 H22 N2 O3	230.163	5.174	231.171	Full match	No results	No results	Organic acids and derivatives	Carboxylic acids and derivatives	Amino acids, peptides, and analogues	Leucine and derivatives	5.37871e+08	5.04195e+08	5.16745e+08	5.77008e+08	5.3487e+08	3.82782e+08	4.14659e+08	3.85363e+08	4.30682e+08	4.12852e+08	4.63294e+08	5.02927e+08	5.33925e+08	5.34138e+08	4.05267e+08	5.00049e+08	1.31799	0.398338	2.66598e-05	1	1.34536	1.06817	0.0951436	0.244829	0.866667	0.326246	1.23387	-0.303194	0.0176151	1	1.22574
Com_10382_pos	Gentisic acid	C7 H6 O4	154.027	9.614	155.034	No results	No results	Full match	Benzenoids	Benzene and substituted derivatives	Benzoic acids and derivatives	Hydroxybenzoic acid derivatives	4.7365e+06	4.19114e+06	2.93012e+06	995217	3.71445e+06	3.50279e+06	2.87208e+06	1.93971e+06	1.03656e+06	3.22141e+06	4.02652e+06	2.87695e+06	5.78267e+06	3.31349e+06	2.51451e+06	4.22871e+06	1.31775	0.398073	0.526167	0.72	0.30448	0.783569	-0.351868	0.38058	0.6	0.46013	1.68172	-0.749941	0.11225	0.866667	0.863265
Com_24120_pos	6-Aminonicotinamide	C6 H7 N3 O	137.059	1.869	138.067	No results	No results	Full match	Organoheterocyclic compounds	Pyridines and derivatives	Pyridinecarboxylic acids and derivatives	Nicotinamides	1.64226e+06	1.51848e+06	1.39674e+06	2.14385e+06	1.44953e+06	728621	1.4623e+06	1.10099e+06	1.46092e+06	1.4364e+06	903616	1.46532e+06	971944	1.63017e+06	1.23785e+06	1.11363e+06	1.31694	0.397191	0.102986	0.8	0.709637	1.46384	0.549759	0.100862	0.866667	0.939726	1.11155	0.152568	0.655272	0.533333	0.368732
Com_7859_pos	6-benzyl-4-oxo-1,4-dihydropyridine-3-carboxamide	C13 H12 N2 O2	250.076	7.394	251.083	Invalid mass	No results	No results					2.79792e+08	2.35196e+08	2.58351e+08	2.98196e+08	2.54829e+08	2.35916e+08	2.39813e+08	6.01575e+07	2.42391e+08	2.30493e+08	2.21965e+08	2.10976e+08	2.1529e+08	2.65273e+08	2.01754e+08	2.16077e+08	1.31483	0.394881	0.236532	0.88	0.663028	1.22768	0.295931	0.00569611	1	0.346248	1.07099	-0.0989496	0.545529	0.8	0.393144
Com_4150_pos	3-(2-methylpropyl)-octahydropyrrolo[1,2-a]pyrazine-1,4-dione	C11 H18 N2 O2	232.121	5.19	233.129	Invalid mass	No results	No match					6.66396e+07	6.55702e+07	6.50447e+07	6.85906e+07	2.18329e+07	5.01963e+07	4.55013e+07	2.62302e+07	5.13411e+07	4.58902e+07	4.57362e+07	4.71312e+07	4.71246e+07	5.75356e+07	4.38318e+07	4.6664e+07	1.31264	0.392477	0.418443	0.8	0.441302	1.23298	0.302144	0.588524	0.8	0.274959	1.06462	-0.0903324	0.509349	0.533333	0.221567
Com_3973_pos	Gly-Tyr	C11 H14 N2 O4	238.095	4.743	239.103	No results	Full match	Full match	Organic acids and derivatives	Carboxylic acids and derivatives	Amino acids, peptides, and analogues	Peptides	2.9529e+07	3.36097e+07	3.36174e+07	2.70125e+07	3.44801e+07	2.11308e+07	2.70965e+07	1.96776e+07	2.53564e+07	2.75773e+07	2.84069e+07	2.73331e+07	2.95585e+07	3.16498e+07	2.41677e+07	2.84328e+07	1.30959	0.389113	0.0125443	0.92	1.12214	1.11314	0.154637	0.0999259	0.733333	0.427654	1.17648	-0.234476	0.0646969	0.933333	0.85841
Com_12956_neg	3-Methyluridine	C10 H14 N2 O6	276.096	5.055	257.078	No results	Invalid mass	No match	Nucleosides, nucleotides, and analogues	Pyrimidine nucleosides	Not available	Pyrimidine nucleosides	5.98341e+06	3.40105e+06	3.21987e+06	5.03747e+06	9.85523e+06	9.1109e+06	3.13786e+06	1.94699e+06	3.61157e+06	3.30265e+06	2.78409e+06	2.379e+06	9.6727e+06	5.49941e+06	4.222e+06	4.94526e+06	1.30256	0.381351	0.356467	0.72	0.39909	1.11206	0.153228	0.670072	0.733333	0.319174	1.17131	-0.228122	0.874411	0.533333	0.130319
Com_709_neg	o-Toluic Acid	C8 H8 O2	136.052	5.271	181.05	No results	No results	Full match					1.36422e+08	1.25028e+08	1.29279e+08	1.46901e+08	1.31473e+08	1.05028e+08	1.03493e+08	9.87786e+07	1.05002e+08	1.01398e+08	9.44353e+07	9.64848e+07	9.33004e+07	1.3382e+08	1.0274e+08	9.47402e+07	1.30252	0.3813	0.000213661	1	1.13858	1.4125	0.49825	8.65776e-05	1	1.4971	1.08444	0.11695	0.00199823	1	0.419149
Com_769_neg	Homovanillic acid	C9 H10 O4	182.058	5.266	181.05	No results	No results	Full match	Benzenoids	Phenols	Methoxyphenols	Methoxyphenols	1.36422e+08	1.25028e+08	1.29279e+08	1.46901e+08	1.31473e+08	1.05028e+08	1.03493e+08	9.87786e+07	1.05002e+08	1.01398e+08	9.44353e+07	9.64848e+07	9.33004e+07	1.3382e+08	1.0274e+08	9.47402e+07	1.30252	0.3813	0.000213661	1	1.13858	1.4125	0.49825	8.65776e-05	1	1.4971	1.08444	0.11695	0.00199823	1	0.419149
Com_1128_neg	Rutarin	C20 H24 O10	470.15	5.336	469.143	Invalid mass	No results	No results	Phenylpropanoids and polyketides	Coumarins and derivatives	Coumarin glycosides	Coumarin glycosides	7.54776e+07	7.39956e+07	6.43797e+07	7.11843e+07	7.73425e+07	6.32859e+07	4.98928e+07	5.90882e+07	5.37931e+07	5.2273e+07	6.82413e+07	6.96047e+07	7.02336e+07	7.24759e+07	5.56666e+07	6.93599e+07	1.30196	0.38069	0.00141761	1	1.24214	1.04493	0.0634006	0.26734	0.8	0.217098	1.24599	-0.317289	0.00574259	1	1.26043
Com_5736_pos	N1-[2-oxo-6-(1H-pyrrol-1-yl)-2H-chromen-3-yl]acetamide	C15 H12 N2 O3	268.085	6.483	269.092	Full match	No results	No results					1.75978e+07	1.78522e+07	2.12875e+07	1.48417e+07	1.89059e+07	1.15621e+07	1.43498e+07	1.21609e+07	1.55689e+07	1.59341e+07	1.75021e+07	1.31336e+07	1.73914e+07	1.8097e+07	1.39152e+07	1.6009e+07	1.30052	0.379094	0.016565	0.92	1.00792	1.13042	0.176864	0.333007	0.866667	0.477622	1.15048	-0.20223	0.291798	0.8	0.670791
Com_6280_neg	Deoxycholic acid	C24 H40 O4	392.293	8.147	391.286	Full match	Full match	Full match	Lipids and lipid-like molecules	Steroids and steroid derivatives	Bile acids, alcohols and derivatives	Dihydroxy bile acids, alcohols and derivatives	9.94724e+06	1.45682e+07	1.16113e+07	1.05339e+07	1.61961e+07	9.55253e+06	8.95438e+06	9.03246e+06	1.03432e+07	1.05215e+07	8.97388e+06	8.4353e+06	8.74209e+06	1.25713e+07	9.6808e+06	8.71709e+06	1.29859	0.376941	0.0571445	0.92	0.847999	1.44215	0.528221	0.0194573	1	1.20696	1.11055	0.15128	0.0368738	0.933333	0.43134
Com_6900_pos	Gatifloxacin	C19 H22 F N3 O4	357.154	5.481	358.161	Invalid mass	No results	No results	Organoheterocyclic compounds	Quinolines and derivatives	Quinoline carboxylic acids	Quinoline carboxylic acids	1.30202e+07	1.2836e+07	1.97202e+07	1.43368e+07	1.16109e+07	1.05497e+07	1.27465e+07	1.14909e+07	1.1067e+07	9.23483e+06	1.65796e+07	1.77557e+07	1.10967e+07	1.43048e+07	1.10178e+07	1.5144e+07	1.29834	0.376666	0.0530577	0.96	0.770004	0.944586	-0.0822454	0.771152	0.533333	0.251095	1.3745	-0.458912	0.163636	0.866667	1.13682
Com_16509_neg	4-Methoxycinnamic Acid	C10 H10 O3	178.063	5.881	177.056	No results	No results	Full match	Phenylpropanoids and polyketides	Cinnamic acids and derivatives	Cinnamic acids	Cinnamic acids	3.13828e+06	2.98855e+06	2.97355e+06	2.88525e+06	2.94098e+06	2.36587e+06	1.75943e+06	2.32539e+06	2.10285e+06	2.94435e+06	2.35749e+06	2.2186e+06	1.80534e+06	2.98532e+06	2.29958e+06	2.12714e+06	1.2982	0.376518	0.0295831	0.92	0.941269	1.40344	0.488972	0.0470026	1	1.18847	1.08107	0.112454	0.570532	0.6	0.289001
Com_2157_pos	4-(2,3-dihydro-1H-indol-1-yl)-1-phenyl-1H-pyrazolo[3,4-d]pyrimidine	C19 H15 N5	313.132	6.345	314.139	Full match	No results	No results					5.77119e+07	5.10796e+07	5.63836e+07	5.40112e+07	5.72712e+07	4.14636e+07	4.16872e+07	3.95425e+07	4.56057e+07	4.46679e+07	5.14861e+07	5.1866e+07	4.76853e+07	5.52915e+07	4.25934e+07	5.03458e+07	1.29813	0.376429	7.27685e-05	1	1.36848	1.09824	0.135187	0.0482074	0.866667	0.491756	1.18201	-0.241242	0.00585431	1	1.05293
Com_2663_pos	(5-L-Glutamyl)-L-Amino Acid	C8 H14 N2 O5	218.09	1.475	219.098	No results	No results	Full match	Organic acids and derivatives	Carboxylic acids and derivatives	Amino acids, peptides, and analogues	N-acyl-alpha amino acids	3.49462e+07	2.66778e+07	2.22456e+07	2.51152e+07	2.77186e+07	1.65374e+07	2.08633e+07	1.75043e+07	2.38523e+07	2.7309e+07	3.2898e+07	4.64886e+07	4.92721e+07	2.73407e+07	2.12133e+07	4.28863e+07	1.28885	0.366083	0.0628789	0.84	0.538126	0.637516	-0.649466	0.0466843	0.933333	0.92528	2.02167	-1.01555	0.00980442	1	1.74348
Com_974_pos	Thr-Leu	C10 H20 N2 O4	232.142	5.194	233.15	No results	No results	Full match	Organic acids and derivatives	Carboxylic acids and derivatives	Amino acids, peptides, and analogues	Dipeptides	8.10522e+07	8.2054e+07	1.63195e+08	1.90444e+08	8.70344e+07	2.8229e+07	1.26065e+08	9.73434e+07	1.28165e+08	8.96933e+07	1.45272e+08	8.50672e+07	1.12857e+08	1.20756e+08	9.38992e+07	1.14399e+08	1.28602	0.362909	0.398253	0.48	0.438182	1.05557	0.0780228	0.979235	0.533333	0.182853	1.21831	-0.284886	0.392272	0.6	0.546039
Com_107_pos	DL-Lysine	C6 H14 N2 O2	146.106	1.182	147.113	Full match	Full match	Full match	Organic acids and derivatives	Carboxylic acids and derivatives	Amino acids, peptides, and analogues	Alpha amino acids	1.13796e+09	6.29964e+08	4.83523e+08	5.79751e+08	9.35934e+08	4.53439e+08	5.23134e+08	4.86647e+08	7.09402e+08	7.6079e+08	8.66387e+08	1.14258e+09	1.3376e+09	7.53427e+08	5.86682e+08	1.11552e+09	1.28422	0.360888	0.281951	0.68	0.420331	0.675403	-0.56618	0.0803157	0.866667	0.818582	1.90141	-0.927068	0.0129892	1	1.45471
Com_6102_neg	Corchorifatty acid F	C18 H32 O5	328.225	6.313	327.218	Full match	No results	No results	Lipids and lipid-like molecules	Fatty Acyls	Lineolic acids and derivatives	Lineolic acids and derivatives	3.82108e+07	2.44346e+07	3.72391e+07	2.45977e+07	3.80976e+07	2.33468e+07	1.54074e+07	4.18106e+07	2.22213e+07	2.38638e+07	2.01378e+07	1.86416e+07	1.83276e+07	3.2516e+07	2.533e+07	1.90357e+07	1.28369	0.360301	0.186456	0.8	0.589348	1.70816	0.772444	0.00693467	1	1.08441	1.33066	0.412142	0.220903	0.8	0.587426
Com_15471_pos	Methyl 3-indolyacetate	C11 H11 N O2	189.079	6.132	207.113	No results	No results	Full match	Organoheterocyclic compounds	Indoles and derivatives	Indolyl carboxylic acids and derivatives	Indole-3-acetic acid derivatives	2.32116e+07	1.5103e+07	1.68874e+07	1.70837e+07	1.6185e+07	1.4087e+07	1.52967e+07	1.1085e+07	1.43479e+07	1.45197e+07	1.4189e+07	1.48185e+07	2.03997e+07	1.76941e+07	1.38673e+07	1.64691e+07	1.27596	0.351586	0.0353926	0.96	0.89852	1.07438	0.103509	0.619563	0.733333	0.298248	1.18762	-0.248078	0.28782	0.733333	0.74929
Com_10853_pos	1-(4-nitrophenyl)-1H-indole	C14 H10 N2 O2	238.078	6.182	239.085	Invalid mass	No results	No results					1.23672e+07	1.18661e+07	1.17575e+07	1.11649e+07	1.40781e+07	8.88769e+06	1.00762e+07	8.98947e+06	1.03248e+07	9.71746e+06	8.5637e+06	9.62741e+06	8.8525e+06	1.22468e+07	9.59913e+06	9.01454e+06	1.27582	0.351426	0.00142647	1	1.07644	1.35856	0.442076	0.00136727	1	1.36481	1.06485	0.0906495	0.236573	0.866667	0.346579
Com_19068_neg	2-[(4-chlorophenyl)sulfonyl]-N,N-dimethylacetamide	C10 H12 Cl N O3 S	262.026	4.046	261.019	Invalid mass	No results	No results					6.61703e+06	6.69081e+06	6.29026e+06	6.78422e+06	7.645e+06	4.93492e+06	6.62318e+06	5.3976e+06	4.63984e+06	5.08422e+06	5.06886e+06	5.33319e+06	5.52422e+06	6.80546e+06	5.33595e+06	5.30876e+06	1.2754	0.350948	0.0110709	0.92	1.09046	1.28193	0.35832	0.00094739	1	1.09001	1.00512	0.00737132	0.976962	0.6	0.0256915
Com_8034_neg	Deoxyguanosine	C10 H13 N5 O4	267.097	4.965	266.09	No results	No results	Full match	Nucleosides, nucleotides, and analogues	Purine nucleotides	Purine deoxyribonucleotides	Purine 2'-deoxyribonucleoside monophosphates	9.42608e+06	1.08029e+07	1.06725e+07	1.10728e+07	1.24426e+07	9.59347e+06	7.65703e+06	8.18577e+06	9.31867e+06	7.92434e+06	3.84432e+06	4.32341e+06	2.505e+06	1.08834e+07	8.53586e+06	3.55758e+06	1.27502	0.350517	0.00485492	0.96	0.343112	3.05921	1.61316	0.0153277	1	1.61637	2.39935	1.26264	0.0256945	1	1.51405
Com_3814_pos	Aflatoxin G1	C17 H12 O7	328.059	6.156	329.066	Full match	No results	No results	Phenylpropanoids and polyketides	Coumarins and derivatives	Furanocoumarins	Difurocoumarolactones	2.46245e+07	2.42439e+07	2.69935e+07	2.34272e+07	2.64571e+07	1.88585e+07	1.8792e+07	1.93417e+07	1.95138e+07	2.22438e+07	2.34609e+07	2.40822e+07	2.28247e+07	2.51493e+07	1.97499e+07	2.34559e+07	1.27338	0.348667	0.000391638	1	1.31373	1.07219	0.100564	0.0703531	0.866667	0.37372	1.18764	-0.248103	0.00305357	1	1.1306
Com_11206_pos	9-HOTrE	C18 H30 O3	294.219	6.971	295.227	No results	No results	Full match	Lipids and lipid-like molecules	Fatty Acyls	Lineolic acids and derivatives	Lineolic acids and derivatives	3.06601e+07	2.95547e+07	3.10513e+07	1.16515e+07	6.14814e+07	2.64482e+07	2.45344e+07	2.36594e+07	2.57981e+07	2.87154e+07	7.8813e+06	2.41995e+07	6.54187e+06	3.28798e+07	2.58311e+07	1.28742e+07	1.27288	0.348093	0.689662	0.8	0.130033	2.55393	1.35272	0.117996	0.933333	1.11413	2.00642	1.00462	0.165259	0.933333	1.16499
Com_21911_neg	DY131	C18 H21 N3 O2	311.164	6.543	310.157	No results	No results	Full match	Benzenoids	Benzene and substituted derivatives	Benzoic acids and derivatives	Benzoic acids and derivatives	3.0102e+06	2.91166e+06	2.94813e+06	3.10266e+06	2.94995e+06	2.2365e+06	2.26916e+06	2.36754e+06	2.32312e+06	2.5381e+06	2.36516e+06	2.11947e+06	2.10591e+06	2.98452e+06	2.34688e+06	2.19685e+06	1.27169	0.346752	7.3808e-05	1	1.14189	1.35855	0.442064	0.00975393	1	1.46529	1.0683	0.0953118	0.214376	0.8	0.379788
Com_6743_neg	Guggulsterone	C21 H28 O2	312.209	8.322	311.202	No results	No results	Full match	Lipids and lipid-like molecules	Steroids and steroid derivatives	Androstane steroids	Androgens and derivatives	1.21649e+07	1.16167e+07	1.20176e+07	1.48633e+07	1.29192e+07	1.06476e+07	9.85112e+06	1.01719e+07	1.01599e+07	9.19221e+06	1.05068e+07	1.07798e+07	9.7945e+06	1.27163e+07	1.00045e+07	1.03604e+07	1.27106	0.346029	0.00277648	1	1.21403	1.2274	0.295608	0.00829106	1	1.04138	1.03557	-0.0504208	0.393036	0.666667	0.248636
Com_6205_neg	(+/-)9-HpODE	C18 H32 O4	312.23	7.098	311.223	Full match	No results	Full match	Lipids and lipid-like molecules	Fatty Acyls	Lineolic acids and derivatives	Lineolic acids and derivatives	2.2281e+07	2.76125e+07	2.78103e+07	2.47041e+07	2.749e+07	2.48325e+07	1.85718e+07	1.9508e+07	2.01788e+07	1.91578e+07	2.4806e+07	2.1497e+07	1.87621e+07	2.59796e+07	2.04498e+07	2.16884e+07	1.27041	0.345292	0.00761007	0.92	1.06791	1.19786	0.260454	0.133422	0.866667	0.815518	1.06057	-0.0848373	0.580923	0.6	0.372684
Com_2102_pos	YNK	C19 H29 N5 O6	810.403	5.061	406.209	Invalid mass	No results	No results					4.50614e+07	4.68043e+07	5.50064e+07	3.2285e+07	5.12551e+07	3.05108e+07	2.48471e+07	5.67541e+07	3.24993e+07	3.67645e+07	3.95354e+07	3.67013e+07	3.20398e+07	4.60824e+07	3.62752e+07	3.60921e+07	1.27036	0.345235	0.155048	0.72	0.713432	1.2768	0.352532	0.0805396	0.866667	0.629221	1.00507	0.00729728	0.843189	0.6	0.119377
Com_18710_pos	Quinine	C20 H24 N2 O2	324.184	6.317	325.191	No results	No results	Full match	Alkaloids and derivatives	Cinchona alkaloids	Not available	Cinchona alkaloids	5.48022e+06	6.76608e+06	7.05101e+06	3.07286e+06	5.81864e+06	3.43655e+06	4.14764e+06	5.32956e+06	4.23866e+06	5.14671e+06	5.76435e+06	6.56069e+06	6.07943e+06	5.63776e+06	4.45982e+06	6.13482e+06	1.26412	0.338136	0.265508	0.8	0.548236	0.918977	-0.121899	0.465818	0.533333	0.335634	1.37558	-0.460035	0.0114947	1	1.03734
Com_7919_neg	5,6-Dihydroxyindole-2-Carboxylic Acid	C9 H7 N O4	193.037	5.081	192.03	No results	No results	Full match					4.07577e+06	5.01198e+06	3.31887e+06	9.59415e+06	6.03741e+06	6.32234e+06	2.76771e+06	4.88859e+06	4.24842e+06	3.9909e+06	4.81989e+06	5.81999e+06	4.50667e+06	5.60764e+06	4.44359e+06	5.04885e+06	1.26196	0.335666	0.406455	0.64	0.435511	1.11068	0.151438	0.839589	0.533333	0.10891	1.13621	-0.184228	0.351457	0.666667	0.437874
Com_319_pos	Pyridostigmine	C9 H12 N2 O2	180.09	5.466	181.097	Full match	No results	No results	Organoheterocyclic compounds	Pyridines and derivatives	Methylpyridines	N-methylpyridinium compounds	4.7619e+08	4.26107e+08	4.52509e+08	4.91394e+08	4.95946e+08	3.59209e+08	3.83195e+08	3.46652e+08	3.91867e+08	3.80025e+08	3.09637e+08	3.50108e+08	3.37793e+08	4.68429e+08	3.72189e+08	3.32513e+08	1.25858	0.331794	0.000272188	1	1.01133	1.40876	0.494423	0.00126928	1	1.51723	1.11932	0.162628	0.065155	0.933333	0.604592
Com_19968_pos	8-(1,2-dihydroxy-3-methylbut-3-en-1-yl)-7-methoxy-2H-chromen-2-one	C15 H16 O5	314.057	4.019	315.064	Invalid mass	No results	No results					5.06042e+06	4.99875e+06	4.55351e+06	4.93208e+06	5.43969e+06	3.10249e+06	4.19731e+06	4.14673e+06	3.75287e+06	4.66294e+06	4.54154e+06	4.19617e+06	3.8456e+06	4.99689e+06	3.97247e+06	4.19444e+06	1.25788	0.330996	0.0222916	0.96	1.06847	1.19131	0.252554	0.0426282	1	0.798486	1.05588	-0.078442	0.492777	0.6	0.355588
Com_3326_neg	16α-Hydroxyestrone	C18 H22 O3	240.147	5.617	285.145	Invalid mass	No results	No results	Lipids and lipid-like molecules	Steroids and steroid derivatives	Estrane steroids	Estrogens and derivatives	4.81417e+07	4.96598e+07	5.58825e+07	1.08909e+08	4.55296e+07	6.30166e+07	5.39011e+07	3.35472e+07	6.45954e+07	2.99485e+07	2.71625e+07	3.80008e+07	6.64626e+07	6.16244e+07	4.90018e+07	4.38753e+07	1.2576	0.330669	0.362369	0.44	0.397252	1.40454	0.490094	0.324245	0.733333	0.640249	1.11684	0.159425	0.695775	0.533333	0.282814
Com_22301_pos	TQH	C15 H24 N6 O6	384.171	10.437	385.178	Invalid mass	No results	No results					3.80526e+06	3.63127e+06	4.08393e+06	4.35382e+06	5.51165e+06	4.46906e+06	4.29622e+06	2.79907e+06	885646	4.63814e+06	3.0433e+06	4.18777e+06	4.14901e+06	4.27719e+06	3.41763e+06	3.79336e+06	1.25151	0.323668	0.317392	0.44	0.54205	1.12755	0.173186	0.403287	0.4	0.180189	1.10994	-0.150482	0.496372	0.6	0.450291
Com_22076_neg	2-[2-(3,4-dichloro-2-cyanophenyl)hydrazono]malononitrile	C10 H3 Cl2 N5	258.104	6.187	239.086	Invalid mass	No results	No results					2.3278e+06	2.47284e+06	2.53435e+06	2.37785e+06	2.61757e+06	2.50328e+06	1.87578e+06	1.76201e+06	1.75913e+06	1.95521e+06	1.75001e+06	2.1445e+06	2.37586e+06	2.46608e+06	1.97108e+06	2.09012e+06	1.25113	0.323233	0.0205014	0.88	1.02474	1.17987	0.238632	0.189714	0.933333	0.767249	1.06039	-0.0846008	0.618967	0.533333	0.320345
Com_734_pos	Pyridoxal	C8 H9 N O3	167.058	6.208	168.066	Full match	Full match	No results	Organoheterocyclic compounds	Pyridines and derivatives	Pyridine carboxaldehydes	Pyridoxals and derivatives	1.74415e+08	1.74848e+08	1.73226e+08	1.8539e+08	1.98487e+08	1.39532e+08	1.43882e+08	1.35515e+08	1.44621e+08	1.6155e+08	1.62917e+08	1.64957e+08	1.67991e+08	1.81273e+08	1.4502e+08	1.65288e+08	1.24999	0.321913	0.000516081	1	1.32457	1.09671	0.133179	0.0222898	1	0.542778	1.13976	-0.188734	0.00932858	1	0.947683
Com_150_pos	3-(propan-2-yl)-octahydropyrrolo[1,2-a]pyrazine-1,4-dione	C10 H16 N2 O2	179.095	5.414	197.129	Invalid mass	No results	No results					1.23351e+09	1.11205e+09	1.2049e+09	1.47274e+09	1.11258e+09	9.89205e+08	1.01245e+09	9.70314e+08	9.92607e+08	9.5557e+08	9.5586e+08	1.00029e+09	9.49901e+08	1.22715e+09	9.84029e+08	9.68684e+08	1.24707	0.318545	0.0126094	1	1.11379	1.26683	0.341219	0.00872838	1	1.20413	1.01584	0.0226742	0.460314	0.666667	0.099246
Com_712_pos	L-Histidine	C6 H9 N3 O2	155.07	1.226	156.077	Full match	Full match	Full match	Organic acids and derivatives	Carboxylic acids and derivatives	Amino acids, peptides, and analogues	Histidine and derivatives	2.53672e+08	1.69178e+08	1.65372e+08	1.79356e+08	2.14459e+08	1.22112e+08	1.77496e+08	1.32236e+08	1.75123e+08	1.81949e+08	1.87702e+08	1.96063e+08	2.15443e+08	1.96407e+08	1.57783e+08	1.99736e+08	1.24479	0.315907	0.0979494	0.72	0.782169	0.983334	-0.0242472	0.763118	0.666667	0.179977	1.26589	-0.340155	0.0410909	1	1.071
Com_437_neg	7-Hydroxy-3,4-dihydrocarbostyril	C9 H9 N O2	163.063	5.283	162.056	No results	No results	Full match	Organoheterocyclic compounds	Quinolines and derivatives	Quinolones and derivatives	Hydroquinolones	1.97784e+08	1.88067e+08	1.83222e+08	1.98257e+08	1.88689e+08	1.59632e+08	1.51776e+08	1.50997e+08	1.55916e+08	1.49799e+08	1.60988e+08	1.53312e+08	1.63999e+08	1.91204e+08	1.53624e+08	1.59433e+08	1.24462	0.315704	5.6938e-06	1	1.36739	1.19927	0.262162	0.0015212	1	1.14345	1.03781	-0.0535418	0.199617	0.866667	0.278523
Com_14_pos	Oleamide	C18 H35 N O	281.272	9.959	282.279	Full match	No results	No results	Lipids and lipid-like molecules	Fatty Acyls	Fatty amides	Fatty amides	3.69584e+08	1.24804e+10	7.63913e+08	2.10775e+08	3.47041e+09	3.3693e+09	1.93109e+09	9.72638e+08	3.98364e+09	3.66794e+09	7.23376e+07	1.08307e+08	3.14478e+08	3.45901e+09	2.78492e+09	1.65041e+08	1.24205	0.31272	0.409098	0.68	0.322119	20.9585	4.38946	0.0460897	0.933333	0.954832	16.8742	4.07674	0.00705035	1	1.4989
Com_176_pos	Methionine	C5 H11 N O2 S	149.051	2.041	150.058	Full match	Full match	Full match	Organic acids and derivatives	Carboxylic acids and derivatives	Amino acids, peptides, and analogues	Methionine and derivatives	7.83205e+08	4.58888e+08	2.49896e+08	3.56881e+08	5.41717e+08	3.49003e+08	3.11733e+08	3.46859e+08	4.86855e+08	4.35304e+08	5.85467e+08	8.24987e+08	1.02109e+09	4.78117e+08	3.85951e+08	8.10516e+08	1.2388	0.308947	0.489575	0.68	0.258251	0.589893	-0.761476	0.0635952	0.933333	0.965673	2.10005	-1.07042	0.0266845	1	1.43196
Com_4643_neg	5-chloro-N-(4-morpholinophenyl)-1H-indole-2-carboxamide	C19 H18 Cl N3 O2	355.113	6.622	354.105	Invalid mass	No results	No results					1.63382e+07	1.56321e+07	1.54898e+07	1.29019e+07	2.00131e+07	1.35505e+07	1.16038e+07	1.11091e+07	1.37064e+07	1.50162e+07	1.89675e+07	1.66665e+07	1.68078e+07	1.6075e+07	1.29972e+07	1.74806e+07	1.23681	0.306621	0.0498491	0.88	0.808569	0.919591	-0.120935	0.30373	0.8	0.370316	1.34495	-0.427557	0.00509061	1	1.39482
Com_3700_pos	Inosine 5'-Monophosphate	C10 H13 N4 O8 P	348.045	5.068	349.053	No results	No results	Full match	Nucleosides, nucleotides, and analogues	Purine nucleotides	Purine ribonucleotides	Purine ribonucleoside monophosphates	2.30013e+07	2.22662e+07	2.30327e+07	2.04454e+07	2.17331e+07	1.98349e+07	1.60122e+07	1.71831e+07	1.69654e+07	1.94133e+07	2.56654e+07	2.90087e+07	2.70702e+07	2.20957e+07	1.78818e+07	2.72481e+07	1.23566	0.305279	0.00360062	1	0.799554	0.81091	-0.302387	0.00990373	1	0.786514	1.52379	-0.607666	0.000283242	1	1.89408
Com_749_pos	D-(-)-Glutamine	C5 H10 N2 O3	146.069	1.316	147.077	Full match	Full match	Full match	Organic acids and derivatives	Carboxylic acids and derivatives	Amino acids, peptides, and analogues	D-alpha-amino acids	1.00227e+08	7.0811e+07	5.1387e+07	7.89804e+07	8.09954e+07	5.87887e+07	6.39998e+07	6.18433e+07	5.48282e+07	7.03148e+07	3.34959e+07	3.18794e+07	2.81531e+07	7.64801e+07	6.1955e+07	3.11761e+07	1.23445	0.303864	0.161511	0.8	0.338588	2.45316	1.29464	0.00053808	1	1.55494	1.98726	0.990778	0.000266952	1	1.44452
Com_8558_pos	(11E,15Z)-9,10,13-trihydroxyoctadeca-11,15-dienoic acid	C18 H32 O5	310.212	7.068	311.219	Invalid mass	No results	No results					2.5026e+07	2.3141e+07	2.212e+07	1.8078e+07	2.62828e+07	1.8961e+07	2.00221e+07	1.93003e+07	2.3784e+07	1.1048e+07	1.35127e+07	2.35878e+07	1.75085e+07	2.29295e+07	1.86231e+07	1.8203e+07	1.23124	0.300116	0.163622	0.76	0.631687	1.25966	0.33303	0.257966	0.8	0.692109	1.02308	0.0329141	0.932703	0.6	0.118568
Com_201_pos	Nicotinamide	C6 H6 N2 O	122.048	2.11	123.055	Full match	Full match	Full match	Organoheterocyclic compounds	Pyridines and derivatives	Pyridinecarboxylic acids and derivatives	Nicotinamides	7.64654e+08	7.72865e+08	7.62263e+08	8.13615e+08	8.77011e+08	6.73438e+08	6.08608e+08	5.70411e+08	7.20819e+08	6.76267e+08	1.05762e+09	9.80342e+08	9.16155e+08	7.98082e+08	6.49908e+08	9.84704e+08	1.22799	0.2963	0.0043753	1	0.777688	0.810479	-0.303154	0.0156183	1	0.79181	1.51514	-0.599454	0.000647003	1	1.87309
Com_14553_pos	Gly-Phe	C11 H14 N2 O3	222.101	5.252	223.108	No results	No results	Full match	Organic acids and derivatives	Carboxylic acids and derivatives	Amino acids, peptides, and analogues	Peptides	7.11906e+06	4.04088e+06	5.02515e+06	4.2645e+06	4.09252e+06	4.5037e+06	4.16812e+06	3.97012e+06	3.71829e+06	3.64477e+06	4.57379e+06	4.42132e+06	5.04799e+06	4.90842e+06	4.001e+06	4.68103e+06	1.2268	0.294899	0.166307	0.8	0.724536	1.04858	0.0684326	0.83639	0.666667	0.140024	1.16997	-0.226467	0.0337123	0.933333	0.752299
Com_17810_pos	Leu-Pro	C11 H20 N2 O3	228.147	0.537	267.111	No results	No results	Full match	Organic acids and derivatives	Carboxylic acids and derivatives	Amino acids, peptides, and analogues	Dipeptides	2.34457e+06	4.29247e+06	3.44355e+06	4.41288e+06	3.61945e+06	2.81381e+06	2.95101e+06	2.51556e+06	3.43648e+06	3.06917e+06	4.32204e+06	3.14111e+06	2.48622e+06	3.62258e+06	2.95721e+06	3.31645e+06	1.225	0.292784	0.192603	0.8	0.58968	1.09231	0.127377	0.669549	0.6	0.334272	1.12148	-0.165406	0.623802	0.6	0.358264
Com_4423_pos	5,8-dihydroxy-10-methyl-5,8,9,10-tetrahydro-2H-oxecin-2-one	C10 H14 O4	220.07	1.321	221.077	Invalid mass	No results	No results					1.77023e+07	2.20065e+07	2.59817e+07	2.85061e+07	2.38708e+07	1.72105e+07	2.1658e+07	1.67412e+07	2.02773e+07	2.15564e+07	2.17193e+07	2.24803e+07	2.13027e+07	2.36135e+07	1.94887e+07	2.18341e+07	1.21165	0.276974	0.10105	0.88	0.821071	1.08149	0.113027	0.467885	0.733333	0.357585	1.12035	-0.163947	0.0972257	0.866667	0.650667
Com_12163_pos	N-{4-[(2R,3R)-3-(Hydroxymethyl)-5-oxo-2-morpholinyl]phenyl}acetamide	C13 H16 N2 O4	246.101	4.599	247.108	Invalid mass	No results	No match	Organoheterocyclic compounds	Oxazinanes	Morpholines	Phenylmorpholines	1.38368e+07	9.7185e+06	1.24405e+07	1.11021e+07	1.24067e+07	9.89346e+06	1.05505e+07	8.72965e+06	9.95308e+06	1.01942e+07	1.31894e+07	1.04491e+07	1.30986e+07	1.19009e+07	9.86419e+06	1.22457e+07	1.20648	0.270803	0.0356896	0.84	0.876624	0.971845	-0.0412025	0.772221	0.6	0.146681	1.24143	-0.312005	0.0914853	0.933333	1.21008
Com_6137_pos	4-Hydroxyindole	C8 H7 N O	133.051	1.208	267.11	Invalid mass	No results	No results	Organoheterocyclic compounds	Indoles and derivatives	Hydroxyindoles	Hydroxyindoles	1.95486e+07	9.43389e+06	5.07036e+06	8.95209e+06	1.39804e+07	8.0504e+06	6.45453e+06	9.24351e+06	9.79636e+06	1.36906e+07	2.05366e+07	2.34584e+07	2.79285e+07	1.13971e+07	9.44708e+06	2.39745e+07	1.20641	0.270722	0.660262	0.6	0.169284	0.475383	-1.07284	0.0183587	1	1.10412	2.53777	-1.34356	0.000767318	1	1.48947
Com_16569_pos	Tyrosylalanine	C12 H16 N2 O4	252.111	3.498	253.118	Full match	No results	No results	Organic acids and derivatives	Carboxylic acids and derivatives	Amino acids, peptides, and analogues	Dipeptides	6.88531e+06	7.25203e+06	8.38172e+06	7.26994e+06	7.44516e+06	5.38887e+06	7.20549e+06	5.19492e+06	6.73598e+06	6.37307e+06	1.32562e+07	1.15764e+07	1.51836e+07	7.44683e+06	6.17967e+06	1.33387e+07	1.20505	0.269098	0.0359409	0.96	0.399788	0.558287	-0.840922	0.0087716	1	1.21041	2.15849	-1.11002	0.000946862	1	1.91884
Com_5980_pos	2-(benzylamino)-1,3-thiazole-5-carboxylic acid	C11 H10 N2 O2 S	234.05	1.229	235.057	Invalid mass	No results	No results					7.88931e+06	2.61778e+06	338683	1.20515e+06	4.78599e+06	2.14154e+06	1.35153e+06	2.59965e+06	3.70023e+06	4.19261e+06	6.35928e+06	9.52146e+06	1.30055e+07	3.36738e+06	2.79711e+06	9.62875e+06	1.20388	0.267689	0.732819	0.52	0.15139	0.349722	-1.51572	0.0536541	0.933333	1.052	3.44239	-1.78341	0.00633021	1	1.05125
Com_13242_neg	N'1-[1-(2-hydroxyphenyl)ethylidene]-3-methoxybenzene-1-carbohydrazide	C16 H16 N2 O3	302.128	7.082	283.11	Invalid mass	No results	No results					3.56349e+06	3.7043e+06	3.97705e+06	3.33355e+06	3.78445e+06	2.29224e+06	2.77502e+06	3.73355e+06	3.83061e+06	2.6298e+06	3.59736e+06	3.10642e+06	3.19013e+06	3.67256e+06	3.05224e+06	3.29797e+06	1.20323	0.266918	0.114271	0.72	0.827839	1.11358	0.155209	0.121088	0.866667	0.439916	1.08051	-0.11171	0.423375	0.6	0.467502
Com_156_neg	5-(3,4-dihydroxybenzylidene)hexahydropyrimidine-2,4,6-trione	C11 H8 N2 O5	202.041	4.973	247.039	Invalid mass	No results	No results					7.26364e+08	7.33554e+08	7.14747e+08	7.42946e+08	7.88094e+08	6.65301e+08	5.74183e+08	5.98491e+08	6.4248e+08	6.0634e+08	5.09359e+08	5.08728e+08	4.83862e+08	7.41141e+08	6.17359e+08	5.00649e+08	1.2005	0.263638	0.000664084	1	0.77162	1.48036	0.565947	9.40976e-06	1	1.65792	1.23312	0.302309	0.000558274	1	1.04921
Com_19347_pos	5-Hydroxyindole-2-carboxylic acid	C9 H7 N O3	177.043	1.375	178.05	No results	No results	Full match	Organic acids and derivatives	Carboxylic acids and derivatives	Amino acids, peptides, and analogues	Alpha amino acids and derivatives	3.69934e+06	4.58974e+06	427065	2.6766e+06	3.64237e+06	1.44078e+06	4.76599e+06	1.38416e+06	4.02064e+06	943505	2.7783e+06	5.12619e+06	3.25232e+06	3.00702e+06	2.51102e+06	3.71894e+06	1.19753	0.260065	0.809667	0.52	0.128048	0.80857	-0.306556	0.40506	0.4	0.434191	1.48105	-0.56662	0.180336	0.733333	0.614408
Com_2050_pos	Estriol	C18 H24 O3	305.197	7.064	306.204	Invalid mass	No results	No results	Lipids and lipid-like molecules	Steroids and steroid derivatives	Estrane steroids	Estrogens and derivatives	1.19436e+08	1.24027e+08	1.64531e+08	1.49066e+08	1.09089e+08	1.12608e+08	1.31946e+08	1.14847e+08	6.08012e+07	1.36221e+08	7.84555e+07	7.52691e+07	7.31924e+07	1.3323e+08	1.11285e+08	7.5639e+07	1.1972	0.259663	0.257398	0.68	0.458047	1.76139	0.816714	0.00125124	1	1.24234	1.47126	0.557052	0.0754442	0.8	0.928484
Com_2317_pos	(12Z)-9,10,11-trihydroxyoctadec-12-enoic acid	C18 H34 O5	704.446	6.419	353.23	Invalid mass	No results	No results					1.02032e+08	8.92024e+07	9.78978e+07	9.54512e+07	9.6823e+07	7.80729e+07	8.14849e+07	7.4556e+07	8.67265e+07	8.14353e+07	8.35524e+07	7.89294e+07	7.84773e+07	9.62812e+07	8.04551e+07	8.03197e+07	1.19671	0.259071	0.000690012	1	1.20182	1.19872	0.261501	0.00112671	1	1.21205	1.00169	0.00243017	0.980392	0.466667	0.078358
Com_1630_neg	Terephthalic Acid	C8 H6 O4	166.026	2.637	165.019	No results	No results	Full match	Organic acids and derivatives	Carboxylic acids and derivatives	Dicarboxylic acids and derivatives	Dicarboxylic acids and derivatives	1.20646e+08	1.23781e+08	1.15088e+08	1.16437e+08	1.34015e+08	1.0962e+08	9.49141e+07	1.00229e+08	1.00511e+08	1.05107e+08	1.0791e+08	1.00501e+08	9.49606e+07	1.21993e+08	1.02076e+08	1.01124e+08	1.19512	0.257159	0.00125791	1	1.13438	1.20637	0.270678	0.0140309	1	1.20428	1.00941	0.0135186	0.840167	0.533333	0.1064
Com_1687_neg	Gamma-Glu-Leu	C11 H20 N2 O5	260.137	5.558	259.13	No results	No results	Full match	Organic acids and derivatives	Carboxylic acids and derivatives	Amino acids, peptides, and analogues	Dipeptides	5.96279e+07	6.24895e+07	5.72377e+07	5.83654e+07	4.46695e+07	5.0934e+07	4.62064e+07	5.31975e+07	4.8288e+07	3.78947e+07	6.48011e+07	6.63789e+07	6.36117e+07	5.6478e+07	4.73041e+07	6.49305e+07	1.19393	0.255723	0.0656315	0.84	0.714387	0.869822	-0.201208	0.0672198	1	0.588984	1.37262	-0.456931	0.0045574	1	1.56473
Com_6_pos	Methyl palmitate	C17 H34 O2	287.282	6.902	288.289	Invalid mass	No results	No results	Lipids and lipid-like molecules	Fatty Acyls	Fatty acid esters	Fatty acid methyl esters	1.38796e+10	1.51232e+10	1.41712e+10	1.49836e+10	1.55071e+10	1.56403e+10	1.26873e+10	1.02684e+10	1.01429e+10	1.30712e+10	1.09901e+10	1.79254e+10	1.68262e+10	1.4733e+10	1.2362e+10	1.52472e+10	1.19179	0.253132	0.0806776	0.8	0.701894	0.96627	-0.0495024	0.941351	0.666667	0.068214	1.23339	-0.302635	0.328064	0.8	0.898082
Com_11376_pos	Palmitoleic Acid	C16 H30 O2	276.209	6.835	277.216	Invalid mass	No results	No results	Lipids and lipid-like molecules	Fatty Acyls	Fatty acids and conjugates	Long-chain fatty acids	7.18234e+07	7.78949e+07	7.55497e+07	5.75372e+07	8.44734e+07	6.33586e+07	6.70972e+07	5.50915e+07	5.78372e+07	6.51997e+07	4.89705e+07	1.85521e+07	2.61319e+07	7.34557e+07	6.17168e+07	3.12181e+07	1.19021	0.251211	0.0616394	0.84	0.261156	2.35298	1.23449	0.0752347	1	1.44634	1.97695	0.983279	0.113228	1	1.40882
Com_5463_neg	1-[6-(benzyloxy)-3-(tert-butyl)-2-hydroxyphenyl]ethan-1-one	C19 H22 O3	298.16	8.276	297.153	Invalid mass	No results	No results					2.07028e+07	1.97016e+07	2.43966e+07	3.53404e+07	2.27008e+07	2.26216e+07	2.00242e+07	1.74457e+07	2.35702e+07	1.95784e+07	1.53362e+07	2.03949e+07	1.9185e+07	2.45684e+07	2.0648e+07	1.83054e+07	1.18987	0.250803	0.227329	0.76	0.541285	1.34214	0.424539	0.0857132	0.933333	0.971536	1.12798	0.173735	0.304918	0.733333	0.505593
Com_16553_pos	D-2-Aminoadipic acid	C6 H11 N O4	161.068	6.44	323.142	No results	No results	Full match	Organic acids and derivatives	Carboxylic acids and derivatives	Amino acids, peptides, and analogues	Alpha amino acids and derivatives	7.87318e+06	4.79917e+06	6.46815e+06	5.06423e+06	5.82239e+06	4.8398e+06	5.05817e+06	5.7949e+06	4.21137e+06	5.34524e+06	933486	4.04749e+06	5.79539e+06	6.00542e+06	5.04989e+06	3.59212e+06	1.18922	0.250013	0.16304	0.76	0.216724	1.67183	0.741431	0.311607	0.866667	0.999437	1.40583	0.491417	0.404884	0.666667	0.938254
Com_6679_pos	Feruloyl Putrescine	C14 H20 N2 O3	264.147	6.388	265.155	No results	No results	Full match	Phenylpropanoids and polyketides	Cinnamic acids and derivatives	Hydroxycinnamic acids and derivatives	Coumaric acids and derivatives	2.32271e+07	2.09451e+07	2.19153e+07	2.02309e+07	2.31116e+07	1.71908e+07	1.87547e+07	1.61085e+07	1.94674e+07	2.05204e+07	2.38938e+07	2.13782e+07	2.12498e+07	2.1886e+07	1.84084e+07	2.21739e+07	1.18892	0.249648	0.0117961	0.96	1.03064	0.987015	-0.0188563	0.793805	0.4	0.0883997	1.20456	-0.268504	0.0184145	1	1.32733
Com_872_pos	SPB 17:1;2O	C17 H35 N O2	285.267	6.945	286.275	No results	Full match	No results					1.32847e+08	1.29258e+08	1.38945e+08	1.27531e+08	1.43719e+08	1.1181e+08	1.02473e+08	1.51521e+08	9.50274e+07	1.05822e+08	1.1628e+08	1.68235e+08	1.26939e+08	1.3446e+08	1.13331e+08	1.37151e+08	1.18644	0.246637	0.0836886	0.8	0.766222	0.980376	-0.0285925	0.949251	0.666667	0.0375422	1.21019	-0.27523	0.23417	0.866667	0.96759
Com_6236_pos	2-(2-methyl-4-nitro-1H-imidazol-1-yl)-1-(4-methylphenyl)ethan-1-one	C13 H13 N3 O3	259.1	6.235	260.107	Invalid mass	No results	No results					1.27375e+06	1.27257e+06	1.31366e+06	1.29397e+07	1.3208e+06	5.45493e+06	2.40114e+06	3.31576e+06	2.25649e+06	1.89023e+06	2.08586e+07	9.48034e+06	1.47433e+07	3.62409e+06	3.06371e+06	1.50274e+07	1.18291	0.242338	0.539875	0.8	0.214427	0.241165	-2.05191	0.0107047	0.933333	1.29194	4.90497	-2.29424	0.00368261	1	1.27934
Com_3166_pos	L-Glutamate	C5 H9 N O4	147.053	5.05	148.061	No results	No results	Full match	Organic acids and derivatives	Carboxylic acids and derivatives	Amino acids, peptides, and analogues	Glutamic acid and derivatives	8.86347e+07	7.41324e+07	7.96201e+07	8.14066e+07	7.78349e+07	7.11957e+07	6.33113e+07	6.68617e+07	6.46001e+07	7.38878e+07	6.81197e+07	7.43755e+07	7.45773e+07	8.03258e+07	6.79713e+07	7.23575e+07	1.18176	0.240936	0.00379968	1	1.1866	1.11012	0.15072	0.0534886	0.866667	0.740029	1.06453	-0.0902162	0.185834	0.866667	0.5394
Com_4309_neg	N-{6-[(7-chloro-4-quinazolinyl)oxy]-3-pyridinyl}-4-methoxybenzamide	C21 H15 Cl N4 O3	406.078	1.342	405.071	Invalid mass	No results	No results					1.73561e+07	1.56104e+07	2.5751e+07	2.4528e+07	2.06475e+07	1.10406e+07	2.87117e+07	1.27491e+07	2.06443e+07	1.49111e+07	1.16026e+07	8.47291e+06	1.1125e+07	2.07786e+07	1.76114e+07	1.04002e+07	1.17984	0.238592	0.32977	0.72	0.378069	1.99791	0.99849	0.00371997	1	1.23467	1.69337	0.759897	0.0556244	0.866667	1.02762
Com_18243_neg	Dl-Glyceraldehyde3-phosphate	C3 H7 O6 P	169.998	6.414	338.989	No results	No results	Full match					8.40873e+06	1.79331e+07	9.67333e+06	1.56141e+07	1.06277e+07	1.11087e+07	1.02454e+07	1.08177e+07	1.06777e+07	9.92403e+06	1.1155e+07	1.08846e+07	1.1051e+07	1.24514e+07	1.05547e+07	1.10302e+07	1.1797	0.238419	0.443185	0.52	0.455936	1.12884	0.174845	0.615061	0.6	0.280727	1.04505	-0.0635736	0.089953	0.866667	0.192879
Com_13106_pos	Punicic Acid	C18 H30 O2	278.225	6.53	296.259	No results	No results	Full match	Lipids and lipid-like molecules	Fatty Acyls	Lineolic acids and derivatives	Lineolic acids and derivatives	1.12821e+07	1.27515e+07	1.33029e+07	8.92168e+06	2.32191e+07	1.2715e+07	1.01564e+07	8.83775e+06	9.5639e+06	1.77573e+07	8.41906e+06	1.09453e+07	1.02722e+07	1.38954e+07	1.18061e+07	9.87886e+06	1.17698	0.235084	0.499591	0.68	0.333814	1.40658	0.492196	0.151052	0.866667	0.699691	1.19508	0.257111	0.350537	0.4	0.444195
Com_14785_pos	(5S)-5-hydroxy-1,7-diphenylheptan-3-one	C19 H22 O2	304.142	6.249	305.15	Invalid mass	No results	No results					1.53396e+07	8.44079e+06	9.33914e+06	6.85323e+06	9.88165e+06	1.0666e+07	8.92735e+06	3.54075e+06	8.98082e+06	1.04166e+07	8.97529e+06	7.01392e+06	1.2602e+07	9.97087e+06	8.5063e+06	9.53041e+06	1.17217	0.229187	0.460843	0.52	0.393893	1.04622	0.0651819	0.870579	0.533333	0.15821	1.12039	-0.164005	0.585607	0.466667	0.388681
Com_3261_pos	PPK	C16 H28 N4 O4	340.212	4.86	341.219	Full match	No results	No results					6.88163e+07	5.61107e+07	6.94526e+07	6.33587e+07	7.03889e+07	5.49808e+07	6.16191e+07	4.73741e+07	5.47609e+07	6.12421e+07	4.89079e+07	3.9176e+07	5.9639e+07	6.56254e+07	5.59954e+07	4.9241e+07	1.17198	0.228947	0.0376556	0.92	0.646569	1.33274	0.414395	0.120469	0.933333	1.20412	1.13717	0.185448	0.375367	0.733333	0.685883
Com_13578_neg	3-Indoxyl sulphate	C8 H7 N O4 S	213.009	2.604	212.002	Full match	Full match	Full match	Organic acids and derivatives	Organic sulfuric acids and derivatives	Arylsulfates	Arylsulfates	2.578e+07	2.46584e+07	2.60705e+07	1.33777e+07	2.57378e+07	1.97858e+07	1.98999e+07	2.01853e+07	1.57864e+07	2.3022e+07	1.10021e+07	1.21512e+07	1.31835e+07	2.31249e+07	1.97359e+07	1.21123e+07	1.17172	0.228624	0.380796	0.8	0.29617	1.90921	0.932979	0.00641817	1	1.36011	1.62942	0.704355	0.00107501	1	1.25768
Com_7680_pos	N-lactoyl-phenylalanine	C12 H15 N O4	237.1	5.765	238.107	No results	No results	Full match	Organic acids and derivatives	Carboxylic acids and derivatives	Amino acids, peptides, and analogues	Phenylalanine and derivatives	2.68228e+07	2.24977e+07	2.72764e+07	3.03693e+07	2.5508e+07	2.37499e+07	2.37574e+07	2.06189e+07	2.26171e+07	2.27266e+07	2.2664e+07	2.40099e+07	2.34925e+07	2.64948e+07	2.2694e+07	2.33888e+07	1.16748	0.223402	0.0332604	0.84	1.01643	1.1328	0.179892	0.0687754	0.8	0.813749	1.03062	-0.04351	0.351083	0.666667	0.248925
Com_6660_neg	13-HPODE	C18 H32 O4	312.23	7.256	311.223	No results	No results	Full match	Lipids and lipid-like molecules	Fatty Acyls	Lineolic acids and derivatives	Lineolic acids and derivatives	1.58929e+07	2.95007e+07	2.44981e+07	2.24525e+07	2.00213e+07	1.97565e+07	1.76194e+07	1.87375e+07	2.0349e+07	1.98705e+07	2.12894e+07	1.8996e+07	1.95995e+07	2.24731e+07	1.92666e+07	1.99617e+07	1.16643	0.222098	0.267762	0.76	0.617511	1.12581	0.170967	0.406343	0.733333	0.458905	1.03608	-0.0511309	0.448587	0.4	0.189611
Com_2547_neg	Phe-Pro	C14 H18 N2 O3	262.132	5.71	243.114	No results	No results	Full match	Organic acids and derivatives	Carboxylic acids and derivatives	Amino acids, peptides, and analogues	Dipeptides	2.9591e+07	3.13609e+07	3.04662e+07	2.58644e+07	3.36983e+07	2.16889e+07	2.56728e+07	2.55312e+07	2.91012e+07	2.75016e+07	2.86654e+07	2.41397e+07	2.62401e+07	3.01962e+07	2.58991e+07	2.63484e+07	1.16592	0.221463	0.0473583	0.92	0.884935	1.14603	0.196651	0.0980408	0.866667	0.783077	1.01735	-0.0248123	0.790984	0.533333	0.235378
Com_2252_pos	4-(pentyloxy)benzene-1-carbohydrazide	C12 H18 N2 O2	111.069	6.325	223.144	Invalid mass	No results	No results					6.27359e+07	6.96331e+07	6.42527e+07	6.59509e+07	6.65652e+07	5.56737e+07	5.70741e+07	4.93234e+07	5.76815e+07	6.38035e+07	5.90736e+07	6.81867e+07	8.41284e+07	6.58276e+07	5.67112e+07	7.04629e+07	1.16075	0.215057	0.0172658	0.96	0.794062	0.934216	-0.0981726	0.630648	0.6	0.310325	1.24249	-0.31323	0.165661	0.933333	1.33415
Com_11987_neg	L-Cysteinesulfinic acid	C3 H7 N O4 S	153.009	1.432	152.002	No results	No results	Full match	Organic acids and derivatives	Carboxylic acids and derivatives	Amino acids, peptides, and analogues	L-alpha-amino acids	4.41004e+06	4.61863e+06	4.59768e+06	4.33794e+06	4.5492e+06	3.27397e+06	4.33646e+06	3.60744e+06	4.39031e+06	3.83936e+06	2.41455e+06	2.39777e+06	1.98637e+06	4.5027e+06	3.88951e+06	2.26623e+06	1.15765	0.211202	0.0504806	0.96	0.355001	1.98687	0.990496	0.00682125	1	1.61938	1.71629	0.779294	0.00166474	1	1.50449
Com_10589_neg	15-OxoEDE	C20 H34 O3	368.271	9.964	367.264	Invalid mass	No results	No results	Lipids and lipid-like molecules	Fatty Acyls	Fatty acids and conjugates	Long-chain fatty acids	5.75296e+06	6.97574e+06	5.52171e+06	6.11169e+06	5.33048e+06	5.43411e+06	4.91072e+06	4.89527e+06	5.07941e+06	5.36653e+06	4.63553e+06	4.77821e+06	4.52289e+06	5.93852e+06	5.13721e+06	4.64554e+06	1.15598	0.209118	0.0370781	0.92	0.801938	1.27833	0.354255	0.00515302	1	1.3741	1.10584	0.145137	0.0101206	1	0.677171
Com_16207_pos	4-Guanidinobutanoic acid	C5 H11 N3 O2	145.085	1.799	146.092	No results	No results	Full match	Organic acids and derivatives	Carboxylic acids and derivatives	Amino acids, peptides, and analogues	Gamma amino acids and derivatives	1.25118e+07	1.08738e+07	9.47181e+06	8.55209e+06	1.20402e+07	7.49767e+06	1.32917e+07	7.22282e+06	8.98479e+06	9.32043e+06	1.0045e+07	1.1499e+07	1.18606e+07	1.06899e+07	9.26349e+06	1.11349e+07	1.15399	0.206625	0.264465	0.72	0.553397	0.96004	-0.0588334	0.602745	0.533333	0.241642	1.20202	-0.265459	0.141125	0.8	0.873507
Com_207_pos	5'-S-Methyl-5'-thioadenosine	C11 H15 N5 O3 S	297.09	5.244	298.097	Full match	Full match	Full match	Nucleosides, nucleotides, and analogues	5'-deoxyribonucleosides	5'-deoxy-5'-thionucleosides	5'-deoxy-5'-thionucleosides	3.30955e+07	2.703e+07	4.70276e+07	4.24054e+07	3.0415e+07	3.26542e+07	3.41367e+07	2.80461e+07	3.23272e+07	2.93222e+07	6.97463e+08	7.34066e+08	7.16866e+08	3.59947e+07	3.12973e+07	7.16132e+08	1.15009	0.201747	0.320038	0.64	0.061687	0.0502627	-4.31437	5.94289e-06	1	1.51864	22.8816	-4.51612	3.78526e-09	1	1.87954
Com_23279_pos	Nicotinic acid	C6 H5 N O2	123.03	1.221	124.037	Invalid mass	No results	No results	Organoheterocyclic compounds	Pyridines and derivatives	Pyridinecarboxylic acids and derivatives	Pyridinecarboxylic acids	1.99753e+06	793399	333025	411673	1.32138e+06	797058	385646	342034	1.15262e+06	1.54647e+06	1.70754e+06	1.39516e+06	2.44492e+06	971401	844765	1.84921e+06	1.14991	0.201517	0.854516	0.48	0.121858	0.525307	-0.928767	0.0719778	0.866667	0.831973	2.18902	-1.13028	0.0361554	0.933333	1.07195
Com_10391_neg	Aldosterone	C21 H28 O5	406.202	6.758	405.195	Invalid mass	No results	No results	Lipids and lipid-like molecules	Steroids and steroid derivatives	Hydroxysteroids	21-hydroxysteroids	1.88492e+07	1.67636e+07	1.17189e+07	1.34334e+07	2.11773e+07	1.43132e+07	1.38354e+07	1.32557e+07	1.40178e+07	1.58671e+07	1.35156e+07	1.23788e+07	1.22347e+07	1.63885e+07	1.42579e+07	1.27097e+07	1.14944	0.200926	0.345973	0.64	0.46108	1.28945	0.366752	0.0993102	0.733333	0.948162	1.12181	0.165826	0.0452109	0.933333	0.536176
Com_2802_neg	Isobutyryl carnitine	C11 H21 N O4	231.147	6.177	230.14	No results	No results	Full match	Lipids and lipid-like molecules	Fatty Acyls	Fatty acid esters	Acyl carnitines	5.06553e+07	2.38309e+07	4.61866e+07	5.24114e+07	2.30301e+07	4.44352e+07	4.13597e+07	3.97459e+07	2.18214e+07	2.33535e+07	2.03934e+07	1.91072e+07	1.96094e+07	3.92229e+07	3.41431e+07	1.97033e+07	1.14878	0.200099	0.635353	0.72	0.207143	1.99067	0.993254	0.0276507	1	1.06806	1.73286	0.793155	0.0287204	1	1.04479
Com_3896_neg	Kojic acid	C6 H6 O4	142.026	4.913	187.025	No results	No results	Full match	Organoheterocyclic compounds	Pyrans	Pyranones and derivatives	Pyranones and derivatives	2.07861e+07	2.05601e+07	2.54955e+07	2.5721e+07	2.3524e+07	1.88349e+07	2.15017e+07	1.98218e+07	2.22734e+07	1.90224e+07	2.12915e+07	1.61175e+07	1.8327e+07	2.32173e+07	2.02908e+07	1.85787e+07	1.14423	0.194374	0.0576815	0.84	0.681043	1.24968	0.321555	0.084485	0.866667	1.17186	1.09216	0.127181	0.374095	0.8	0.569318
Com_1290_pos	ELK	C17 H32 N4 O6	388.232	2.301	195.124	Full match	No results	No results					1.80293e+08	1.36162e+08	1.58858e+08	1.46753e+08	1.66144e+08	1.12374e+08	1.53382e+08	1.13623e+08	1.59241e+08	1.50545e+08	1.60993e+08	1.67822e+08	1.94205e+08	1.57642e+08	1.37833e+08	1.7434e+08	1.14372	0.193734	0.166451	0.72	0.617328	0.904222	-0.14525	0.233708	0.8	0.443562	1.26487	-0.338985	0.0440008	1	1.2724
Com_10082_pos	Cys-Gly	C5 H10 N2 O3 S	178.041	1.481	179.049	No results	No results	Full match	Organic acids and derivatives	Carboxylic acids and derivatives	Amino acids, peptides, and analogues	Dipeptides	1.16632e+07	7.38579e+06	1.04715e+07	1.29385e+07	7.10272e+06	9.84386e+06	8.60973e+06	8.40495e+06	8.45859e+06	8.11893e+06	6.25602e+06	6.25356e+06	7.4628e+06	9.91234e+06	8.68721e+06	6.65746e+06	1.14103	0.190332	0.442855	0.6	0.337924	1.48891	0.574254	0.0357105	0.866667	1.14088	1.30488	0.383922	0.0240387	1	0.971518
Com_28117_neg	Orotic Acid	C5 H4 N2 O4	156.017	1.492	155.01	No results	No results	Full match	Organoheterocyclic compounds	Diazines	Pyrimidines and pyrimidine derivatives	Pyrimidinecarboxylic acids	466368	373211	331167	276199	467030	163766	285368	372087	496002	368238	300037	478969	438247	382795	337092	405751	1.13558	0.183427	0.45249	0.6	0.37558	0.943422	-0.0840251	0.755032	0.6	0.201412	1.20368	-0.267452	0.368658	0.666667	0.676442
Com_4915_neg	Pentadecanoic Acid	C15 H30 O2	288.23	7.259	287.223	Invalid mass	No results	No results	Lipids and lipid-like molecules	Fatty Acyls	Fatty acids and conjugates	Long-chain fatty acids	1.8354e+07	1.7354e+07	1.61e+07	1.62223e+07	1.90388e+07	1.4647e+07	1.43215e+07	1.58006e+07	1.61486e+07	1.5957e+07	1.80788e+07	1.67993e+07	1.69987e+07	1.74138e+07	1.53749e+07	1.72923e+07	1.13261	0.179651	0.0186863	0.96	1.01225	1.00703	0.0101053	0.89869	0.533333	0.152902	1.1247	-0.169546	0.0138308	1	1.16095
Com_9018_pos	7-hydroxy-6-nitro-2,3-dihydro-1H,5H-pyrido[3,2,1-ij]quinolin-5-one	C12 H10 N2 O4	229.041	4.842	247.075	Invalid mass	No results	No results					1.18926e+07	1.0139e+07	1.10323e+07	9.80011e+06	9.65862e+06	8.62978e+06	9.2292e+06	1.03375e+07	8.19874e+06	9.98163e+06	9.57907e+06	1.05134e+07	1.0977e+07	1.05045e+07	9.27536e+06	1.03565e+07	1.13252	0.179538	0.065251	0.8	0.840268	1.0143	0.0204786	0.830224	0.4	0.110018	1.11656	-0.159059	0.109527	0.866667	0.90422
Com_1841_pos	Methionine sulfoxide	C5 H11 N O3 S	165.046	1.35	166.053	Full match	Full match	Full match	Organic acids and derivatives	Carboxylic acids and derivatives	Amino acids, peptides, and analogues	Alpha amino acids	4.16236e+07	2.83901e+07	2.49871e+07	2.95236e+07	3.50585e+07	2.38797e+07	2.41306e+07	2.1838e+07	3.57657e+07	3.57218e+07	4.97574e+07	7.47578e+07	7.14742e+07	3.19166e+07	2.82671e+07	6.53298e+07	1.12911	0.17518	0.382567	0.68	0.230169	0.488546	-1.03344	0.0107559	1	1.22185	2.31116	-1.20862	0.00495446	1	1.71784
Com_17236_pos	19-Nortestosterone	C18 H26 O2	274.193	6.735	275.2	No results	No results	Full match	Lipids and lipid-like molecules	Steroids and steroid derivatives	Estrane steroids	Estrogens and derivatives	6.44773e+06	6.40134e+06	6.17135e+06	3.03907e+06	5.36598e+06	3.49901e+06	5.09768e+06	2.92021e+06	5.91683e+06	6.88021e+06	1.04616e+07	9.09315e+06	1.02831e+07	5.4851e+06	4.86279e+06	9.94594e+06	1.12797	0.173733	0.549172	0.64	0.223099	0.551491	-0.858591	0.00952113	1	1.02953	2.04532	-1.03232	0.00740817	1	1.49445
Com_24841_neg	TPP	C12 H19 Cl N4 O7 P2 S	460.015	6.712	459.008	No results	No results	Full match	Benzenoids	Benzene and substituted derivatives	Phenoxy compounds	Phenoxy compounds	765936	732995	720502	692177	677538	682555	630355	659053	769980	447636	1.26983e+06	674924	647839	717830	637916	864198	1.12527	0.170275	0.222005	0.76	0.406799	0.830631	-0.26772	0.595887	0.666667	0.420328	1.35472	-0.437995	0.34494	0.666667	1.01586
Com_9920_pos	Palmitoylethanolamide	C18 H37 N O2	299.283	7.955	322.272	No results	No results	Full match	Organic acids and derivatives	Carboximidic acids and derivatives	Carboximidic acids	Carboximidic acids	1.07091e+07	1.98462e+07	1.21589e+07	1.27952e+07	1.92154e+07	2.7633e+06	1.52033e+07	1.5682e+07	1.83331e+07	1.44525e+07	1.10653e+07	1.42429e+07	1.3746e+07	1.4945e+07	1.32868e+07	1.3018e+07	1.12479	0.169662	0.519782	0.48	0.352632	1.14802	0.199146	0.47901	0.466667	0.160096	1.02065	0.0294848	0.703856	0.8	0.384762
Com_724_pos	Ala-trp	C14 H17 N3 O3	275.127	5.288	276.134	No results	No results	Full match	Organic acids and derivatives	Carboxylic acids and derivatives	Amino acids, peptides, and analogues	Dipeptides	1.8089e+08	1.72447e+08	1.89465e+08	2.11797e+08	1.47924e+08	1.61866e+08	1.68165e+08	1.71572e+08	1.4709e+08	1.60016e+08	1.68405e+08	1.90525e+08	1.80321e+08	1.80505e+08	1.61742e+08	1.7975e+08	1.11601	0.158345	0.161503	0.84	0.694934	1.0042	0.00604369	0.984517	0.533333	0.164475	1.11134	-0.152302	0.0734977	0.933333	0.846321
Com_18814_pos	Methyldopa	C10 H13 N O4	211.083	1.181	212.091	No results	No results	Full match	Phenylpropanoids and polyketides	Phenylpropanoic acids	Not available	Phenylpropanoic acids	2.52752e+06	2.35609e+06	3.2171e+06	2.71039e+06	3.093e+06	2.14434e+06	3.2324e+06	1.86703e+06	2.64334e+06	2.58501e+06	3.31548e+06	2.84404e+06	3.37098e+06	2.78082e+06	2.49442e+06	3.17683e+06	1.11481	0.156804	0.319497	0.64	0.457411	0.875344	-0.192078	0.140673	0.866667	0.526372	1.27357	-0.348882	0.0573372	0.933333	1.16693
Com_4598_pos	(2E,4E)-N-(2-methylpropyl)dodeca-2,4-dienamide	C16 H29 N O	251.225	8.569	252.232	Full match	No results	No results					9.25399e+06	4.1205e+07	1.1122e+07	9.91632e+06	2.52671e+07	1.92066e+07	1.51948e+07	1.24158e+07	1.76686e+07	2.24485e+07	1.13438e+07	1.39766e+07	1.25471e+07	1.93529e+07	1.73869e+07	1.26225e+07	1.11308	0.154551	0.855083	0.6	0.174453	1.5332	0.616547	0.46379	0.6	0.415873	1.37745	0.461996	0.0427316	0.866667	0.587764
Com_15238_pos	1,4-Dihydro-1-Methyl-4-Oxo-3-Pyridinecarboxamide	C7 H8 N2 O2	152.059	6.495	343.082	No results	No results	Full match					4.46154e+06	4.87153e+06	5.46708e+06	4.16878e+06	6.75178e+06	3.76447e+06	4.31077e+06	4.09632e+06	5.60912e+06	5.33918e+06	3.73171e+06	2.80732e+06	4.17495e+06	5.14414e+06	4.62397e+06	3.57133e+06	1.11249	0.153798	0.392348	0.68	0.31586	1.4404	0.526471	0.0658827	0.933333	1.11458	1.29475	0.372673	0.14444	0.866667	0.980955
Com_968_neg	Uridine	C9 H12 N2 O6	244.07	2.072	243.062	Full match	No results	Full match	Nucleosides, nucleotides, and analogues	Pyrimidine nucleosides	Not available	Pyrimidine nucleosides	1.51462e+08	1.64489e+08	1.22185e+08	9.56633e+07	1.58429e+08	1.0073e+08	1.05958e+08	1.22625e+08	1.42498e+08	1.51734e+08	1.22864e+08	1.73889e+08	1.51888e+08	1.38446e+08	1.24709e+08	1.49547e+08	1.11015	0.150754	0.472335	0.64	0.338912	0.925765	-0.111282	0.570424	0.666667	0.372083	1.19917	-0.262036	0.219355	0.866667	0.801438
Com_506_pos	2,4-Dimethylbenzaldehyde	C9 H10 O	134.073	6.466	135.081	Full match	No results	No results	Benzenoids	Benzene and substituted derivatives	Benzoyl derivatives	Benzoyl derivatives	2.78554e+08	2.93021e+08	2.70386e+08	2.69183e+08	2.66745e+08	2.66887e+08	2.08308e+08	2.55155e+08	2.30209e+08	2.81251e+08	2.55411e+08	2.53015e+08	2.43893e+08	2.75578e+08	2.48362e+08	2.50773e+08	1.10958	0.150016	0.113569	0.8	0.81888	1.09891	0.136079	0.00571843	1	0.710304	1.00971	-0.0139366	0.797163	0.533333	0.13721
Com_2123_pos	2-(3,5-dimethyl-1H-pyrazol-4-yl)-5-methoxybenzoic acid	C13 H14 N2 O3	246.1	5.232	247.108	Full match	No results	Full match					6.07191e+07	6.65229e+07	6.34385e+07	5.61111e+07	5.41776e+06	4.00031e+07	4.12021e+07	4.17936e+07	5.9107e+07	4.58303e+07	4.26531e+07	9.76389e+07	1.00925e+08	5.04419e+07	4.55872e+07	8.04057e+07	1.10649	0.145993	0.739796	0.76	0.167434	0.627342	-0.672677	0.272241	0.733333	0.652539	1.76378	-0.818669	0.208332	0.866667	0.578505
Com_1303_neg	Rutin	C27 H30 O16	610.166	4.983	609.158	Invalid mass	No results	No results	Phenylpropanoids and polyketides	Flavonoids	Flavonoid glycosides	Flavonoid-3-O-glycosides	4.6011e+07	6.65185e+07	5.66907e+07	4.44524e+07	6.30777e+07	5.00502e+07	5.1978e+07	4.96133e+07	5.03267e+07	4.83015e+07	5.52182e+07	5.23672e+07	5.22423e+07	5.53501e+07	5.00539e+07	5.32759e+07	1.10581	0.145102	0.344446	0.6	0.554113	1.03893	0.0551025	0.774831	0.6	0.169227	1.06437	-0.089999	0.0486122	1	0.44563
Com_5074_pos	N-(9-oxodecyl)acetamide	C12 H23 N O2	235.155	6.144	236.162	Invalid mass	No results	No results					2.15961e+07	3.01622e+07	2.26426e+07	1.12957e+07	1.96634e+07	2.30402e+07	1.67689e+07	1.78343e+07	1.88544e+07	1.88107e+07	7.30063e+06	1.89722e+07	2.23194e+07	2.1072e+07	1.90617e+07	1.61974e+07	1.10546	0.144652	0.743714	0.68	0.136691	1.30095	0.379566	0.466009	0.733333	0.64625	1.17684	0.234914	0.530458	0.533333	0.6133
Com_1804_pos	2-(1,3-benzodioxol-5-yl)-7-ethylimidazo[1,2-a]pyridine	C16 H14 N2 O2	266.103	7.921	267.111	Invalid mass	No results	No results					9.06783e+08	7.83326e+08	8.54699e+08	9.98933e+08	8.93487e+08	8.07514e+08	8.34281e+08	7.12195e+08	8.38818e+08	8.38407e+08	7.73762e+08	7.4736e+08	7.52564e+08	8.87446e+08	8.06243e+08	7.57896e+08	1.10072	0.138444	0.0997421	0.84	0.716646	1.17093	0.22766	0.015516	1	1.15475	1.06379	0.0892156	0.131132	0.8	0.54444
Com_12131_pos	D-Ala-D-Ala	C6 H12 N2 O3	160.085	1.455	161.092	No results	No results	Full match	Organic acids and derivatives	Carboxylic acids and derivatives	Amino acids, peptides, and analogues	Dipeptides	7.65834e+06	7.21318e+06	9.03621e+06	8.09746e+06	7.85905e+06	6.25214e+06	7.9414e+06	6.16946e+06	7.92121e+06	8.00675e+06	7.44475e+06	1.51847e+07	1.57572e+07	7.97285e+06	7.25819e+06	1.27955e+07	1.09846	0.135485	0.212183	0.36	0.236754	0.623096	-0.682474	0.22398	0.733333	1.0009	1.76291	-0.817959	0.160066	0.8	1.48017
Com_10944_pos	5-Methyl-dl-tryptophan	C12 H14 N2 O2	218.105	5.558	219.113	No results	No results	Full match	Organoheterocyclic compounds	Indoles and derivatives	Indolyl carboxylic acids and derivatives	Indolyl carboxylic acids and derivatives	8.25801e+06	7.56245e+06	8.21261e+06	9.11032e+06	6.56988e+06	7.4514e+06	7.72164e+06	7.37352e+06	6.76418e+06	6.88821e+06	5.5825e+06	6.64946e+06	6.48495e+06	7.94265e+06	7.23979e+06	6.23897e+06	1.09708	0.133673	0.196408	0.76	0.468321	1.27307	0.348313	0.024997	0.933333	1.27434	1.16041	0.21464	0.0913793	1	0.956054
Com_1188_neg	Fumaric acid	C4 H4 O4	116.011	1.976	115.004	Full match	Full match	Full match	Organic acids and derivatives	Carboxylic acids and derivatives	Dicarboxylic acids and derivatives	Dicarboxylic acids and derivatives	9.98909e+07	1.36782e+08	1.1548e+08	9.09817e+07	1.33364e+08	9.29987e+07	9.18252e+07	1.15313e+08	1.13237e+08	1.14134e+08	9.36862e+07	1.17569e+08	9.79107e+07	1.153e+08	1.05502e+08	1.03055e+08	1.09287	0.128127	0.418775	0.68	0.415714	1.11881	0.161971	0.361228	0.666667	0.523117	1.02374	0.033844	0.803157	0.4	0.191373
Com_21182_pos	L-Histidinol	C6 H11 N3 O	141.09	1.134	142.098	No results	No results	Full match	Organic nitrogen compounds	Organonitrogen compounds	Amines	Aralkylamines	1.38508e+06	1.03961e+06	842943	739706	1.08177e+06	807416	695294	862468	1.05354e+06	1.24412e+06	1.65884e+06	2.50554e+06	2.45214e+06	1.01782e+06	932566	2.20551e+06	1.09142	0.126205	0.582969	0.6	0.143159	0.46149	-1.11563	0.0080418	1	1.26897	2.36499	-1.24183	0.00568781	1	1.67354
Com_12122_pos	2-(14,15-Epoxyeicosatrienoyl) glycerol	C23 H38 O5	394.27	8.202	395.277	Invalid mass	No results	No results	Lipids and lipid-like molecules	Glycerolipids	Monoradylglycerols	2-monoacylglycerols	7.80141e+06	1.22724e+07	6.97856e+06	1.09241e+07	8.36071e+06	8.52161e+06	7.47708e+06	7.81635e+06	9.43805e+06	9.27793e+06	6.45832e+06	7.43389e+06	8.7222e+06	9.26743e+06	8.5062e+06	7.53814e+06	1.08949	0.123654	0.583498	0.48	0.264827	1.22941	0.297962	0.212612	0.733333	0.737277	1.12842	0.174308	0.291393	0.8	0.597555
Com_2576_pos	EKK	C17 H33 N5 O6	385.233	1.499	193.624	Invalid mass	No results	No results					4.83636e+07	3.12389e+07	2.78564e+07	2.59292e+07	3.77474e+07	2.69624e+07	3.29581e+07	2.62701e+07	3.83549e+07	3.34185e+07	5.04631e+07	6.93392e+07	7.63424e+07	3.42271e+07	3.15928e+07	6.53816e+07	1.08338	0.115544	0.646346	0.48	0.134001	0.523498	-0.933745	0.0115643	1	1.25417	2.06951	-1.04929	0.0118123	1	1.6334
Com_330_pos	Styrene	C8 H8	104.063	6.466	105.07	No results	No results	Full match	Benzenoids	Benzene and substituted derivatives	Styrenes	Styrenes	4.49463e+08	4.71852e+08	4.85604e+08	4.48459e+08	4.42164e+08	4.61906e+08	3.55013e+08	4.088e+08	4.0285e+08	4.93585e+08	4.2436e+08	4.32582e+08	4.01627e+08	4.59508e+08	4.24431e+08	4.19523e+08	1.08265	0.114562	0.217275	0.68	0.639528	1.09531	0.131341	0.0284524	1	0.686014	1.0117	0.0167784	0.93127	0.466667	0.0632882
Com_18802_pos	Lysope 16:0	C21 H44 N O7 P	453.284	6.995	476.274	No results	No results	Full match	Lipids and lipid-like molecules	Glycerophospholipids	Glycerophosphoethanolamines	1-(1Z-alkenyl)-glycero-3-phosphoethanolamines	2.44822e+06	2.34833e+06	2.23762e+06	1.79378e+06	1.52331e+06	1.23568e+06	3.8026e+06	1.14806e+06	2.26085e+06	1.13785e+06	3.17051e+06	985670	4.08539e+06	2.07025e+06	1.91701e+06	2.74719e+06	1.07994	0.11095	0.499467	0.68	0.267826	0.753589	-0.408149	0.786156	0.666667	0.199952	1.43306	-0.519099	0.560648	0.6	0.560665
Com_6104_pos	Boc-beta-cyano-L-alanine	C9 H14 N2 O4	214.095	2.986	232.129	No results	No results	Full match	Organic acids and derivatives	Carboxylic acids and derivatives	Amino acids, peptides, and analogues	Alpha amino acids and derivatives	2.76785e+07	2.45019e+07	2.3183e+07	2.8665e+07	2.56723e+07	1.73475e+07	3.21465e+07	1.85595e+07	2.57598e+07	2.70901e+07	2.72531e+07	3.11702e+07	3.47541e+07	2.59402e+07	2.41807e+07	3.10592e+07	1.07276	0.101331	0.480557	0.44	0.340582	0.835186	-0.259831	0.106215	0.866667	0.613219	1.28446	-0.361163	0.0942717	0.866667	1.14793
Com_8075_pos	Muramic acid	C9 H17 N O7	269.112	1.327	252.109	Invalid mass	No results	No results	Organic oxygen compounds	Organooxygen compounds	Carbohydrates and carbohydrate conjugates	Sugar acids and derivatives	1.73849e+07	1.13102e+07	1.99388e+07	2.44131e+07	1.59153e+07	1.78486e+07	2.15213e+07	1.11438e+07	1.53568e+07	1.71483e+07	1.81908e+07	2.48441e+07	2.4958e+07	1.77925e+07	1.66037e+07	2.26643e+07	1.07159	0.0997569	0.72907	0.6	0.214181	0.785044	-0.349155	0.163446	0.866667	0.694782	1.36501	-0.448912	0.0804374	0.933333	0.997457
Com_1696_neg	Glycyl-L-leucine	C8 H16 N2 O3	188.116	3.065	187.109	Full match	Full match	Full match	Organic acids and derivatives	Carboxylic acids and derivatives	Amino acids, peptides, and analogues	Peptides	2.76915e+07	2.7803e+07	2.62006e+07	3.03988e+07	2.96408e+07	2.2941e+07	2.80983e+07	2.46597e+07	2.91938e+07	2.76442e+07	5.94253e+07	7.01411e+07	8.38524e+07	2.83469e+07	2.65074e+07	7.11396e+07	1.0694	0.0967975	0.226918	0.72	0.111591	0.398469	-1.32746	0.0081076	1	1.45684	2.68376	-1.42426	0.0035765	1	1.86716
Com_86_pos	DL-Arginine	C6 H14 N4 O2	174.112	1.243	175.119	Full match	Full match	Full match	Organic acids and derivatives	Carboxylic acids and derivatives	Amino acids, peptides, and analogues	Arginine and derivatives	1.2607e+09	6.36952e+08	2.87276e+08	4.38942e+08	8.99101e+08	4.91983e+08	4.88395e+08	5.55122e+08	8.46344e+08	9.18613e+08	1.16094e+09	1.48739e+09	1.68477e+09	7.04595e+08	6.60092e+08	1.44437e+09	1.06742	0.094128	0.932193	0.48	0.0738807	0.487823	-1.03557	0.0299638	0.933333	1.09712	2.18813	-1.1297	0.0037182	1	1.25201
Com_19697_pos	6-(3-hydroxybutan-2-yl)-5-(hydroxymethyl)-4-methoxy-2H-pyran-2-one	C11 H16 O5	210.089	9.734	211.096	Invalid mass	No results	No results					3.29467e+06	3.2569e+06	3.53102e+06	1.37998e+06	2.8546e+06	2.29921e+06	2.6146e+06	2.96813e+06	2.60843e+06	2.98334e+06	2.8899e+06	3.36351e+06	3.52694e+06	2.86343e+06	2.69474e+06	3.26011e+06	1.0626	0.0875981	0.939309	0.72	0.0590851	0.878323	-0.187176	0.379513	0.666667	0.510224	1.2098	-0.274774	0.0611839	0.866667	0.629629
Com_5107_pos	2-Methoxybenzaldehyde	C8 H8 O2	153.077	1.214	154.084	Invalid mass	No results	No results					1.89053e+07	5.59036e+06	600854	3.48791e+06	8.70011e+06	5.14117e+06	3.75634e+06	6.04783e+06	8.85453e+06	1.13246e+07	1.26706e+07	1.60598e+07	2.13818e+07	7.45691e+06	7.0249e+06	1.67041e+07	1.0615	0.0860987	0.579861	0.6	0.266283	0.446412	-1.16355	0.0904905	0.866667	0.95542	2.37784	-1.24965	0.0100172	1	0.798717
Com_91_pos	Fenpropimorph	C20 H33 N O	303.254	10.024	304.261	Invalid mass	No results	No results	Benzenoids	Benzene and substituted derivatives	Phenylpropanes	Phenylpropanes	4.55487e+08	1.34807e+10	9.58886e+08	2.75225e+08	4.12118e+09	4.41381e+09	2.57167e+09	1.33549e+09	5.16077e+09	4.71831e+09	9.33573e+07	1.4154e+08	4.05363e+08	3.85829e+09	3.64001e+09	2.1342e+08	1.05997	0.0840194	0.340927	0.72	0.362585	18.0784	4.17619	0.0457755	0.933333	0.940272	17.0556	4.09217	0.00727225	1	1.53321
Com_10733_pos	Sulforidazine	C21 H26 N2 O2 S2	402.15	10.005	403.157	Invalid mass	No results	No results	Organoheterocyclic compounds	Benzothiazines	Phenothiazines	Phenothiazines	8.10316e+07	7.94863e+07	8.40643e+07	6.41839e+07	8.31795e+07	7.01871e+07	7.51314e+07	7.36133e+07	7.15875e+07	8.09546e+07	8.04001e+07	8.09447e+07	7.66507e+07	7.83891e+07	7.42948e+07	7.93318e+07	1.05511	0.0773926	0.402394	0.76	0.434351	0.988117	-0.0172465	0.768395	0.666667	0.186268	1.0678	-0.0946391	0.0688135	0.8	0.695196
Com_8_pos	2-Amino-1,3,4-octadecanetriol	C18 H39 N O3	317.293	6.626	318.3	Full match	No results	No results	Organic nitrogen compounds	Organonitrogen compounds	Amines	1,3-aminoalcohols	1.37783e+10	1.34481e+10	1.27324e+10	1.05634e+10	1.63408e+10	1.18518e+10	1.34369e+10	1.1991e+10	1.42427e+10	1.27729e+10	1.21476e+10	1.37354e+10	1.41333e+10	1.33726e+10	1.28591e+10	1.33388e+10	1.03994	0.0564943	0.699203	0.6	0.201157	1.00254	0.00365518	0.953509	0.533333	0.241984	1.0373	-0.0528392	0.557132	0.666667	0.334004
Com_13283_pos	4-(3-methoxyphenyl)-4-methyl-2,6-dioxopiperidine-3,5-dicarbonitrile	C15 H13 N3 O3	300.122	3.561	301.13	Invalid mass	No results	No results					1.50402e+07	1.04044e+07	9.60826e+06	8.93852e+06	1.16135e+07	1.01212e+07	1.30385e+07	9.20384e+06	1.09119e+07	1.02474e+07	1.09807e+07	8.21532e+06	6.73895e+06	1.1121e+07	1.07045e+07	8.645e+06	1.0389	0.0550601	0.803837	0.52	0.11624	1.28641	0.363346	0.210798	0.8	0.874142	1.23824	0.308286	0.244823	0.733333	0.91678
Com_15798_pos	Safrole	C10 H10 O2	180.076	1.217	181.083	Invalid mass	No results	No results	Organoheterocyclic compounds	Benzodioxoles	Not available	Benzodioxoles	3.6461e+06	905781	338951	450156	2.1132e+06	1.08e+06	728528	1.20632e+06	1.89949e+06	2.26833e+06	2.4089e+06	3.88197e+06	4.86216e+06	1.49084e+06	1.43653e+06	3.71768e+06	1.0378	0.0535322	0.606886	0.6	0.230877	0.401013	-1.31828	0.0482773	0.933333	1.06292	2.58795	-1.37181	0.017474	1	0.980002
Com_1071_neg	1-methyl-N-(4-piperidinophenyl)-1H-imidazole-4-sulfonamide	C15 H20 N4 O2 S	320.133	1.342	319.126	Invalid mass	No results	No results					5.00097e+07	4.0693e+07	4.61531e+07	4.67279e+07	4.97263e+07	3.6564e+07	5.46881e+07	3.89766e+07	4.58683e+07	4.91406e+07	6.36792e+07	5.89033e+07	7.60748e+07	4.6662e+07	4.50475e+07	6.62191e+07	1.03584	0.0508005	0.619225	0.64	0.171411	0.704661	-0.504999	0.0261151	1	1.17326	1.46998	-0.5558	0.0129943	1	1.57877
Com_184_pos	L-Glutamic acid	C5 H9 N O4	147.053	1.329	148.06	Full match	Full match	Full match	Organic acids and derivatives	Carboxylic acids and derivatives	Amino acids, peptides, and analogues	Glutamic acid and derivatives	5.95648e+08	2.60226e+08	1.39099e+08	2.24819e+08	4.49214e+08	2.5574e+08	2.22093e+08	2.5905e+08	4.10215e+08	4.64552e+08	5.72278e+08	8.93672e+08	9.0271e+08	3.33801e+08	3.2233e+08	7.89554e+08	1.03559	0.0504489	0.869513	0.52	0.0982949	0.422772	-1.24205	0.0182043	0.933333	1.16682	2.44952	-1.2925	0.00643785	1	1.30882
Com_7635_pos	6-methyl-7-nitro-2,3-dihydro-1,4-benzodioxine	C9 H9 N O4	177.043	2.147	178.05	Invalid mass	No results	No match					722347	938509	1.20694e+06	1.06791e+06	1.04018e+06	986659	1.06093e+06	420622	946358	1.39543e+06	3.10846e+06	797896	847960	995176	962000	1.58477e+06	1.03449	0.0489155	0.698754	0.52	0.149428	0.627962	-0.671251	0.6108	0.533333	0.431542	1.64737	-0.720167	0.519993	0.533333	0.650229
Com_797_pos	(2R,3S,4S,5R,6R)-2-(hydroxymethyl)-6-(2-phenylethoxy)oxane-3,4,5-triol	C14 H20 O6	266.115	6.465	267.123	Invalid mass	No results	No results					1.53234e+08	1.59603e+08	1.52106e+08	1.3159e+08	1.48871e+08	1.57115e+08	1.1601e+08	1.40128e+08	1.37215e+08	1.70178e+08	1.41858e+08	1.46923e+08	1.37474e+08	1.49081e+08	1.44129e+08	1.42085e+08	1.03436	0.0487323	0.602794	0.56	0.279028	1.04924	0.0693443	0.268442	0.8	0.336367	1.01439	0.0206119	0.93037	0.533333	0.0792156
Com_14948_pos	5'-Deoxy-5'-(Methylthio)Adenosine	C11 H15 N5 O3 S	297.09	6.754	298.097	No results	No results	Full match	Nucleosides, nucleotides, and analogues	5'-deoxyribonucleosides	5'-deoxy-5'-thionucleosides	5'-deoxy-5'-thionucleosides	3.34146e+06	3.50224e+06	3.39048e+06	3.36284e+06	3.92397e+06	3.81014e+06	3.49698e+06	3.11764e+06	3.19349e+06	3.33779e+06	2.36445e+07	2.41298e+07	2.26346e+07	3.5042e+06	3.39121e+06	2.34696e+07	1.03332	0.0472842	0.492115	0.72	0.0272567	0.149308	-2.74364	3.23149e-09	1	1.5401	6.92073	-2.79092	1.29013e-08	1	1.86629
Com_4539_neg	β-Estradiol	C18 H24 O2	226.168	6.148	271.167	Invalid mass	No results	No results	Lipids and lipid-like molecules	Steroids and steroid derivatives	Estrane steroids	Estrogens and derivatives	1.98922e+07	1.98075e+07	1.78823e+07	2.03798e+07	2.00465e+07	1.8752e+07	1.92754e+07	1.77466e+07	1.90597e+07	2.01612e+07	2.0987e+07	2.00477e+07	1.99586e+07	1.96017e+07	1.8999e+07	2.03311e+07	1.03172	0.0450538	0.347839	0.72	0.431716	0.964122	-0.0527122	0.23401	0.8	0.516361	1.07012	-0.097766	0.0404164	0.866667	1.12243
Com_5073_neg	LPC 14:0	C22 H46 N O7 P	513.307	8.325	512.3	No results	Invalid mass	No results	Lipids and lipid-like molecules	Glycerophospholipids	Glycerophosphocholines	Phosphocholines	272271	264114	269449	287290	254264	303851	272394	254071	251677	231443	1.60328e+07	1.60541e+07	1.31775e+07	269478	262687	1.50881e+07	1.02585	0.0368198	0.583807	0.64	0.011144	0.0178603	-5.8071	8.15542e-05	1	1.55108	57.4376	-5.84392	1.09511e-06	1	1.86022
Com_8692_pos	N-(8-methyl-8-azabicyclo[3.2.1]oct-3-yl)-4-nitrobenzamide	C15 H19 N3 O3	289.139	1.242	290.146	Invalid mass	No results	No results					9.27727e+06	1.28738e+07	1.37062e+07	7.73816e+06	1.16907e+07	9.41567e+06	1.15355e+07	9.79179e+06	1.13543e+07	1.19062e+07	9.98454e+06	1.04517e+07	1.02044e+07	1.10572e+07	1.08007e+07	1.02135e+07	1.02375	0.0338673	0.961405	0.56	0.0831969	1.08261	0.11451	0.620217	0.6	0.259104	1.05749	0.080643	0.344669	0.6	0.327988
Com_685_pos	HLK	C18 H32 N6 O4	198.124	1.442	199.132	Invalid mass	No results	No results					3.66045e+07	2.98346e+07	2.83275e+07	2.42951e+07	3.48789e+07	2.27276e+07	3.17166e+07	2.69893e+07	3.28515e+07	3.68705e+07	3.6701e+07	4.69865e+07	5.02256e+07	3.07881e+07	3.02311e+07	4.46377e+07	1.01843	0.0263402	0.853909	0.48	0.0933315	0.689734	-0.535889	0.0326911	1	1.10642	1.47655	-0.562229	0.027891	0.933333	1.40199
Com_964_neg	N-Acetyl-L-methionine	C7 H13 N O3 S	191.062	5.353	190.054	Full match	Full match	Full match	Organic acids and derivatives	Carboxylic acids and derivatives	Amino acids, peptides, and analogues	Methionine and derivatives	7.59015e+07	6.88793e+07	6.91812e+07	8.18609e+07	5.92497e+07	6.92642e+07	7.5651e+07	7.01802e+07	6.75047e+07	6.76929e+07	3.05985e+07	3.16315e+07	2.86695e+07	7.10145e+07	7.00586e+07	3.02998e+07	1.01364	0.0195515	0.887926	0.44	0.023337	2.34373	1.2288	1.40797e-05	1	1.53221	2.31218	1.20925	1.71916e-05	1	1.80545
Com_7505_pos	1-(4-butylphenyl)-3-(dimethylamino)propan-1-one hydrochloride	C15 H23 N O	211.194	7.783	212.201	Invalid mass	No results	No results					1.67837e+07	2.11574e+07	1.61609e+07	1.75863e+07	1.96314e+07	1.84215e+07	1.79222e+07	1.67947e+07	1.6508e+07	2.05022e+07	2.01328e+07	2.05814e+07	1.95449e+07	1.82639e+07	1.80297e+07	2.00863e+07	1.01299	0.0186199	0.868366	0.52	0.103526	0.909271	-0.137217	0.118308	0.733333	0.727751	1.11407	-0.155837	0.0433789	0.866667	0.953796
Com_4750_neg	Glu-Gln	C10 H17 N3 O6	275.112	1.394	274.104	No results	Full match	No results	Organic acids and derivatives	Carboxylic acids and derivatives	Amino acids, peptides, and analogues	Dipeptides	1.54408e+07	8.78787e+06	7.15327e+06	7.94779e+06	1.08207e+07	7.45443e+06	9.64207e+06	8.40345e+06	1.14253e+07	1.27369e+07	1.90843e+07	2.49532e+07	2.64885e+07	1.00301e+07	9.93243e+06	2.35087e+07	1.00983	0.0141178	0.952523	0.56	0.0782203	0.426656	-1.22886	0.00202035	1	1.35218	2.36686	-1.24297	0.00136217	1	1.59068
Com_100_neg	N-Acetylneuraminic acid	C11 H19 N O9	309.106	1.389	308.099	Full match	Full match	Full match	Organic oxygen compounds	Organooxygen compounds	Carbohydrates and carbohydrate conjugates	N-acylneuraminic acids	6.44796e+08	1.13412e+09	7.41324e+08	4.04545e+08	9.97603e+08	6.91256e+08	7.1582e+08	8.00053e+08	8.28346e+08	8.50971e+08	6.4959e+08	9.52824e+08	7.21933e+08	7.84478e+08	7.77289e+08	7.74783e+08	1.00925	0.013282	0.804937	0.52	0.188523	1.01251	0.0179417	0.874068	0.533333	0.20606	1.00324	0.00465973	0.921139	0.533333	0.0993627
Com_7035_pos	P-Aminohippuric Acid	C9 H10 N2 O3	194.069	2.256	195.077	No results	No results	Full match	Benzenoids	Benzene and substituted derivatives	Benzoic acids and derivatives	Hippuric acids	2.78198e+07	2.7632e+07	2.86502e+07	2.71874e+07	3.02958e+07	5.47472e+07	2.79573e+07	1.78785e+07	1.88361e+07	2.08917e+07	2.13242e+07	2.16199e+07	1.93169e+07	2.8317e+07	2.80622e+07	2.07537e+07	1.00908	0.0130443	0.640426	0.68	0.241306	1.36443	0.448303	0.00361725	1	0.720077	1.35215	0.435259	0.375591	0.533333	0.633616
Com_11639_pos	Methyl alpha-D-glucopyranoside	C7 H14 O6	194.079	1.219	217.068	No results	No results	Full match					2.61888e+07	1.08964e+07	3.80052e+06	1.02168e+07	1.58136e+07	1.1733e+07	8.79753e+06	1.08168e+07	1.58524e+07	1.92192e+07	2.15141e+07	2.67485e+07	3.47958e+07	1.33832e+07	1.32838e+07	2.76861e+07	1.00748	0.0107566	0.716404	0.56	0.173411	0.48339	-1.04874	0.0482049	0.933333	1.05303	2.0842	-1.0595	0.0107735	1	1.05351
Com_3936_neg	2-{1-[2-(4-benzhydrylpiperazino)-2-oxoethyl]cyclopentyl}acetic acid	C26 H32 N2 O3	420.238	6.123	419.231	Invalid mass	No results	No results					1.9937e+07	2.07439e+07	1.89232e+07	1.91678e+07	2.19968e+07	1.96377e+07	1.99978e+07	1.9894e+07	2.02527e+07	2.07559e+07	2.00744e+07	1.98695e+07	1.89623e+07	2.01537e+07	2.01076e+07	1.96354e+07	1.00229	0.00330525	0.975241	0.56	0.0487365	1.0264	0.037592	0.474944	0.6	0.458834	1.02405	0.0342867	0.311477	0.733333	0.482009
Com_1432_pos	Octadecanamine	C18 H39 N	269.308	8.564	270.316	Full match	No results	No results	Organic nitrogen compounds	Organonitrogen compounds	Amines	Monoalkylamines	1.22893e+07	8.82756e+07	2.12873e+07	5.98558e+07	5.17336e+07	8.07659e+07	6.297e+07	2.06283e+07	4.43083e+07	2.43698e+07	2.97464e+06	6.30435e+06	2.23257e+07	4.66883e+07	4.66085e+07	1.05349e+07	1.00171	0.00246939	0.84284	0.48	0.101559	4.43178	2.14788	0.0891938	0.866667	1.07944	4.4242	2.14542	0.0831208	0.933333	1.35861
Com_5168_neg	3-(2-thienyl)-1,2,4-oxadiazole-5-carbohydrazide	C7 H6 N4 O2 S	210.02	1.484	209.012	Invalid mass	No results	No results					1.14148e+07	1.16259e+07	1.43618e+07	1.34894e+07	1.22903e+07	9.52211e+06	1.9286e+07	9.78181e+06	1.27693e+07	1.17927e+07	1.03224e+07	8.23546e+06	1.0489e+07	1.26364e+07	1.26304e+07	9.68228e+06	1.00048	0.000691817	0.826523	0.6	0.110672	1.30511	0.384172	0.0512886	1	0.860408	1.30448	0.38348	0.163658	0.733333	0.915126
Com_9542_pos	DKK	C16 H31 N5 O6	371.217	4.652	372.224	Invalid mass	No results	No results					9.01499e+06	7.96123e+06	6.83769e+06	6.20559e+06	8.93328e+06	7.53472e+06	8.12382e+06	6.27244e+06	9.32256e+06	7.80158e+06	8.99636e+06	9.63828e+06	1.20013e+07	7.79056e+06	7.81102e+06	1.0212e+07	0.99738	-0.00378501	0.958706	0.48	0.0427491	0.762883	-0.390467	0.0647627	0.933333	1.0336	1.30738	-0.386682	0.0654551	0.933333	1.19798
Com_743_pos	INK	C16 H31 N5 O5	188.116	4.851	189.124	Invalid mass	No match	No match					1.04206e+08	9.31503e+07	8.85363e+07	8.78076e+07	1.07692e+08	7.63205e+07	1.08798e+08	7.99522e+07	1.10985e+08	1.07036e+08	1.36943e+08	1.46053e+08	1.8853e+08	9.62784e+07	9.66184e+07	1.57176e+08	0.996481	-0.00508532	0.950211	0.56	0.0586528	0.612553	-0.707092	0.0236597	1	1.30325	1.62677	-0.702007	0.013828	1	1.57965
Com_20073_pos	Hydrocortisone	C21 H30 O5	362.208	7.132	380.241	No results	No results	Full match	Lipids and lipid-like molecules	Steroids and steroid derivatives	Hydroxysteroids	21-hydroxysteroids	2.84746e+06	2.01583e+06	2.65243e+06	2.34198e+06	3.30527e+06	2.85873e+06	2.88295e+06	2.06421e+06	2.40984e+06	3.00475e+06	2.10756e+06	2.14542e+06	2.0907e+06	2.63259e+06	2.6441e+06	2.11456e+06	0.995649	-0.00629071	0.937824	0.6	0.135577	1.24498	0.316126	0.071371	0.8	0.831525	1.25042	0.322417	0.0381014	0.8	1.03172
Com_2654_neg	Gly-Tyr-Ala	C14 H19 N3 O5	309.132	2.39	308.125	No results	No results	Full match	Organic acids and derivatives	Carboxylic acids and derivatives	Amino acids, peptides, and analogues	Oligopeptides	1.75202e+07	1.76681e+07	1.70814e+07	1.64333e+07	1.89901e+07	1.42939e+07	1.9259e+07	1.70395e+07	1.92166e+07	1.83417e+07	4.08137e+07	3.92348e+07	5.01759e+07	1.75386e+07	1.76301e+07	4.34081e+07	0.99481	-0.0075077	0.995056	0.6	0.00756859	0.40404	-1.30743	0.00391966	1	1.51517	2.46215	-1.29992	0.000589496	1	1.80332
Com_2912_pos	MGMG (18:2)	C27 H48 O9	516.327	1.928	259.171	No results	No results	Full match					4.20073e+07	2.89685e+07	3.01718e+07	2.52201e+07	3.66777e+07	2.22089e+07	3.32692e+07	2.57809e+07	3.96381e+07	4.32054e+07	6.19953e+07	7.59172e+07	8.51575e+07	3.26091e+07	3.28205e+07	7.43567e+07	0.993559	-0.00932313	0.95996	0.52	0.0747795	0.438549	-1.18919	0.00113987	1	1.3461	2.26556	-1.17987	0.00171935	1	1.625
Com_2972_pos	16α-Hydroxydehydroepiandrosterone	C19 H28 O3	321.228	7.363	322.235	Invalid mass	No results	No results	Lipids and lipid-like molecules	Steroids and steroid derivatives	Androstane steroids	Androgens and derivatives	3.24894e+07	3.63898e+07	3.13412e+07	2.9209e+07	3.14176e+07	3.34391e+07	3.28601e+07	2.6984e+07	3.13287e+07	3.74306e+07	4.76577e+07	4.91927e+07	5.041e+07	3.21694e+07	3.24085e+07	4.90868e+07	0.992623	-0.0106824	0.946582	0.56	0.0188582	0.655358	-0.609646	7.83685e-05	1	1.42777	1.51463	-0.598964	0.000836463	1	1.68207
Com_21438_neg	LPC 15:0	C23 H48 N O7 P	527.323	8.874	526.315	No results	Invalid mass	No results	Lipids and lipid-like molecules	Glycerophospholipids	Glycerophosphocholines	Phosphocholines	203556	200562	204458	245461	199772	231091	215424	209393	216157	189925	1.66773e+06	2.15842e+06	1.87824e+06	210762	212398	1.90146e+06	0.992297	-0.0111565	0.86452	0.64	0.00625875	0.110842	-3.17342	8.96994e-05	1	1.55559	8.95236	-3.16227	0.000202939	1	1.84449
Com_1929_pos	Desthiobiotin	C10 H18 N2 O3	214.132	3.809	215.139	Full match	No results	No results	Organoheterocyclic compounds	Azoles	Imidazoles	Imidazolyl carboxylic acids and derivatives	1.11061e+08	1.15938e+08	1.03459e+08	9.12322e+07	1.28868e+08	1.04105e+08	1.145e+08	9.03599e+07	1.21523e+08	1.24833e+08	1.10584e+08	1.28601e+08	1.28578e+08	1.10112e+08	1.11064e+08	1.22588e+08	0.991423	-0.0124271	0.920639	0.52	0.0592485	0.898227	-0.154848	0.197602	0.666667	0.650248	1.10376	-0.142421	0.233286	0.8	0.73849
Com_17844_pos	Homocysteic acid	C4 H9 N O5 S	183.021	1.123	184.028	No results	No results	Full match	Organic acids and derivatives	Carboxylic acids and derivatives	Amino acids, peptides, and analogues	Alpha amino acids	4.07753e+06	2.68838e+06	4.30879e+06	2.84955e+06	3.73147e+06	2.9622e+06	5.34251e+06	2.87876e+06	3.60066e+06	3.17906e+06	4.06601e+06	4.03682e+06	5.04438e+06	3.53114e+06	3.59264e+06	4.3824e+06	0.982883	-0.0249088	0.960666	0.48	0.0942778	0.805755	-0.311587	0.106551	0.733333	0.706315	1.21983	-0.286678	0.152106	0.8	0.816699
Com_3439_pos	L-cysteine	C3 H7 N O2 S	121.02	1.365	122.027	No results	No results	Full match	Organic acids and derivatives	Carboxylic acids and derivatives	Amino acids, peptides, and analogues	Cysteine and derivatives	2.59618e+07	3.12643e+07	3.88421e+07	3.63533e+07	2.80781e+07	3.97943e+07	3.22451e+07	3.16505e+07	2.84049e+07	3.25121e+07	2.1112e+07	2.3524e+07	2.21249e+07	3.20999e+07	3.29214e+07	2.22536e+07	0.975047	-0.0364562	0.75223	0.64	0.10488	1.44246	0.528527	0.00684631	1	1.19769	1.47937	0.564984	0.000967067	1	1.54006
Com_24842_pos	(2R,3S,4S,5R,6R)-2-(hydroxymethyl)-6-(propan-2-yloxy)oxane-3,4,5-triol	C9 H18 O6	122.046	5.281	245.1	Invalid mass	No results	No results					1.03711e+07	1.00682e+07	1.10159e+07	1.07263e+07	1.03741e+07	1.0927e+07	1.1041e+07	1.01706e+07	1.10685e+07	1.09447e+07	1.03764e+07	1.07163e+07	1.03494e+07	1.05111e+07	1.08304e+07	1.04807e+07	0.970522	-0.0431678	0.213523	0.76	0.620928	1.0029	0.0041796	0.898747	0.466667	0.184372	1.03336	0.0473474	0.144621	0.8	0.796423
Com_11341_pos	4-Hydroxybenzaldehyde	C7 H6 O2	122.035	1.209	123.042	Invalid mass	Invalid mass	No results	Organic oxygen compounds	Organooxygen compounds	Carbonyl compounds	Hydroxybenzaldehydes	1.22538e+07	3.94636e+06	1.11216e+06	3.3189e+06	6.31437e+06	4.91662e+06	3.21133e+06	5.48016e+06	6.90616e+06	7.3009e+06	8.29823e+06	1.0082e+07	1.48366e+07	5.38912e+06	5.56303e+06	1.10723e+07	0.968739	-0.0458208	0.549158	0.6	0.2791	0.486723	-1.03883	0.0717842	0.866667	1.00077	1.99033	-0.993006	0.0286786	1	0.842095
Com_2864_pos	7-methyl-3-nitroimidazo[1,2-a]pyridine	C8 H7 N3 O2	177.052	1.221	200.041	Invalid mass	No results	No results					3.53801e+07	9.03549e+06	2.02358e+06	6.27789e+06	1.67993e+07	1.42988e+07	1.05168e+07	1.31577e+07	1.98246e+07	1.39638e+07	2.41831e+07	3.24353e+07	3.36283e+07	1.39033e+07	1.43524e+07	3.00822e+07	0.96871	-0.045863	0.440345	0.64	0.363158	0.462175	-1.11349	0.0710327	0.8	1.03857	2.09598	-1.06762	0.0031581	1	0.775487
Com_10305_pos	N1-(1,3-thiazol-2-yl)-2-chlorobenzamide	C10 H7 Cl N2 O S	275.947	1.122	276.955	Invalid mass	No results	No results					5.11528e+06	2.92267e+06	4.35073e+06	3.04915e+06	4.62289e+06	3.13955e+06	7.91245e+06	2.84978e+06	3.47352e+06	3.35278e+06	4.51818e+06	4.77998e+06	6.74466e+06	4.01214e+06	4.14562e+06	5.34761e+06	0.967804	-0.0472135	0.924765	0.56	0.0908617	0.750269	-0.41452	0.140559	0.8	0.630816	1.28994	-0.367307	0.204387	0.8	0.801615
Com_4184_neg	N-Glycolylneuraminic acid	C11 H19 N O10	325.101	1.336	324.094	Full match	No results	No results					1.07555e+07	2.31829e+07	1.59344e+07	8.58603e+06	2.11136e+07	1.59545e+07	1.43106e+07	1.90499e+07	1.62654e+07	1.70483e+07	1.29097e+07	1.75502e+07	1.33197e+07	1.59145e+07	1.65258e+07	1.45932e+07	0.96301	-0.0543771	0.625262	0.56	0.315055	1.09054	0.125041	0.905344	0.533333	0.134579	1.13243	0.179418	0.3176	0.733333	0.391555
Com_458_pos	5-(6-hydroxy-6-methyloctyl)-2,5-dihydrofuran-2-one	C13 H22 O3	243.184	6.358	226.18	Invalid mass	No results	No results					2.75713e+08	3.1782e+08	3.17915e+08	2.5446e+08	2.74644e+08	3.39268e+08	2.81862e+08	2.99899e+08	2.86044e+08	2.92601e+08	3.00042e+08	3.11516e+08	2.58388e+08	2.8811e+08	2.99935e+08	2.89982e+08	0.960576	-0.0580285	0.470956	0.68	0.358604	0.993546	-0.0093411	0.925369	0.466667	0.0692981	1.03432	0.0486874	0.631541	0.533333	0.416783
Com_46_pos	3-[(4-hydroxyphenyl)methyl]-octahydropyrrolo[1,2-a]pyrazine-1,4-dione	C14 H16 N2 O3	260.116	5.277	261.123	Full match	No results	No results					2.66726e+09	2.48546e+09	2.80269e+09	3.05706e+09	2.78682e+09	3.05686e+09	2.90072e+09	2.60982e+09	3.02964e+09	2.77721e+09	2.56483e+09	2.66244e+09	2.60355e+09	2.75986e+09	2.87485e+09	2.61028e+09	0.960001	-0.0588921	0.382214	0.6	0.41818	1.05731	0.0803921	0.194976	0.8	0.545212	1.10136	0.139284	0.0287744	0.933333	1.11335
Com_162_pos	Adenosine	C10 H13 N5 O4	267.097	3.627	268.104	Full match	Full match	Full match	Nucleosides, nucleotides, and analogues	Purine nucleosides	Not available	Purine nucleosides	4.46824e+08	5.38348e+08	6.15529e+08	5.13877e+08	6.01192e+08	4.55444e+08	5.48526e+08	5.3094e+08	6.14671e+08	6.84613e+08	1.88809e+09	1.74235e+09	2.02515e+09	5.43154e+08	5.66839e+08	1.8852e+09	0.958216	-0.061577	0.670298	0.6	0.0491977	0.288116	-1.79528	2.49934e-06	1	1.54502	3.3258	-1.7337	6.43347e-06	1	1.78008
Com_3750_pos	Lysope 14:0	C19 H40 N O7 P	425.253	6.488	426.26	No results	No results	Full match	Lipids and lipid-like molecules	Glycerophospholipids	Glycerophosphoethanolamines	1-acyl-sn-glycero-3-phosphoethanolamines	2.90922e+07	2.53948e+07	2.71618e+07	2.3795e+07	3.1825e+07	2.79876e+07	2.64816e+07	2.75103e+07	3.1475e+07	2.99328e+07	3.32398e+07	2.82513e+07	2.80786e+07	2.74538e+07	2.86775e+07	2.98565e+07	0.957329	-0.0629139	0.458288	0.64	0.348317	0.919522	-0.121044	0.303776	0.733333	0.639159	1.04112	-0.0581299	0.576958	0.733333	0.346708
Com_17421_pos	alpha-Benzylsuccinic acid	C11 H12 O4	208.073	6.396	191.07	No results	No results	Full match	Phenylpropanoids and polyketides	Phenylpropanoic acids	Not available	Phenylpropanoic acids	5.17386e+06	5.84729e+06	5.30756e+06	4.17363e+06	5.59312e+06	5.76844e+06	4.81755e+06	5.62961e+06	5.40563e+06	5.65645e+06	4.0456e+06	4.41334e+06	4.3208e+06	5.21909e+06	5.45554e+06	4.25992e+06	0.956659	-0.0639227	0.490552	0.64	0.261253	1.22516	0.292973	0.0249017	0.866667	1.02379	1.28067	0.356896	0.00111136	1	1.50507
Com_14664_pos	1-(4-hydroxyphenyl)propane-1,2-diol	C9 H12 O3	150.065	1.21	151.073	Invalid mass	No results	No results					8.50532e+06	2.99524e+06	365709	1.4232e+06	4.49358e+06	3.20772e+06	2.18079e+06	2.98842e+06	4.59134e+06	5.64524e+06	6.27372e+06	7.5666e+06	1.02261e+07	3.55661e+06	3.7227e+06	8.02215e+06	0.955384	-0.0658469	0.47203	0.6	0.341825	0.443349	-1.17349	0.0820451	0.866667	0.989501	2.15493	-1.10764	0.0112605	1	0.741971
Com_856_pos	Cuminaldehyde	C10 H12 O	148.089	6.814	149.096	Full match	No results	No results	Lipids and lipid-like molecules	Prenol lipids	Monoterpenoids	Aromatic monoterpenoids	1.61267e+08	2.01104e+08	1.65498e+08	1.32882e+08	1.54386e+08	1.82047e+08	1.68938e+08	1.64711e+08	1.52892e+08	1.86173e+08	1.39438e+08	1.62444e+08	1.44698e+08	1.63027e+08	1.70952e+08	1.4886e+08	0.953642	-0.0684804	0.501368	0.64	0.328298	1.09517	0.131155	0.339036	0.666667	0.510765	1.14841	0.199635	0.0715069	0.933333	0.964865
Com_19522_pos	JNJ-1661010	C19 H19 N5 O S	365.132	4.976	366.14	No results	No results	Full match	Organoheterocyclic compounds	Diazinanes	Piperazines	N-arylpiperazines	4.72175e+06	5.28927e+06	4.41377e+06	3.42098e+06	4.42721e+06	4.47558e+06	5.07122e+06	4.61576e+06	4.64592e+06	4.55361e+06	4.44261e+06	4.54187e+06	4.96896e+06	4.4546e+06	4.67242e+06	4.65115e+06	0.953381	-0.0688751	0.484225	0.64	0.385513	0.957741	-0.0622924	0.539372	0.666667	0.412634	1.00457	0.00658271	0.912152	0.666667	0.0708743
Com_25720_neg	Methyl-2-hydroxyisobutyric acid	C5 H10 O3	118.049	2.798	117.042	No results	Invalid mass	No results	Organic oxygen compounds	Organooxygen compounds	Alcohols and polyols	Tertiary alcohols	659516	741027	380157	912801	261971	709188	229351	892023	998329	271951	537367	1.20798e+06	1.48893e+06	591094	620168	1.07809e+06	0.953119	-0.0692713	0.951822	0.52	0.0579988	0.548278	-0.867022	0.186238	0.8	0.686564	1.73839	-0.79775	0.203125	0.8	0.850792
Com_3993_pos	5,6-dimethyl-4-oxo-4H-pyran-2-carboxylic acid	C8 H8 O4	168.04	1.227	169.047	Invalid mass	No results	No results					1.88774e+07	6.79706e+06	947823	4.65752e+06	1.15102e+07	7.48459e+06	5.14324e+06	7.36621e+06	1.1793e+07	1.31791e+07	1.47369e+07	2.17107e+06	2.45184e+07	8.55801e+06	8.99323e+06	1.38088e+07	0.951605	-0.071565	0.510461	0.64	0.294623	0.619751	-0.690239	0.632114	0.666667	0.421569	1.53546	-0.618674	0.921932	0.666667	0.145221
Com_1073_pos	1-morpholino-3-(4-nitrophenoxy)propan-2-ol	C13 H18 N2 O5	282.122	4.83	283.129	Full match	No results	No results					7.72888e+07	8.03837e+07	9.32864e+07	9.38766e+07	8.99523e+07	6.58814e+07	1.33444e+08	6.50466e+07	9.28879e+07	1.00864e+08	1.13112e+08	8.74768e+07	1.19733e+08	8.69576e+07	9.16249e+07	1.06774e+08	0.949061	-0.0754276	0.903685	0.52	0.102853	0.814408	-0.296176	0.162355	0.8	0.645342	1.16534	-0.220749	0.318767	0.666667	0.729519
Com_19598_pos	L-arginine	C6 H14 N4 O2	174.112	2.009	175.119	No results	No results	Full match	Organic acids and derivatives	Carboxylic acids and derivatives	Amino acids, peptides, and analogues	L-alpha-amino acids	6.34601e+06	6.3341e+06	5.92738e+06	5.0206e+06	6.89324e+06	5.11905e+06	6.82419e+06	5.27555e+06	7.18375e+06	7.76961e+06	1.00975e+07	1.18126e+07	1.2526e+07	6.10427e+06	6.43443e+06	1.14787e+07	0.948688	-0.075994	0.670965	0.64	0.105896	0.531791	-0.911069	0.000914598	1	1.4361	1.78395	-0.835075	0.00146709	1	1.59634
Com_7968_neg	Tetradecanedioic acid	C14 H26 O4	258.183	7.237	257.176	Full match	No results	Full match	Lipids and lipid-like molecules	Fatty Acyls	Fatty acids and conjugates	Long-chain fatty acids	8.38316e+06	7.96381e+06	7.27628e+06	8.26728e+06	8.4328e+06	1.10657e+07	7.21798e+06	7.9899e+06	8.30751e+06	7.96542e+06	2.68424e+06	2.15363e+06	2.10379e+06	8.06467e+06	8.5093e+06	2.31389e+06	0.947747	-0.077426	0.591775	0.52	0.0525507	3.48533	1.8013	0.00155889	1	1.49958	3.67749	1.87872	5.91382e-05	1	1.84751
Com_24557_neg	Pyrithioxin	C16 H20 N2 O4 S2	368.086	4.858	367.078	No results	No results	Full match	Organoheterocyclic compounds	Pyridines and derivatives	Methylpyridines	Methylpyridines	886642	1.0255e+06	686383	1.63881e+06	888673	1.24894e+06	1.01816e+06	1.12099e+06	1.04337e+06	1.00619e+06	1.14914e+06	1.04691e+06	1.15967e+06	1.0252e+06	1.08753e+06	1.11857e+06	0.942688	-0.0851479	0.535694	0.72	0.334906	0.916527	-0.125751	0.422857	0.8	0.446373	1.02854	-0.0406035	0.578836	0.733333	0.157979
Com_997_neg	N-Acetylornithine	C7 H14 N2 O3	174.1	3.388	173.093	Full match	Full match	Full match	Organic acids and derivatives	Carboxylic acids and derivatives	Amino acids, peptides, and analogues	N-acyl-alpha amino acids	1.09105e+08	1.12496e+08	1.15137e+08	1.32153e+08	1.20991e+08	9.6392e+07	1.51701e+08	9.5124e+07	1.45247e+08	1.37662e+08	1.47741e+08	1.43071e+08	1.66786e+08	1.17976e+08	1.25225e+08	1.52533e+08	0.942115	-0.0860252	0.716162	0.6	0.184068	0.77345	-0.37062	0.0107443	1	0.990249	1.21807	-0.284595	0.109798	0.8	1.02453
Com_1326_neg	Indole-3-lactic acid	C11 H11 N O3	159.068	5.669	204.066	Invalid mass	Invalid mass	No results	Organoheterocyclic compounds	Indoles and derivatives	Indolyl carboxylic acids and derivatives	Indolyl carboxylic acids and derivatives	6.73539e+07	6.73895e+07	6.60547e+07	6.65706e+07	7.49152e+07	7.62662e+07	6.76796e+07	6.93054e+07	7.85124e+07	7.15818e+07	5.26003e+07	5.42659e+07	5.34541e+07	6.84568e+07	7.26691e+07	5.34401e+07	0.942035	-0.0861477	0.144019	0.88	0.302649	1.281	0.357271	0.000162265	1	1.26955	1.35982	0.443419	0.000191832	1	1.87278
Com_6497_neg	LPG 16:1	C22 H43 O9 P	482.265	9.437	481.257	No results	Full match	No results	Lipids and lipid-like molecules	Glycerophospholipids	Glycerophosphoglycerols	Phosphatidylglycerols	4.52192e+06	1.14546e+07	8.50526e+06	6.65819e+06	1.33024e+07	7.02717e+06	1.69109e+07	5.72169e+06	9.97652e+06	7.58542e+06	201269	165354	168752	8.88848e+06	9.44434e+06	178458	0.941143	-0.0875139	0.842026	0.48	0.0291338	49.807	5.63828	1.11632e-05	1	1.51495	52.9218	5.72579	8.46986e-06	1	1.82981
Com_4289_pos	IQH	C17 H28 N6 O5	396.213	4.99	397.22	Full match	No results	No results					2.69595e+07	1.76198e+07	1.81478e+07	1.44268e+07	2.77006e+07	2.0808e+07	2.93233e+07	2.49154e+07	3.13483e+07	5.08002e+06	1.15643e+07	2.22954e+07	2.17053e+07	2.09709e+07	2.2295e+07	1.85217e+07	0.94061	-0.0883312	0.852012	0.64	0.12661	1.13223	0.179172	0.624449	0.4	0.221221	1.20372	0.267503	0.879111	0.666667	0.193934
Com_7863_neg	LPE 15:1	C20 H40 N O7 P	437.254	8.361	436.247	No results	Full match	No results	Lipids and lipid-like molecules	Glycerophospholipids	Glycerophosphoethanolamines	1-acyl-sn-glycero-3-phosphoethanolamines	4.84352e+06	1.12447e+07	8.95307e+06	9.65591e+06	1.41278e+07	9.94552e+06	1.11354e+07	9.66938e+06	1.13377e+07	9.90282e+06	1.18147e+06	303476	246689	9.76499e+06	1.03982e+07	577211	0.939106	-0.0906405	0.548212	0.64	0.0615442	16.9175	4.08045	0.0158944	1	1.45867	18.0145	4.17109	0.0230793	1	1.80414
Com_6125_pos	N1-(1H-indol-4-yl)cyclohexane-1-carboxamide	C15 H18 N2 O	242.142	6.314	243.149	Full match	No results	No results					2.65289e+07	2.88747e+07	2.72542e+07	2.81684e+07	2.88763e+07	2.67855e+07	4.87444e+07	1.99378e+07	2.69618e+07	2.65944e+07	1.26328e+07	2.73204e+07	2.30501e+07	2.79405e+07	2.98048e+07	2.10011e+07	0.937451	-0.0931853	0.903777	0.68	0.0476668	1.33043	0.411892	0.287588	0.866667	0.781987	1.4192	0.505077	0.275333	0.666667	0.98901
Com_1935_neg	Dl-Indole-3-lactic acid	C11 H11 N O3	205.074	5.664	204.067	No results	No results	Full match	Organoheterocyclic compounds	Indoles and derivatives	Indolyl carboxylic acids and derivatives	Indolyl carboxylic acids and derivatives	6.73539e+07	6.73895e+07	6.60547e+07	6.65706e+07	7.49152e+07	7.62662e+07	6.76796e+07	6.93054e+07	8.33377e+07	7.15818e+07	5.26003e+07	5.42659e+07	5.34541e+07	6.84568e+07	7.36341e+07	5.34401e+07	0.929688	-0.105181	0.152418	0.88	0.344754	1.281	0.357271	0.000162265	1	1.20365	1.37788	0.462452	0.000740854	1	1.84565
Com_7604_neg	(+/-)12(13)-DiHOME	C18 H34 O4	296.235	7.886	295.228	Invalid mass	No results	No match	Lipids and lipid-like molecules	Fatty Acyls	Fatty acids and conjugates	Long-chain fatty acids	1.78576e+07	2.83875e+07	2.11401e+07	1.38689e+07	2.55017e+07	2.34702e+07	1.8751e+07	2.12745e+07	2.53356e+07	2.6251e+07	1.66342e+07	2.0824e+07	1.6386e+07	2.13512e+07	2.30165e+07	1.7948e+07	0.927648	-0.108351	0.510417	0.6	0.330851	1.18961	0.250488	0.359838	0.733333	0.490438	1.28239	0.358839	0.0605081	0.933333	0.944532
Com_11463_pos	Linolelaidic Acid (C18:2N6T)	C18 H32 O2	280.24	7.325	298.274	No results	No results	Full match					7.07839e+06	1.32862e+07	8.9289e+06	4.81241e+06	1.41005e+07	1.07446e+07	9.33443e+06	8.34614e+06	1.04102e+07	1.31921e+07	1.12039e+07	1.41429e+07	1.18709e+07	9.6413e+06	1.04055e+07	1.24059e+07	0.926559	-0.110046	0.540903	0.56	0.321268	0.777155	-0.363725	0.18968	0.733333	0.726839	1.19224	-0.253679	0.131921	0.866667	0.487705
Com_2678_pos	5-amino-1-(2-cyanoethyl)-1H-pyrazole-4-carbonitrile	C7 H7 N5	183.051	1.212	166.048	Invalid mass	No results	No results					3.5779e+07	1.31432e+07	3.67115e+06	1.02416e+07	2.19139e+07	1.54797e+07	1.28587e+07	1.66848e+07	2.18412e+07	2.46769e+07	2.75119e+07	3.44599e+07	4.52323e+07	1.69498e+07	1.83083e+07	3.57347e+07	0.925798	-0.111231	0.482457	0.6	0.323195	0.474322	-1.07606	0.0621039	0.866667	1.04612	1.95183	-0.96483	0.0175552	1	0.842648
Com_1271_pos	3-hydroxy-3-methylpentanedioic acid	C6 H10 O5	184.035	1.213	185.042	Invalid mass	No results	No results					9.00719e+07	3.32745e+07	9.50563e+06	2.35132e+07	5.15077e+07	3.70873e+07	3.47283e+07	3.64458e+07	5.30833e+07	6.3236e+07	6.31504e+07	8.60241e+07	1.01535e+08	4.15746e+07	4.49161e+07	8.35698e+07	0.925605	-0.111531	0.480285	0.68	0.330403	0.497483	-1.00728	0.0684185	0.866667	1.02529	1.86057	-0.895748	0.0199452	0.933333	0.810471
Com_5745_pos	(2E,4E)-N-[2-(4-hydroxyphenyl)ethyl]dodeca-2,4-dienamide	C20 H29 N O2	298.191	7.517	316.225	Invalid mass	No results	No results					4.24402e+07	6.7289e+07	5.57172e+07	3.78358e+07	6.76296e+07	5.64283e+07	5.23404e+07	5.8696e+07	5.94193e+07	6.5821e+07	5.91252e+07	7.15115e+07	6.99676e+07	5.41824e+07	5.8541e+07	6.68681e+07	0.925545	-0.111624	0.451196	0.56	0.383128	0.810288	-0.303494	0.132456	0.866667	0.845857	1.14224	-0.19187	0.143358	0.866667	0.573522
Com_14465_pos	L-Homocitrulline	C7 H15 N3 O3	189.112	1.477	173.092	No results	No results	Full match	Organic acids and derivatives	Carboxylic acids and derivatives	Amino acids, peptides, and analogues	L-alpha-amino acids	9.55066e+06	9.36928e+06	9.60056e+06	8.1219e+06	1.20235e+07	9.15395e+06	1.06208e+07	8.74518e+06	1.23409e+07	1.1879e+07	1.22983e+07	1.45804e+07	1.6426e+07	9.73317e+06	1.0548e+07	1.44349e+07	0.922753	-0.115984	0.419089	0.6	0.261029	0.67428	-0.56858	0.0179083	1	1.29604	1.3685	-0.452596	0.0372013	0.933333	1.24974
Com_9874_pos	Sphingosine (d18:1)	C18 H37 N O2	321.265	7.955	322.272	Invalid mass	No results	No results					1.07091e+07	1.98462e+07	1.21589e+07	1.27952e+07	1.92154e+07	1.74545e+07	1.52033e+07	1.5682e+07	1.83331e+07	1.44525e+07	1.10653e+07	1.67901e+07	1.3746e+07	1.4945e+07	1.62251e+07	1.38671e+07	0.921102	-0.118567	0.44597	0.6	0.401415	1.07773	0.107989	0.754381	0.466667	0.219834	1.17004	0.226556	0.296759	0.8	0.666466
Com_19469_neg	N-(2-methyl-5-nitrophenyl)-N-(methylsulfonyl)methanesulfonamide	C9 H12 N2 O6 S2	308.014	2.655	307.007	Full match	No results	No results					3.54378e+06	3.3326e+06	3.98666e+06	2.89595e+06	3.30811e+06	3.33403e+06	5.31414e+06	3.20211e+06	3.03934e+06	3.68144e+06	2.33839e+06	1.70098e+06	3.35572e+06	3.41342e+06	3.71421e+06	2.46503e+06	0.919016	-0.121838	0.566324	0.56	0.175251	1.38474	0.469611	0.203544	0.8	0.920254	1.50676	0.59145	0.145927	0.8	1.30681
Com_3185_pos	Dl-Lanthionine	C6 H12 N2 O4 S	208.052	1.517	192.033	No results	No results	Full match	Organic acids and derivatives	Carboxylic acids and derivatives	Amino acids, peptides, and analogues	Cysteine and derivatives	3.77372e+07	4.03017e+07	5.85273e+07	4.21632e+07	4.09342e+07	3.56088e+07	6.47602e+07	3.78435e+07	4.71129e+07	5.3805e+07	7.39186e+06	2.62117e+07	6.494e+06	4.39327e+07	4.78261e+07	1.33659e+07	0.918594	-0.122501	0.605018	0.56	0.0711287	3.28694	1.71674	0.0848213	1	1.31497	3.57823	1.83925	0.073432	1	1.64893
Com_11840_pos	3-(3,4-dimethylphenyl)-3,4-dihydro-1,2,3-benzotriazin-4-one	C15 H13 N3 O	273.085	2.14	274.092	Invalid mass	No results	No results					1.46061e+07	1.11627e+07	1.04496e+07	8.49115e+06	1.54376e+07	1.28966e+07	1.29805e+07	1.18033e+07	1.4263e+07	1.36013e+07	1.79142e+07	2.30188e+07	2.13924e+07	1.20294e+07	1.31089e+07	2.07751e+07	0.917653	-0.12398	0.392945	0.6	0.265403	0.579031	-0.788287	0.00544088	1	1.39433	1.58481	-0.664307	0.0139701	1	1.33652
Com_5521_pos	Asp-Glu	C9 H14 N2 O7	262.08	1.471	263.088	No results	Full match	Full match	Organic acids and derivatives	Carboxylic acids and derivatives	Amino acids, peptides, and analogues	Dipeptides	8.41718e+06	7.19667e+06	7.53405e+06	6.29093e+06	8.91854e+06	5.97346e+06	7.90349e+06	7.22927e+06	9.83609e+06	1.09366e+07	1.58313e+07	2.3205e+07	2.45051e+07	7.67147e+06	8.37579e+06	2.11805e+07	0.915911	-0.126721	0.581711	0.6	0.113587	0.362196	-1.46516	0.00832804	1	1.47498	2.52877	-1.33844	0.00453382	1	1.63542
Com_19582_neg	LPC 18:2	C26 H50 N O7 P	565.338	9.111	564.331	No results	Invalid mass	No results	Lipids and lipid-like molecules	Glycerophospholipids	Glycerophosphocholines	Phosphocholines	203784	378914	200482	232073	192806	232484	397924	214629	248789	227551	2.67684e+06	2.9155e+06	2.52241e+06	241612	264275	2.70492e+06	0.914242	-0.129351	0.579722	0.76	0.0650436	0.0893232	-3.48482	1.12008e-05	1	1.55496	10.2352	-3.35547	6.08562e-06	1	1.77821
Com_23505_pos	N-[4-(diethylamino)phenyl]-N'-phenylurea	C17 H21 N3 O	305.152	2.047	306.159	Invalid mass	No results	No results					457337	594220	377827	794674	677353	523954	663639	572280	712353	705706	1.84309e+06	2.01172e+06	2.37821e+06	580282	635586	2.07767e+06	0.912987	-0.131333	0.452422	0.6	0.138292	0.279294	-1.84014	0.000178209	1	1.5288	3.26891	-1.70881	0.000118757	1	1.65462
Com_4388_pos	N-P-Coumaroyl Spermidine	C16 H25 N3 O2	291.195	6.284	292.202	No results	No results	Full match	Phenylpropanoids and polyketides	Cinnamic acids and derivatives	Hydroxycinnamic acids and derivatives	Coumaric acids and derivatives	2.82955e+07	2.51051e+07	2.59321e+07	3.90934e+06	2.74059e+07	2.77713e+07	2.40252e+07	2.20245e+07	2.61635e+07	2.50413e+07	1.98504e+07	1.93887e+07	1.84275e+07	2.21296e+07	2.50052e+07	1.92222e+07	0.885001	-0.176249	0.457338	0.6	0.414998	1.15125	0.203201	0.890394	0.8	0.211591	1.30085	0.379451	0.00132394	1	0.406014
Com_7897_pos	5-(2,5-dihydroxyhexyl)oxolan-2-one	C10 H18 O4	184.107	1.214	185.115	Invalid mass	No results	No results					1.39269e+07	5.59925e+06	437444	3.99787e+06	8.95139e+06	6.90535e+06	4.79344e+06	6.34654e+06	8.99442e+06	1.02075e+07	1.096e+07	1.3894e+07	1.82192e+07	6.58256e+06	7.44945e+06	1.43577e+07	0.883631	-0.178485	0.415907	0.64	0.402505	0.458468	-1.12511	0.112036	0.866667	0.920014	1.92735	-0.946621	0.0199646	1	0.585255
Com_24145_pos	4-(2-chloro-6-fluorobenzyl)-1,3,5-trimethyl-1H-pyrazole	C13 H14 Cl F N2	214.13	1.384	253.093	Invalid mass	No results	No results					2.14106e+06	463419	374462	424348	1.38902e+06	931407	835485	695271	1.43101e+06	1.55381e+06	1.50634e+06	3.13296e+06	2.95813e+06	958462	1.0894e+06	2.53248e+06	0.87981	-0.184736	0.416084	0.68	0.344735	0.378468	-1.40176	0.0321911	0.933333	1.1575	2.32466	-1.21702	0.0436048	0.933333	0.977256
Com_1958_pos	4-{[(3S)-3-(1H-Benzimidazol-2-yl)-1-pyrrolidinyl]methyl}benzoic acid	C19 H19 N3 O2	321.151	6.352	322.159	Invalid mass	No results	No results	Organoheterocyclic compounds	Benzimidazoles	Not available	Benzimidazoles	6.20779e+07	4.57348e+07	5.55041e+07	5.03456e+07	5.78018e+07	6.07022e+07	6.28762e+07	5.828e+07	6.00494e+07	6.70786e+07	5.21444e+07	4.97011e+07	4.46459e+07	5.42928e+07	6.17973e+07	4.88305e+07	0.878564	-0.186781	0.0661138	0.88	0.730191	1.11186	0.152981	0.1982	0.8	0.553833	1.26555	0.339762	0.0179619	1	1.5182
Com_20016_pos	(2E)-N-(4-acetamidobutyl)-3-(4-hydroxy-3-methoxyphenyl)prop-2-enamide	C16 H22 N2 O4	328.138	2.613	329.145	Invalid mass	No results	No results					2.94062e+06	3.99728e+06	4.47668e+06	3.86431e+06	4.25524e+06	3.72572e+06	4.38754e+06	4.39634e+06	4.76869e+06	5.00521e+06	2.74382e+06	4.0465e+06	3.1908e+06	3.90683e+06	4.4567e+06	3.32704e+06	0.876619	-0.189979	0.165945	0.76	0.506759	1.17427	0.23176	0.296504	0.733333	0.612515	1.33954	0.421739	0.0992863	0.933333	1.34684
Com_6998_pos	Lysope 18:1	C23 H46 N O7 P	479.303	5.794	480.31	No results	No results	Full match	Lipids and lipid-like molecules	Glycerophospholipids	Glycerophosphoethanolamines	1-acyl-sn-glycero-3-phosphoethanolamines	2.52941e+07	2.51583e+07	2.59233e+07	2.94818e+07	2.3056e+07	3.00648e+07	2.90963e+07	2.86046e+07	3.17092e+07	2.7904e+07	2.81246e+07	2.96843e+07	3.19212e+07	2.57827e+07	2.94758e+07	2.99101e+07	0.874707	-0.193127	0.0228168	0.88	0.96076	0.862007	-0.214228	0.0343534	0.933333	1.07365	1.01473	-0.0211009	0.758218	0.6	0.129064
Com_4992_pos	Sorbic acid	C6 H8 O2	112.05	1.215	113.058	Invalid mass	Invalid mass	No results	Lipids and lipid-like molecules	Fatty Acyls	Fatty acids and conjugates	Medium-chain fatty acids	2.36471e+07	7.80825e+06	1.98493e+06	5.42943e+06	1.24471e+07	1.10054e+07	6.94159e+06	1.11172e+07	1.54669e+07	1.53142e+07	1.61449e+07	1.88326e+07	2.60802e+07	1.02634e+07	1.19691e+07	2.03526e+07	0.857491	-0.221807	0.385182	0.64	0.41501	0.504278	-0.987709	0.0797701	0.866667	0.983878	1.70043	-0.765902	0.0388756	1	0.651486
Com_152_pos	PLH	C17 H27 N5 O4	365.207	4.933	183.611	Full match	No results	No results					8.24452e+08	7.70825e+08	8.05892e+08	7.29528e+08	8.72963e+08	8.82822e+08	1.04893e+09	7.77097e+08	9.56195e+08	1.00434e+09	9.9098e+08	9.51447e+08	1.11099e+09	8.00732e+08	9.33877e+08	1.01781e+09	0.857428	-0.221913	0.0468486	0.88	0.781715	0.786723	-0.346072	0.0144231	1	1.24928	1.08987	-0.12416	0.253457	0.666667	0.580881
Com_8966_pos	Oleoyl ethanolamide	C20 H39 N O2	307.288	10.263	330.277	Invalid mass	No results	No results	Organic nitrogen compounds	Organonitrogen compounds	Amines	N-acylethanolamines	1.0637e+06	2.4599e+07	645554	1.03331e+06	2.67141e+06	9.57246e+06	4.9513e+06	2.58022e+06	1.01005e+07	7.86824e+06	1.10646e+06	1.08981e+06	1.05065e+06	6.00259e+06	7.01453e+06	1.08231e+06	0.855737	-0.224761	0.184803	0.76	0.635662	5.54611	2.47148	0.34903	0.533333	0.426501	6.4811	2.69624	0.00228307	1	1.23682
Com_8139_pos	Ip7G	C16 H23 N5 O5	365.17	4.811	748.374	No results	No results	Full match					1.2082e+07	1.04635e+07	1.16208e+07	9.32536e+06	1.12653e+07	1.11136e+07	1.53252e+07	1.09271e+07	1.2733e+07	1.41178e+07	1.17134e+07	1.12381e+07	9.96771e+06	1.09514e+07	1.28433e+07	1.09731e+07	0.852692	-0.229904	0.0943394	0.76	0.79143	0.998024	-0.00285351	0.957124	0.533333	0.0524241	1.17044	0.22705	0.114434	0.733333	0.929344
Com_1149_neg	Phenylpyruvic acid	C9 H8 O3	118.042	6.166	117.034	Invalid mass	Invalid mass	No results	Benzenoids	Benzene and substituted derivatives	Phenylpyruvic acid derivatives	Phenylpyruvic acid derivatives	207505	303060	292485	300614	266684	269722	271535	264218	565868	240737	220701	225746	217636	274070	322416	221361	0.85005	-0.234381	0.525003	0.56	0.312359	1.23811	0.308142	0.0442082	0.8	0.551601	1.45652	0.542524	0.109296	1	1.03054
Com_18066_pos	LysoPE 18:0	C23 H48 N O7 P	481.318	8.872	482.325	No results	No results	Full match	Lipids and lipid-like molecules	Glycerophospholipids	Glycerophosphoethanolamines	1-acyl-sn-glycero-3-phosphoethanolamines	720525	712403	759170	640048	775362	937166	861982	769739	830681	846587	6.73187e+06	5.67577e+06	4.37738e+06	721502	849231	5.59501e+06	0.849594	-0.235154	0.00757588	0.96	0.127885	0.128955	-2.95507	0.00221806	1	1.60492	6.58832	-2.71991	0.00281535	1	1.75829
Com_8001_pos	Carnosine	C9 H14 N4 O3	113.053	1.245	227.114	Invalid mass	Invalid mass	No results	Organic acids and derivatives	Peptidomimetics	Hybrid peptides	Hybrid peptides	9.25141e+06	9.92466e+06	1.42042e+07	1.01376e+07	1.00063e+07	9.73976e+06	1.52709e+07	1.10593e+07	1.34353e+07	1.35303e+07	2.32792e+07	2.12316e+07	2.44824e+07	1.07049e+07	1.26071e+07	2.29977e+07	0.849111	-0.235975	0.177025	0.72	0.322002	0.465474	-1.10323	0.000134782	1	1.53716	1.82418	-0.867251	0.000661855	1	1.44381
Com_952_neg	D-(+)-Malic acid	C4 H6 O5	134.021	1.565	133.014	Full match	Full match	Full match	Organic acids and derivatives	Hydroxy acids and derivatives	Beta hydroxy acids and derivatives	Beta hydroxy acids and derivatives	9.3664e+07	5.24499e+07	2.39875e+07	2.6177e+07	7.39416e+07	4.69848e+07	4.11173e+07	5.61861e+07	8.27238e+07	9.13366e+07	1.00086e+08	1.75447e+08	1.96212e+08	5.4044e+07	6.36697e+07	1.57248e+08	0.848818	-0.236473	0.444664	0.6	0.275284	0.343686	-1.54084	0.0145309	1	1.26349	2.46975	-1.30437	0.0227513	1	1.17
Com_13830_pos	Taurolithocholic acid	C26 H45 N O5 S	483.303	5.918	1005.57	No results	No results	Full match					3.57617e+06	3.67604e+06	3.64317e+06	4.69289e+06	4.28087e+06	3.18877e+06	4.24905e+06	6.25156e+06	6.20529e+06	3.58972e+06	3.35005e+06	4.15286e+06	3.49752e+06	3.97383e+06	4.69688e+06	3.66681e+06	0.846057	-0.241173	0.405123	0.56	0.424244	1.08373	0.116005	0.398856	0.8	0.251494	1.28092	0.357178	0.217878	0.733333	0.806295
Com_9696_pos	13,14-Dihydro prostaglandin E1	C20 H36 O5	338.244	7.526	339.251	Invalid mass	No results	No results	Lipids and lipid-like molecules	Fatty Acyls	Eicosanoids	Prostaglandins and related compounds	1.13624e+07	1.3509e+07	1.11765e+07	1.02546e+07	1.53144e+07	1.45736e+07	1.42206e+07	1.32672e+07	1.47339e+07	1.61084e+07	1.24439e+07	1.27518e+07	1.23589e+07	1.23234e+07	1.45807e+07	1.25182e+07	0.845181	-0.242667	0.0706943	0.8	0.904404	0.984437	-0.0226288	0.736604	0.6	0.197705	1.16476	0.220038	0.00677368	1	0.928607
Com_10288_pos	1-Methyladenosine	C11 H15 N5 O4	281.111	1.404	282.118	No results	No results	Full match	Nucleosides, nucleotides, and analogues	Purine nucleosides	Not available	Purine nucleosides	4.19663e+06	376775	7.33603e+06	8.13011e+06	4.29819e+06	4.23932e+06	9.52705e+06	3.45632e+06	5.66208e+06	6.00354e+06	5.32737e+06	6.17977e+06	7.84507e+06	4.86755e+06	5.77766e+06	6.45073e+06	0.842477	-0.24729	0.441724	0.56	0.45169	0.754573	-0.406268	0.314616	0.666667	0.569012	1.1165	-0.158978	0.471013	0.666667	0.174471
Com_9607_neg	glutathione disulfide	C20 H32 N6 O12 S2	612.149	4.88	611.142	No results	No results	Full match	Organic acids and derivatives	Carboxylic acids and derivatives	Amino acids, peptides, and analogues	Peptides	1.37119e+07	1.37999e+07	1.33401e+07	1.19357e+07	1.43977e+07	1.4272e+07	1.70859e+07	1.58592e+07	1.49241e+07	1.76771e+07	2.14451e+07	1.80157e+07	1.99305e+07	1.34371e+07	1.59636e+07	1.97971e+07	0.84173	-0.248571	0.0108345	0.96	0.680174	0.678739	-0.55907	0.00416222	1	1.5477	1.24014	-0.310499	0.0244807	1	1.02864
Com_2058_pos	SLH	C15 H25 N5 O5	355.186	2.386	178.6	Full match	No results	No results					4.84344e+07	5.10314e+07	4.19949e+07	3.50135e+07	4.9173e+07	4.68774e+07	6.56778e+07	4.09954e+07	5.824e+07	5.64515e+07	8.17641e+07	8.60156e+07	9.44679e+07	4.51294e+07	5.36484e+07	8.74158e+07	0.841207	-0.249467	0.161145	0.72	0.377117	0.516261	-0.953826	0.000192138	1	1.50606	1.62942	-0.704359	0.00221852	1	1.34222
Com_3699_pos	HKK	C18 H33 N7 O4	786.499	7.493	394.257	Invalid mass	No results	No results					2.62971e+07	2.52323e+07	2.60521e+07	2.0584e+07	3.17882e+07	2.92986e+07	3.15359e+07	2.63987e+07	3.13558e+07	3.60087e+07	2.89141e+07	2.82078e+07	2.6117e+07	2.59907e+07	3.09196e+07	2.77463e+07	0.840592	-0.250522	0.0747332	0.84	0.870224	0.936729	-0.0942965	0.370551	0.733333	0.378248	1.11437	0.156226	0.130809	0.866667	0.628007
Com_81_pos	Hexadecanamide	C16 H33 N O	255.256	9.742	256.263	Full match	No results	No results	Lipids and lipid-like molecules	Fatty Acyls	Fatty amides	Fatty amides	3.19577e+08	2.06941e+09	3.45309e+08	2.00297e+08	8.67313e+08	1.1578e+09	7.70938e+08	2.90152e+08	1.25707e+09	1.06322e+09	1.08101e+08	1.22552e+08	2.24817e+08	7.6038e+08	9.07837e+08	1.51824e+08	0.837573	-0.255712	0.412676	0.64	0.315479	5.00832	2.32433	0.0362046	0.933333	0.934224	5.97956	2.58004	0.00290596	1	1.47457
Com_4101_neg	12-Hydroxydodecanoic acid	C12 H24 O3	216.173	6.632	215.165	Full match	No results	No results	Organic acids and derivatives	Hydroxy acids and derivatives	Medium-chain hydroxy acids and derivatives	Medium-chain hydroxy acids and derivatives	1.78121e+07	1.99827e+07	1.94841e+07	1.56314e+07	2.22646e+07	2.29907e+07	2.04507e+07	2.35702e+07	2.27673e+07	2.43114e+07	2.43134e+07	2.3382e+07	2.31387e+07	1.9035e+07	2.28181e+07	2.36114e+07	0.834206	-0.261525	0.0313073	0.96	0.949699	0.806179	-0.310828	0.0181457	1	1.13739	1.03477	-0.0493034	0.323262	0.733333	0.217055
Com_6975_pos	L-Alanyl-L-Lysine	C9 H19 N3 O3	217.143	1.188	218.15	No results	No results	Full match	Organic acids and derivatives	Carboxylic acids and derivatives	Amino acids, peptides, and analogues	Dipeptides	8.52381e+06	8.97312e+06	1.08255e+07	9.17501e+06	9.93016e+06	9.05758e+06	1.21093e+07	9.63865e+06	1.25359e+07	1.37903e+07	1.79314e+07	2.01133e+07	2.28714e+07	9.48553e+06	1.14264e+07	2.03053e+07	0.830144	-0.268566	0.0987368	0.8	0.36573	0.467144	-1.09806	0.00145693	1	1.57025	1.77706	-0.829493	0.00181782	1	1.43975
Com_4193_pos	PC O-14:0	C22 H46 N O7 P	467.302	8.335	468.309	No results	Full match	Full match					645405	601144	630866	580101	618416	755478	810085	667667	754209	718553	3.529e+07	3.295e+07	2.78646e+07	615186	741198	3.20349e+07	0.829989	-0.268836	0.00199741	1	0.0742017	0.0192037	-5.70248	0.000131431	1	1.59223	43.2204	-5.43364	2.92921e-05	1	1.80686
Com_394_pos	octadec-9-ynoic acid	C18 H32 O2	262.23	7.858	263.237	Invalid mass	No results	No results					1.65803e+07	3.16798e+07	1.795e+07	2.2139e+07	5.62054e+07	2.89258e+07	3.36088e+07	3.91997e+07	2.1127e+07	5.13295e+07	1.95344e+07	3.77198e+07	2.10623e+07	2.89109e+07	3.48382e+07	2.61055e+07	0.829863	-0.269054	0.379351	0.68	0.432671	1.10747	0.147261	0.902935	0.466667	0.109459	1.33451	0.416315	0.318082	0.8	0.593635
Com_21760_pos	1-Palmitoyl-Sn-Glycero-3-Phosphocholine	C24 H50 N O7 P	495.333	9.234	496.341	No results	No results	Full match	Lipids and lipid-like molecules	Glycerophospholipids	Glycerophosphocholines	1-acyl-sn-glycero-3-phosphocholines	766259	710423	760716	645042	666155	860925	946087	841672	800685	836040	1.72929e+06	1.69066e+06	3.08064e+06	709719	857082	2.16686e+06	0.828064	-0.272186	0.00297607	1	0.276968	0.327533	-1.61029	0.0284903	1	1.58481	2.52819	-1.3381	0.0431172	1	1.55488
Com_12442_pos	Nonanoic acid	C9 H18 O2	158.131	7.53	339.251	No results	No results	Full match	Lipids and lipid-like molecules	Fatty Acyls	Fatty acids and conjugates	Medium-chain fatty acids	1.13624e+07	1.3509e+07	1.11765e+07	9.22386e+06	1.53144e+07	1.45736e+07	1.42206e+07	1.32672e+07	1.47339e+07	1.65677e+07	1.24439e+07	1.27518e+07	1.23589e+07	1.21172e+07	1.46726e+07	1.25182e+07	0.825839	-0.276067	0.0788423	0.8	0.894555	0.967969	-0.0469675	0.6148	0.6	0.262758	1.1721	0.229099	0.0105115	1	0.829058
Com_7047_neg	Lauric Acid	C12 H24 O2	200.178	6.869	199.17	No results	No results	Full match	Lipids and lipid-like molecules	Fatty Acyls	Fatty acids and conjugates	Medium-chain fatty acids	3.83818e+06	4.87108e+06	4.15595e+06	4.18272e+06	4.98804e+06	5.04247e+06	5.801e+06	4.94173e+06	5.66272e+06	5.25968e+06	7.685e+06	6.60343e+06	7.13161e+06	4.40719e+06	5.34152e+06	7.14001e+06	0.825082	-0.27739	0.0140155	0.96	0.635679	0.617253	-0.696066	0.000413067	1	1.58688	1.3367	-0.418676	0.00552348	1	1.12904
Com_4536_neg	Ala-Gln	C8 H15 N3 O4	217.106	1.357	216.099	No results	No results	Full match	Organic acids and derivatives	Carboxylic acids and derivatives	Amino acids, peptides, and analogues	Peptides	5.12087e+06	4.04011e+06	3.15175e+06	1.857e+06	2.17627e+06	3.68e+06	3.28473e+06	4.38184e+06	3.69293e+06	4.81436e+06	8.5755e+06	1.2558e+07	1.73353e+07	3.2692e+06	3.97077e+06	1.28229e+07	0.823316	-0.280481	0.258988	0.68	0.270113	0.25495	-1.97172	0.00388493	1	1.49013	3.22933	-1.69123	0.0210752	1	1.4489
Com_1044_pos	Gly-Val	C7 H14 N2 O3	174.101	3.328	175.108	No results	Full match	Full match	Organic acids and derivatives	Carboxylic acids and derivatives	Amino acids, peptides, and analogues	Dipeptides	1.06632e+08	1.03296e+08	9.31507e+07	9.33532e+07	1.14583e+08	1.11135e+08	1.36313e+08	9.74529e+07	1.38209e+08	1.38969e+08	1.64502e+08	1.93045e+08	2.02025e+08	1.02203e+08	1.24416e+08	1.86524e+08	0.821465	-0.283729	0.0587538	0.84	0.489606	0.547936	-0.867922	0.00179908	1	1.55282	1.4992	-0.584193	0.00546867	1	1.27056
Com_706_pos	Tetramethylpyrazine	C8 H12 N2	136.1	5.946	137.107	Full match	No results	No results					1.29487e+08	1.30609e+08	1.81939e+08	2.59897e+08	1.45117e+08	1.91277e+08	2.18828e+08	2.28268e+08	2.11164e+08	1.91019e+08	4.4439e+07	4.29523e+07	5.81567e+07	1.6941e+08	2.08111e+08	4.8516e+07	0.814036	-0.296836	0.143457	0.8	0.259941	3.49184	1.80399	0.000287596	1	1.33135	4.28954	2.10082	0.00160378	1	1.8955
Com_16461_pos	LysoPE 18:2	C23 H44 N O7 P	477.287	7.628	478.294	No results	No results	Full match					910629	869590	926396	870242	872914	1.1535e+06	1.12849e+06	1.06953e+06	1.05388e+06	1.06258e+06	7.10783e+06	5.17311e+06	5.03258e+06	889954	1.0936e+06	5.77117e+06	0.813786	-0.297279	2.76129e-05	1	0.179277	0.154207	-2.69706	0.00316832	1	1.62816	5.27723	-2.39978	0.00369463	1	1.72426
Com_24737_pos	L-Cystathionine	C7 H14 N2 O4 S	222.067	3.962	223.075	No results	No results	Full match	Organic acids and derivatives	Carboxylic acids and derivatives	Amino acids, peptides, and analogues	L-cysteine-S-conjugates	911134	571075	107108	102260	475308	551195	388888	216535	812216	724441	597917	167448	574338	433377	538655	446568	0.804554	-0.313738	0.40007	0.6	0.418131	0.970462	-0.0432562	0.721916	0.666667	0.337155	1.20621	0.270482	0.659723	0.4	0.2824
Com_24572_pos	N,N-Diethylethanolamine	C6 H15 N O	117.116	2.731	118.123	Full match	No results	No results	Organic nitrogen compounds	Organonitrogen compounds	Amines	1,2-aminoalcohols	1.1815e+06	1.22458e+06	770838	484047	1.43421e+06	1.78159e+06	1.14801e+06	1.2982e+06	1.00452e+06	1.11929e+06	1.47267e+06	1.23189e+06	1.48041e+06	1.01904e+06	1.27032e+06	1.39499e+06	0.802186	-0.317991	0.26811	0.4	0.559635	0.730496	-0.453052	0.128461	0.933333	0.814788	1.09814	-0.135061	0.376207	0.733333	0.312639
Com_8855_pos	DL-Citrulline	C6 H13 N3 O3	175.096	1.332	176.103	No results	No results	Full match	Organic acids and derivatives	Carboxylic acids and derivatives	Amino acids, peptides, and analogues	Alpha amino acids	9.89681e+06	5.92991e+06	4.74594e+06	5.44047e+06	8.94634e+06	7.893e+06	6.80799e+06	1.15131e+07	8.12169e+06	9.27454e+06	1.08001e+07	1.36739e+07	1.39522e+07	6.99189e+06	8.72206e+06	1.28088e+07	0.801633	-0.318985	0.188801	0.72	0.495507	0.545868	-0.873375	0.00881861	1	1.30024	1.46855	-0.55439	0.0191284	0.933333	0.944381
Com_16143_pos	Sodium Dehydrocholate	C24 H33 Na O5	424.222	5.124	425.229	No results	No results	Full match	Lipids and lipid-like molecules	Steroids and steroid derivatives	Bile acids, alcohols and derivatives	Bile acids, alcohols and derivatives	856896	886654	944257	847558	929605	829173	1.9354e+06	964303	908798	942373	902658	905338	1.60807e+06	892994	1.11601e+06	1.13869e+06	0.800167	-0.321627	0.330177	0.68	0.446756	0.784231	-0.350649	0.3972	0.733333	0.541939	1.02032	-0.0290225	0.893725	0.6	0.153333
Com_23181_pos	2-(cyclopropylcarbonyl)-3-(4-fluoroanilino)acrylonitrile	C13 H11 F N2 O	252.063	1.969	253.07	Invalid mass	No results	No results					1.92836e+06	1.89213e+06	1.29247e+06	804376	1.48018e+06	1.78109e+06	1.93486e+06	1.51924e+06	2.10367e+06	1.92313e+06	2.45131e+06	2.36945e+06	3.16308e+06	1.4795e+06	1.8524e+06	2.66128e+06	0.798696	-0.324281	0.177234	0.8	0.53665	0.555937	-0.847006	0.0152488	1	1.28242	1.43667	-0.522725	0.0343724	1	0.873821
Com_164_pos	Threonine	C4 H9 N O3	119.059	1.318	120.066	Full match	Full match	Full match	Organic acids and derivatives	Carboxylic acids and derivatives	Amino acids, peptides, and analogues	D-alpha-amino acids	4.22625e+08	4.44442e+08	6.53622e+08	8.96071e+08	4.83298e+08	5.87714e+08	9.78496e+08	5.53824e+08	7.45772e+08	7.72847e+08	7.68457e+08	6.14195e+08	7.55602e+08	5.80012e+08	7.27731e+08	7.12751e+08	0.797014	-0.327323	0.196783	0.76	0.648234	0.813764	-0.297317	0.179518	0.733333	0.675373	1.02102	0.0300058	0.971583	0.533333	0.129394
Com_2601_pos	tetranor-12(R)-HETE	C16 H26 O3	283.215	6.963	284.222	Invalid mass	No results	No results					2.01108e+07	2.19018e+07	2.30597e+07	1.50008e+07	2.13248e+07	2.93438e+07	2.22043e+07	2.35463e+07	2.36701e+07	2.85519e+07	1.97383e+07	2.20262e+07	2.11176e+07	2.02796e+07	2.54633e+07	2.09607e+07	0.796425	-0.328389	0.0420313	0.96	0.948268	0.967506	-0.0476569	0.624273	0.533333	0.192279	1.21481	0.280732	0.027538	1	0.925985
Com_6732_neg	Sebacic acid	C10 H18 O4	202.121	5.889	449.241	No results	No results	Full match	Lipids and lipid-like molecules	Fatty Acyls	Fatty acids and conjugates	Medium-chain fatty acids	8.50999e+06	9.00451e+06	8.38512e+06	1.39481e+07	8.92776e+06	1.2571e+07	1.28829e+07	1.27823e+07	1.1954e+07	1.10691e+07	8.31955e+06	7.04494e+06	7.07538e+06	9.7551e+06	1.22519e+07	7.47996e+06	0.796214	-0.328773	0.0592929	0.8	0.699081	1.30416	0.383126	0.0656514	1	0.717132	1.63796	0.711898	0.0035946	1	1.68383
Com_22426_pos	Lysopc 18:3	C26 H48 N O7 P	517.317	8.399	518.324	No results	No results	Full match					585155	556486	553870	512030	530932	718913	754367	621921	670228	678682	2.30272e+06	2.53489e+06	2.07305e+06	547695	688822	2.30355e+06	0.795118	-0.33076	0.000675326	1	0.261862	0.237761	-2.07242	0.000422962	1	1.65561	3.34419	-1.74166	0.00020134	1	1.65796
Com_26815_neg	Xanthosine	C10 H12 N4 O6	284.076	3.449	283.07	No results	No results	Full match	Nucleosides, nucleotides, and analogues	Purine nucleosides	Not available	Purine nucleosides	1.7622e+06	1.46209e+06	1.32013e+06	1.10683e+06	1.82125e+06	1.44628e+06	1.64246e+06	1.98284e+06	2.00235e+06	2.40515e+06	2.17287e+06	2.52117e+06	2.70928e+06	1.4945e+06	1.89581e+06	2.46777e+06	0.788316	-0.343154	0.0975016	0.8	0.6111	0.605608	-0.723545	0.0038903	1	1.32392	1.30169	-0.38039	0.0456275	0.933333	0.857969
Com_17173_pos	PC O-16:1	C24 H48 N O7 P	493.317	8.574	494.325	No results	Full match	Full match					706206	647128	699935	621622	668769	892287	900091	793325	860564	808233	6.25341e+06	5.95256e+06	5.0263e+06	668732	850900	5.74409e+06	0.785911	-0.347562	0.000130818	1	0.182104	0.116421	-3.10258	0.000253314	1	1.63392	6.7506	-2.75502	0.000288388	1	1.72756
Com_14384_neg	Octopamine	C8 H11 N O2	153.079	5.843	305.151	No results	No results	Full match					4.70493e+06	4.21596e+06	5.24914e+06	4.72819e+06	4.69855e+06	3.03899e+06	2.73206e+06	1.80023e+07	3.52529e+06	2.72945e+06	2.79096e+06	2.53553e+06	2.07667e+07	4.71935e+06	6.00561e+06	8.69775e+06	0.785824	-0.347722	0.806562	0.8	0.119379	0.542595	-0.882052	0.883185	0.666667	0.124073	1.44827	-0.53433	0.804058	0.533333	0.251237
Com_6063_neg	LysoPC 12:1	C20 H36 N O7 P	433.221	6.503	432.214	No results	No results	Full match	Lipids and lipid-like molecules	Glycerophospholipids	Glycerophosphocholines	Phosphocholines	9.81356e+06	8.16101e+06	8.5182e+06	7.31457e+06	8.58118e+06	6.69204e+06	1.82945e+07	7.19001e+06	9.95929e+06	1.1815e+07	4.26135e+06	3.01654e+06	3.61495e+06	8.4777e+06	1.07902e+07	3.63094e+06	0.785688	-0.347971	0.394784	0.6	0.25015	2.33485	1.22333	0.00491854	1	1.18853	2.97172	1.5713	0.00290063	1	1.71239
Com_2973_pos	FLK	C21 H34 N4 O4	101.564	1.17	204.134	Invalid mass	No results	No results					1.4848e+07	1.37495e+07	1.29681e+07	1.21679e+07	1.64391e+07	1.37689e+07	2.00039e+07	1.34892e+07	1.97552e+07	2.26477e+07	2.40807e+07	2.96274e+07	3.33182e+07	1.40345e+07	1.7933e+07	2.90088e+07	0.782609	-0.353636	0.102258	0.8	0.472681	0.483803	-1.04751	0.0052999	1	1.49052	1.61762	-0.693873	0.0144736	1	1.22628
Com_2546_pos	gamma-Glutamylglutamine	C10 H17 N3 O6	275.112	1.393	276.119	No results	Full match	No results	Organic acids and derivatives	Carboxylic acids and derivatives	Amino acids, peptides, and analogues	Dipeptides	2.19677e+07	1.43418e+07	1.25987e+07	1.39961e+07	1.75231e+07	2.55268e+07	1.74665e+07	1.39829e+07	2.09079e+07	2.53008e+07	2.81992e+07	4.52151e+07	6.20171e+07	1.60855e+07	2.0637e+07	4.51438e+07	0.779448	-0.359475	0.146206	0.72	0.354823	0.356316	-1.48877	0.0322377	1	1.44329	2.18752	-1.12929	0.0588073	1	1.29969
Com_8194_pos	EQH	C16 H24 N6 O7	394.16	1.685	395.168	Invalid mass	No results	No results					1.21822e+07	5.36821e+06	4.01668e+06	3.94439e+06	9.11189e+06	6.93089e+06	7.90679e+06	8.19155e+06	1.14349e+07	1.03556e+07	1.09571e+07	1.96532e+07	2.39055e+07	6.92468e+06	8.96395e+06	1.81719e+07	0.772504	-0.372387	0.212044	0.68	0.441473	0.381064	-1.39189	0.0246411	0.933333	1.30632	2.02723	-1.01951	0.0869158	0.933333	1.02656
Com_19231_neg	CDP	C9 H15 N3 O11 P2	403.018	1.381	448.016	No results	No results	Full match	Nucleosides, nucleotides, and analogues	Pyrimidine nucleotides	Pyrimidine ribonucleotides	Pyrimidine ribonucleoside diphosphates	1.0114e+06	1.67243e+06	1.075e+06	775508	1.3212e+06	1.37305e+06	1.22205e+06	1.84616e+06	1.4895e+06	1.65861e+06	1.52896e+06	1.91921e+06	1.20125e+06	1.17111e+06	1.51788e+06	1.54981e+06	0.771545	-0.374179	0.102745	0.8	0.752092	0.755648	-0.404213	0.17331	0.8	0.78591	1.02104	-0.0300346	0.937759	0.533333	0.0452457
Com_14656_pos	LPC 18:2-SN1	C26 H50 N O7 P	519.333	9.106	520.34	No results	Full match	Full match					637547	620784	636949	592547	589821	748732	982549	774434	777027	708554	6.2177e+06	8.61035e+06	6.22173e+06	615530	798259	7.01659e+06	0.77109	-0.375029	0.00848626	1	0.169278	0.0877248	-3.51087	0.00161168	1	1.62438	8.78987	-3.13584	0.000318224	1	1.73129
Com_3047_pos	4-(2,3-dihydro-1,4-benzodioxin-6-yl)butanoic acid	C12 H14 O4	244.07	2.064	245.077	Invalid mass	No results	No match					3.95382e+07	4.71193e+07	3.62345e+07	3.2348e+07	4.41015e+07	5.19538e+07	4.98778e+07	5.0982e+07	5.53411e+07	5.19391e+07	4.56253e+07	5.35823e+07	4.90789e+07	3.98683e+07	5.20188e+07	4.94288e+07	0.766422	-0.38379	0.013224	1	1.15324	0.80658	-0.31011	0.0350566	0.933333	0.945887	1.0524	0.0736796	0.378056	0.733333	0.26893
Com_3362_neg	N-Acetyl-D-galactosamine 4-sulfate	C8 H15 N O9 S	301.048	6.401	300.04	Full match	No results	No results	Organic oxygen compounds	Organooxygen compounds	Carbohydrates and carbohydrate conjugates	Acylaminosugars	1.16079e+07	1.28364e+07	1.16268e+07	1.6393e+07	1.69522e+07	2.46248e+07	1.71693e+07	1.68115e+07	1.59444e+07	1.66507e+07	1.76222e+07	1.72928e+07	1.84122e+07	1.38833e+07	1.82401e+07	1.77757e+07	0.76114	-0.393766	0.0441428	0.84	0.922066	0.781025	-0.356559	0.0325798	1	0.885077	1.02613	0.0372068	0.883805	0.8	0.170859
Com_11834_neg	Adenylocuccinic Acid	C14 H18 N5 O11 P	463.072	5.225	462.065	No results	No results	Full match	Nucleosides, nucleotides, and analogues	Purine nucleotides	Purine ribonucleotides	Purine ribonucleoside monophosphates	1.67425e+06	2.59999e+06	3.79665e+06	2.73634e+06	2.31645e+06	4.07346e+06	3.02343e+06	3.52674e+06	3.4036e+06	3.29742e+06	4.28528e+06	4.28993e+06	6.60359e+06	2.62474e+06	3.46493e+06	5.0596e+06	0.757515	-0.400654	0.0802354	0.84	0.619481	0.518764	-0.946851	0.0186711	1	1.3602	1.46023	-0.546197	0.116081	1	0.870374
Com_4381_pos	Bicyclo prostaglandin E2	C20 H30 O4	334.212	7.208	335.219	Invalid mass	No results	No results	Lipids and lipid-like molecules	Fatty Acyls	Eicosanoids	Prostaglandins and related compounds	6.20429e+07	1.09665e+08	5.4846e+07	8.70619e+07	6.70427e+07	6.52261e+07	1.3711e+08	4.90824e+07	1.18103e+08	1.33132e+08	1.14455e+08	1.13002e+08	1.0711e+08	7.61317e+07	1.00531e+08	1.11522e+08	0.757298	-0.401068	0.376528	0.68	0.441687	0.682659	-0.550763	0.0285922	0.933333	0.792891	1.10933	-0.149695	0.431581	0.6	0.486054
Com_625_pos	Tributyl citrate	C18 H32 O7	360.215	7.63	383.204	Full match	No results	No results					1.48051e+08	1.96487e+08	1.6726e+08	1.06602e+08	2.05444e+08	2.6871e+08	1.70918e+08	2.51093e+08	1.11184e+08	2.93441e+08	1.71403e+08	2.04427e+08	1.65663e+08	1.64769e+08	2.19069e+08	1.80498e+08	0.752131	-0.410944	0.280308	0.76	0.56709	0.912859	-0.131535	0.434766	0.6	0.267052	1.2137	0.279408	0.500353	0.666667	0.38606
Com_1072_pos	Asparagine	C4 H8 N2 O3	132.054	1.263	133.061	Full match	Full match	Full match	Organic acids and derivatives	Carboxylic acids and derivatives	Amino acids, peptides, and analogues	Asparagine and derivatives	4.80271e+07	4.51895e+07	3.53054e+07	5.02843e+07	5.0749e+07	5.31789e+07	6.3439e+07	5.14316e+07	6.74311e+07	7.19157e+07	1.12373e+08	1.28793e+08	1.28705e+08	4.59111e+07	6.14792e+07	1.2329e+08	0.746773	-0.421258	0.0143924	1	0.479923	0.372382	-1.42514	1.76594e-05	1	1.63869	2.00539	-1.00389	0.000120726	1	1.37971
Com_13360_neg	LPC 18:3	C26 H48 N O7 P	563.323	8.586	562.315	No results	Invalid mass	No results	Lipids and lipid-like molecules	Glycerophospholipids	Glycerophosphocholines	Phosphocholines	279062	260509	272576	308522	263286	349116	403777	318103	307065	478862	5.97949e+06	6.07607e+06	5.43809e+06	276791	371384	5.83122e+06	0.745296	-0.424115	0.0228902	0.96	0.149579	0.0474672	-4.39693	2.59919e-08	1	1.61902	15.7013	-3.97281	3.98432e-07	1	1.74872
Com_3776_pos	Lysops 22:6	C28 H44 N O9 P	569.278	5.056	570.285	No results	No results	Full match	Lipids and lipid-like molecules	Glycerophospholipids	Glycerophosphoethanolamines	2-acyl-sn-glycero-3-phosphoethanolamines	2.42522e+07	3.26945e+07	2.98165e+07	2.71612e+07	2.35401e+07	4.88134e+07	3.55526e+07	2.8163e+07	3.8479e+07	3.38904e+07	3.33861e+07	3.18022e+07	2.61985e+07	2.74929e+07	3.69797e+07	3.04622e+07	0.74346	-0.427673	0.0328061	0.92	0.977586	0.902524	-0.147962	0.330137	0.733333	0.36763	1.21395	0.27971	0.16785	0.866667	0.752847
Com_5682_pos	cis-7-Hexadecenoic Acid	C16 H30 O2	254.225	6.39	272.259	No results	No results	Full match	Lipids and lipid-like molecules	Fatty Acyls	Fatty acids and conjugates	Long-chain fatty acids	1.77949e+07	1.54031e+07	1.59376e+07	1.61619e+07	1.76365e+07	1.57181e+07	1.47098e+07	3.88258e+07	2.72906e+07	1.75356e+07	3.72386e+07	1.86391e+07	1.97432e+07	1.65868e+07	2.2816e+07	2.5207e+07	0.726981	-0.46001	0.254693	0.56	0.514133	0.658024	-0.603788	0.237329	1	0.767363	1.10479	-0.143778	0.69543	0.666667	0.311273
Com_518_pos	2'-Deoxyadenosine	C10 H13 N5 O3	273.085	1.389	274.092	Invalid mass	No results	No results	Nucleosides, nucleotides, and analogues	Purine nucleosides	Purine 2'-deoxyribonucleosides	Purine 2'-deoxyribonucleosides	1.64505e+08	2.91659e+08	2.18003e+08	1.18027e+08	2.55934e+08	2.73387e+08	2.62652e+08	2.71386e+08	2.95727e+08	3.42712e+08	1.98645e+08	3.09856e+08	2.05079e+08	2.09626e+08	2.89173e+08	2.3786e+08	0.724915	-0.464117	0.0861538	0.88	0.852931	0.881298	-0.182298	0.503217	0.4	0.372898	1.21573	0.281818	0.273371	0.733333	0.594231
Com_11105_pos	LPC 18:3-SN1	C26 H48 N O7 P	517.318	8.592	518.325	No results	Full match	Full match					775658	707302	734693	679425	701680	967063	983788	1.10386e+06	1.05756e+06	861858	1.42428e+07	1.45436e+07	1.3249e+07	719752	994827	1.40118e+07	0.723494	-0.466946	0.000506333	1	0.175599	0.0513676	-4.283	2.74366e-08	1	1.63338	14.0846	-3.81605	3.58571e-09	1	1.73456
Com_19302_pos	Stearic Acid	C18 H36 O2	301.298	7.414	302.305	Invalid mass	No results	No match	Lipids and lipid-like molecules	Fatty Acyls	Fatty acids and conjugates	Long-chain fatty acids	1.99422e+06	2.34492e+06	2.09307e+06	2.67945e+06	2.64893e+06	3.79959e+06	2.99916e+06	3.78855e+06	3.16367e+06	2.56808e+06	3.97378e+06	3.93155e+06	4.01212e+06	2.35212e+06	3.26381e+06	3.97248e+06	0.720667	-0.472594	0.0100791	0.92	0.877056	0.592103	-0.75608	0.000833418	1	1.44364	1.21713	-0.283486	0.0489898	1	0.692221
Com_753_pos	Tramadol N-Oxide	C16 H25 N O3	279.181	6.979	280.189	Invalid mass	No results	No results	Benzenoids	Phenol ethers	Anisoles	Anisoles	1.33232e+08	1.10491e+08	1.23387e+08	1.06981e+08	1.41627e+08	1.72472e+08	1.69933e+08	1.58938e+08	1.75857e+08	1.88515e+08	1.66297e+08	1.57607e+08	1.50914e+08	1.23144e+08	1.73143e+08	1.58273e+08	0.711225	-0.491622	0.00123085	1	1.30029	0.778047	-0.36207	0.00623496	1	0.969845	1.09395	0.129552	0.070225	0.933333	0.404963
Com_867_pos	Morphine	C17 H19 N O3	285.134	6.431	286.141	Invalid mass	No results	No results	Alkaloids and derivatives	Morphinans	Not available	Morphinans	1.4739e+08	1.37846e+08	1.47164e+08	1.55718e+08	1.63958e+08	2.06916e+08	2.04737e+08	2.06183e+08	2.32456e+08	2.16524e+08	2.2274e+08	2.04388e+08	2.03909e+08	1.50415e+08	2.13363e+08	2.10346e+08	0.704972	-0.504362	1.92743e-05	1	1.30317	0.715085	-0.483813	0.000323251	1	1.25875	1.01435	0.0205498	0.727302	0.733333	0.072149
Com_24710_neg	Deoxycytidine	C9 H13 N3 O4	227.091	1.913	272.089	No results	No results	Full match	Nucleosides, nucleotides, and analogues	Pyrimidine nucleotides	Pyrimidine deoxyribonucleotides	Pyrimidine 2'-deoxyribonucleoside monophosphates	3.19993e+06	2.7921e+06	4.19109e+06	2.76019e+06	3.03374e+06	4.26151e+06	4.20203e+06	4.49837e+06	4.79333e+06	5.0218e+06	2.6755e+06	2.4748e+06	2.33687e+06	3.19541e+06	4.55541e+06	2.49572e+06	0.701454	-0.511579	0.00560946	1	0.912708	1.28035	0.356544	0.0347599	1	0.596996	1.82529	0.868123	0.000110476	1	1.8024
Com_3615_pos	11β-Hydroxyandrosterone	C19 H30 O3	323.244	7.248	324.251	Invalid mass	No results	No results	Lipids and lipid-like molecules	Steroids and steroid derivatives	Androstane steroids	Androgens and derivatives	2.7702e+07	3.47396e+07	2.75064e+07	2.10251e+07	2.54526e+07	4.45511e+07	3.97178e+07	3.10214e+07	3.72462e+07	4.29423e+07	4.46205e+07	4.58548e+07	4.65054e+07	2.72851e+07	3.90958e+07	4.56602e+07	0.697905	-0.518898	0.00826294	0.96	0.947323	0.597568	-0.742824	0.00253928	1	1.3793	1.16791	-0.223926	0.0622889	1	0.506759
Com_2477_pos	EMK	C16 H30 N4 O6 S	406.186	5.19	407.193	Invalid mass	No results	No results					4.53562e+07	4.13497e+07	4.47226e+07	3.54349e+07	3.93987e+07	5.39342e+07	6.04793e+07	5.55213e+07	6.37218e+07	6.27837e+07	5.86066e+07	6.14454e+07	6.46454e+07	4.12524e+07	5.92881e+07	6.15658e+07	0.695796	-0.523263	0.000268757	1	1.19825	0.670054	-0.577652	0.000289417	1	1.33395	1.03842	-0.0543889	0.406358	0.666667	0.188715
Com_257_pos	2-Amino-1,3-octadecanediol	C18 H39 N O2	301.298	7.183	302.305	Full match	Full match	Full match	Organic nitrogen compounds	Organonitrogen compounds	Amines	1,2-aminoalcohols	2.75769e+08	3.75373e+08	2.62129e+08	3.25984e+08	3.11286e+08	4.76437e+08	4.43592e+08	5.00723e+08	4.40506e+08	3.68973e+08	5.7671e+08	5.19864e+08	5.5978e+08	3.10108e+08	4.46046e+08	5.52118e+08	0.695238	-0.524421	0.00229929	0.96	0.940272	0.56167	-0.832205	0.000264323	1	1.50225	1.2378	-0.307784	0.0117172	1	0.677045
Com_8390_pos	methyl 2-(4,5-dimethoxy-2-nitrophenyl)acetate	C11 H13 N O6	255.074	1.388	256.082	Full match	No results	Full match					8.64027e+06	1.52325e+07	1.16254e+07	5.15878e+06	1.28025e+07	1.50701e+07	1.37551e+07	1.39193e+07	1.55923e+07	1.97761e+07	9.30906e+06	1.66034e+07	1.09996e+07	1.06919e+07	1.56226e+07	1.2304e+07	0.684386	-0.547117	0.0831204	0.88	0.849718	0.868975	-0.202614	0.52184	0.4	0.35962	1.26971	0.344503	0.265334	0.733333	0.616181
Com_21048_pos	(3R)-8-hydroxy-3-(4-hydroxyphenyl)-3,4-dihydro-1H-2-benzopyran-1-one	C15 H12 O4	273.096	1.484	274.103	Invalid mass	No results	No results					1.17536e+06	967720	470390	999051	1.39577e+06	1.38123e+06	1.30381e+06	1.31416e+06	1.23021e+06	2.12783e+06	1.17013e+06	2.03082e+06	3.0164e+06	1.00166e+06	1.47145e+06	2.07245e+06	0.68073	-0.554846	0.090278	0.84	0.648208	0.483321	-1.04895	0.0999314	0.866667	1.10973	1.40844	-0.494101	0.40326	0.6	0.555559
Com_1_pos	Palmitic Acid	C16 H32 O2	273.266	6.621	274.274	Invalid mass	No results	No results	Lipids and lipid-like molecules	Fatty Acyls	Fatty acids and conjugates	Long-chain fatty acids	5.8233e+10	5.97497e+10	5.36966e+10	4.66e+10	6.2996e+10	5.80638e+10	6.31357e+10	1.46679e+11	8.8787e+10	5.75933e+10	1.1844e+11	6.56065e+10	6.81035e+10	5.6255e+10	8.28518e+10	8.405e+10	0.678984	-0.558551	0.147985	0.76	0.678086	0.669305	-0.579265	0.186726	1	0.773333	1.01446	-0.020714	0.866935	0.666667	0.174866
Com_13124_pos	2-(1-benzofuran-2-yl)-4H-chromen-4-one	C17 H10 O3	262.062	1.98	263.07	Full match	No results	No results					5.56248e+06	6.56566e+06	6.51189e+06	3.94718e+06	6.63451e+06	6.1188e+06	9.08701e+06	7.76557e+06	1.03994e+07	1.03262e+07	5.94309e+06	5.98896e+06	6.1769e+06	5.84434e+06	8.7394e+06	6.03632e+06	0.668735	-0.580493	0.0212498	0.88	1.02388	0.968197	-0.0466274	0.639902	0.6	0.148033	1.4478	0.533866	0.0238535	0.933333	1.10066
Com_4930_pos	H-Gly-Pro-OH	C7 H12 N2 O3	172.085	1.202	173.092	No results	No results	Full match	Organic acids and derivatives	Carboxylic acids and derivatives	Amino acids, peptides, and analogues	Dipeptides	9.38194e+06	1.15318e+07	1.80921e+07	1.7525e+07	1.04647e+07	1.51781e+07	2.82409e+07	1.63141e+07	2.11063e+07	2.02221e+07	1.51401e+07	7.81603e+06	1.0616e+07	1.33991e+07	2.02123e+07	1.11907e+07	0.662919	-0.593095	0.0421115	0.84	0.782502	1.19734	0.259837	0.485728	0.666667	0.377299	1.80617	0.852932	0.0632087	1	1.33534
Com_15065_pos	2-phenyl-4H-furo[2,3-h]chromen-4-one	C17 H10 O3	245.036	1.981	263.07	Invalid mass	No results	No results					5.56248e+06	6.46257e+06	6.3646e+06	3.85858e+06	6.4766e+06	6.1169e+06	9.13157e+06	7.76557e+06	1.03994e+07	1.03262e+07	5.89437e+06	5.93199e+06	6.1769e+06	5.74497e+06	8.74793e+06	6.00109e+06	0.656723	-0.606644	0.0175819	0.88	1.04724	0.957321	-0.0629256	0.571528	0.6	0.172069	1.45772	0.543718	0.0222876	0.933333	1.09778
Com_29419_neg	Dl-3,4-Dihydroxymandelic Acid	C8 H8 O5	184.037	2.307	183.03	No results	No results	Full match					322524	668693	281022	285033	263686	499480	524637	557198	594853	597050	551636	555090	472446	364192	554644	526391	0.656623	-0.606863	0.0460863	0.8	1.00421	0.691866	-0.531435	0.0640015	0.8	0.899274	1.05367	0.0754276	0.455003	0.733333	0.13478
Com_6668_pos	O-Arachidonoyl ethanolamine	C22 H37 N O2	347.28	8.434	348.287	Invalid mass	No results	No results	Lipids and lipid-like molecules	Fatty Acyls	Fatty acid esters	Fatty acid esters	7.35699e+06	1.98794e+07	9.3847e+06	6.61005e+06	2.86395e+07	2.47674e+07	2.33333e+07	2.12788e+07	1.79073e+07	2.37022e+07	9.02431e+06	2.0642e+07	1.26752e+07	1.43741e+07	2.21978e+07	1.41138e+07	0.647547	-0.626942	0.105969	0.76	0.81244	1.01844	0.0263644	0.808119	0.6	0.180278	1.57277	0.653307	0.164224	0.933333	0.810679
Com_6729_pos	Natamycin	C33 H47 N O13	647.305	6.501	648.312	Invalid mass	No results	No results	Organic oxygen compounds	Organooxygen compounds	Carbohydrates and carbohydrate conjugates	Aminoglycosides	1.14919e+07	1.13758e+07	1.02284e+07	1.21618e+07	1.13091e+07	1.81213e+07	1.80859e+07	1.56626e+07	1.93473e+07	1.71225e+07	1.07784e+07	9.24942e+06	9.01381e+06	1.13134e+07	1.76679e+07	9.68056e+06	0.640335	-0.643102	1.32382e-05	1	1.11146	1.16867	0.224867	0.0849433	0.933333	0.395734	1.82509	0.867969	0.00124693	1	1.80192
Com_20220_pos	Cytidine	C9 H13 N3 O5	243.086	1.687	226.082	Full match	No results	Full match	Nucleosides, nucleotides, and analogues	Pyrimidine nucleosides	Not available	Pyrimidine nucleosides	1.16712e+07	1.04823e+07	1.20872e+07	1.32343e+07	1.18887e+07	1.21847e+07	2.69544e+07	1.30037e+07	1.94918e+07	2.2192e+07	1.51547e+07	3.95683e+06	1.61393e+07	1.18727e+07	1.87653e+07	1.17503e+07	0.632695	-0.660417	0.0523599	0.92	0.616132	1.01042	0.0149565	0.733159	0.666667	0.267563	1.59701	0.675374	0.323672	0.733333	1.06863
Com_8204_pos	L-Cysteine-glutathione gisulfide	C13 H22 N4 O8 S2	426.088	1.423	427.095	No results	No results	Full match					7.00827e+06	8.19608e+06	9.79485e+06	6.72271e+06	8.62069e+06	1.05285e+07	1.3965e+07	1.00311e+07	1.44944e+07	1.48917e+07	5.67312e+06	1.25365e+07	1.2033e+07	8.06852e+06	1.27821e+07	1.00808e+07	0.631234	-0.663754	0.00334062	1	0.994881	0.800381	-0.321242	0.577289	0.666667	0.378771	1.26796	0.342512	0.388288	0.733333	0.785505
Com_1260_pos	L-Leucyl-L-Alanine	C9 H18 N2 O3	202.132	4.439	203.139	No results	No results	Full match	Organic acids and derivatives	Carboxylic acids and derivatives	Amino acids, peptides, and analogues	Peptides	4.42548e+07	4.57058e+07	4.69772e+07	3.88566e+07	5.17459e+07	5.41427e+07	8.31094e+07	6.0253e+07	8.51493e+07	8.21262e+07	1.38054e+08	1.305e+08	1.67748e+08	4.55081e+07	7.29561e+07	1.45434e+08	0.623773	-0.680907	0.00514009	1	0.647784	0.312911	-1.67617	0.000417429	1	1.64604	1.99345	-0.995267	0.00124183	1	1.18796
Com_2914_neg	Propionyl-L-carnitine	C10 H19 N O4	217.131	5.967	216.124	No results	No results	Full match	Lipids and lipid-like molecules	Fatty Acyls	Fatty acid esters	Acyl carnitines	1.02402e+07	1.92e+07	2.15532e+07	2.39445e+07	1.99704e+07	3.30403e+07	3.03191e+07	3.06614e+07	3.22976e+07	2.92235e+07	5.20997e+06	5.17358e+06	5.35963e+06	1.89816e+07	3.11084e+07	5.24773e+06	0.610178	-0.712698	0.0226782	1	0.493753	3.61712	1.85484	0.0010866	1	1.16299	5.92797	2.56754	2.07761e-09	1	1.97417
Com_7157_neg	Oleoyl-L-α-lysophosphatidic acid	C21 H41 O7 P	436.258	6.792	435.251	Full match	No results	No results	Lipids and lipid-like molecules	Glycerophospholipids	Glycerophosphates	1-acylglycerol-3-phosphates	2.52448e+06	3.26685e+06	2.71719e+06	1.94319e+06	3.76771e+06	4.33235e+06	4.28019e+06	4.74562e+06	5.07567e+06	4.91994e+06	4.48518e+06	4.36522e+06	4.09934e+06	2.84388e+06	4.67075e+06	4.31658e+06	0.608871	-0.715792	0.00812381	1	1.20173	0.658828	-0.602026	0.0158877	1	1.03057	1.08205	0.113766	0.124388	0.733333	0.218186
Com_2702_pos	4-methylpyridine-3-sulfonic acid	C6 H7 N O3 S	173.015	2.933	174.022	Full match	No results	Full match					4.64848e+07	3.86831e+07	4.05746e+07	3.24089e+07	4.10524e+07	6.77721e+07	4.21492e+07	7.13388e+07	6.47012e+07	8.22248e+07	2.0713e+07	2.42406e+07	2.20091e+07	3.98407e+07	6.56372e+07	2.23209e+07	0.606984	-0.72027	0.00880281	0.96	0.725367	1.78491	0.83585	0.000255976	1	0.870563	2.94062	1.55612	0.000281819	1	1.904
Com_24968_pos	2-Methylbutyl beta-D-glucopyranoside	C11 H22 O6	250.143	2.382	251.15	Invalid mass	No results	No results					866563	885267	332645	411515	859141	727629	1.11787e+06	909840	1.80568e+06	1.01914e+06	1.66674e+06	1.61364e+06	2.04037e+06	671026	1.11603e+06	1.77358e+06	0.60126	-0.733939	0.0742014	0.88	0.681012	0.378345	-1.40223	0.00585032	1	1.33225	1.58919	-0.668287	0.0260291	0.866667	0.768175
Com_16951_pos	3-(dimethylamino)-1-(5-methyl-3-phenyl-4-isoxazolyl)-2-propen-1-one	C15 H16 N2 O2	278.106	6.22	279.113	Invalid mass	No results	No results					1.31242e+06	1.22452e+06	1.31779e+06	1.15973e+06	1.27382e+06	2.7383e+06	1.86408e+06	2.03614e+06	1.57532e+06	2.30186e+06	4.53384e+06	5.32056e+06	3.58658e+06	1.25766e+06	2.10314e+06	4.48032e+06	0.597991	-0.741804	0.00481577	1	0.650776	0.280707	-1.83286	0.00631126	1	1.65571	2.1303	-1.09106	0.00474648	1	1.19579
Com_10619_pos	EPK	C16 H28 N4 O6	744.4	5.451	373.207	Invalid mass	No results	No results					1.3871e+06	1.29784e+06	1.39428e+06	1.4719e+06	1.33963e+06	1.44627e+06	2.36528e+06	2.23287e+06	2.17508e+06	3.38252e+06	1.73629e+06	4.58747e+06	1.83074e+06	1.37815e+06	2.3204e+06	2.71817e+06	0.593925	-0.751646	0.0219144	0.96	0.851572	0.507013	-0.979904	0.210225	1	1.00838	1.17142	-0.228258	0.81656	0.533333	0.244042
Com_2155_neg	Phenylglyoxylic acid	C8 H6 O3	150.031	5.247	149.024	No results	No results	Full match	Benzenoids	Benzene and substituted derivatives	Benzoyl derivatives	Benzoyl derivatives	1.94558e+07	2.1526e+07	1.96954e+07	2.40486e+07	2.20978e+07	4.51305e+07	3.72057e+07	3.15137e+07	3.65971e+07	3.20566e+07	2.17497e+07	1.92348e+07	2.06638e+07	2.13647e+07	3.65007e+07	2.05495e+07	0.585323	-0.772694	0.000275745	1	1.22593	1.03967	0.0561301	0.510886	0.666667	0.0886836	1.77624	0.828824	0.00031345	1	1.57126
Com_3419_pos	Acetylcysteine	C5 H9 N O3 S	163.03	1.437	146.027	No results	No results	Full match	Organic acids and derivatives	Carboxylic acids and derivatives	Amino acids, peptides, and analogues	N-acyl-L-alpha-amino acids	8.68213e+06	1.11994e+07	1.84535e+07	2.51895e+07	1.24067e+07	1.9836e+07	3.28005e+07	2.38812e+07	1.81246e+07	3.62831e+07	1.97981e+07	1.08303e+07	1.52113e+07	1.51863e+07	2.61851e+07	1.52799e+07	0.579958	-0.785979	0.0401958	0.84	0.913151	0.993871	-0.00886931	0.85493	0.533333	0.214081	1.71369	0.777109	0.0690572	0.933333	1.00226
Com_24294_pos	(3S,9aS)-3-benzyl-octahydro-1H-pyrido[1,2-a]pyrazin-1-one	C15 H20 N2 O	532.276	1.94	267.145	Invalid mass	No results	No results					862451	916433	868652	708617	745440	1.02094e+06	1.09912e+06	1.61324e+06	1.09884e+06	2.24771e+06	425722	607347	624093	820318	1.41597e+06	552387	0.579332	-0.787537	0.0259714	1	0.793825	1.48504	0.570504	0.0647299	1	0.645371	2.56337	1.35804	0.00364692	1	1.72706
Com_7963_neg	LPC 16:1	C24 H48 N O7 P	539.323	8.79	538.315	No results	Invalid mass	No results	Lipids and lipid-like molecules	Glycerophospholipids	Glycerophosphocholines	Phosphocholines	240271	239061	245214	276167	230303	432936	551634	320849	434302	441599	1.19851e+07	1.19178e+07	1.10298e+07	246203	436264	1.16443e+07	0.564345	-0.825352	0.00168877	1	0.238475	0.0211438	-5.56362	2.07128e-10	1	1.65359	26.6908	-4.73827	5.64204e-07	1	1.68288
Com_12549_pos	Trenbolone acetate	C20 H24 O3	312.173	6.913	313.18	No results	No results	Full match	Lipids and lipid-like molecules	Steroids and steroid derivatives	Steroid esters	Steroid esters	1.90683e+06	3.27738e+06	2.40617e+06	2.2343e+06	4.34073e+06	4.60075e+06	5.0414e+06	4.0384e+06	5.70263e+06	6.11568e+06	1.06325e+07	7.76252e+06	1.48231e+07	2.83308e+06	5.09977e+06	1.10727e+07	0.555531	-0.84806	0.00951449	0.96	0.703755	0.255861	-1.96657	0.00330028	1	1.56306	2.17122	-1.11851	0.0411846	1	1.0206
Com_805_pos	5-Hydroxytryptophol	C10 H11 N O2	177.079	5.642	195.113	No results	No results	Full match	Organoheterocyclic compounds	Indoles and derivatives	Hydroxyindoles	Hydroxyindoles	1.38492e+08	1.19671e+08	1.96788e+08	2.00365e+08	1.18372e+08	2.65395e+08	3.60687e+08	2.40537e+08	2.50151e+08	2.76711e+08	3.96355e+07	3.86864e+07	4.60656e+07	1.54738e+08	2.78696e+08	4.14625e+07	0.55522	-0.848868	0.00345902	1	0.532216	3.73199	1.89995	0.000103299	1	1.14235	6.72165	2.74881	7.79412e-07	1	1.99627
Com_2044_pos	VPH	C16 H25 N5 O4	333.176	5.327	334.183	Invalid mass	No results	No results					5.61128e+07	6.69633e+07	6.26745e+07	5.94286e+07	6.35663e+07	1.15362e+08	1.128e+08	1.14924e+08	1.09185e+08	1.05672e+08	1.06179e+08	1.13547e+08	1.13001e+08	6.17491e+07	1.11588e+08	1.10909e+08	0.553365	-0.853697	1.76314e-06	1	1.33012	0.556753	-0.844891	4.07091e-06	1	1.32443	1.00612	0.00880632	0.835362	0.466667	0.0285888
Com_6043_pos	LPC 8:0-SN1	C16 H34 N O7 P	345.252	6.268	384.215	No results	Invalid mass	No results					1.23986e+07	1.24823e+07	1.265e+07	1.12761e+07	1.00133e+07	2.22703e+07	2.20671e+07	1.87871e+07	2.12453e+07	2.35934e+07	2.02503e+07	1.96812e+07	2.543e+07	1.1764e+07	2.15927e+07	2.17871e+07	0.544816	-0.876158	7.36426e-06	1	1.27869	0.539953	-0.889094	0.00552287	1	1.29672	1.00901	-0.0129364	0.958578	0.533333	0.0657413
Com_1423_pos	D-glutamine	C5 H10 N2 O3	146.069	1.444	147.077	No results	No results	Full match	Organic acids and derivatives	Carboxylic acids and derivatives	Amino acids, peptides, and analogues	D-alpha-amino acids	2.40078e+07	2.25935e+07	2.18607e+07	2.05032e+07	2.74468e+07	3.38701e+07	4.76762e+07	3.3996e+07	4.93466e+07	5.34981e+07	6.3486e+07	8.1215e+07	8.79827e+07	2.32824e+07	4.36774e+07	7.75613e+07	0.533054	-0.907647	0.00138083	1	0.826715	0.300181	-1.7361	0.00154139	1	1.6178	1.77578	-0.828449	0.00732497	1	0.94355
Com_12693_pos	N2-tetrahydrofuran-2-ylmethyl-4-(4-fluorophenyl)-1,3-thiazol-2-amine	C14 H15 F N2 O S	261.064	4.762	279.098	Invalid mass	No results	No results					9.44147e+06	9.43553e+06	1.0226e+07	8.91716e+06	9.61049e+06	6.28301e+06	6.28306e+06	4.9201e+06	6.53461e+07	6.66257e+06	9.08667e+06	8.39209e+06	8.65622e+06	9.52614e+06	1.7899e+07	8.71166e+06	0.532217	-0.909914	0.975091	0.8	0.0405054	1.09349	0.128943	0.0373668	0.933333	0.0975914	2.0546	1.03886	0.837978	0.8	0.259893
Com_9745_pos	7-(2-aminophenyl)heptanoic acid	C13 H19 N O2	243.122	6.889	244.129	Invalid mass	No results	No results					5.81809e+07	5.82747e+07	1.33033e+07	4.49153e+07	6.74721e+07	7.06528e+07	7.77662e+07	7.38192e+07	7.66874e+07	1.57785e+08	8.00981e+07	7.93264e+07	7.58691e+07	4.84293e+07	9.13421e+07	7.84312e+07	0.530196	-0.915402	0.0755609	1	0.882239	0.617474	-0.695549	0.106968	1	0.77908	1.16462	0.219853	0.541021	0.666667	0.192963
Com_18084_pos	L-Argininosuccinate	C10 H18 N4 O6	290.123	1.394	329.087	No results	No results	Full match	Organic acids and derivatives	Carboxylic acids and derivatives	Amino acids, peptides, and analogues	Aspartic acid and derivatives	442948	2.59366e+06	1.4024e+06	248424	1.55655e+06	1.93742e+06	2.16224e+06	2.63729e+06	2.08893e+06	3.05173e+06	1.42891e+06	2.30857e+06	1.22865e+06	1.2488e+06	2.37552e+06	1.65538e+06	0.525694	-0.927705	0.094693	0.88	0.889044	0.754389	-0.40662	0.287209	0.6	0.528424	1.43503	0.521085	0.167965	0.8	0.42992
Com_2483_pos	4-phenyl-2-[(3-pyridylamino)methylidene]cyclohexane-1,3-dione	C18 H16 N2 O2	292.121	6.214	293.129	Full match	No results	No results					8.72915e+06	7.2624e+06	3.48341e+06	6.29948e+06	6.20327e+06	1.71775e+07	1.13111e+07	1.10611e+07	1.12353e+07	1.06542e+07	5.20022e+07	5.66308e+07	3.81118e+07	6.39554e+06	1.22878e+07	4.89149e+07	0.520478	-0.942092	0.00775481	1	0.540629	0.130748	-2.93514	4.50948e-05	1	1.65301	3.98076	-1.99304	0.00063511	1	1.32357
Com_26314_neg	7-Ketolithocholic acid	C24 H38 O4	390.277	7.158	389.27	No results	No results	Full match	Lipids and lipid-like molecules	Steroids and steroid derivatives	Bile acids, alcohols and derivatives	Bile acids, alcohols and derivatives	567689	556645	554280	532054	545942	946840	1.04891e+06	1.05155e+06	995861	1.28e+06	424680	409260	428967	551322	1.06463e+06	420969	0.517852	-0.949388	0.000141862	1	1.10263	1.30965	0.389181	7.61366e-05	1	0.458342	2.529	1.33857	2.29851e-05	1	1.86792
Com_7872_pos	Dipropylene glycol dimethyl ether	C8 H18 O3	162.126	6.499	163.133	Full match	No results	No results					7.4594e+06	8.62149e+06	9.90302e+06	1.21944e+07	8.71667e+06	2.0558e+07	1.54786e+07	1.74854e+07	2.06432e+07	1.6929e+07	5.26959e+06	6.28447e+06	7.82662e+06	9.37899e+06	1.82188e+07	6.46023e+06	0.514797	-0.957926	0.000258843	1	0.987117	1.45181	0.537848	0.0567196	0.933333	0.551852	2.82015	1.49577	0.00381384	1	1.83813
Com_447_pos	Oleoyl ethylamide	C20 H39 N O	309.303	10.789	310.31	Full match	No results	No results	Lipids and lipid-like molecules	Fatty Acyls	Fatty amides	N-acyl amines	1.81425e+07	2.59247e+08	3.09226e+07	1.35511e+07	1.45331e+08	2.55234e+08	1.71173e+08	5.50934e+07	2.56564e+08	1.7424e+08	5.18361e+06	1.00893e+07	2.0882e+07	9.34388e+07	1.82461e+08	1.20516e+07	0.512103	-0.965493	0.11896	0.76	0.579543	7.7532	2.95479	0.0696659	0.866667	0.770411	15.1399	3.92029	0.00513406	1	1.59735
Com_352_neg	4-benzyl-N-(4-fluorophenyl)tetrahydro-1(2H)-pyrazinecarboxamide	C18 H20 F N3 O	313.164	5.449	312.157	Invalid mass	No results	No results					1.28638e+08	1.38618e+08	1.21756e+08	1.13039e+08	1.34426e+08	2.91852e+08	3.04238e+08	2.36683e+08	2.172e+08	2.22146e+08	3.1676e+08	2.4804e+08	2.3456e+08	1.27296e+08	2.54424e+08	2.66453e+08	0.500329	-0.999052	0.000132227	1	1.23593	0.47774	-1.0657	0.00784933	1	1.32938	1.04728	-0.0666498	0.701914	0.666667	0.153898
Com_13814_pos	LPE 17:0	C22 H46 N O7 P	467.301	9.869	468.309	No results	Full match	Full match	Lipids and lipid-like molecules	Glycerophospholipids	Glycerophosphoethanolamines	1-acyl-sn-glycero-3-phosphoethanolamines	611735	5.648e+06	734784	1.13271e+06	3.13037e+06	7.21435e+06	4.71712e+06	1.25157e+06	5.59457e+06	3.94154e+06	583365	607619	590927	2.25152e+06	4.54383e+06	593970	0.495512	-1.01301	0.119074	0.8	0.626143	3.79063	1.92244	0.0888481	1	0.65071	7.64993	2.93545	0.00334048	1	1.51469
Com_145_pos	N6-Succinyl Adenosine	C14 H17 N5 O8	383.108	5.081	384.116	No results	No results	Full match	Nucleosides, nucleotides, and analogues	Purine nucleosides	Not available	Purine nucleosides	5.73475e+08	5.10327e+08	5.52554e+08	5.99669e+08	5.43303e+08	1.17367e+09	1.07601e+09	1.07466e+09	1.12684e+09	1.15961e+09	4.696e+08	4.85101e+08	4.75632e+08	5.55866e+08	1.12216e+09	4.76778e+08	0.495354	-1.01347	1.08244e-07	1	1.21885	1.16588	0.22142	0.00335704	1	0.265204	2.35363	1.23489	3.39531e-08	1	1.77516
Com_5932_pos	5-[(dimethylamino)methylidene]-3-phenyl-1,3-thiazolane-2,4-dione	C12 H12 N2 O2 S	248.059	6.368	249.066	Invalid mass	No results	No results					8.1869e+06	1.02399e+07	8.11816e+06	5.46537e+06	1.17227e+07	2.0829e+07	1.47008e+07	1.6125e+07	1.68322e+07	2.15744e+07	8.70279e+06	9.20969e+06	7.87334e+06	8.74662e+06	1.80123e+07	8.59527e+06	0.485592	-1.04218	0.00212055	1	1.1958	1.01761	0.0251812	0.930928	0.466667	0.0877373	2.0956	1.06736	0.000173958	1	1.40796
Com_19396_pos	Tauroursodeoxycholic acid	C26 H45 N O6 S	499.295	6.548	500.303	No results	No results	Full match	Lipids and lipid-like molecules	Steroids and steroid derivatives	Bile acids, alcohols and derivatives	Taurinated bile acids and derivatives	1.87396e+06	1.68818e+06	1.4751e+06	1.11214e+06	2.33995e+06	2.14472e+06	2.41609e+06	7.11687e+06	3.21377e+06	2.7386e+06	3.72139e+06	1.96756e+06	2.63988e+06	1.69787e+06	3.52601e+06	2.77628e+06	0.481526	-1.05431	0.0344672	0.96	0.969655	0.611562	-0.70943	0.0959156	0.933333	0.726152	1.27005	0.344885	0.569921	0.6	0.301831
Com_6461_pos	WKK	C23 H36 N6 O4	460.281	7.401	461.288	Full match	No results	No results					3.0314e+08	2.79178e+08	2.61555e+08	1.47011e+08	3.16418e+08	5.27897e+08	5.61484e+08	4.96067e+08	5.56578e+08	5.89725e+08	5.20965e+08	5.1215e+08	5.08364e+08	2.6146e+08	5.4635e+08	5.13826e+08	0.478558	-1.06324	0.00443073	1	1.24035	0.508849	-0.97469	0.00694297	1	1.15412	1.0633	0.0885455	0.113495	0.8	0.120061
Com_7735_pos	lithocholic acid 3-sulfate	C24 H40 O6 S	456.256	5.218	457.263	No results	No results	Full match					3.4025e+06	3.22101e+06	3.61406e+06	3.50431e+06	3.40349e+06	5.41134e+06	5.79716e+06	1.01044e+07	5.50869e+06	9.03006e+06	6.37311e+06	4.98436e+06	4.2445e+06	3.42907e+06	7.17034e+06	5.20066e+06	0.47823	-1.06422	0.00587512	1	1.27127	0.659353	-0.600876	0.0726915	1	0.736633	1.37874	0.463346	0.148015	0.8	0.647645
Com_21360_neg	Desoxycortone	C21 H30 O3	376.22	6.843	375.212	Invalid mass	No results	No results	Lipids and lipid-like molecules	Steroids and steroid derivatives	Hydroxysteroids	21-hydroxysteroids	1.5309e+06	1.921e+06	1.65621e+06	1.84254e+06	2.02688e+06	3.81236e+06	3.06522e+06	4.3358e+06	3.97023e+06	3.74621e+06	1.80597e+06	1.99584e+06	1.77222e+06	1.7955e+06	3.78596e+06	1.85801e+06	0.474253	-1.07627	1.13159e-05	1	1.31724	0.966358	-0.0493699	0.567813	0.466667	0.0675567	2.03764	1.0269	4.8382e-05	1	1.49686
Com_924_pos	Adenine	C5 H5 N5	135.055	1.66	136.062	Full match	Full match	Full match	Organoheterocyclic compounds	Imidazopyrimidines	Purines and purine derivatives	6-aminopurines	1.17482e+08	1.07967e+08	1.16985e+08	1.06518e+08	1.23163e+08	2.24671e+08	2.2067e+08	2.2364e+08	2.54293e+08	2.84844e+08	3.36119e+08	3.83695e+08	4.11793e+08	1.14423e+08	2.41624e+08	3.77202e+08	0.473559	-1.07838	8.75563e-06	1	1.00815	0.303347	-1.72096	0.000465184	1	1.62271	1.56111	-0.642576	0.0028373	1	0.726801
Com_7289_pos	TLH	C16 H27 N5 O5	369.201	2.838	370.209	Full match	No results	No results					4.52578e+06	4.63498e+06	5.17196e+06	4.24927e+06	4.62473e+06	6.9505e+06	1.39049e+07	6.59547e+06	9.82508e+06	1.21496e+07	9.72121e+06	7.41559e+06	1.04845e+07	4.64135e+06	9.88511e+06	9.20709e+06	0.469529	-1.09071	0.00734578	1	1.18025	0.504106	-0.988202	0.0165292	1	1.12178	1.07364	0.102512	0.838296	0.533333	0.178525
Com_16466_neg	PE 14:0_16:0	C35 H70 N O8 P	663.485	10.961	662.478	No results	Full match	No results					3.36466e+06	1.20513e+06	682936	1.45307e+06	667742	1.33822e+06	1.096e+06	5.71647e+06	6.72714e+06	876340	560040	588660	555430	1.47471e+06	3.15083e+06	568043	0.468037	-1.09531	0.30302	0.68	0.458839	2.59612	1.37635	0.0615719	1	0.610014	5.54682	2.47166	0.0357157	1	1.26978
Com_1243_pos	MLK	C17 H34 N4 O4 S	368.245	5.295	391.234	Invalid mass	No results	No results					7.96619e+07	8.79248e+07	7.89696e+06	9.01673e+07	6.10761e+06	1.18959e+08	1.16211e+08	1.17608e+08	1.17141e+08	1.12809e+08	1.25262e+08	1.237e+08	1.11525e+08	5.43517e+07	1.16545e+08	1.20162e+08	0.466356	-1.1005	0.100846	1	0.855411	0.45232	-1.14459	0.0955368	1	0.879986	1.03103	-0.0440894	0.511468	0.666667	0.0250926
Com_719_pos	2-Benzyl-5-[(3S)-1-cyclobutyl-3-pyrrolidinyl]-1,3,4-oxadiazole	C17 H21 N3 O	283.165	1.108	142.59	Invalid mass	No results	No results	Organic nitrogen compounds	Organonitrogen compounds	Amines	Aralkylamines	4.75555e+07	4.61698e+07	4.10896e+07	3.51866e+07	5.36282e+07	7.71686e+07	9.32102e+07	7.61355e+07	1.14072e+08	1.20496e+08	1.46425e+08	1.89066e+08	2.03452e+08	4.47259e+07	9.62163e+07	1.79647e+08	0.464848	-1.10517	0.000303372	1	0.876419	0.248965	-2.00598	0.000323572	1	1.61737	1.86712	-0.900814	0.00543513	1	0.88157
Com_3927_pos	SLK	C15 H30 N4 O5	346.222	1.485	174.118	Full match	No results	No results					8.79784e+06	9.93783e+06	1.22874e+07	1.26367e+07	1.10458e+07	1.49548e+07	3.54173e+07	1.62728e+07	2.42032e+07	2.75535e+07	2.20342e+07	1.82656e+07	2.45857e+07	1.09411e+07	2.36803e+07	2.16285e+07	0.462034	-1.11393	0.00764796	1	1.15209	0.505866	-0.983174	0.00257092	1	1.08682	1.09487	0.130754	0.809923	0.533333	0.187933
Com_291_pos	(-)-Erythromycin	C37 H67 N O13	771.414	5.418	772.421	Invalid mass	No results	No results	Organic oxygen compounds	Organooxygen compounds	Carbohydrates and carbohydrate conjugates	Aminoglycosides	2.50309e+08	2.82971e+08	2.31367e+08	1.68728e+08	2.32827e+08	4.92019e+08	5.7093e+08	4.77355e+08	4.98687e+08	4.87463e+08	4.8333e+08	5.31352e+08	4.9282e+08	2.33241e+08	5.05291e+08	5.025e+08	0.461597	-1.11529	0.000320792	1	1.28679	0.46416	-1.10731	0.000401872	1	1.28794	1.00555	0.00798857	0.923958	0.533333	0.00843548
Com_13074_neg	LPG 16:0	C22 H45 O9 P	484.28	10.672	483.273	No results	Full match	No results	Lipids and lipid-like molecules	Glycerophospholipids	Glycerophosphoglycerols	Phosphatidylglycerols	738153	6.54953e+06	1.95344e+06	670495	4.11058e+06	7.91612e+06	1.07671e+07	1.52057e+06	6.3441e+06	4.10026e+06	455222	433851	451926	2.80444e+06	6.12964e+06	446999	0.457521	-1.12809	0.1272	0.76	0.551829	6.27392	2.64937	0.032352	1	0.82689	13.7129	3.77746	0.00200414	1	1.63676
Com_15208_pos	2-Benzyl-5-[(3S)-1-isopropyl-3-pyrrolidinyl]-1,3,4-oxadiazole	C16 H21 N3 O	271.165	1.325	136.59	Invalid mass	No results	No results	Organic nitrogen compounds	Organonitrogen compounds	Amines	Aralkylamines	1.06498e+06	2.51026e+06	2.37605e+06	1.97172e+06	2.68466e+06	4.83693e+06	5.33667e+06	4.39223e+06	4.3404e+06	5.17402e+06	4.73109e+06	6.16501e+06	4.43156e+06	2.12153e+06	4.81605e+06	5.10922e+06	0.440513	-1.18274	0.00551105	1	1.16209	0.415236	-1.268	0.00358283	1	1.24068	1.06087	-0.0852518	0.669075	0.4	0.0839188
Com_9155_pos	4'-Methoxyflavone	C16 H12 O3	252.078	1.382	253.085	Full match	No results	No results	Phenylpropanoids and polyketides	Flavonoids	O-methylated flavonoids	4'-O-methylated flavonoids	2.80131e+06	3.12131e+06	3.85277e+06	3.8904e+06	3.17023e+06	5.7585e+06	9.56385e+06	5.56202e+06	8.72391e+06	9.01369e+06	1.32866e+07	1.23249e+07	1.2623e+07	3.3672e+06	7.72439e+06	1.27448e+07	0.435918	-1.19787	0.000801401	1	0.954163	0.264201	-1.92029	7.62951e-06	1	1.58303	1.64995	-0.722418	0.00991666	1	0.744215
Com_11500_pos	Cytosine	C4 H5 N3 O	111.044	1.482	112.051	No results	No results	Full match	Organoheterocyclic compounds	Diazines	Pyrimidines and pyrimidine derivatives	Pyrimidones	4.49553e+06	4.22271e+06	4.85826e+06	4.46791e+06	4.66054e+06	1.03528e+07	9.30304e+06	9.89507e+06	1.09803e+07	1.17444e+07	1.24144e+07	1.69242e+07	1.73384e+07	4.54099e+06	1.04551e+07	1.5559e+07	0.434331	-1.20313	1.07022e-06	1	1.071	0.291856	-1.77667	0.00576476	1	1.58188	1.48817	-0.573539	0.0535332	1	0.6022
Com_14904_pos	N-[(4-hydroxy-3-methoxyphenyl)methyl]-8-methylnonanamide	C18 H29 N O3	329.195	7.694	330.202	Invalid mass	No results	No results					500771	4.38753e+06	7.37561e+06	3.29589e+06	5.1564e+06	8.39203e+06	8.73815e+06	8.12641e+06	8.93334e+06	1.35261e+07	8.79349e+06	572346	8.52007e+06	4.14324e+06	9.5432e+06	5.96197e+06	0.434156	-1.20371	0.0769748	1	0.726837	0.694945	-0.52503	0.907064	0.733333	0.143301	1.60068	0.678685	0.390654	0.666667	0.770687
Com_9923_pos	Chenodeoxycholic acid-3-beta-D-glucuronide	C30 H48 O10	568.322	5.319	569.33	No results	No results	Full match					3.12821e+06	3.00027e+06	3.61495e+06	3.29415e+06	3.55264e+06	7.68615e+06	7.14938e+06	6.63133e+06	7.86717e+06	8.91697e+06	8.0583e+06	3.97711e+06	8.47202e+06	3.31804e+06	7.6502e+06	6.83581e+06	0.43372	-1.20517	1.92025e-06	1	1.28799	0.485391	-1.04278	0.107768	1	1.04412	1.11914	0.162385	0.578219	0.533333	0.30767
Com_1157_neg	4-oxo-4,5,6,7-tetrahydrobenzo[b]furan-3-carboxylic acid	C9 H8 O4	180.042	3.984	179.035	Full match	No results	No results					7.48416e+07	8.18902e+07	9.96524e+07	8.27282e+07	1.1049e+08	2.22948e+08	1.98379e+08	1.75643e+08	2.20809e+08	2.31559e+08	2.63232e+07	2.29099e+07	2.2631e+07	8.99206e+07	2.09867e+08	2.39547e+07	0.428464	-1.22276	2.09326e-05	1	0.669588	3.75377	1.90834	5.09666e-06	1	1.03823	8.76101	3.1311	2.35991e-07	1	2.03836
Com_20049_pos	5-Aminosalicylic Acid	C7 H7 N O3	153.042	6.105	307.09	No results	No results	Full match	Benzenoids	Benzene and substituted derivatives	Benzoic acids and derivatives	Aminobenzoic acids	2.35972e+06	1.80292e+06	1.49533e+06	1.63318e+06	1.7655e+06	5.36261e+06	3.87497e+06	3.73371e+06	3.87994e+06	4.30755e+06	1.25201e+06	1.01735e+06	1.0475e+06	1.81133e+06	4.23176e+06	1.10562e+06	0.428033	-1.22421	3.41797e-05	1	1.00709	1.63829	0.712193	0.00314289	1	0.580197	3.82749	1.9364	1.61556e-05	1	1.89311
Com_8926_pos	LPC O-9:0	C17 H38 N O6 P	383.243	6.355	384.25	No results	Full match	No results					1.39428e+06	1.23364e+06	2.02706e+06	1.4463e+07	2.17338e+06	9.74626e+06	9.80051e+06	1.17053e+07	1.07143e+07	8.93395e+06	5.13247e+06	2.97404e+06	3.31145e+06	4.25828e+06	1.01801e+07	3.80599e+06	0.418297	-1.2574	0.0362904	0.8	1.07099	1.11884	0.161999	0.474423	0.8	0.334202	2.67475	1.4194	0.0200111	1	0.938397
Com_2524_neg	2-Hydroxymyristic acid	C14 H28 O3	244.204	7.2	243.197	Full match	No results	No results	Lipids and lipid-like molecules	Fatty Acyls	Fatty acids and conjugates	Long-chain fatty acids	2.18728e+07	1.58919e+07	1.3005e+07	2.02557e+07	1.98157e+07	2.60362e+07	4.43007e+07	4.66276e+07	4.85932e+07	5.2448e+07	4.82856e+07	4.55371e+07	4.50515e+07	1.81682e+07	4.36011e+07	4.62914e+07	0.416692	-1.26295	0.000723527	1	1.17806	0.392475	-1.34933	0.00038712	1	1.3031	1.0617	-0.086379	0.527247	0.533333	0.181045
Com_9749_pos	TLK	C16 H32 N4 O5	360.237	2.371	181.126	Full match	No results	No results					4.53519e+06	5.04035e+06	5.2008e+06	6.73733e+06	5.01414e+06	8.9514e+06	1.87046e+07	8.54593e+06	1.45474e+07	1.36983e+07	1.05616e+07	7.92048e+06	1.29817e+07	5.30556e+06	1.28895e+07	1.04879e+07	0.411618	-1.28062	0.00260316	1	1.24165	0.505873	-0.983153	0.0259463	1	0.982975	1.22899	0.29747	0.416612	0.733333	0.352017
Com_11007_pos	Pyridoxal 5'-phosphate	C8 H10 N O6 P	247.025	2.525	248.032	Full match	Full match	Full match	Organoheterocyclic compounds	Pyridines and derivatives	Pyridine carboxaldehydes	Pyridoxals and derivatives	6.42295e+06	5.4943e+06	1.12214e+07	7.32038e+06	5.66459e+06	2.18719e+07	1.34902e+07	1.57611e+07	1.79807e+07	1.94056e+07	668534	651154	689850	7.22472e+06	1.77019e+07	669846	0.408133	-1.29289	0.00061593	1	0.475314	10.7856	3.43104	4.4774e-05	1	1.2184	26.4268	4.72393	1.26519e-06	1	2.01966
Com_1503_pos	LPC 14:0-SN1	C22 H46 N O7 P	467.302	8.549	468.309	No results	Full match	Full match					698813	640354	692608	614326	661768	2.24304e+06	1.27487e+06	1.48451e+06	2.00377e+06	1.38622e+06	1.10059e+08	1.03293e+08	9.59998e+07	661574	1.67848e+06	1.03117e+08	0.39415	-1.34318	0.000847081	1	0.298912	0.00641575	-7.28417	2.37499e-07	1	1.67267	61.4348	-5.94098	3.79908e-07	1	1.63366
Com_266_pos	Stearamide	C18 H37 N O	283.288	10.602	306.277	Full match	No results	No results	Organic acids and derivatives	Carboximidic acids and derivatives	Carboximidic acids	Carboximidic acids	8.05874e+07	3.90731e+08	9.65844e+07	7.05168e+07	1.79662e+08	5.45529e+08	4.77888e+08	1.28779e+08	5.87079e+08	3.44619e+08	4.24712e+07	5.8032e+07	1.03404e+08	1.63616e+08	4.16779e+08	6.79689e+07	0.392574	-1.34896	0.0401916	0.88	0.763953	2.40722	1.26737	0.128486	0.8	0.546464	6.1319	2.61633	0.00442606	1	1.55635
Com_2750_pos	Tyr-Tyr	C18 H20 N2 O5	344.138	5.099	345.145	No results	Full match	No results	Organic acids and derivatives	Carboxylic acids and derivatives	Amino acids, peptides, and analogues	Peptides	3.18321e+06	3.4475e+06	4.01133e+06	2.98205e+06	3.04826e+06	5.39217e+06	8.914e+06	8.17863e+06	9.78067e+06	1.03992e+07	3.80996e+07	4.14764e+07	4.09528e+07	3.33447e+06	8.53293e+06	4.01763e+07	0.390777	-1.35558	0.000477028	1	0.625675	0.0829961	-3.59081	4.09496e-08	1	1.70468	4.70838	-2.23523	0.000103593	1	1.2801
Com_69_neg	4-Methyl-2-Oxopentanoic Acid	C6 H10 O3	130.063	5.583	129.056	No results	No results	Full match					3.29101e+08	3.85425e+08	5.83309e+08	6.33047e+08	5.65454e+08	1.55249e+09	1.33234e+09	1.312e+09	1.29524e+09	1.14339e+09	2.86684e+08	2.89521e+08	2.69745e+08	4.99267e+08	1.32709e+09	2.81983e+08	0.376212	-1.41038	0.000683982	1	1.01576	1.77056	0.824202	0.0128591	1	0.552803	4.70628	2.23459	4.28613e-07	1	1.8704
Com_10364_pos	LPC 16:0	C24 H50 N O7 P	517.315	9.456	518.322	No results	Invalid mass	No match	Lipids and lipid-like molecules	Glycerophospholipids	Glycerophosphocholines	Phosphocholines	722867	1.1206e+06	806390	760676	875490	2.84643e+06	2.45995e+06	933061	2.70463e+06	2.4737e+06	3.71813e+06	4.9124e+06	1.36325e+07	857205	2.28355e+06	7.42101e+06	0.375382	-1.41357	0.00857365	0.96	0.701956	0.115511	-3.1139	0.0326044	1	1.53589	3.24976	-1.70034	0.0896291	1	0.991255
Com_10243_pos	APK	C14 H26 N4 O4	314.195	3.342	315.203	Full match	No results	No results					9.03883e+06	1.09833e+07	9.03499e+06	7.79322e+06	1.19012e+07	2.46405e+07	2.89877e+07	2.16222e+07	2.61822e+07	2.96253e+07	3.38255e+07	3.36264e+07	4.05395e+07	9.75031e+06	2.62116e+07	3.59971e+07	0.371985	-1.42668	1.02711e-05	1	1.13923	0.270863	-1.88436	1.18904e-05	1	1.51488	1.37333	-0.457678	0.0121467	1	0.441013
Com_18719_neg	D-Homocysteine	C4 H9 N O2 S	135.035	1.521	134.028	No results	No results	Full match	Organic acids and derivatives	Carboxylic acids and derivatives	Amino acids, peptides, and analogues	D-alpha-amino acids	1.98394e+06	1.03819e+06	3.66347e+06	2.67431e+06	1.89471e+06	3.80125e+06	9.01848e+06	4.16441e+06	6.35642e+06	7.05029e+06	769138	665793	694392	2.25092e+06	6.07817e+06	709774	0.370329	-1.43312	0.00537939	1	0.771515	3.17132	1.66509	0.00598975	1	0.812223	8.56352	3.0982	0.000111804	1	1.88705
Com_16162_pos	PE 17:0_17:1	C39 H76 N O8 P	717.532	11.687	718.54	No results	Full match	No results					2.11333e+06	4.97303e+06	1.67272e+06	1.49809e+06	2.07039e+06	2.034e+06	1.98831e+06	1.79194e+06	1.66323e+07	1.09091e+07	1.49684e+06	1.47471e+06	1.51449e+06	2.46551e+06	6.67114e+06	1.49535e+06	0.369579	-1.43604	0.274721	0.36	0.540654	1.64879	0.721407	0.133081	0.933333	0.346687	4.46126	2.15745	0.0977144	1	1.1046
Com_103_pos	Prolylleucine	C11 H20 N2 O3	228.147	5.511	229.155	Full match	No results	Full match	Organic acids and derivatives	Carboxylic acids and derivatives	Amino acids, peptides, and analogues	Dipeptides	1.29224e+09	1.35061e+09	1.40699e+09	1.44232e+09	6.3728e+08	3.22397e+09	3.33539e+09	3.78094e+09	3.17013e+09	3.13644e+09	3.19755e+09	3.58951e+09	3.47991e+09	1.22589e+09	3.32937e+09	3.42232e+09	0.368203	-1.44143	0.00200911	1	1.23755	0.358203	-1.48115	0.00180216	1	1.28145	1.02792	-0.0397238	0.578065	0.666667	0.0431766
Com_643_pos	Choline	C5 H13 N O	103.1	1.289	104.107	Full match	Full match	No results	Organic nitrogen compounds	Organonitrogen compounds	Quaternary ammonium salts	Cholines	1.25772e+08	4.56465e+07	1.51748e+07	2.78879e+07	6.57091e+07	1.23362e+08	8.71195e+07	1.18243e+08	2.12269e+08	2.29619e+08	5.93794e+07	8.82751e+07	1.01353e+08	5.6038e+07	1.54123e+08	8.30023e+07	0.363594	-1.4596	0.0261531	0.88	1.06273	0.675138	-0.566745	0.175729	0.733333	0.586897	1.85685	0.892854	0.0586001	0.866667	0.632575
Com_23455_neg	Cytidine 5'-Monophosphate-N-Acetylneuraminic Acid	C20 H31 N4 O16 P	614.149	4.739	613.141	No results	No results	Full match	Nucleosides, nucleotides, and analogues	Pyrimidine nucleotides	Pyrimidine nucleotide sugars	Pyrimidine nucleotide sugars	361475	658116	448876	306877	286133	1.29471e+06	1.1965e+06	1.24829e+06	1.19007e+06	1.07314e+06	995084	1.01723e+06	968431	412295	1.20054e+06	993583	0.343425	-1.54193	0.0013786	1	1.32958	0.414958	-1.26896	0.00337002	1	1.11187	1.20829	0.272971	0.0023478	1	0.268938
Com_536_neg	Syringic acid	C9 H10 O5	198.053	5.016	179.035	No results	No results	Full match	Benzenoids	Benzene and substituted derivatives	Benzoic acids and derivatives	Gallic acid and derivatives	8.54023e+07	8.2666e+07	1.17457e+08	7.7087e+07	9.35736e+07	2.72946e+08	2.78535e+08	2.50607e+08	2.68138e+08	2.77742e+08	1.16086e+07	1.14275e+07	1.30218e+07	9.12373e+07	2.69594e+08	1.20193e+07	0.338425	-1.56309	5.47346e-05	1	0.601704	7.59089	2.92427	5.06708e-07	1	1.11651	22.43	4.48736	9.35722e-06	1	2.05016
Com_3553_neg	Capsaicin	C18 H27 N O3	305.199	7.322	304.192	Full match	No results	No results	Benzenoids	Phenols	Methoxyphenols	Methoxyphenols	4.81649e+06	7.54915e+06	6.84322e+06	5.06185e+06	8.84776e+06	1.92978e+07	1.82482e+07	1.96584e+07	2.01145e+07	2.22063e+07	2.02315e+07	1.98714e+07	2.04544e+07	6.6237e+06	1.9905e+07	2.01858e+07	0.332765	-1.58742	0.000371841	1	1.28708	0.328137	-1.60763	0.000587362	1	1.31304	1.0141	-0.0202062	0.652339	0.733333	0.0321215
Com_19060_neg	LNAPE 14:0/N-14:0	C33 H66 N O8 P	635.453	11.357	634.446	No results	Full match	No results					670741	365138	1.04066e+06	397368	379080	700989	2.75893e+06	3.22449e+06	378060	1.55847e+06	318959	330363	323591	570597	1.72419e+06	324305	0.330937	-1.59537	0.0936216	0.8	0.747206	1.75945	0.815122	0.0820349	1	0.391561	5.31657	2.41049	0.0273214	1	1.35962
Com_1886_pos	7-methoxy-1-methyl-3H,4H,9H-pyrido[3,4-b]indole	C13 H14 N2 O	214.111	5.854	215.118	Full match	No results	No results					1.92382e+07	1.86089e+07	3.02153e+07	2.24701e+07	2.26263e+07	6.23613e+07	8.80805e+07	5.60175e+07	6.61329e+07	6.97845e+07	3.7678e+07	2.83912e+07	4.9416e+07	2.26318e+07	6.84753e+07	3.84951e+07	0.330509	-1.59724	1.16484e-05	1	1.39695	0.587913	-0.766326	0.0596546	0.933333	0.661368	1.77881	0.830911	0.0465523	1	0.890873
Com_2810_pos	Stiripentol	C14 H18 O3	216.111	2.016	217.118	Invalid mass	No results	No results					4.91847e+07	5.56913e+07	7.05841e+07	8.63578e+07	6.35835e+07	1.30003e+08	3.19588e+08	1.47354e+08	2.09209e+08	2.09573e+08	1.50513e+08	1.0483e+08	1.6315e+08	6.50803e+07	2.03145e+08	1.39498e+08	0.320363	-1.64222	0.00067095	1	1.30908	0.466533	-1.09995	0.0100695	1	0.911983	1.45626	0.54227	0.152626	0.733333	0.497882
Com_9007_neg	Lipoic acid	C8 H14 O2 S2	206.043	2.435	205.035	No results	No results	Full match	Organoheterocyclic compounds	Dithiolanes	Lipoic acids and derivatives	Lipoic acids and derivatives	3.03872e+06	4.21965e+06	1.91003e+06	2.35248e+06	3.35669e+06	1.01306e+07	8.91447e+06	7.95401e+06	1.09563e+07	9.21819e+06	1.54102e+06	1.26126e+06	1.56732e+06	2.97551e+06	9.43472e+06	1.45653e+06	0.315379	-1.66484	0.000404844	1	1.00303	2.04287	1.0306	0.00541428	1	0.584914	6.47752	2.69544	1.39801e-05	1	1.89242
Com_10037_neg	LPC 14:1	C22 H44 N O7 P	511.291	7.906	510.284	No results	Invalid mass	No results	Lipids and lipid-like molecules	Glycerophospholipids	Glycerophosphocholines	Phosphocholines	335144	321018	329734	350435	323718	1.09417e+06	890109	1.01776e+06	1.25179e+06	1.04577e+06	9.36938e+06	9.64359e+06	9.12204e+06	332010	1.05992e+06	9.37833e+06	0.313241	-1.67466	1.08754e-05	1	0.592623	0.0354018	-4.82003	1.13337e-10	1	1.72468	8.84816	-3.14538	5.69619e-07	1	1.34325
Com_3843_neg	UDP-N-acetylglucosamine	C17 H27 N3 O17 P2	569.126	1.346	606.075	Invalid mass	Invalid mass	No results	Nucleosides, nucleotides, and analogues	Pyrimidine nucleotides	Pyrimidine nucleotide sugars	Pyrimidine nucleotide sugars	4.61901e+06	4.7886e+06	9.02614e+06	8.07848e+06	5.21505e+06	2.47064e+07	2.15059e+07	1.95925e+07	1.82513e+07	1.92532e+07	2.80481e+06	2.23123e+06	2.43044e+06	6.34546e+06	2.06619e+07	2.48883e+06	0.30711	-1.70317	0.000411106	1	0.931804	2.54958	1.35026	0.00160028	1	0.696952	8.30184	3.05343	6.11026e-06	1	1.94219
Com_7128_pos	YLH	C21 H29 N5 O5	826.421	4.954	414.218	Invalid mass	No results	No results					4.0171e+06	5.57269e+06	4.79001e+06	2.25909e+06	6.07204e+06	1.31894e+07	1.96164e+07	1.63976e+07	1.64045e+07	8.80096e+06	2.0878e+07	1.62936e+07	1.79573e+07	4.54219e+06	1.48818e+07	1.83763e+07	0.305218	-1.71209	0.000773349	1	1.13108	0.247176	-2.01639	0.000532476	1	1.3637	1.23482	-0.304302	0.175584	0.733333	0.277323
Com_2034_neg	3-Oxo-7alpha,12alpha-hydroxy-5beta-cholanoic acid	C24 H38 O5	406.272	6.638	405.265	No results	No results	Full match	Lipids and lipid-like molecules	Steroids and steroid derivatives	Bile acids, alcohols and derivatives	Dihydroxy bile acids, alcohols and derivatives	1.02842e+07	9.60957e+06	1.06442e+07	1.08062e+07	1.0505e+07	4.02831e+07	3.1465e+07	2.98209e+07	3.60529e+07	3.39159e+07	6.81841e+06	6.66043e+06	6.64283e+06	1.03698e+07	3.43076e+07	6.70722e+06	0.302261	-1.72613	3.13107e-06	1	1.1384	1.54607	0.628604	4.90699e-06	1	0.417917	5.11502	2.35474	4.33848e-06	1	1.86079
Com_11138_pos	Palmitoyl ethanolamide	C18 H37 N O2	299.282	8.167	300.29	Full match	No results	Full match	Organic acids and derivatives	Carboximidic acids and derivatives	Carboximidic acids	Carboximidic acids	627498	1.35887e+06	1.28599e+06	738926	948511	789716	1.19341e+07	896666	1.52989e+06	1.31113e+06	900537	1.03003e+06	981272	991960	3.2923e+06	970613	0.301297	-1.73074	0.286852	0.72	0.572025	1.02199	0.0313852	0.897222	0.533333	0.0273163	3.39198	1.76213	0.293074	0.6	0.666233
Com_3070_pos	Mupirocin	C26 H44 O9	522.284	5.797	523.292	Invalid mass	No results	No results	Lipids and lipid-like molecules	Fatty Acyls	Fatty acids and conjugates	Medium-chain fatty acids	1.11044e+07	1.51216e+07	1.59802e+07	1.36518e+07	1.44452e+07	4.924e+07	4.28827e+07	5.11965e+07	4.43923e+07	5.00375e+07	8.07568e+06	5.65339e+07	5.8627e+07	1.40606e+07	4.75498e+07	4.10789e+07	0.295703	-1.75778	1.71374e-06	1	1.13157	0.342284	-1.54674	0.364244	0.666667	0.70969	1.15752	0.211043	0.554466	0.666667	0.524052
Com_9368_neg	1-[3,5-di(trifluoromethyl)phenyl]-4-ethyl-4-methylpiperidine-2,6-dione	C16 H15 F6 N O2	367.102	1.212	366.095	Full match	No results	No results					518233	1.08164e+06	2.62589e+06	287453	898188	2.34357e+06	7.12298e+06	2.2503e+06	3.20059e+06	3.44946e+06	1.47934e+06	604456	750003	1.08228e+06	3.67338e+06	944598	0.294629	-1.76303	0.0154777	0.92	1.04738	1.14576	0.196303	0.899606	0.466667	0.0605074	3.88883	1.95933	0.0147388	1	1.20065
Com_19248_pos	PE 15:0_15:1	C35 H68 N O8 P	661.469	11.622	684.458	No results	Full match	No results					934313	616258	1.20705e+06	638634	625584	1.03845e+06	6.01384e+06	3.0286e+06	700806	2.88999e+06	637977	631588	632651	804369	2.73434e+06	634072	0.294173	-1.76526	0.0631522	0.88	0.880492	1.26858	0.34321	0.215208	0.6	0.180023	4.31234	2.10847	0.0384937	1	1.26706
Com_22595_pos	2-[amino(3-chloroanilino)methylene]malononitrile	C10 H7 Cl N4	436.081	1.384	219.048	Invalid mass	No results	No results					262344	1.37276e+06	536822	1.05208e+06	608912	3.10159e+06	1.94994e+06	2.90874e+06	2.22129e+06	2.86776e+06	1.89478e+06	1.74085e+06	1.36351e+06	766584	2.60986e+06	1.66638e+06	0.293725	-1.76746	0.00704211	1	1.2456	0.460029	-1.1202	0.0303979	0.933333	0.848261	1.56619	0.647256	0.0211497	1	0.485011
Com_1346_pos	L-Glutathione (reduced)	C10 H17 N3 O6 S	307.084	1.927	308.091	Full match	Full match	Full match	Organic acids and derivatives	Carboxylic acids and derivatives	Amino acids, peptides, and analogues	Peptides	4.07473e+07	3.41183e+07	4.52542e+07	3.58562e+07	3.979e+07	1.32896e+08	1.18161e+08	1.25612e+08	1.42881e+08	1.50953e+08	4.62019e+07	4.8468e+07	4.30019e+07	3.91532e+07	1.34101e+08	4.58906e+07	0.291968	-1.77612	8.6287e-08	1	1.38782	0.853186	-0.229068	0.0365522	0.933333	0.184566	2.92219	1.54705	1.49509e-06	1	1.44339
Com_8432_neg	Adenosine diphosphate ribose	C15 H23 N5 O14 P2	559.072	1.455	558.065	Full match	No results	Full match	Nucleosides, nucleotides, and analogues	Purine nucleotides	Purine nucleotide sugars	Purine nucleotide sugars	1.2756e+06	1.54799e+06	2.46639e+06	1.5016e+06	1.69549e+06	4.87206e+06	9.37186e+06	4.91045e+06	5.79036e+06	5.88868e+06	632294	1.17351e+06	772821	1.69741e+06	6.16668e+06	859543	0.275255	-1.86116	4.83753e-05	1	1.01089	1.97479	0.981696	0.0386138	1	0.545635	7.17437	2.84285	0.00112	1	1.8608
Com_23871_pos	EMH	C16 H25 N5 O6 S	415.153	2.661	416.16	Full match	No results	No results					413400	472281	442178	538693	425962	658093	2.89773e+06	938271	1.67085e+06	2.20174e+06	1.2101e+06	713331	1.36657e+06	458503	1.67334e+06	1.09667e+06	0.274005	-1.86772	0.0121613	1	1.18875	0.418088	-1.25812	0.0456095	1	0.863729	1.52584	0.609604	0.377729	0.666667	0.443693
Com_4845_pos	YLK	C21 H34 N4 O5	928.519	5.166	465.267	Invalid mass	No results	No results					2.30444e+06	2.28722e+06	2.29247e+06	2.22934e+06	2.31344e+06	5.79289e+06	2.37507e+06	1.47921e+07	1.29174e+07	6.18589e+06	1.75939e+07	5.98839e+06	1.00366e+07	2.28538e+06	8.41266e+06	1.12063e+07	0.27166	-1.88013	0.0274932	1	0.93375	0.203937	-2.2938	0.0406638	1	1.2619	1.33208	-0.413676	0.43358	0.666667	0.383898
Com_11507_pos	FNK	C19 H29 N5 O5	407.21	5.038	408.217	Invalid mass	No results	No results					1.2277e+06	1.16199e+06	1.34596e+06	1.04843e+06	1.31854e+06	3.51314e+06	1.08117e+07	5.17851e+06	2.94216e+06	1.26458e+06	1.81046e+06	4.25654e+06	3.27955e+06	1.22052e+06	4.74201e+06	3.11551e+06	0.257385	-1.958	0.0322931	0.92	1.05562	0.391756	-1.35197	0.0691041	1	0.831791	1.52206	0.606029	0.595689	0.6	0.301986
Com_23231_pos	UMP	C9 H13 N2 O9 P	324.036	1.889	325.043	No results	No results	Full match	Nucleosides, nucleotides, and analogues	Pyrimidine nucleotides	Pyrimidine ribonucleotides	Pyrimidine ribonucleoside monophosphates	452503	455569	500146	492071	473804	1.71716e+06	1.81067e+06	1.58292e+06	2.01799e+06	2.18714e+06	1.95289e+06	2.23901e+06	3.26593e+06	474818	1.86318e+06	2.48595e+06	0.254844	-1.97232	3.5765e-06	1	1.21623	0.191001	-2.38835	0.00793437	1	1.46655	1.33425	-0.416032	0.212642	0.866667	0.296848
Com_6168_pos	N1-[6-(2-fluorophenoxy)-3-pyridyl]-2-methylacrylamide	C15 H13 F N2 O2	272.095	6.303	273.103	Full match	No results	No results					2.46573e+06	5.79259e+06	1.61355e+06	3.32134e+06	5.29924e+06	2.87864e+07	1.02724e+07	1.52841e+07	1.07651e+07	1.18432e+07	3.27474e+06	2.75701e+06	2.8758e+06	3.69849e+06	1.53902e+07	2.96918e+06	0.240314	-2.05701	0.00162622	1	1.15453	1.24562	0.31687	0.658681	0.6	0.110211	5.18332	2.37388	0.000755702	1	1.49213
Com_7674_pos	LPC 14:1-SN1	C22 H44 N O7 P	465.286	7.914	466.294	No results	Full match	No results					788317	724374	739694	701771	839366	2.68148e+06	2.63593e+06	3.51935e+06	3.27887e+06	3.78438e+06	2.38047e+07	2.2627e+07	2.17553e+07	758705	3.18e+06	2.2729e+07	0.238586	-2.06742	4.25495e-06	1	0.716457	0.0333805	-4.90485	3.04713e-10	1	1.72066	7.14748	-2.83743	1.92434e-06	1	1.19016
Com_1393_neg	Uridine 5'-diphosphate (UDP)	C9 H14 N2 O12 P2	404.002	1.411	402.995	Full match	No results	Full match	Nucleosides, nucleotides, and analogues	Pyrimidine nucleotides	Pyrimidine ribonucleotides	Pyrimidine ribonucleoside diphosphates	2.07549e+07	2.88833e+07	2.62886e+07	8.45519e+06	3.44276e+07	9.5577e+07	1.26521e+08	8.65473e+07	7.64741e+07	1.14151e+08	5.66381e+07	4.81858e+07	5.62615e+07	2.37619e+07	9.98541e+07	5.36952e+07	0.237966	-2.07117	0.00210415	1	1.32955	0.442534	-1.17614	0.0194636	1	0.805703	1.85965	0.895029	0.00132467	1	0.635855
Com_10005_neg	5'-Adenylic acid	C10 H14 N5 O7 P	347.063	4.783	346.056	No results	No results	Full match	Nucleosides, nucleotides, and analogues	Purine nucleotides	Purine ribonucleotides	Purine ribonucleoside monophosphates	1.00477e+06	1.99152e+06	1.35523e+06	2.62334e+06	2.53174e+06	7.97586e+06	7.80426e+06	8.09885e+06	8.28862e+06	8.73246e+06	8.79316e+06	1.08854e+07	409279	1.90132e+06	8.18001e+06	6.69596e+06	0.232435	-2.1051	0.00111887	1	0.983721	0.28395	-1.81629	0.606862	0.666667	0.428649	1.22163	0.288812	0.494439	0.666667	0.689242
Com_28318_neg	4-Amino-5-imidazolecarboxamide	C4 H6 N4 O	126.054	1.918	125.047	No results	No results	Full match	Organoheterocyclic compounds	Azoles	Imidazoles	Aminoimidazoles	150189	153660	164577	169434	151699	533429	669907	513312	654753	1.04161e+06	120874	114642	113361	157912	682602	116292	0.231338	-2.11192	0.000248189	1	1.20222	1.35789	0.441365	7.4155e-05	1	0.257337	5.86971	2.55329	0.000124625	1	1.74893
Com_237_neg	2-Keto-4-methylthiobutyric acid	C5 H8 O3 S	148.019	4.932	147.012	Full match	Full match	No results	Lipids and lipid-like molecules	Fatty Acyls	Fatty acids and conjugates	Thia fatty acids	1.18326e+08	1.11455e+08	1.33622e+08	1.0866e+08	1.16816e+08	5.62107e+08	5.12219e+08	4.79525e+08	5.23596e+08	5.34282e+08	1.84017e+07	1.64551e+07	2.08447e+07	1.17776e+08	5.22346e+08	1.85672e+07	0.225475	-2.14896	2.67678e-09	1	0.762468	6.34322	2.66522	0.000119015	1	0.951605	28.1327	4.81418	7.58615e-05	1	2.04621
Com_18705_neg	LPE 16:2	C21 H40 N O7 P	449.254	8.272	448.247	No results	Full match	No results	Lipids and lipid-like molecules	Glycerophospholipids	Glycerophosphoethanolamines	1-acyl-sn-glycero-3-phosphoethanolamines	529733	1.19685e+06	830504	583889	1.35548e+06	3.82343e+06	4.32741e+06	3.82476e+06	4.13187e+06	3.90462e+06	293323	281171	285033	899290	4.00242e+06	286509	0.224687	-2.15401	0.00100552	1	0.956687	3.13878	1.65021	0.00445155	1	0.66309	13.9696	3.80422	3.10337e-10	1	1.93419
Com_10743_pos	2,3-dihydroxypropyl 12-methyltridecanoate	C17 H34 O4	284.235	8.334	285.242	Invalid mass	No results	No results					2.92756e+06	2.98671e+06	2.9281e+06	2.88175e+06	3.0811e+06	1.44525e+07	1.25179e+07	1.19836e+07	1.44779e+07	1.45864e+07	6.94622e+06	4.98479e+06	3.97594e+06	2.96104e+06	1.36037e+07	5.30232e+06	0.217665	-2.19982	9.44963e-07	1	1.45184	0.558443	-0.840517	0.0746298	1	0.534421	2.56561	1.3593	0.0212688	1	1.10276
Com_21242_neg	8-Bromoguanosine	C10 H12 Br N5 O5	361.003	1.933	359.996	No results	No results	Full match	Nucleosides, nucleotides, and analogues	Purine nucleosides	Not available	Purine nucleosides	391616	524157	648008	473430	353427	2.41544e+06	1.7972e+06	2.55276e+06	2.61536e+06	2.0382e+06	485177	384553	465164	478128	2.28379e+06	444964	0.209357	-2.25596	5.61948e-06	1	1.29415	1.07453	0.103706	0.691042	0.6	0.0595488	5.13252	2.35967	9.71491e-06	1	1.60268
Com_6205_pos	LPC 16:0-SN1	C24 H50 N O7 P	495.333	9.461	496.34	No results	Full match	Full match					785117	1.23087e+06	740223	760471	776905	5.18686e+06	4.89695e+06	2.24168e+06	5.3175e+06	4.64344e+06	7.35499e+06	1.04223e+07	2.5121e+07	858718	4.45729e+06	1.42994e+07	0.192655	-2.37591	8.86961e-05	1	0.946171	0.0600525	-4.05763	0.0133194	1	1.58049	3.20811	-1.68172	0.0805064	1	0.750379
Com_21193_pos	NKK	C16 H32 N6 O5	194.122	3.238	195.129	Invalid mass	No results	No results					469081	424457	495103	783640	457491	1.72306e+06	4.41905e+06	1.4934e+06	3.23031e+06	3.30831e+06	2.37525e+06	1.68375e+06	2.88763e+06	525954	2.83483e+06	2.31555e+06	0.185533	-2.43025	0.000427941	1	1.28468	0.227141	-2.13834	0.00162509	1	1.17753	1.22426	0.291907	0.599655	0.666667	0.178195
Com_2866_neg	(R)-3-Hydroxy myristic acid	C14 H28 O3	244.204	8.342	243.196	Full match	Full match	No results	Lipids and lipid-like molecules	Fatty Acyls	Fatty acids and conjugates	Long-chain fatty acids	3.78978e+06	6.19265e+06	4.57966e+06	4.40761e+06	6.12859e+06	2.98701e+07	2.71485e+07	2.19699e+07	2.80284e+07	2.99306e+07	2.06525e+06	2.49249e+06	1.92033e+06	5.01966e+06	2.73895e+07	2.15936e+06	0.183269	-2.44796	2.58468e-06	1	1.06905	2.3246	1.21699	0.000570935	1	0.523111	12.6841	3.66495	9.4569e-06	1	1.9032
Com_1704_neg	LPE 14:0	C19 H40 N O7 P	425.254	8.529	424.247	No results	Full match	Full match	Lipids and lipid-like molecules	Glycerophospholipids	Glycerophosphoethanolamines	1-acyl-sn-glycero-3-phosphoethanolamines	8.7383e+06	1.28452e+07	5.8745e+06	7.17271e+06	1.34926e+07	5.5898e+07	5.94063e+07	4.39125e+07	5.62877e+07	4.80764e+07	7.50913e+06	7.24322e+06	5.9006e+06	9.62465e+06	5.27162e+07	6.88432e+06	0.182575	-2.45344	0.000163923	1	1.21884	1.39805	0.48342	0.16173	0.666667	0.210344	7.65744	2.93686	1.71967e-05	1	1.70118
Com_14132_pos	Ergosterol peroxide	C28 H44 O3	428.337	6.465	429.344	Invalid mass	No results	No results	Lipids and lipid-like molecules	Steroids and steroid derivatives	Ergostane steroids	Ergostane steroids	1.72368e+06	1.64525e+06	1.70781e+06	1.50473e+06	1.59088e+06	5.7978e+06	7.44931e+06	8.53788e+06	1.31955e+07	1.03567e+07	9.02495e+06	1.09573e+07	8.43341e+06	1.63447e+06	9.06744e+06	9.47188e+06	0.180257	-2.47187	0.00021039	1	1.28664	0.17256	-2.53483	0.000840772	1	1.35332	1.0446	-0.0629556	0.651252	0.6	0.102496
Com_371_neg	Uracil	C4 H4 N2 O2	112.027	4.698	111.02	No results	No results	Full match	Organoheterocyclic compounds	Diazines	Pyrimidines and pyrimidine derivatives	Pyrimidones	5.45859e+07	6.68973e+07	4.05484e+07	5.15949e+07	6.65228e+07	3.43433e+08	3.83088e+08	3.44065e+08	2.95846e+08	2.19952e+08	1.84876e+08	2.86236e+08	1.896e+08	5.60298e+07	3.17277e+08	2.20237e+08	0.176596	-2.50148	1.20652e-06	1	1.39374	0.254407	-1.97479	0.00171283	1	1.10395	1.44062	0.526685	0.100363	0.933333	0.358022
Com_5899_pos	Debromohymenialdisine	C11 H11 N5 O2	267.078	1.574	268.085	Invalid mass	No results	No results	Organoheterocyclic compounds	Pyrroloazepines	Not available	Pyrroloazepines	1.76837e+07	1.57543e+07	2.12884e+07	2.11476e+07	1.65158e+07	9.16135e+07	1.12791e+08	9.09027e+07	1.11602e+08	1.16461e+08	2.44921e+06	2.45966e+06	2.46464e+06	1.8478e+07	1.04674e+08	2.45784e+06	0.176529	-2.50203	3.53847e-08	1	0.789554	7.51798	2.91035	5.46575e-06	1	0.918909	42.5879	5.41237	2.53981e-07	1	2.0401
Com_15785_neg	LPG 12:0	C18 H37 O9 P	382.21	7.643	427.208	No results	Invalid mass	No results	Lipids and lipid-like molecules	Glycerophospholipids	Glycerophosphoglycerols	Phosphatidylglycerols	301558	280406	295236	283864	290186	1.97905e+06	1.18847e+06	1.65995e+06	1.28007e+06	2.37298e+06	672005	683959	561474	290250	1.69611e+06	639146	0.171127	-2.54686	0.000164497	1	1.45186	0.454122	-1.13885	0.00482745	1	0.662654	2.65371	1.40801	0.000856008	1	0.949834
Com_16462_pos	TG 18:0_18:1_18:1	C57 H106 O6	908.781	11.332	909.788	No results	Invalid mass	No results					2.20875e+07	1.02816e+07	5.08144e+06	3.55126e+06	2.43744e+06	9.3367e+06	4.67082e+07	6.65842e+07	6.94748e+07	7.78156e+07	2.23231e+06	2.0295e+06	2.17227e+06	8.68785e+06	5.39839e+07	2.14469e+06	0.160934	-2.63546	0.0084386	0.92	0.906537	4.05086	2.01823	0.0513468	1	0.514168	25.1709	4.65369	0.00153041	1	1.69833
Com_14352_neg	Prostaglandin E1	C20 H34 O5	354.24	7.088	389.21	No results	No results	Full match	Lipids and lipid-like molecules	Fatty Acyls	Eicosanoids	Prostaglandins and related compounds	499515	537170	495215	499161	506302	2.91627e+06	3.4896e+06	3.04332e+06	3.45727e+06	3.27737e+06	4.92409e+06	3.73677e+06	4.19517e+06	507473	3.23677e+06	4.28534e+06	0.156784	-2.67315	2.69008e-08	1	1.25877	0.118421	-3.07801	0.00102195	1	1.45576	1.32396	-0.404856	0.0557408	1	0.225329
Com_499_pos	Guanine	C5 H5 N5 O	151.05	4.828	152.057	Full match	Full match	Full match	Organoheterocyclic compounds	Imidazopyrimidines	Purines and purine derivatives	Purines and purine derivatives	7.35823e+07	6.79685e+07	9.95712e+07	9.03596e+07	4.04855e+07	5.53181e+08	5.15492e+08	4.54785e+08	5.49748e+08	3.95254e+08	5.24793e+08	5.0696e+08	4.95328e+08	7.43934e+07	4.93692e+08	5.09027e+08	0.150688	-2.73036	6.26752e-05	1	1.29949	0.146148	-2.77449	0.000207353	1	1.33501	1.03106	-0.0441302	0.591029	0.533333	0.0381145
Com_2203_neg	LPE 17:1	C22 H44 N O7 P	465.285	9.319	464.278	No results	Full match	No results	Lipids and lipid-like molecules	Glycerophospholipids	Glycerophosphoethanolamines	1-acyl-sn-glycero-3-phosphoethanolamines	3.37881e+06	7.90952e+06	6.58715e+06	5.71533e+06	3.2327e+06	3.93874e+07	4.73172e+07	2.81698e+07	3.95414e+07	3.1234e+07	629484	178990	132347	5.3647e+06	3.71299e+07	313607	0.144485	-2.79101	6.72355e-05	1	0.665037	17.1065	4.09647	0.0145124	1	1.01997	118.396	6.88748	0.00725148	1	2.01024
Com_15010_neg	LPS 18:0	C24 H48 N O9 P	525.307	10.863	524.299	No results	Full match	No results	Lipids and lipid-like molecules	Glycerophospholipids	Glycerophosphoserines	Phosphatidylserines	394620	390695	421073	440485	389231	3.9199e+06	5.4722e+06	960235	2.97024e+06	1.5127e+06	440848	4.18086e+06	4.20871e+06	407221	2.96706e+06	2.94348e+06	0.137247	-2.86515	0.00459569	1	1.11074	0.138347	-2.85364	0.169524	1	0.97949	1.00801	0.0115118	0.804062	0.533333	0.173154
Com_16448_neg	Adenosine diphosphate (ADP)	C10 H15 N5 O10 P2	427.03	3.023	426.022	Full match	No results	Full match	Nucleosides, nucleotides, and analogues	Purine nucleotides	Purine ribonucleotides	Purine ribonucleoside diphosphates	1.41885e+06	1.34612e+06	1.12372e+06	1.61119e+06	641434	6.1458e+06	1.45752e+07	6.99642e+06	7.98256e+06	9.48284e+06	4.97502e+06	3.30784e+06	6.18344e+06	1.22826e+06	9.03657e+06	4.8221e+06	0.135922	-2.87915	1.84506e-05	1	1.38659	0.254716	-1.97304	0.00265431	1	0.966534	1.87399	0.906113	0.0536747	0.933333	0.513725
Com_2095_neg	Thymidine 5'-monophosphate (TMP)	C10 H15 N2 O8 P	322.057	2.413	321.049	Full match	Full match	Full match	Nucleosides, nucleotides, and analogues	Pyrimidine nucleotides	Pyrimidine deoxyribonucleotides	Pyrimidine 2'-deoxyribonucleoside monophosphates	7.51857e+06	7.04753e+06	8.08734e+06	1.22079e+07	8.14592e+06	6.75234e+07	5.48807e+07	7.62076e+07	6.12287e+07	5.85797e+07	3.21522e+06	3.85218e+06	3.36657e+06	8.60146e+06	6.3684e+07	3.47799e+06	0.135065	-2.88828	8.285e-07	1	1.09585	2.47311	1.30633	0.000238471	1	0.486204	18.3106	4.19461	8.05202e-08	1	1.89089
Com_6841_neg	LPG 14:1	C20 H39 O9 P	454.233	8.21	453.226	No results	Full match	No results	Lipids and lipid-like molecules	Glycerophospholipids	Glycerophosphoglycerols	Phosphatidylglycerols	2.15607e+06	2.03277e+06	1.3746e+06	1.92512e+06	3.48293e+06	1.59477e+07	1.73552e+07	1.42195e+07	1.83746e+07	1.74891e+07	1.51308e+06	1.31861e+06	1.55047e+06	2.1943e+06	1.66772e+07	1.46072e+06	0.131574	-2.92605	6.37346e-05	1	1.22814	1.5022	0.587075	0.0708266	0.866667	0.220873	11.4171	3.51312	3.90891e-07	1	1.72964
Com_6991_pos	N8-Acetylspermidine	C9 H21 N3 O	187.169	1.249	188.176	Full match	Full match	No results	Organic acids and derivatives	Carboximidic acids and derivatives	Carboximidic acids	Carboximidic acids	2.56505e+06	1.66552e+06	1.49494e+06	1.23275e+06	1.88918e+06	1.05101e+07	1.02265e+07	1.01274e+07	1.70079e+07	1.99549e+07	784467	1.04139e+06	1.12403e+06	1.76949e+06	1.35654e+07	983297	0.130442	-2.93852	6.48064e-06	1	1.16248	1.79955	0.847636	0.0146618	1	0.332399	13.7958	3.78616	7.6538e-06	1	1.78612
Com_1399_neg	Tretinoin	C20 H28 O2	300.205	6.716	299.198	Invalid mass	No results	No results	Lipids and lipid-like molecules	Prenol lipids	Retinoids	Retinoids	5.9824e+06	8.07592e+06	5.75407e+06	6.35851e+06	8.85211e+06	5.27327e+07	5.44318e+07	5.00878e+07	5.79949e+07	5.72922e+07	6.04584e+07	5.78453e+07	5.71926e+07	7.0046e+06	5.45079e+07	5.84988e+07	0.128506	-2.96009	4.39149e-06	1	1.31548	0.119739	-3.06203	8.72253e-06	1	1.36938	1.07322	-0.101941	0.065585	0.8	0.0555719
Com_11032_pos	3-(4-hydroxy-3-methoxyphenyl)propanoic acid	C10 H12 O4	178.06	1.956	179.068	Invalid mass	No results	No results					2.16212e+06	1.5187e+06	1.58654e+06	765379	1.57902e+06	7.91711e+06	1.34372e+07	9.07785e+06	1.78422e+07	1.4328e+07	1.10687e+06	727622	494368	1.52235e+06	1.25205e+07	776286	0.121589	-3.03991	1.63787e-05	1	1.12797	1.96107	0.971642	0.0774449	0.933333	0.363655	16.1287	4.01156	0.00080711	1	1.78279
Com_226_neg	LPE 16:1	C21 H42 N O7 P	451.27	8.771	450.263	No results	Full match	No results	Lipids and lipid-like molecules	Glycerophospholipids	Glycerophosphoethanolamines	1-acyl-sn-glycero-3-phosphoethanolamines	5.10395e+07	5.96487e+07	4.98839e+07	4.41236e+07	5.73864e+07	3.93102e+08	5.26116e+08	3.91583e+08	4.73378e+08	4.16078e+08	1.38166e+07	9.84058e+06	8.7884e+06	5.24164e+07	4.40051e+08	1.08152e+07	0.119114	-3.06958	4.10947e-09	1	0.948754	4.84655	2.27696	0.0028841	1	0.714518	40.6883	5.34654	0.000252959	1	1.98678
Com_3781_neg	LPE 16:0	C21 H44 N O7 P	453.286	9.216	452.278	No results	Full match	Full match	Lipids and lipid-like molecules	Glycerophospholipids	Glycerophosphoethanolamines	1-acyl-sn-glycero-3-phosphoethanolamines	1.23553e+06	3.31861e+06	1.78986e+06	1.08574e+06	2.84847e+06	2.18545e+07	2.43468e+07	7.69703e+06	1.88894e+07	1.39833e+07	397916	401555	414251	2.05564e+06	1.73542e+07	404574	0.118452	-3.07763	0.00010192	1	0.939489	5.081	2.34511	0.00224351	1	0.671817	42.895	5.42274	5.57737e-05	1	1.92384
Com_1146_pos	MJN110	C22 H21 Cl2 N3 O4	461.095	4.822	462.103	Invalid mass	No results	No results	Benzenoids	Benzene and substituted derivatives	Diphenylmethanes	Diphenylmethanes	1.15281e+07	1.08757e+07	1.20598e+07	9.82163e+06	1.14705e+07	9.49274e+07	9.48811e+07	9.13351e+07	8.43732e+07	1.14495e+08	1.28463e+08	1.13643e+08	1.24362e+08	1.11511e+07	9.60023e+07	1.22156e+08	0.116155	-3.10588	2.7551e-09	1	1.27832	0.0912861	-3.45346	5.04482e-08	1	1.43238	1.27243	-0.347582	0.00764767	0.933333	0.174298
Com_10869_pos	Monolaurin	C15 H30 O4	256.204	7.484	257.211	Invalid mass	No results	No results					1.76446e+06	1.2286e+06	1.39234e+06	915173	1.11033e+06	1.09729e+07	9.65077e+06	1.06669e+07	1.18596e+07	1.22248e+07	3.3607e+06	2.26049e+06	2.68566e+06	1.28218e+06	1.1075e+07	2.76895e+06	0.115772	-3.11064	6.81313e-06	1	1.45336	0.463056	-1.11074	0.00402817	1	0.524528	3.99971	1.99989	0.00298851	1	1.11627
Com_10630_neg	cGMP	C10 H12 N5 O7 P	345.048	5.118	344.04	No results	No results	Full match	Nucleosides, nucleotides, and analogues	Purine nucleotides	Cyclic purine nucleotides	3',5'-cyclic purine nucleotides	449768	485091	450994	442309	422233	3.61428e+06	4.30607e+06	5.58093e+06	3.00651e+06	3.53911e+06	2.43946e+06	1.47364e+06	1.53286e+06	450079	4.00938e+06	1.81532e+06	0.112257	-3.15513	1.80381e-05	1	1.45258	0.247934	-2.01197	0.0124617	1	0.923739	2.20864	1.14316	0.0168836	1	0.641151
Com_454_neg	Glycerophospho-N-palmitoyl ethanolamine	C21 H44 N O7 P	453.286	9.431	452.278	Full match	Full match	Full match	Lipids and lipid-like molecules	Glycerophospholipids	Glycerophosphoethanolamines	Glycero-3-phospho-N-acyl-ethanolamines	1.2258e+07	3.29687e+07	1.63527e+07	1.09595e+07	2.42104e+07	2.41966e+08	2.40551e+08	5.93485e+07	2.00667e+08	1.22632e+08	2.74953e+06	3.11655e+06	2.76283e+06	1.93499e+07	1.73033e+08	2.8763e+06	0.111828	-3.16065	0.000278577	1	0.879241	6.72735	2.75004	0.00070694	1	0.747044	60.1581	5.91069	9.29307e-05	1	1.9414
Com_2610_neg	Adenosine 5'-monophosphate (AMP)	C10 H14 N5 O7 P	311.086	1.483	346.056	Invalid mass	Invalid mass	No results	Nucleosides, nucleotides, and analogues	Purine nucleotides	Purine ribonucleotides	Purine ribonucleoside monophosphates	3.28834e+06	4.31691e+06	5.3274e+06	6.01826e+06	1.88812e+06	4.67474e+07	4.17207e+07	2.93943e+07	4.70169e+07	2.9771e+07	2.90007e+06	4.51727e+06	5.35666e+06	4.1678e+06	3.89301e+07	4.258e+06	0.107059	-3.22353	6.47078e-05	1	1.30389	0.978817	-0.0308886	0.819763	0.533333	0.0599985	9.1428	3.19264	0.00108297	1	1.51707
Com_4931_neg	Uridine monophosphate (UMP)	C9 H13 N2 O9 P	324.036	1.886	323.029	Full match	Full match	Full match	Nucleosides, nucleotides, and analogues	Pyrimidine nucleotides	Pyrimidine ribonucleotides	Pyrimidine ribonucleoside monophosphates	3.58116e+06	5.38011e+06	3.8642e+06	3.65062e+06	5.28124e+06	3.52224e+07	3.36452e+07	4.50687e+07	4.25986e+07	4.70668e+07	4.72498e+07	5.33352e+07	5.52274e+07	4.35146e+06	4.07203e+07	5.19375e+07	0.106862	-3.22618	1.10718e-07	1	1.27288	0.0837827	-3.5772	6.16636e-07	1	1.42317	1.27547	-0.351027	0.0227404	1	0.17115
Com_3387_neg	16-Hydroxyhexadecanoic acid	C16 H32 O3	254.224	8.561	253.217	Invalid mass	No results	No match	Lipids and lipid-like molecules	Fatty Acyls	Fatty acids and conjugates	Long-chain fatty acids	3.09961e+06	2.97207e+06	2.74252e+06	2.18366e+06	3.15056e+06	3.07112e+07	2.38333e+07	2.51574e+07	2.70247e+07	2.79029e+07	1.27214e+06	1.0757e+06	1.16106e+06	2.82968e+06	2.69259e+07	1.16963e+06	0.105091	-3.25028	2.33894e-08	1	1.128	2.41929	1.27458	4.16728e-05	1	0.441611	23.0208	4.52487	8.85981e-08	1	1.87593
Com_16729_pos	Pyridoxamine 5-phosphate	C8 H13 N2 O5 P	231.03	1.295	249.064	Invalid mass	No results	No results	Organoheterocyclic compounds	Pyridines and derivatives	Pyridoxamines	Pyridoxamine 5'-phosphates	612363	363632	365197	568537	378349	5.63221e+06	3.54625e+06	4.13034e+06	4.71799e+06	3.84575e+06	442292	466585	479648	457616	4.37451e+06	462842	0.10461	-3.25691	6.91593e-07	1	1.33286	0.988709	-0.0163826	0.761196	0.6	0.0230541	9.45141	3.24053	3.09885e-06	1	1.56886
Com_9012_neg	3,14-dihydro-15-keto-tetranor Prostaglandin E2	C16 H26 O5	280.171	8.923	279.163	Invalid mass	No results	No results	Organic oxygen compounds	Organooxygen compounds	Alcohols and polyols	Cyclopentanols	226242	216433	224116	268732	219131	249149	1.0223e+07	236170	232278	204350	185215	180212	169894	230931	2.229e+06	178440	0.103603	-3.27086	0.375325	0.68	0.477514	1.29416	0.372017	0.00165242	1	0.161861	12.4916	3.64288	0.253339	1	0.764847
Com_14372_pos	3'-Adenosine monophosphate (3'-AMP)	C10 H14 N5 O7 P	347.063	3.218	348.071	Full match	Full match	Full match	Nucleosides, nucleotides, and analogues	Ribonucleoside 3'-phosphates	Not available	Ribonucleoside 3'-phosphates	648852	606998	650274	638091	633062	6.76147e+06	6.62138e+06	5.04981e+06	6.00145e+06	7.30817e+06	1.2617e+07	1.19502e+07	1.27836e+07	635455	6.34846e+06	1.24503e+07	0.100096	-3.32054	1.7825e-06	1	1.17917	0.0510395	-4.29224	1.77952e-07	1	1.53834	1.96115	-0.971698	0.000201296	1	0.419049
Com_14297_pos	cAMP	C10 H12 N5 O6 P	329.053	4.794	330.06	No results	No results	Full match	Nucleosides, nucleotides, and analogues	Purine nucleotides	Cyclic purine nucleotides	3',5'-cyclic purine nucleotides	428966	396947	458241	424603	455447	4.7673e+06	3.40111e+06	4.45327e+06	3.79928e+06	5.36595e+06	3.99272e+06	4.11783e+06	3.96674e+06	432841	4.35738e+06	4.02576e+06	0.099335	-3.33155	1.86468e-06	1	1.34943	0.107518	-3.21735	2.61566e-09	1	1.31847	1.08237	0.114199	0.461577	0.6	0.046825
Com_15998_neg	LPE 18:3	C23 H42 N O7 P	475.27	8.58	474.263	No results	Full match	No results	Lipids and lipid-like molecules	Glycerophospholipids	Glycerophosphoethanolamines	1-acyl-sn-glycero-3-phosphoethanolamines	314344	347087	302780	342709	473137	3.58444e+06	4.08625e+06	3.14045e+06	3.7891e+06	3.52199e+06	4.44803e+06	4.95395e+06	3.65971e+06	356012	3.62444e+06	4.3539e+06	0.0982251	-3.34776	1.38898e-07	1	1.29374	0.0817684	-3.61231	5.43561e-06	1	1.40178	1.20126	-0.264549	0.166987	0.866667	0.119463
Com_985_neg	Guanosine monophosphate (GMP)	C10 H14 N5 O8 P	363.058	3.737	362.051	Full match	Full match	Full match	Nucleosides, nucleotides, and analogues	Purine nucleotides	Purine ribonucleotides	Purine ribonucleoside monophosphates	6.10743e+06	1.07421e+07	7.52345e+06	3.59638e+06	9.25697e+06	6.63252e+07	9.51395e+07	6.7228e+07	7.15596e+07	8.37591e+07	2.54586e+08	2.24145e+08	2.62033e+08	7.44526e+06	7.68023e+07	2.46921e+08	0.0969406	-3.36676	7.35655e-05	1	1.06095	0.0301523	-5.05159	2.28915e-05	1	1.59216	3.21503	-1.68483	8.69933e-06	1	0.624843
Com_13093_neg	Guanosine triphosphate (GTP)	C10 H16 N5 O14 P3	522.981	1.41	521.974	Invalid mass	No results	No results	Nucleosides, nucleotides, and analogues	Purine nucleotides	Purine ribonucleotides	Purine ribonucleoside triphosphates	385962	367957	326663	277066	384662	4.13099e+06	4.84706e+06	2.47358e+06	3.61622e+06	3.56725e+06	284215	317523	337376	348462	3.72702e+06	313038	0.0934962	-3.41895	9.809e-07	1	1.30646	1.11316	0.154665	0.253251	0.733333	0.0620559	11.906	3.57361	3.01071e-06	1	1.63273
Com_2239_pos	Milbemycin A3 oxime	C31 H43 N O7	1082.61	5.287	542.313	Invalid mass	No results	No results	Phenylpropanoids and polyketides	Macrolides and analogues	Milbemycins	Milbemycins	4.30639e+06	3.97896e+06	4.48394e+06	4.97719e+06	4.08323e+06	5.09705e+07	4.59646e+07	4.88791e+07	4.45023e+07	4.69489e+07	5.303e+07	4.86651e+07	4.99674e+07	4.36594e+06	4.74531e+07	5.05541e+07	0.0920054	-3.44214	8.07908e-10	1	1.32596	0.0863617	-3.53346	3.69361e-09	1	1.36991	1.06535	-0.0913271	0.124946	0.8	0.0440664
Com_18958_neg	LPE 18:2	C23 H44 N O7 P	477.286	9.098	476.278	No results	Full match	Full match	Lipids and lipid-like molecules	Glycerophospholipids	Glycerophosphoethanolamines	1-acyl-sn-glycero-3-phosphoethanolamines	295066	516315	398627	347202	279170	4.32942e+06	4.59609e+06	3.10868e+06	4.4156e+06	3.73344e+06	2.45699e+06	3.0337e+06	2.27812e+06	367276	4.03665e+06	2.5896e+06	0.0909854	-3.45822	4.51589e-07	1	1.40604	0.141827	-2.81779	8.55772e-06	1	1.15607	1.55879	0.640429	0.0125547	1	0.308146
Com_6676_pos	Cytidine-5'-monophosphate (CMP)	C9 H14 N3 O8 P	323.052	1.471	306.049	No results	No results	Full match	Nucleosides, nucleotides, and analogues	Pyrimidine nucleotides	Pyrimidine ribonucleotides	Pyrimidine ribonucleoside monophosphates	1.08435e+06	1.15048e+06	1.3699e+06	1.01184e+06	1.63932e+06	1.3085e+07	1.24118e+07	1.38166e+07	1.69939e+07	1.83204e+07	2.07829e+07	2.88859e+07	2.90342e+07	1.25118e+06	1.49255e+07	2.62343e+07	0.083828	-3.57642	2.99399e-08	1	1.21082	0.0476924	-4.3901	1.19836e-05	1	1.49472	1.75768	-0.813672	0.0144221	1	0.330688
Com_12150_neg	LPE 16:3	C21 H38 N O7 P	465.249	7.786	446.232	No results	Invalid mass	No results	Lipids and lipid-like molecules	Glycerophospholipids	Glycerophosphoethanolamines	1-acyl-sn-glycero-3-phosphoethanolamines	564844	415605	425452	420968	434996	5.86037e+06	5.76328e+06	5.71726e+06	5.65648e+06	5.48779e+06	345759	327299	358540	452373	5.69704e+06	343866	0.079405	-3.65463	7.98612e-07	1	1.28408	1.31555	0.395665	0.00710342	1	0.136968	16.5676	4.05029	7.09803e-06	1	1.69998
Com_937_pos	5-Methoxyindole-3-Carbaldehyde	C10 H9 N O2	175.064	5.323	368.161	No results	No results	Full match	Organoheterocyclic compounds	Indoles and derivatives	Indoles	Indoles	3.54086e+06	3.39604e+06	4.09181e+06	3.72869e+06	4.02127e+06	3.18152e+07	4.79323e+07	5.16944e+07	5.87895e+07	5.4465e+07	1.4247e+08	1.51259e+08	1.44215e+08	3.75573e+06	4.89393e+07	1.45981e+08	0.0767427	-3.70383	4.1265e-06	1	1.10106	0.0257275	-5.28054	4.32281e-10	1	1.5919	2.98291	-1.57672	0.000391053	1	0.576454
Com_11026_neg	2'-Deoxyuridine-5-monophosphate	C9 H13 N2 O8 P	616.081	2.163	307.033	Invalid mass	No results	No results	Nucleosides, nucleotides, and analogues	Pyrimidine nucleotides	Pyrimidine deoxyribonucleotides	Pyrimidine 2'-deoxyribonucleoside monophosphates	983608	1.37582e+06	1.30319e+06	1.90458e+06	1.38077e+06	2.05286e+07	1.79284e+07	2.18431e+07	1.67101e+07	1.37482e+07	2.58004e+06	2.64292e+06	2.45015e+06	1.38959e+06	1.81517e+07	2.5577e+06	0.0765546	-3.70737	1.04869e-07	1	1.43075	0.543297	-0.880186	0.00318725	1	0.35414	7.09686	2.82718	6.60573e-06	1	1.29355
Com_4800_pos	5,7-dimethyl-2-phenylpyrazolo[1,5-a]pyrimidine	C14 H13 N3	245.096	6.229	246.103	Invalid mass	No results	No results					1.39446e+06	1.30106e+06	1.37193e+06	1.2272e+06	1.35036e+06	2.42834e+07	1.62197e+07	2.7444e+07	7.71438e+06	1.31886e+07	1.56947e+06	1.47642e+06	1.39214e+06	1.329e+06	1.777e+07	1.47935e+06	0.0747889	-3.74103	0.00035731	1	1.32537	0.89837	-0.154618	0.0651261	0.933333	0.0570969	12.0121	3.58641	0.000382561	1	1.52001
Com_4937_pos	LPE 10:0	C15 H32 N O7 P	369.192	6.888	370.199	No results	Full match	No results	Lipids and lipid-like molecules	Glycerophospholipids	Glycerophosphoethanolamines	1-acyl-sn-glycero-3-phosphoethanolamines	1.68028e+06	2.15187e+06	1.71746e+06	1.60825e+06	1.72138e+06	2.67373e+07	2.12614e+07	2.08966e+07	2.49203e+07	2.72683e+07	2.03129e+07	9.63929e+06	8.99796e+06	1.77585e+06	2.42168e+07	1.29834e+07	0.0733313	-3.76943	6.47742e-10	1	1.43036	0.136779	-2.87009	0.0151238	1	1.0594	1.86522	0.899342	0.112127	1	0.452148
Com_724_neg	LPE 12:0	C17 H36 N O7 P	397.223	7.653	396.216	No results	Full match	No results	Lipids and lipid-like molecules	Glycerophospholipids	Glycerophosphoethanolamines	1-acyl-sn-glycero-3-phosphoethanolamines	1.4867e+07	9.36966e+06	1.01206e+07	5.95535e+06	7.21939e+06	1.31573e+08	1.2317e+08	1.28143e+08	1.4924e+08	1.35431e+08	2.6497e+07	2.49282e+07	2.55466e+07	9.50641e+06	1.33511e+08	2.56573e+07	0.071203	-3.81192	3.96894e-05	1	1.45931	0.370515	-1.4324	0.00243941	1	0.568959	5.20365	2.37952	1.67387e-08	1	1.07077
Com_1208_pos	1,4-dihydroxyheptadec-16-en-2-yl acetate	C19 H36 O4	310.251	8.573	311.258	Invalid mass	No results	No results					9.45261e+06	9.64669e+06	8.34517e+06	5.82577e+06	1.03286e+07	1.34128e+08	1.12041e+08	1.11215e+08	1.27003e+08	1.30315e+08	2.57345e+06	2.36501e+06	2.36551e+06	8.71977e+06	1.22941e+08	2.43466e+06	0.0709267	-3.81753	1.60281e-06	1	1.08334	3.58152	1.84057	0.000129549	1	0.515547	50.496	5.6581	2.33862e-10	1	1.91043
Com_2655_neg	LPE 18:1	C23 H46 N O7 P	479.301	9.637	478.294	No results	Full match	Full match	Lipids and lipid-like molecules	Glycerophospholipids	Glycerophosphoethanolamines	1-acyl-sn-glycero-3-phosphoethanolamines	2.55207e+06	2.11844e+06	3.28803e+06	1.4956e+06	2.12895e+06	4.19744e+07	4.56751e+07	1.8066e+07	3.35801e+07	2.52544e+07	2.56485e+06	4.18284e+06	3.223e+06	2.31662e+06	3.291e+07	3.32356e+06	0.0703926	-3.82843	3.23461e-06	1	1.37098	0.697029	-0.52071	0.108258	0.866667	0.19591	9.90202	3.30772	6.03549e-05	1	1.40857
Com_4656_pos	Norbutorphanol	C16 H21 N O2	259.161	6.779	260.168	Invalid mass	No results	No results	Benzenoids	Phenanthrenes and derivatives	Not available	Phenanthrenes and derivatives	1.08035e+06	1.0106e+06	1.21655e+06	1.00594e+06	1.25882e+06	9.82104e+06	1.37485e+07	1.03457e+07	2.48563e+07	2.14066e+07	1.03866e+06	1.16776e+06	1.04343e+06	1.11445e+06	1.60356e+07	1.08328e+06	0.0694984	-3.84688	8.53409e-05	1	1.31313	1.02877	0.0409259	0.687839	0.533333	0.0129429	14.8028	3.8878	0.0001005	1	1.59163
Com_3873_pos	PC O-12:0	C20 H42 N O7 P	439.271	7.475	440.278	No results	Full match	No results					838791	819539	891786	806413	861762	1.35926e+07	1.00647e+07	1.11914e+07	1.21294e+07	1.42331e+07	3.22832e+07	3.22193e+07	3.00539e+07	843658	1.22422e+07	3.15188e+07	0.0689137	-3.85907	4.20538e-07	1	1.14685	0.0267668	-5.22341	9.50339e-09	1	1.56605	2.5746	-1.36435	3.21606e-05	1	0.490662
Com_480_pos	2-[(butylamino)(imino)methyl]-1-oxohydrazinium-1-olate	C5 H12 N4 O2	182.079	1.317	205.068	Invalid mass	No results	No match					9.67509e+06	4.45386e+06	1.75768e+06	1.79351e+06	4.96535e+06	4.44315e+06	1.84091e+06	4.15356e+06	3.1487e+08	8.56181e+06	1.03882e+07	1.18976e+07	1.01822e+07	4.5291e+06	6.67738e+07	1.08227e+07	0.0678275	-3.88199	0.351797	0.4	0.50007	0.418482	-1.25676	0.0289646	1	0.55699	6.16979	2.62522	0.921799	0.8	0.219296
Com_5448_pos	Guanosine monophosphate (GMP)	C10 H14 N5 O8 P	363.058	3.714	364.065	No results	No results	Full match	Nucleosides, nucleotides, and analogues	Purine nucleotides	Purine ribonucleotides	Purine ribonucleoside monophosphates	747460	1.72444e+06	795671	772170	1.37462e+06	1.48477e+07	1.74306e+07	1.35196e+07	1.67253e+07	1.99749e+07	5.95051e+07	4.76361e+07	5.58053e+07	1.08287e+06	1.64996e+07	5.43155e+07	0.0656302	-3.9295	1.86897e-05	1	1.09788	0.0199367	-5.64843	3.84395e-06	1	1.58009	3.29193	-1.71893	3.21567e-05	1	0.566217
Com_7996_neg	3-(2-naphthyl)-5-(trifluoromethyl)-1H-pyrazole	C14 H9 F3 N2	262.074	7.136	261.067	Invalid mass	No results	No results					416998	423685	424129	398959	430164	8.16478e+06	6.39949e+06	8.48869e+06	4.84864e+06	5.61801e+06	350135	301792	326504	418787	6.70392e+06	326143	0.0624689	-4.00072	1.10046e-05	1	1.28735	1.28406	0.36071	0.0203379	1	0.118425	20.5551	4.36143	1.23715e-06	1	1.68242
Com_6072_pos	Indirubin	C16 H10 N2 O2	262.074	7.152	263.082	Full match	Full match	No results	Organoheterocyclic compounds	Indoles and derivatives	Indolines	Indolines	877743	860897	903424	790980	996034	1.64392e+07	1.30567e+07	1.74945e+07	1.1955e+07	1.26888e+07	972950	1.08361e+06	1.06619e+06	885816	1.43268e+07	1.04092e+06	0.0618291	-4.01557	7.43742e-08	1	1.3654	0.850996	-0.232777	0.0189245	0.933333	0.080858	13.7637	3.78279	2.94842e-07	1	1.53896
Com_11854_neg	NAD+	C21 H27 N7 O14 P2	663.107	2.294	662.1	No results	No results	Full match	Nucleosides, nucleotides, and analogues	(5'-&gt;5')-dinucleotides	Not available	(5'-&gt;5')-dinucleotides	185729	192975	175198	167462	202848	1.68118e+06	1.78411e+06	1.98047e+06	3.50055e+06	6.06771e+06	546778	556114	506959	184842	3.0028e+06	536617	0.0615566	-4.02194	0.000354627	1	1.43288	0.344459	-1.5376	4.57302e-07	1	0.578309	5.5958	2.48435	0.00276545	1	1.03499
Com_13090_neg	LPE 14:1	C19 H38 N O7 P	423.239	7.743	422.231	No results	Full match	No results	Lipids and lipid-like molecules	Glycerophospholipids	Glycerophosphoethanolamines	1-acyl-sn-glycero-3-phosphoethanolamines	6.20846e+06	4.68369e+06	5.74572e+06	2.16963e+06	4.57275e+06	7.8667e+07	6.77214e+07	8.33578e+07	8.18954e+07	8.17197e+07	916689	635437	584501	4.67605e+06	7.86723e+07	712209	0.0594371	-4.07249	6.47873e-05	1	0.994376	6.56556	2.71492	0.00021483	1	0.640358	110.462	6.78741	0.000390248	1	1.95251
Com_9593_neg	LPC 18:0	C26 H54 N O7 P	569.369	10.308	568.362	No results	Invalid mass	No results	Lipids and lipid-like molecules	Glycerophospholipids	Glycerophosphocholines	Phosphocholines	253513	244928	264915	318088	256317	6.98393e+06	8.331e+06	1.39551e+06	5.51757e+06	2.71595e+06	219093	1.65081e+06	1.89465e+06	267552	4.98879e+06	1.25485e+06	0.0536306	-4.2208	0.00103114	1	1.31631	0.213214	-2.22963	0.227808	0.666667	0.577595	3.9756	1.99117	0.140986	0.866667	0.891103
Com_3415_neg	Uridine 5'-diphosphogalactose (UDP-galactose)	C15 H24 N2 O17 P2	566.055	1.305	565.048	Full match	Full match	Full match	Nucleosides, nucleotides, and analogues	Pyrimidine nucleotides	Pyrimidine nucleotide sugars	Pyrimidine nucleotide sugars	769071	1.06761e+06	1.91618e+06	781956	1.51066e+06	2.5781e+07	2.64192e+07	2.03125e+07	2.07087e+07	2.02378e+07	319090	342271	353531	1.2091e+06	2.26918e+07	338297	0.0532833	-4.23017	2.25743e-05	1	1.113	3.57406	1.83757	0.00223736	1	0.452446	67.0766	6.06774	4.04204e-09	1	1.87165
Com_76_pos	Stanozolol	C21 H32 N2 O	311.221	6.234	329.255	Invalid mass	No results	No results	Lipids and lipid-like molecules	Steroids and steroid derivatives	Estrane steroids	Estrane steroids	1.04098e+08	1.40598e+08	8.92601e+07	8.70129e+07	1.54643e+08	2.44481e+09	2.5077e+09	2.25443e+09	2.51893e+09	2.61352e+09	2.51318e+09	2.41812e+09	2.48499e+09	1.15122e+08	2.46788e+09	2.47209e+09	0.0466483	-4.42203	6.34459e-06	1	1.33416	0.0465687	-4.42449	1.06931e-05	1	1.34333	1.00171	-0.00246225	0.922353	0.6	0.00653765
Com_2317_neg	3-(2-(Phenylamino)oxazol-5-yl)benzonitrile	C16 H11 N3 O	261.09	5.933	260.083	Full match	No results	No results	Organoheterocyclic compounds	Azoles	Oxazoles	Phenyl-1,3-oxazoles	1.11205e+06	1.09363e+06	1.17439e+06	1.19688e+06	1.07471e+06	3.34173e+07	2.02524e+07	4.05318e+07	1.55151e+07	1.93253e+07	684978	676207	627767	1.13033e+06	2.58084e+07	662984	0.043797	-4.51302	6.00075e-05	1	1.23657	1.70491	0.769697	6.13339e-05	1	0.216619	38.9276	5.28272	2.77271e-05	1	1.73859
Com_2580_pos	2-(1H-benzimidazol-2-yl)-3-phenylacrylonitrile	C16 H11 N3	245.096	6.123	246.103	Full match	No results	No results					1.47077e+06	1.35167e+06	1.39263e+06	1.4041e+06	1.33616e+06	4.42677e+07	3.12176e+07	4.73325e+07	1.83033e+07	2.46339e+07	1.43792e+06	1.42158e+06	1.4498e+06	1.39107e+06	3.3151e+07	1.43643e+06	0.0419615	-4.57479	5.69705e-05	1	1.332	0.968419	-0.0462964	0.126984	0.8	0.0140545	23.0787	4.52849	6.53846e-05	1	1.57839
Com_2276_neg	LPE 18:0	C23 H48 N O7 P	481.317	10.269	480.31	No results	Full match	Full match	Lipids and lipid-like molecules	Glycerophospholipids	Glycerophosphoethanolamines	1-acyl-sn-glycero-3-phosphoethanolamines	1.21029e+06	1.49751e+06	1.47549e+06	652979	871028	4.10375e+07	4.44932e+07	8.43199e+06	2.9641e+07	1.403e+07	587789	4.0745e+06	4.30978e+06	1.14146e+06	2.75267e+07	2.99069e+06	0.0414673	-4.59188	0.000168397	1	1.30952	0.381671	-1.3896	0.401268	0.666667	0.301423	9.20415	3.20228	0.0482816	1	1.21255
Com_13968_neg	2'-Deoxyguanosine 5'-monophosphate (dGMP)	C10 H14 N5 O7 P	347.063	2.949	346.056	Full match	Full match	Full match	Nucleosides, nucleotides, and analogues	Purine nucleotides	Purine deoxyribonucleotides	Purine 2'-deoxyribonucleoside monophosphates	359972	353276	396244	297514	364358	9.39808e+06	8.18164e+06	8.27195e+06	7.96789e+06	9.25632e+06	1.36056e+06	1.12487e+06	1.30736e+06	354273	8.61518e+06	1.26426e+06	0.0411219	-4.60395	7.89792e-11	1	1.47844	0.280221	-1.83536	2.83613e-05	1	0.592972	6.81439	2.76858	3.47872e-05	1	1.06475
Com_648_neg	Thymidine 5'-diphosphate (TDP)	C10 H16 N2 O11 P2	402.023	1.521	401.016	Full match	No results	Full match	Nucleosides, nucleotides, and analogues	Pyrimidine nucleotides	Pyrimidine deoxyribonucleotides	Pyrimidine 2'-deoxyribonucleoside diphosphates	9.3349e+06	7.90876e+06	1.05282e+07	524230	8.67294e+06	1.26956e+08	1.75843e+08	1.59967e+08	2.12257e+08	2.31764e+08	1.66544e+06	2.06285e+06	1.9322e+06	7.3938e+06	1.81357e+08	1.88683e+06	0.0407692	-4.61638	0.0029443	1	1.11453	3.91864	1.97035	0.154518	0.8	0.325355	96.1175	6.58673	3.71081e-08	1	1.71388
Com_12521_pos	2-phenyl[1,3]oxazolo[4,5-c]quinolin-4(5H)-one	C16 H10 N2 O2	131.037	7.149	263.082	Invalid mass	No results	No results					535976	529428	555581	486431	578851	1.64392e+07	1.30567e+07	1.74945e+07	1.1955e+07	1.26888e+07	568996	656297	655678	537253	1.43268e+07	626990	0.0374998	-4.73697	1.20357e-07	1	1.36119	0.856877	-0.22284	0.0580132	0.933333	0.0644787	22.8502	4.51413	4.26096e-08	1	1.55341
[truncated: 14 more rows]

## Sheet: Salgae_class
Class_I	Compound_ID	Name	Formula	Molecular Weight	RT [min]	m/z	mzCloud_Results	mzVault_Results	MassList_Results	S.algae_1	S.algae_2	S.algae_3	S.algae_4	S.algae_5	E.coli_1	E.coli_2	E.coli_3	E.coli_4	E.coli_5	LB_1	LB_2	LB_3	S.algae	E.coli	LB	S.algae_vs_E.coli_FC	S.algae_vs_E.coli_log2FC	S.algae_vs_E.coli_Pvalue	S.algae_vs_E.coli_ROC	S.algae_vs_E.coli_VIP	S.algae_vs_LB_FC	S.algae_vs_LB_log2FC	S.algae_vs_LB_Pvalue	S.algae_vs_LB_ROC	S.algae_vs_LB_VIP	E.coli_vs_LB_FC	E.coli_vs_LB_log2FC	E.coli_vs_LB_Pvalue	E.coli_vs_LB_ROC	E.coli_vs_LB_VIP
[truncated: 275 more rows]

[truncated: 3 more sheets: Ecoli_class, kegg_up, kegg_down]
