# Supplementary material for: Multi-Omics Integrative Analysis to Reveal the Impacts of Shewanella algae on the Development and Lifespan of Marine Nematode Litoditis marina
Source: Int J Mol Sci. 2024 Aug 22;25(16):9111. doi: 10.3390/ijms25169111 (PMC11354469; doi:10.3390/ijms25169111)
Supplement: Supplementary file 1 [file ijms-25-09111-s001.zip › Table S17.xlsx]

## Sheet: up
	Total	Expected	Hits	Raw p	-LOG10(p)	Holm adjust	FDR	Impact
Flagellar assembly	37	2.8138	17	2.5906e-10	9.5866	2.8497e-08	2.8497e-08	0
Two-component system	225	17.111	39	5.8799e-07	6.2306	6.4091e-05	3.2339e-05	0.30357
Bacterial secretion system	31	2.3575	12	1.1767e-06	5.9293	0.00012708	4.3145e-05	0
Folate biosynthesis	83	6.3121	18	3.6024e-05	4.4434	0.0038186	0.00079253	1.0215
Sulfur relay system	29	2.2054	10	3.0935e-05	4.5095	0.0033101	0.00079253	0.31111
Alanine, aspartate and glutamate metabolism	61	4.639	14	0.00014018	3.8533	0.014719	0.00257	1.7091
Cationic antimicrobial peptide (CAMP) resistance	55	4.1827	13	0.00017648	3.7533	0.018354	0.0027733	0.4
Homologous recombination	27	2.0533	8	0.00063572	3.1967	0.065479	0.0087412	0
Mismatch repair	22	1.6731	7	0.00086997	3.0605	0.088737	0.010633	0
Base excision repair	14	1.0647	5	0.0027889	2.5546	0.28168	0.030678	0
RNA degradation	16	1.2168	5	0.0053595	2.2709	0.53595	0.053595	0
Pyrimidine metabolism	116	8.8217	17	0.0062042	2.2073	0.61422	0.055999	1.1786
Thiamine metabolism	46	3.4983	9	0.0068155	2.1665	0.66792	0.055999	1.1224
DNA replication	17	1.2928	5	0.0071272	2.1471	0.69134	0.055999	0
ABC transporters	317	24.108	36	0.0086647	2.0622	0.83181	0.063541	0.092814
Purine metabolism	171	13.004	21	0.018564	1.7313	1	0.12763	1.24
Citrate cycle (TCA cycle)	47	3.5743	8	0.023681	1.6256	1	0.15323	1.1163
C5-Branched dibasic acid metabolism	44	3.3462	7	0.046167	1.3357	1	0.26728	0.15789
Tryptophan metabolism	92	6.9966	12	0.044596	1.3507	1	0.26728	0.078652
Protein export	19	1.4449	4	0.051214	1.2906	1	0.28168	0
Ribosome	78	5.9319	10	0.069682	1.1569	1	0.365	0
beta-Lactam resistance	22	1.6731	4	0.080912	1.092	1	0.40456	0.25
One carbon pool by folate	23	1.7491	4	0.092347	1.0346	1	0.42071	1.32
Pantothenate and CoA biosynthesis	51	3.8785	7	0.089043	1.0504	1	0.42071	0.8125
Glutathione metabolism	62	4.7151	8	0.095615	1.0195	1	0.42071	0.55224
Pentose phosphate pathway	66	5.0193	8	0.12557	0.90111	1	0.51401	0.80303
Nicotinate and nicotinamide metabolism	77	5.8558	9	0.12809	0.8925	1	0.51401	0.65
Bacterial chemotaxis	26	1.9773	4	0.13084	0.88327	1	0.51401	0.36667
Butanoate metabolism	79	6.0079	9	0.14355	0.84299	1	0.52844	0.85
Vitamin B6 metabolism	38	2.8899	5	0.15853	0.79988	1	0.52844	0.7561
Arginine and proline metabolism	103	7.8331	11	0.15735	0.80312	1	0.52844	0.58095
Lysine biosynthesis	48	3.6504	6	0.15422	0.81186	1	0.52844	0.3913
Peptidoglycan biosynthesis	48	3.6504	6	0.15422	0.81186	1	0.52844	0.12
D-Alanine metabolism	10	0.76049	2	0.17328	0.76124	1	0.54461	1.1429
Lysine degradation	71	5.3995	8	0.16904	0.77201	1	0.54461	0.25758
Arginine biosynthesis	41	3.118	5	0.19794	0.70348	1	0.6048	0.54054
Biotin metabolism	42	3.1941	5	0.21176	0.67415	1	0.62956	0.44681
Riboflavin metabolism	32	2.4336	4	0.22293	0.65184	1	0.64531	0.65625
Phenylalanine, tyrosine and tryptophan biosynthesis	56	4.2588	6	0.25068	0.60088	1	0.70705	0.47541
Biofilm formation - Escherichia coli	69	5.2474	7	0.26918	0.56996	1	0.74023	0.40541
Lipoic acid metabolism	16	1.2168	2	0.34651	0.46028	1	0.92967	0.65
Lipopolysaccharide biosynthesis	77	5.8558	7	0.36924	0.43269	1	0.94194	0.58696
Phenylalanine metabolism	90	6.8445	8	0.37678	0.42392	1	0.94194	0.20879
Cyanoamino acid metabolism	52	3.9546	5	0.3617	0.44166	1	0.94194	0.14815
Glyoxylate and dicarboxylate metabolism	104	7.9091	9	0.39392	0.40459	1	0.95785	0.29474
Aminobenzoate degradation	92	6.9966	8	0.40055	0.39734	1	0.95785	0.10112
Quorum sensing	119	9.0499	10	0.41931	0.37746	1	0.98137	0.06422
Pyruvate metabolism	84	6.3882	7	0.45864	0.33853	1	0.99239	0.94203
Selenocompound metabolism	44	3.3462	4	0.43308	0.36343	1	0.99239	0.47368
Streptomycin biosynthesis	33	2.5096	3	0.46418	0.33331	1	0.99239	0.33333
Vancomycin resistance	32	2.4336	3	0.44378	0.35284	1	0.99239	0
Nucleotide excision repair	8	0.6084	1	0.46913	0.3287	1	0.99239	0
Fatty acid degradation	65	4.9432	2	0.9637	0.016058	1	1	0.73913
Terpenoid backbone biosynthesis	58	4.4109	4	0.65358	0.1847	1	1	0.40678
Propanoate metabolism	87	6.6163	7	0.49628	0.30427	1	1	0.34211
Nitrogen metabolism	43	3.2701	2	0.84988	0.070642	1	1	0.30645
Cysteine and methionine metabolism	97	7.3768	6	0.75816	0.12024	1	1	0.29245
Valine, leucine and isoleucine biosynthesis	39	2.9659	3	0.57864	0.23759	1	1	0.28571
Glycerolipid metabolism	51	3.8785	3	0.75654	0.12117	1	1	0.28571
Glycerophospholipid metabolism	81	6.16	5	0.74883	0.12561	1	1	0.26829
Fatty acid biosynthesis	71	5.3995	3	0.91536	0.038408	1	1	0.24113
Valine, leucine and isoleucine degradation	53	4.0306	2	0.92007	0.036181	1	1	0.22951
Pentose and glucuronate interconversions	89	6.7684	5	0.81821	0.087135	1	1	0.21687
Ubiquinone and other terpenoid-quinone biosynthesis	112	8.5175	7	0.75927	0.1196	1	1	0.20652
Glycine, serine and threonine metabolism	87	6.6163	4	0.9069	0.042439	1	1	0.2
Sulfur metabolism	64	4.8672	4	0.72851	0.13756	1	1	0.17143
Acarbose and validamycin biosynthesis	40	3.042	2	0.81977	0.086308	1	1	0.16216
Novobiocin biosynthesis	36	2.7378	1	0.94262	0.025664	1	1	0.16216
Aminoacyl-tRNA biosynthesis	163	12.396	9	0.88312	0.053982	1	1	0.15789
Inositol phosphate metabolism	50	3.8025	2	0.90314	0.044246	1	1	0.15686
Porphyrin and chlorophyll metabolism	165	12.548	5	0.99638	0.0015738	1	1	0.14371
Monobactam biosynthesis	47	3.5743	4	0.48468	0.31454	1	1	0.13636
Geraniol degradation	26	1.9773	1	0.8728	0.059087	1	1	0.13636
Amino sugar and nucleotide sugar metabolism	154	11.712	6	0.98082	0.0084094	1	1	0.13497
Polyketide sugar unit biosynthesis	64	4.8672	2	0.96119	0.017192	1	1	0.11475
Caprolactam degradation	29	2.2054	1	0.8998	0.045853	1	1	0.11111
Glycolysis or Gluconeogenesis	75	5.7037	1	0.99747	0.0011007	1	1	0.10938
Galactose metabolism	81	6.16	3	0.95241	0.021178	1	1	0.10526
beta-Alanine metabolism	46	3.4983	3	0.69106	0.16048	1	1	0.1
Methane metabolism	118	8.9738	7	0.80484	0.094292	1	1	0.098214
Benzoate degradation	84	6.3882	3	0.96015	0.017661	1	1	0.097561
Fructose and mannose metabolism	96	7.3008	1	0.99953	0.00020261	1	1	0.091954
Ascorbate and aldarate metabolism	67	5.0953	4	0.76115	0.11853	1	1	0.080645
Tyrosine metabolism	87	6.6163	4	0.9069	0.042439	1	1	0.070588
Nitrotoluene degradation	34	2.5857	2	0.74301	0.129	1	1	0.068966
Limonene and pinene degradation	67	5.0953	1	0.99519	0.0020947	1	1	0.061538
Arachidonic acid metabolism	77	5.8558	5	0.70751	0.15027	1	1	0.051948
Starch and sucrose metabolism	71	5.3995	1	0.99651	0.0015185	1	1	0.038462
Phosphotransferase system (PTS)	98	7.4528	3	0.98303	0.0074333	1	1	0.033898
Biosynthesis of unsaturated fatty acids	77	5.8558	2	0.98395	0.0070256	1	1	0.016129
Oxidative phosphorylation	59	4.4869	2	0.94592	0.024144	1	1	0.014286
Taurine and hypotaurine metabolism	28	2.1294	2	0.63997	0.19384	1	1	0
Sphingolipid metabolism	28	2.1294	2	0.63997	0.19384	1	1	0
D-Glutamine and D-glutamate metabolism	18	1.3689	1	0.7598	0.1193	1	1	0
Histidine metabolism	55	4.1827	3	0.80048	0.096651	1	1	0
Toluene degradation	48	3.6504	2	0.89005	0.050584	1	1	0
Carbapenem biosynthesis	34	2.5857	1	0.93271	0.030255	1	1	0
Secondary bile acid biosynthesis	37	2.8138	1	0.94702	0.023643	1	1	0
alpha-Linolenic acid metabolism	47	3.5743	1	0.97614	0.010486	1	1	0
Phosphonate and phosphinate metabolism	66	5.0193	1	0.99479	0.0022701	1	1	0

## Sheet: down
	Total	Expected	Hits	Raw p	-LOG10(p)	Holm adjust	FDR	Impact
Ribosome	78	5.4573	27	6.0479e-13	12.218	6.6527e-11	6.6527e-11	0
Purine metabolism	171	11.964	29	5.3756e-06	5.2696	0.00058594	0.00029566	1.895
Biofilm formation - Escherichia coli	69	4.8276	16	1.4533e-05	4.8377	0.0015695	0.00053286	0.71622
Bacterial chemotaxis	26	1.8191	9	3.8911e-05	4.4099	0.0041635	0.0010701	1.4
RNA degradation	16	1.1194	7	5.0888e-05	4.2934	0.0053941	0.0011195	0
Glycine, serine and threonine metabolism	87	6.087	17	8.3137e-05	4.0802	0.0087294	0.0015242	1.4625
Pyruvate metabolism	84	5.8771	15	0.00060247	3.2201	0.062657	0.0094674	2.913
One carbon pool by folate	23	1.6092	7	0.00071029	3.1486	0.07316	0.0097665	4
Alanine, aspartate and glutamate metabolism	61	4.2679	12	0.00086615	3.0624	0.088347	0.010586	1.5273
Cysteine and methionine metabolism	97	6.7867	16	0.00098817	3.0052	0.099805	0.01087	1.1415
Valine, leucine and isoleucine biosynthesis	39	2.7287	9	0.0011702	2.9317	0.11702	0.011702	1.8095
Protein export	19	1.3293	6	0.0013942	2.8557	0.13803	0.01278	0
Glycolysis or Gluconeogenesis	75	5.2474	13	0.0018305	2.7374	0.17756	0.014107	1.7344
Arginine biosynthesis	41	2.8686	9	0.0017082	2.7675	0.16741	0.014107	1.1892
Base excision repair	14	0.97952	5	0.0019237	2.7159	0.18467	0.014107	0
Oxidative phosphorylation	59	4.128	11	0.0022272	2.6522	0.21158	0.015312	0.028571
Flagellar assembly	37	2.5887	8	0.0033903	2.4698	0.31868	0.021937	0
Bacterial secretion system	31	2.1689	7	0.004686	2.3292	0.4358	0.028637	0
Pentose phosphate pathway	66	4.6177	11	0.0055047	2.2593	0.50644	0.03187	1.803
Glyoxylate and dicarboxylate metabolism	104	7.2764	14	0.012819	1.8921	1	0.070504	0.78947
Nucleotide excision repair	8	0.55972	3	0.014591	1.8359	1	0.07643	0
Pantothenate and CoA biosynthesis	51	3.5682	8	0.023831	1.6228	1	0.11341	0.85417
Starch and sucrose metabolism	71	4.9676	10	0.024743	1.6065	1	0.11341	0.78205
Two-component system	225	15.742	24	0.023714	1.625	1	0.11341	0.16071
RNA polymerase	4	0.27986	2	0.026645	1.5744	1	0.11724	0
Pyrimidine metabolism	116	8.116	14	0.030593	1.5144	1	0.12759	1.3714
Selenocompound metabolism	44	3.0785	7	0.031318	1.5042	1	0.12759	0.57895
Sulfur metabolism	64	4.4778	9	0.032592	1.4869	1	0.12804	0.85714
Histidine metabolism	55	3.8481	8	0.035803	1.4461	1	0.1358	0.73214
Phenylalanine, tyrosine and tryptophan biosynthesis	56	3.9181	8	0.039333	1.4052	1	0.14422	1.4262
Quorum sensing	119	8.3259	13	0.070883	1.1495	1	0.25152	0.027523
Nitrogen metabolism	43	3.0085	6	0.076522	1.1162	1	0.26304	0.54839
Citrate cycle (TCA cycle)	47	3.2884	6	0.10719	0.96985	1	0.3573	1.4186
Homologous recombination	27	1.8891	4	0.11586	0.93607	1	0.37484	0
Methane metabolism	118	8.2559	12	0.12068	0.91838	1	0.37573	0.54464
Vitamin B6 metabolism	38	2.6587	5	0.12297	0.91022	1	0.37573	0.5122
D-Glutamine and D-glutamate metabolism	18	1.2594	3	0.12702	0.89614	1	0.37762	0.82353
Propanoate metabolism	87	6.087	9	0.1525	0.81674	1	0.44144	0.86842
Fatty acid degradation	65	4.5478	7	0.16678	0.77785	1	0.47041	2.0435
Butanoate metabolism	79	5.5273	8	0.18553	0.73159	1	0.49775	1.1167
Riboflavin metabolism	32	2.2389	4	0.1821	0.7397	1	0.49775	0.90625
Mismatch repair	22	1.5392	3	0.19629	0.7071	1	0.51409	0
beta-Alanine metabolism	46	3.2184	5	0.21669	0.66416	1	0.55433	0.45
Monobactam biosynthesis	47	3.2884	5	0.22973	0.63879	1	0.57432	0.22727
Lysine biosynthesis	48	3.3583	5	0.24298	0.61442	1	0.59396	0.54348
Glutathione metabolism	62	4.3379	6	0.26468	0.57728	1	0.63293	1.2836
Geraniol degradation	26	1.8191	3	0.27239	0.56481	1	0.63751	0.54545
Amino sugar and nucleotide sugar metabolism	154	10.775	13	0.27976	0.55322	1	0.64111	0.47853
Taurine and hypotaurine metabolism	28	1.959	3	0.31162	0.50638	1	0.68594	0.51852
Valine, leucine and isoleucine degradation	53	3.7082	5	0.31179	0.50613	1	0.68594	0.39344
Sulfur relay system	29	2.029	3	0.33131	0.47976	1	0.71081	0.17778
DNA replication	17	1.1894	2	0.33602	0.47364	1	0.71081	0
Thiamine metabolism	46	3.2184	4	0.40344	0.39422	1	0.83733	0.30612
Novobiocin biosynthesis	36	2.5188	3	0.46622	0.33141	1	0.9497	0.40541
Fatty acid biosynthesis	71	4.9676	4	0.74251	0.1293	1	1	1.2908
Nicotinate and nicotinamide metabolism	77	5.3873	5	0.63449	0.19758	1	1	0.8
Phosphotransferase system (PTS)	98	6.8566	5	0.8262	0.082915	1	1	0.54237
Terpenoid backbone biosynthesis	58	4.058	3	0.78252	0.10651	1	1	0.40678
C5-Branched dibasic acid metabolism	44	3.0785	3	0.60373	0.21916	1	1	0.36842
Streptomycin biosynthesis	33	2.3089	2	0.68303	0.16556	1	1	0.33333
Lysine degradation	71	4.9676	4	0.74251	0.1293	1	1	0.33333
Arginine and proline metabolism	103	7.2064	6	0.73726	0.13238	1	1	0.32381
Glycerophospholipid metabolism	81	5.6672	6	0.50444	0.29719	1	1	0.31707
Biotin metabolism	42	2.9386	2	0.80356	0.094984	1	1	0.29787
Phenylalanine metabolism	90	6.2969	6	0.60972	0.21487	1	1	0.2967
Ubiquinone and other terpenoid-quinone biosynthesis	112	7.8361	7	0.67736	0.16918	1	1	0.26087
Lipopolysaccharide biosynthesis	77	5.3873	4	0.79765	0.098185	1	1	0.22826
Porphyrin and chlorophyll metabolism	165	11.544	9	0.82698	0.082505	1	1	0.22754
Caprolactam degradation	29	2.029	2	0.61252	0.21288	1	1	0.22222
Fructose and mannose metabolism	96	6.7167	2	0.99262	0.0032185	1	1	0.21839
Cationic antimicrobial peptide (CAMP) resistance	55	3.8481	4	0.54347	0.26483	1	1	0.18667
Peptidoglycan biosynthesis	48	3.3583	3	0.6631	0.17842	1	1	0.18
Nitrotoluene degradation	34	2.3788	1	0.91582	0.038192	1	1	0.17241
Tyrosine metabolism	87	6.087	5	0.73863	0.13157	1	1	0.16471
Galactose metabolism	81	5.6672	2	0.98076	0.0084361	1	1	0.15789
Cyanoamino acid metabolism	52	3.6382	2	0.88826	0.051462	1	1	0.14815
Benzoate degradation	84	5.8771	3	0.94042	0.02668	1	1	0.14634
alpha-Linolenic acid metabolism	47	3.2884	1	0.96747	0.014361	1	1	0.125
Tryptophan metabolism	92	6.4368	4	0.89464	0.048352	1	1	0.1236
Glycerolipid metabolism	51	3.5682	1	0.97574	0.010667	1	1	0.10204
Aminoacyl-tRNA biosynthesis	163	11.404	4	0.99745	0.0011072	1	1	0.094737
Chloroalkane and chloroalkene degradation	47	3.2884	2	0.8513	0.069918	1	1	0.090909
Carbapenem biosynthesis	34	2.3788	1	0.91582	0.038192	1	1	0.090909
Folate biosynthesis	83	5.8071	2	0.98304	0.0074275	1	1	0.086022
Phosphonate and phosphinate metabolism	66	4.6177	1	0.99194	0.0035167	1	1	0.066667
Naphthalene degradation	64	4.4778	2	0.94505	0.024545	1	1	0.065574
Polyketide sugar unit biosynthesis	64	4.4778	1	0.99066	0.0040765	1	1	0.065574
Limonene and pinene degradation	67	4.6877	2	0.95419	0.020366	1	1	0.061538
Pentose and glucuronate interconversions	89	6.2269	1	0.99852	0.00064305	1	1	0.060241
ABC transporters	317	22.179	15	0.9656	0.015201	1	1	0.056886
Lipoic acid metabolism	16	1.1194	1	0.68726	0.16288	1	1	0.05
beta-Lactam resistance	22	1.5392	1	0.79796	0.098021	1	1	0.05
Biosynthesis of unsaturated fatty acids	77	5.3873	1	0.99641	0.001561	1	1	0.016129
Vancomycin resistance	32	2.2389	1	0.90258	0.044517	1	1	0
Aminobenzoate degradation	92	6.4368	2	0.99045	0.0041695	1	1	0

## Sheet: all
	Total	Expected	Hits	Raw p	-LOG10(p)	Holm adjust	FDR	Impact
Alanine, aspartate and glutamate metabolism	49	11.496	24	6.8453e-05	4.1646	0.005887	0.005887	1.3333
Butanoate metabolism	36	8.4462	16	0.0040979	2.3874	0.34832	0.17235	1.2571
Arginine biosynthesis	31	7.2731	14	0.0060122	2.221	0.50503	0.17235	1.1333
Monobactam biosynthesis	12	2.8154	7	0.0097051	2.013	0.80553	0.20866	0.81818
C5-Branched dibasic acid metabolism	13	3.05	7	0.016849	1.7734	1	0.25966	1.5
One carbon pool by folate	25	5.8654	11	0.018116	1.7419	1	0.25966	1.875
Selenocompound metabolism	26	6.1	11	0.024958	1.6028	1	0.30662	0.88
Methane metabolism	47	11.027	17	0.032232	1.4917	1	0.33267	0.97826
Pyruvate metabolism	65	15.25	22	0.034814	1.4582	1	0.33267	1
Aminobenzoate degradation	12	2.8154	6	0.040386	1.3938	1	0.34732	0.81818
Lysine biosynthesis	25	5.8654	10	0.047566	1.3227	1	0.35142	0.95833
Glyoxylate and dicarboxylate metabolism	68	15.954	22	0.056361	1.249	1	0.35142	0.86567
Novobiocin biosynthesis	7	1.6423	4	0.056871	1.2451	1	0.35142	2.6667
Lysine degradation	30	7.0385	11	0.070934	1.1491	1	0.35142	0.82759
Pentose phosphate pathway	55	12.904	18	0.072267	1.1411	1	0.35142	1.6111
Citrate cycle (TCA cycle)	41	9.6192	14	0.077815	1.1089	1	0.35142	1.475
Tryptophan metabolism	17	3.9885	7	0.079672	1.0987	1	0.35142	0.6875
Glycine, serine and threonine metabolism	63	14.781	20	0.079722	1.0984	1	0.35142	0.96774
Pantothenate and CoA biosynthesis	45	10.558	15	0.083563	1.078	1	0.35142	0.84091
Limonene and pinene degradation	5	1.1731	3	0.087677	1.0571	1	0.35142	1
Caprolactam degradation	5	1.1731	3	0.087677	1.0571	1	0.35142	1
Purine metabolism	172	40.354	48	0.089897	1.0463	1	0.35142	1.6199
Histidine metabolism	22	5.1615	8	0.12051	0.91897	1	0.45061	1.1905
Nicotinate and nicotinamide metabolism	41	9.6192	13	0.14203	0.84761	1	0.50896	1.25
Arginine and proline metabolism	57	13.373	17	0.16001	0.79586	1	0.55042	0.85714
Tyrosine metabolism	17	3.9885	6	0.18867	0.72429	1	0.60142	1.25
Geraniol degradation	10	2.3462	4	0.18882	0.72396	1	0.60142	0.88889
Sulfur metabolism	40	9.3846	12	0.20901	0.67984	1	0.64195	0.89744
Propanoate metabolism	56	13.138	16	0.22131	0.65499	1	0.65631	0.8
Riboflavin metabolism	26	6.1	8	0.24979	0.60242	1	0.71606	0.96
Valine, leucine and isoleucine biosynthesis	42	9.8538	12	0.26576	0.57551	1	0.72236	1.3171
Phenylalanine, tyrosine and tryptophan biosynthesis	50	11.731	14	0.26878	0.5706	1	0.72236	1.3878
Nitrotoluene degradation	8	1.8769	3	0.28334	0.5477	1	0.72572	0.85714
Vitamin B6 metabolism	27	6.3346	8	0.28752	0.54134	1	0.72572	1.3077
Streptomycin biosynthesis	16	3.7538	5	0.31466	0.50215	1	0.72572	0.8
Glutathione metabolism	48	11.262	13	0.3261	0.48665	1	0.72572	1
Acarbose and validamycin biosynthesis	5	1.1731	2	0.33473	0.47531	1	0.72572	1
Biosynthesis of unsaturated fatty acids	5	1.1731	2	0.33473	0.47531	1	0.72572	1
D-Alanine metabolism	5	1.1731	2	0.33473	0.47531	1	0.72572	1.5
Cysteine and methionine metabolism	81	19.004	21	0.33754	0.47167	1	0.72572	0.9
Polyketide sugar unit biosynthesis	9	2.1115	3	0.35618	0.44834	1	0.73282	0.75
Thiamine metabolism	41	9.6192	11	0.36091	0.4426	1	0.73282	0.775
Nitrogen metabolism	29	6.8038	8	0.36641	0.43603	1	0.73282	1
beta-Alanine metabolism	22	5.1615	6	0.4153	0.38164	1	0.80266	0.57143
Chloroalkane and chloroalkene degradation	6	1.4077	2	0.42933	0.36721	1	0.80266	0.8
Naphthalene degradation	6	1.4077	2	0.42933	0.36721	1	0.80266	0.8
Ubiquinone and other terpenoid-quinone biosynthesis	27	6.3346	7	0.45413	0.34282	1	0.83095	0.65385
Folate biosynthesis	75	17.596	18	0.50157	0.29966	1	0.88467	0.75676
Pyrimidine metabolism	122	28.623	29	0.50406	0.29752	1	0.88467	1.2479
D-Glutamine and D-glutamate metabolism	12	2.8154	3	0.5608	0.25119	1	0.96457	0.72727
Starch and sucrose metabolism	49	11.496	11	0.62324	0.20535	1	1	0.58333
Cyanoamino acid metabolism	27	6.3346	6	0.63525	0.19706	1	1	0.61538
Glycolysis or Gluconeogenesis	63	14.781	14	0.64263	0.19204	1	1	0.91935
Porphyrin and chlorophyll metabolism	64	15.015	14	0.66807	0.17518	1	1	0.52381
Benzoate degradation	25	5.8654	5	0.7332	0.13478	1	1	0.45833
Carbapenem biosynthesis	5	1.1731	1	0.73778	0.13207	1	1	0.5
Taurine and hypotaurine metabolism	16	3.7538	3	0.76291	0.11753	1	1	0.66667
Terpenoid backbone biosynthesis	31	7.2731	6	0.77065	0.11314	1	1	0.73333
Valine, leucine and isoleucine degradation	37	8.6808	7	0.80106	0.096336	1	1	0.69444
Glycerophospholipid metabolism	48	11.262	9	0.82924	0.081319	1	1	0.40426
Aminoacyl-tRNA biosynthesis	68	15.954	13	0.8434	0.073968	1	1	0.32836
Inositol phosphate metabolism	13	3.05	2	0.84676	0.072238	1	1	0.66667
Glycerolipid metabolism	24	5.6308	4	0.85049	0.070331	1	1	0.3913
Lipoic acid metabolism	19	4.4577	3	0.859	0.066008	1	1	0.55556
Amino sugar and nucleotide sugar metabolism	90	21.115	17	0.88241	0.054331	1	1	0.60674
Arachidonic acid metabolism	9	2.1115	1	0.91041	0.040764	1	1	0.5
Biotin metabolism	39	9.15	6	0.92435	0.034161	1	1	0.5
Peptidoglycan biosynthesis	30	7.0385	4	0.94624	0.023997	1	1	0.31034
alpha-Linolenic acid metabolism	13	3.05	1	0.96947	0.013465	1	1	0.5
Ascorbate and aldarate metabolism	32	7.5077	3	0.98946	0.0046021	1	1	0.22581
Phenylalanine metabolism	63	14.781	8	0.99024	0.0042577	1	1	0.37097
Lipopolysaccharide biosynthesis	82	19.238	11	0.993	0.0030488	1	1	0.49383
Phosphonate and phosphinate metabolism	19	4.4577	1	0.99396	0.0026315	1	1	0.22222
Fatty acid degradation	77	18.065	9	0.99756	0.0010625	1	1	1.9737
Pentose and glucuronate interconversions	64	15.015	5	0.99979	9.322e-05	1	1	0.28571
Galactose metabolism	68	15.954	4	0.99998	7.1213e-06	1	1	0.23881
Fructose and mannose metabolism	65	15.25	3	1	2.0246e-06	1	1	0.125
Fatty acid biosynthesis	112	26.277	6	1	8.8175e-09	1	1	0.81081

## Sheet: jointpa_matched_features
	matched_features
Alanine, aspartate and glutamate metabolism	cpd:C00152; cpd:C00026; eco:b0674; eco:b0828; eco:b2574; eco:b0928; eco:b3172; eco:b4177; eco:b3960; eco:b1131; eco:b2290; eco:b4245; eco:b1525; eco:b2661; eco:b3212; eco:b3213; eco:b1761; eco:b2662; eco:b3870; eco:b0032; eco:b0033; eco:b1014; eco:b3729; eco:b2312
Butanoate metabolism	eco:b2224; eco:b2341; eco:b3846; eco:b1393; eco:b2662; eco:b0903; eco:b1241; eco:b1525; eco:b2661; eco:b2221; eco:b2222; eco:b0721; eco:b0724; eco:b0077; eco:b0078; eco:b3671
Arginine biosynthesis	cpd:C00437; cpd:C00077; cpd:C00026; eco:b3957; eco:b1761; eco:b3359; eco:b3958; eco:b3959; eco:b2818; eco:b3960; eco:b3172; eco:b3870; eco:b0928; eco:b2290
Monobactam biosynthesis	eco:b0002; eco:b3940; eco:b4024; eco:b0031; eco:b2478; eco:b2751; eco:b2752
C5-Branched dibasic acid metabolism	eco:b0071; eco:b0728; eco:b0729; eco:b0077; eco:b0078; eco:b3671; eco:b0073
One carbon pool by folate	cpd:C00415; cpd:C00504; eco:b4019; eco:b1849; eco:b2500; eco:b2905; eco:b3288; eco:b4006; eco:b2551; eco:b3941; eco:b0529
Selenocompound metabolism	eco:b0888; eco:b3591; eco:b1764; eco:b1680; eco:b2114; eco:b3939; eco:b2751; eco:b2752; eco:b3008; eco:b3829; eco:b4019
Methane metabolism	cpd:C00085; cpd:C00065; eco:b1702; eco:b2779; eco:b2913; eco:b0907; eco:b3236; eco:b3956; eco:b4232; eco:b0996; eco:b0997; eco:b0356; eco:b2154; eco:b4069; eco:b2297; eco:b2296; eco:b2551
Pyruvate metabolism	cpd:C02504; eco:b0114; eco:b3956; eco:b1702; eco:b0212; eco:b0927; eco:b0903; eco:b2463; eco:b3236; eco:b2976; eco:b4014; eco:b2297; eco:b4069; eco:b1241; eco:b2224; eco:b3255; eco:b3256; eco:b2296; eco:b0968; eco:b1611; eco:b4122; eco:b3588
Aminobenzoate degradation	cpd:C00156; eco:b2221; eco:b2222; eco:b0968; eco:b1393; eco:b2311
Lysine biosynthesis	cpd:C00047; eco:b0002; eco:b3940; eco:b4024; eco:b2478; eco:b0031; eco:b0166; eco:b3359; eco:b3809; eco:b2838
Glyoxylate and dicarboxylate metabolism	cpd:C00417; cpd:C00158; cpd:C01127; cpd:C00065; eco:b1276; eco:b4015; eco:b0720; eco:b0509; eco:b3125; eco:b2976; eco:b4014; eco:b3236; eco:b2224; eco:b2551; eco:b2903; eco:b2904; eco:b2905; eco:b1732; eco:b3870; eco:b1850; eco:b0514; eco:b4069
Novobiocin biosynthesis	cpd:C00082; eco:b2021; eco:b0928; eco:b2600
Lysine degradation	cpd:C00047; cpd:C00026; cpd:C01672; eco:b1393; eco:b2341; eco:b3846; eco:b2224; eco:b2661; eco:b2662; eco:b2221; eco:b2222
Pentose phosphate pathway	cpd:C00673; cpd:C00121; cpd:C00199; cpd:C00257; eco:b4025; eco:b1850; eco:b3752; eco:b4383; eco:b4381; eco:b1207; eco:b0688; eco:b2914; eco:b3386; eco:b4232; eco:b2029; eco:b1852; eco:b1851; eco:b0008
Citrate cycle (TCA cycle)	cpd:C00026; cpd:C00417; cpd:C00158; eco:b0726; eco:b0728; eco:b0729; eco:b0721; eco:b0724; eco:b1611; eco:b4122; eco:b1276; eco:b0720; eco:b3236; eco:b0114
Tryptophan metabolism	cpd:C00078; eco:b2224; eco:b2341; eco:b3846; eco:b1393; eco:b1732; eco:b3942
Glycine, serine and threonine metabolism	cpd:C00114; cpd:C00065; cpd:C00078; eco:b2913; eco:b0002; eco:b3940; eco:b4024; eco:b0907; eco:b2551; eco:b3772; eco:b0004; eco:b3616; eco:b3617; eco:b1814; eco:b0003; eco:b2903; eco:b2905; eco:b2585; eco:b1261; eco:b0514
Pantothenate and CoA biosynthesis	cpd:C00831; cpd:C00106; eco:b0103; eco:b2563; eco:b2781; eco:b0404; eco:b3974; eco:b0133; eco:b0134; eco:b3771; eco:b3774; eco:b0077; eco:b0078; eco:b3671; eco:b3634
Limonene and pinene degradation	eco:b1393; eco:b2341; eco:b3846
Caprolactam degradation	eco:b2341; eco:b3846; eco:b1393
Purine metabolism	cpd:C00020; cpd:C00559; cpd:C05512; cpd:C00294; cpd:C00147; cpd:C00144; cpd:C00385; cpd:C00242; cpd:C00330; cpd:C00387; cpd:C00262; cpd:C00301; cpd:C00575; cpd:C00942; cpd:C04051; eco:b2235; eco:b1207; eco:b2312; eco:b4005; eco:b1849; eco:b2500; eco:b4006; eco:b1131; eco:b3806; eco:b2518; eco:b0474; eco:b4177; eco:b4374; eco:b1623; eco:b4384; eco:b2795; eco:b2508; eco:b2507; eco:b0125; eco:b3648;…
Histidine metabolism	eco:b2019; eco:b2020; eco:b2022; eco:b2021; eco:b2024; eco:b2026; eco:b2023; eco:b2025
Nicotinate and nicotinamide metabolism	cpd:C05841; cpd:C00003; eco:b2781; eco:b2574; eco:b0750; eco:b4384; eco:b1740; eco:b2700; eco:b1602; eco:b1603; eco:b4374; eco:b2661; eco:b1525
Arginine and proline metabolism	cpd:C00179; cpd:C05947; cpd:C00077; cpd:C00315; eco:b2938; eco:b1297; eco:b1301; eco:b1298; eco:b0121; eco:b0928; eco:b1014; eco:b0386; eco:b0242; eco:b1744; eco:b1746; eco:b1745; eco:b1747
Tyrosine metabolism	cpd:C00082; eco:b0356; eco:b1241; eco:b0928; eco:b2021; eco:b2661
Geraniol degradation	eco:b2342; eco:b2341; eco:b3846; eco:b1393
Sulfur metabolism	cpd:C00065; eco:b2763; eco:b2764; eco:b2751; eco:b2752; eco:b4214; eco:b2762; eco:b0894; eco:b2414; eco:b2521; eco:b3425; eco:b3939
Propanoate metabolism	eco:b2297; eco:b0903; eco:b2296; eco:b4069; eco:b0728; eco:b0729; eco:b2662; eco:b2221; eco:b2222; eco:b2224; eco:b3255; eco:b3256; eco:b1393; eco:b2341; eco:b3846; eco:b3011
Riboflavin metabolism	cpd:C00199; cpd:C00255; eco:b3041; eco:b0025; eco:b0415; eco:b1662; eco:b0414; eco:b3844
Valine, leucine and isoleucine biosynthesis	cpd:C02504; cpd:C00233; eco:b0071; eco:b0073; eco:b3772; eco:b3774; eco:b2290; eco:b3572; eco:b3771; eco:b0077; eco:b0078; eco:b3671
Phenylalanine, tyrosine and tryptophan biosynthesis	cpd:C00082; cpd:C00078; eco:b2329; eco:b1261; eco:b1262; eco:b1264; eco:b2599; eco:b2600; eco:b0928; eco:b2021; eco:b0908; eco:b3281; eco:b1704; eco:b2601
Nitrotoluene degradation	eco:b0972; eco:b2994; eco:b1650
Vitamin B6 metabolism	cpd:C00647; cpd:C00314; cpd:C00018; eco:b0052; eco:b0004; eco:b0907; eco:b2927; eco:b1638
Streptomycin biosynthesis	eco:b2533; eco:b2038; eco:b2041; eco:b3789; eco:b0688
Glutathione metabolism	cpd:C00315; cpd:C00077; cpd:C01672; eco:b0932; eco:b2523; eco:b3447; eco:b1710; eco:b1852; eco:b3500; eco:b2947; eco:b2688; eco:b2029; eco:b0121
Acarbose and validamycin biosynthesis	eco:b3789; eco:b2041
Biosynthesis of unsaturated fatty acids	eco:b0452; eco:b0494
D-Alanine metabolism	eco:b0381; eco:b4053
Cysteine and methionine metabolism	cpd:C01180; cpd:C00065; cpd:C05824; eco:b0121; eco:b4019; eco:b3008; eco:b3829; eco:b2687; eco:b3939; eco:b2414; eco:b1814; eco:b0928; eco:b2521; eco:b0002; eco:b3940; eco:b4024; eco:b3236; eco:b2947; eco:b2688; eco:b0907; eco:b2913
Polyketide sugar unit biosynthesis	eco:b2038; eco:b2041; eco:b3789
Thiamine metabolism	cpd:C00082; eco:b3991; eco:b0423; eco:b2530; eco:b4161; eco:b0383; eco:b0474; eco:b0417; eco:b3990; eco:b3993; eco:b3994
Nitrogen metabolism	eco:b4070; eco:b0873; eco:b2203; eco:b0126; eco:b3870; eco:b3212; eco:b3213; eco:b1761
beta-Alanine metabolism	cpd:C00106; eco:b1393; eco:b2341; eco:b3846; eco:b2662; eco:b0133
Chloroalkane and chloroalkene degradation	eco:b0356; eco:b1241
Naphthalene degradation	eco:b0356; eco:b1241
Ubiquinone and other terpenoid-quinone biosynthesis	cpd:C00156; eco:b2263; eco:b2262; eco:b2261; eco:b2264; eco:b3833; eco:b3930
Folate biosynthesis	cpd:C00415; cpd:C00568; cpd:C00504; eco:b1812; eco:b3360; eco:b1096; eco:b3177; eco:b0142; eco:b3058; eco:b2153; eco:b0383; eco:b0781; eco:b0785; eco:b2777; eco:b2794; eco:b0783; eco:b0782; eco:b3857
Pyrimidine metabolism	cpd:C00105; cpd:C00055; cpd:C00380; cpd:C01346; cpd:C00526; cpd:C00363; cpd:C00364; cpd:C00214; cpd:C02376; cpd:C00106; eco:b2235; eco:b0171; eco:b0032; eco:b0033; eco:b4245; eco:b2518; eco:b2780; eco:b2498; eco:b2066; eco:b4374; eco:b3831; eco:b2795; eco:b4384; eco:b0945; eco:b2165; eco:b1281; eco:b2781; eco:b0910; eco:b4238
D-Glutamine and D-glutamate metabolism	cpd:C00819; eco:b0088; eco:b3967
Starch and sucrose metabolism	cpd:C00085; eco:b0394; eco:b3430; eco:b0688; eco:b4025; eco:b3432; eco:b3416; eco:b3417; eco:b3431; eco:b3429; eco:b2417
Cyanoamino acid metabolism	cpd:C00152; cpd:C00844; cpd:C00065; eco:b3447; eco:b0828; eco:b2551
Glycolysis or Gluconeogenesis	eco:b0356; eco:b1241; eco:b0114; eco:b2779; eco:b3919; eco:b4232; eco:b1101; eco:b2417; eco:b4025; eco:b0688; eco:b1780; eco:b2926; eco:b4069; eco:b3588
Porphyrin and chlorophyll metabolism	cpd:C00931; eco:b0428; eco:b1991; eco:b1992; eco:b3844; eco:b1993; eco:b3368; eco:b3336; eco:b2436; eco:b3804; eco:b3805; eco:b0369; eco:b3803; eco:b3850
Benzoate degradation	eco:b2342; eco:b1393; eco:b2341; eco:b3846; eco:b2224
Carbapenem biosynthesis	eco:b0242
Taurine and hypotaurine metabolism	eco:b2297; eco:b3447; eco:b2296
Terpenoid backbone biosynthesis	eco:b1208; eco:b2515; eco:b2224; eco:b0029; eco:b0421; eco:b0174
Valine, leucine and isoleucine degradation	cpd:C00233; eco:b2224; eco:b1393; eco:b2341; eco:b3846; eco:b2342; eco:b2662
Glycerophospholipid metabolism	cpd:C00114; eco:b2585; eco:b3018; eco:b3608; eco:b3426; eco:b0418; eco:b1278; eco:b4160; eco:b1912
Aminoacyl-tRNA biosynthesis	cpd:C00152; cpd:C00065; cpd:C00047; cpd:C00078; cpd:C00082; eco:b1876; eco:b0526; eco:b3559; eco:b3560; eco:b2114; eco:b1719; eco:b3288; eco:b3591
Inositol phosphate metabolism	eco:b2533; eco:b3919
Glycerolipid metabolism	eco:b3018; eco:b3926; eco:b0514; eco:b3059
Lipoic acid metabolism	cpd:C16241; eco:b0630; eco:b0628
Amino sugar and nucleotide sugar metabolism	cpd:C00140; cpd:C00043; cpd:C00052; eco:b3730; eco:b2028; eco:b0677; eco:b0688; eco:b3729; eco:b2253; eco:b2254; eco:b3972; eco:b2417; eco:b1107; eco:b1101; eco:b4025; eco:b0394; eco:b3430
Arachidonic acid metabolism	eco:b1710
Biotin metabolism	cpd:C00120; eco:b0775; eco:b0774; eco:b0776; eco:b0777; eco:b1095
Peptidoglycan biosynthesis	cpd:C00043; eco:b0381; eco:b0088; eco:b3972
alpha-Linolenic acid metabolism	eco:b2342
Ascorbate and aldarate metabolism	cpd:C00072; cpd:C00818; eco:b2028
Phenylalanine metabolism	cpd:C02265; eco:b0349; eco:b2021; eco:b0928; eco:b1189; eco:b1385; eco:b3942; eco:b1393
Lipopolysaccharide biosynthesis	cpd:C00043; cpd:C00199; eco:b0200; eco:b0096; eco:b0179; eco:b1215; eco:b0524; eco:b1855; eco:b1054; eco:b4114; eco:b2257
Phosphonate and phosphinate metabolism	eco:b1448
Fatty acid degradation	eco:b0221; eco:b2224; eco:b2342; eco:b2341; eco:b3846; eco:b1393; eco:b0356; eco:b1241; eco:b1805
Pentose and glucuronate interconversions	cpd:C00199; cpd:C00502; eco:b3386; eco:b4298; eco:b2028
Galactose metabolism	cpd:C00052; eco:b3132; eco:b3137; eco:b0688
Fructose and mannose metabolism	eco:b0394; eco:b3919; eco:b4232
Fatty acid biosynthesis	eco:b1095; eco:b0954; eco:b1092; eco:b3255; eco:b3256; eco:b1805

## Sheet: all_name
Name
C00152
C00026
b0674
b0828
b2574
b0928
b3172
b4177
b3960
b1131
b2290
b4245
b1525
b2661
b3212
b3213
b1761
b2662
b3870
b0032
b0033
b1014
b3729
b2312
b2224
b2341
b3846
b1393
b2662
b0903
b1241
b1525
b2661
b2221
b2222
b0721
b0724
b0077
b0078
b3671
C00437
C00077
C00026
b3957
b1761
b3359
b3958
b3959
b2818
b3960
b3172
b3870
b0928
b2290
b0002
b3940
b4024
b0031
b2478
b2751
b2752
b0071
b0728
b0729
b0077
b0078
b3671
b0073
C00415
C00504
b4019
b1849
b2500
b2905
b3288
b4006
b2551
b3941
b0529
b0888
b3591
b1764
b1680
b2114
b3939
b2751
b2752
b3008
b3829
b4019
C00085
C00065
b1702
b2779
b2913
b0907
b3236
b3956
b4232
b0996
b0997
b0356
b2154
b4069
b2297
b2296
b2551
C02504
b0114
b3956
b1702
b0212
b0927
b0903
b2463
b3236
b2976
b4014
b2297
b4069
b1241
b2224
b3255
b3256
b2296
b0968
b1611
b4122
b3588
C00156
b2221
b2222
b0968
b1393
b2311
C00047
b0002
b3940
b4024
b2478
b0031
b0166
b3359
b3809
b2838

## Sheet: result_genes
ID	trans_FC
b0769	2231.19
b0770	357.099
b2161	248.273
b0015	213.038
b1393	210.989
b3104	178.704
b3328	172.367
b0572	121.854
b1252	108.377
b1408	107.102
b3329	105.649
b2224	105.001
b2061	87.4077
b1701	82.3003
b1022	66.6888
b3326	64.863
b1937	61.0732
b3137	59.2116
b1474	57.2163
b3330	56.2744
b2221	49.7677
b2047	45.4414
b1475	45.1412
b1410	45.0314
b0509	44.2553
b1525	42.0128
b3325	41.1045
b2223	40.4326
b3327	40.0756
b0730	38.9963
b3331	33.5524
b2923	33.3753
b0514	32.7298
b0936	30.3602
b0383	29.179
b0349	26.1888
b3323	25.1902
b4133	25.1124
b0898	24.9333
b4142	24.7907
b3359	23.7275
b1411	23.2928
b2194	21.4946
b1336	20.7351
b1599	20.4034
b1950	20.3346
b3332	19.6926
b1086	19.0845
b1596	18.192
b1496	18.0137
b2537	8.99521
b1600	17.4505
b1250	8.66472
b3125	16.9403
b1608	16.8012
b1782	16.6463
b2149	16.2938
b0142	15.6398
b0574	15.5817
b1338	15.3236
b2558	15.2235
b0512	14.4771
b0102	14.0581
b3687	14.0538
b2791	14.0147
b1256	13.0581
b2119	12.4912
b0650	12.4243
b1073	12.3433
b4121	12.2872
b1746	12.2013
b0777	12.1564
b0473	12.0424
b0696	11.907
b0385	11.8501
b1941	11.8481
b4290	11.7213
b0014	11.3734
b4076	11.344
b2028	11.3063
b1948	11.0241
b1633	11.0148
b4143	10.9971
b2196	10.9356
b2208	10.8756
b0492	10.7752
b1744	10.7549
b1630	10.6451
b0040	10.564
b3993	10.3126
b0023	10.311
b1038	10.3071
b0912	10.0873
b0974	10.0822
b2740	9.99095
b1632	9.91113
b2197	9.87858
b2563	9.75872
b0630	9.66596
b1629	9.61113
b2972	9.14157
b1959	8.7073
b2254	8.61667
b2066	8.54515
b0234	8.53229
b1130	8.47141
b0750	8.44136
b2200	8.2611
b4114	8.25005
b1702	8.16013
b1096	8.09036
b3552	8.0763
b3058	7.99541
b2838	7.98881
b1040	7.98221
b3080	7.89732
b1943	7.83313
b1835	7.82589
b0849	7.76302
b3590	7.51401
b0995	7.49778
b0695	7.43601
b1631	7.406
b0032	7.2863
b0077	7.28253
b4122	7.20117
b0694	7.11515
b2611	6.98519
b3066	6.91156
b0577	6.78873
b1168	6.7881
b2574	6.77384
b3153	6.65291
b0078	6.64265
b0972	6.58863
b1716	6.48688
b1285	6.47488
b1081	6.44688
b0427	6.42615
b1879	6.42351
b2330	6.38878
b2140	6.35814
b3587	6.35445
b0575	6.326
b1745	6.30813
b0807	6.30083
b0776	6.20088
b2518	6.15717
b2562	6.06437
b0188	6.06079
b1343	6.03476
b1074	5.99873
b4106	5.99575
b1292	5.94744
b2198	5.90426
b1301	5.89711
b1940	5.86551
b0856	5.8542
b0872	5.8462
b3930	5.77199
b4354	5.75644
b1186	5.71852
b1627	5.45299
b2222	5.38552
b0775	5.36093
b2201	5.31773
b0503	5.27962
b3710	5.24232
b3182	5.21577
b2311	5.19648
b1412	5.1834
b0736	5.16254
b1761	5.15293
b0908	5.14338
b0994	5.12128
b3931	5.10539
b1264	5.1032
b0785	5.10001
b2950	5.06813
b1126	5.06543
b3862	5.04724
b1704	5.00385
b1330	4.95425
b1602	4.93165
b1129	4.90245
b0033	4.86506
b1946	4.84067
b0571	4.82964
b2199	4.76014
b2165	4.74152
b0624	4.73973
b3235	4.71943
b3932	4.64826
b0996	4.63621
b1749	4.58647
b2792	4.5764
b1880	4.56974
b0968	4.5628
b1870	4.50018
b1718	4.49738
b3348	4.44934
b1766	4.44291
b1717	4.43811
b0961	4.43334
b0099	4.41456
b3059	4.40308
b0400	4.38883
b3387	4.38334
b1945	4.35152
b2712	4.33757
b2580	4.27298
b0738	4.27157
b2346	4.22697
b1131	4.16557
b0140	4.16539
b0993	4.14726
b2263	4.12961
b0948	4.06954
b4379	4.06765
b2253	4.03348
b1443	4.01141
b0632	4.009
b0524	3.99742
b0316	3.98426
b2497	3.96072
b2565	3.95664
b1377	3.92945
b2267	3.92303
b2786	3.85473
b4070	3.84841
b2329	3.83639
b4581	3.82218
b1703	3.82128
b0888	3.80242
b1175	3.7752
b0610	3.76203
b3703	3.75889
b1813	3.75256
b2257	3.74335
b2614	3.7245
b3608	3.68225
b0945	3.67887
b0854	3.67768
b4329	3.64201
b1179	3.63184
b0423	3.6295
b1609	3.60383
b2385	3.58006
b0439	1.89448
b3337	3.57329
b0192	3.57129
b2517	3.55095
b1871	3.53678
b1092	3.47893
b4207	3.47241
b3396	3.47133
b3543	3.45391
b1282	3.42513
b1603	3.42254
b0526	3.41029
b1271	3.40947
b0878	3.39952
b3974	3.3968
b2991	3.38716
b2700	3.384
b0724	3.37767
b0386	3.37716
b1812	3.3595
b0184	3.35625
b1235	3.35024
b1212	3.34971
b3261	3.34217
b4053	3.33699
b4173	3.33692
b3234	3.32958
b1992	3.32758
b4177	3.32538
b0910	3.32317
b0739	3.31397
b3344	3.30881
b1747	3.30232
b4407	3.24801
b1097	3.24578
b2730	3.23324
b1799	1.72741
b3064	3.21817
b4373	3.21437
b2669	3.18921
b0411	3.18672
b1174	3.18043
b0397	3.17076
b0399	3.16091
b4168	3.16062
b3591	3.13434
b3857	3.1343
b4079	3.10645
b1638	3.09103
b1014	3.08903
b2500	3.07989
b3018	3.07131
b0737	3.05331
b1291	3.05283
b0103	3.02264
b3635	3.01928
b1132	3.01431
b0640	2.95188
b2592	2.93786
b0949	2.92194
b0764	2.89469
b1306	2.8895
b1875	2.88798
b4550	2.8697
b0098	2.86487
b2519	2.85482
b1939	2.84332
b0472	2.84199
b2041	2.83903
b3994	2.83255
b3085	2.82294
b0084	2.79171
b3824	2.79059
b1189	1.41256
b2707	1.55567
b0846	2.7777
b4141	2.77486
b1807	2.76935
b3700	2.76784
b1206	2.75755
b2106	2.7436
b2793	2.73494
b0031	2.73149
b1290	2.73021
b1709	2.70528
b3807	2.70324
b0452	2.70145
b0837	2.69808
b1991	2.69541
b3990	2.67048
b2616	2.67047
b3895	2.66564
b4148	2.64535
b1211	2.63612
b1281	2.635
b2527	2.63061
b3190	2.61978
b1855	2.59972
b2153	2.59857
b0997	2.59491
b0859	2.58911
b3780	2.58053
b2264	2.57762
b2891	2.57058
b3905	2.56259
b1628	2.55889
b2727	2.5386
b4021	2.52619
b3177	2.51589
b2411	2.49339
b0657	2.48514
b2780	2.47801
b0006	2.47481
b0474	2.47078
b1914	2.46991
b1299	2.46462
b1925	2.45945
b2204	2.44503
b0905	2.44166
b2955	2.44098
b1861	2.44039
b1305	1.44201
b0047	2.43173
b3290	2.43001
b1860	2.40038
b0441	2.39737
b1640	2.38962
b0969	2.38393
b2954	2.36703
b3147	2.36588
b0783	2.36565
b2771	2.36468
b1080	2.36411
b3740	2.36227
b2906	2.35973
b2508	2.34083
b1822	2.33574
b3995	2.33017
b1065	2.32313
b4364	2.31578
b1176	2.30267
b0113	2.30092
b0835	2.29673
b1340	2.29453
b0914	2.28763
b4583	2.28703
b0904	2.28404
b3025	2.26684
b1601	2.25863
b1133	2.25511
b0892	2.25133
b1088	2.2453
b3409	2.23988
b1433	2.23276
b3089	2.23183
b3407	2.22947
b2173	2.22408
b3792	2.22179
b0742	2.20239
b2785	2.19968
b1662	2.18995
b1530	2.18699
b3991	2.15597
b1804	2.15289
b0440	2.15286
b1084	2.15218
b0611	2.14831
b1344	2.1376
b0698	2.13176
b1845	2.13043
b4024	2.12807
b0828	2.12625
b0784	2.11853
b2798	2.0959
b0885	2.08956
b0036	2.08943
b2011	2.0882
b1993	2.08189
b3026	2.08068
b2924	2.07721
b3260	2.07188
b0144	2.07172
b3727	2.06879
b1983	2.0549
b1849	2.05349
b1830	2.0507
b3783	2.04878
b2698	2.04482
b3256	2.0277
b2523	2.01059
b1087	2.00325
b0781	1.99648
b4202	1.99411
b1207	1.03969
b0729	1.97806
b2219	1.97091
b3360	1.96667
b1077	1.95892
b3065	1.95458
b3132	1.9426
b1972	1.92558
b2609	1.92492
b2515	1.92458
b2509	1.91869
b4175	1.918
b2431	1.90662
b0147	1.90298
b0408	1.89762
b0028	1.89598
b3738	1.89069
b2835	1.88215
b0728	1.87498
b2175	1.87365
b3008	1.87142
b0726	1.86665
b0911	1.8616
b0125	1.85833
b3842	1.84781
b0761	1.84501
b0191	1.83555
b2575	1.83211
b4052	1.83071
b0792	1.82711
b1069	1.82301
b3602	1.81896
b1623	1.81061
b0740	1.809
b3651	0.992547
b2186	1.80437
b1079	1.80395
b2520	1.80068
b0462	1.7929
b1204	1.78847
b2794	1.78628
b4391	1.78273
b1037	1.78243
b3850	1.78129
b1057	1.77215
b2511	1.77094
b0052	1.75306
b2312	1.75289
b3054	1.74951
b2349	1.74932
b1740	1.74491
b2831	1.74441
b2533	1.73879
b3386	1.73744
b0083	1.73437
b1427	1.72642
b1107	1.7201
b0887	1.71868
b3149	1.71664
b0628	1.71656
b3706	1.71402
b4245	1.71222
b0415	1.70905
b0404	1.70637
b4375	1.69658
b3053	1.69031
b0417	1.68314
b1476	1.67934
b2412	1.6753
b4067	1.67262
b2324	1.66429
b1863	1.66343
b2994	1.66005
b0958	1.65996
b2114	1.65309
b2688	1.65051
b0894	1.64605
b3465	1.64456
b1710	1.63607
b2126	1.61543
b0167	1.61457
b0967	1.60845
b0381	1.60328
b3345	1.60165
b2567	1.60027
b1435	1.59721
b3919	1.59406
b3186	1.59333
b1652	1.58741
b2960	1.5863
b2512	1.58546
b1215	1.58505
b2502	1.57986
b3839	1.5784
b3789	1.57783
b0780	1.57656
b3424	1.57528
b1912	1.57486
b1958	1.57215
b3019	1.5658
b0212	1.56177
b0029	1.55617
b0179	1.55534
b3146	1.55483
b3425	1.5443
b2559	1.54166
b4169	1.53905
b2498	1.52875
b1876	1.52719
b3241	1.5265
b4174	1.52439
b0684	1.52088
b2914	1.51693
b3165	1.516
b3609	1.51421
b1852	1.51408
b2729	1.5091
b1752	1.50731
b2808	1.50377
b0734	0.666528
b0071	0.66493
b0089	0.662709
b4040	0.662248
b4171	0.660885
b1208	0.65995
b0073	0.658749
b3041	0.658599
b3936	0.658517
b1765	0.657439
b1711	0.656786
b4044	0.654388
b0438	0.654356
b0166	0.653827
b0907	0.652566
b1100	0.651293
b2340	0.650617
b3164	0.649753
b1814	0.648627
b2205	0.648005
b2949	0.647746
b1706	0.647241
b3737	0.647179
b4069	0.646625
b2606	0.642846
b3237	0.641924
b1276	0.641192
b3988	0.640675
b0025	0.635881
b2661	0.634449
b3167	0.630819
b0660	0.629462
b0231	0.628301
b0873	0.627528
b0088	0.624129
b3056	0.623394
b3967	0.620391
b3258	0.61747
b3312	0.614983
b3985	0.613787
b2709	0.613677
b3404	0.611359
b3202	0.610822
b0093	0.610772
b1727	0.610322
b0421	0.60976
b3846	0.608512
b3388	0.607472
b3316	0.606703
b3828	0.60543
b2306	0.605073
b4371	0.602741
b0369	0.595892
b1120	0.595538
b1913	0.594856
b2913	0.592721
b0114	0.592166
b0522	0.591155
b3462	0.591091
b1780	0.589929
b0721	0.589763
b3634	0.587244
b3405	0.587236
b4233	0.581032
b4172	0.580417
b3983	0.579301
b0133	0.579228
b4178	0.578191
b3102	0.577833
b1216	0.577638
b4374	0.575671
b2963	0.575136
b1831	0.573783
b0242	0.571058
b0134	0.570213
b1764	0.569564
b3956	0.567179
b3928	0.566561
b3203	0.566238
b3317	0.563862
b3736	0.563078
b3336	0.562213
b3929	0.561291
b3911	0.559423
b2818	0.556317
b0436	0.556152
b3034	0.555065
b3933	0.555054
b0171	0.549971
b2507	0.548731
b2893	0.547012
b1851	0.546816
b3835	0.541923
b2038	0.538771
b2610	0.536716
b3863	0.536625
b2927	0.536406
b3170	0.536142
b3702	0.535185
b3304	0.535127
b0177	0.533623
b3705	0.532849
b3282	0.531775
b3084	0.529441
b1976	0.528471
b3778	0.527079
b3300	0.526796
b0494	0.525693
b2262	0.52306
b1930	0.522698
b3924	0.52153
b3320	0.520737
b3447	0.516438
b0094	0.516328
b0127	0.515995
b2231	0.515473
b4059	0.513511
b3288	0.510293
b3318	0.509791
b2209	0.509202
b2261	0.508566
b0200	0.508401
b4161	0.506387
b4025	0.505931
b3204	0.505851
b3572	0.505352
b2235	0.503268
b2904	0.502207
b0637	0.502192
b3500	0.502135
b0126	0.501327
b2314	0.500426
b1448	0.498617
b2501	0.497659
b2595	0.497145
b1036	0.495468
b3284	0.495454
b4262	0.493351
b3229	0.491996
b0053	0.49188
b4381	0.489601
b3035	0.489584
b3319	0.489471
b0661	0.489199
b0413	0.489072
b0162	0.48872
b3205	0.488396
b1829	0.486434
b3802	0.484164
b3321	0.48272
b1907	0.482587
b3341	0.48254
b1808	0.479261
b3310	0.479073
b0946	0.477738
b2597	0.476674
b2619	0.474168
b1279	0.47172
b4160	0.469532
b3549	0.467761
b3308	0.467053
b2436	0.466889
b3303	0.466882
b2529	0.465536
b3804	0.46414
b3305	0.463829
b3168	0.462633
b3161	0.461041
b3169	0.46102
b4149	0.460273
b1971	0.457839
b0927	0.456832
b2687	0.456507
b0407	0.456309
b3236	0.455978
b3464	0.454012
b2745	0.453559
b0422	0.452801
b2779	0.452103
b3544	0.450287
b3809	0.444757
b1649	0.444443
b4005	0.442849
b0054	0.441726
b0688	0.440345
b2907	0.439583
b3251	0.439188
b3296	0.437972
b0954	0.435832
b2342	0.434258
b0686	0.430732
b0529	0.430382
b3162	0.429673
b3315	0.428917
b2296	0.428698
b3314	0.427473
b4006	0.427195
b2938	0.426506
b0662	0.426412
b2528	0.425081
b3302	0.423782
b3401	0.423156
b3357	0.422221
b1680	0.419882
b3400	0.415728
b4401	0.414286
b2414	0.414257
b0174	0.413168
b1335	0.407987
b1203	0.407154
b0489	0.405053
b0782	0.404741
b3496	0.403884
b2469	0.403146
b1272	0.402911
b1054	0.402379
b2905	0.402365
b3941	0.399954
b3463	0.399905
b2898	0.397959
b1385	0.395833
b2478	0.395283
b3847	0.393231
b3397	0.393051
b1763	0.392799
b3965	0.392317
b2748	0.390453
b1298	0.388646
b3279	0.38394
b1308	0.382543
b3295	0.380576
b3823	0.378228
b0356	0.376909
b3611	0.376076
b2837	0.37407
b3406	0.373935
b0932	0.372118
b2801	0.371103
b4227	0.370501
b2477	0.370296
b3471	0.368487
b0414	0.367333
b2762	0.366314
b0095	0.365131
b3497	0.36457
b3421	0.364194
b1434	0.363288
b0453	0.362529
b0720	0.362392
b2290	0.362071
b1094	0.362064
b3699	0.361284
b3714	0.360779
b3294	0.358654
b3307	0.355785
b0924	0.354834
b1646	0.354235
b2696	0.353501
b0150	0.35291
b3560	0.351953
b0589	0.349178
b1118	0.348024
b0793	0.347286
b0211	0.346919
b0190	0.346183
b0394	0.345224
b3297	0.344653
b2617	0.344027
b0145	0.343387
b1464	0.343274
b3662	0.343226
b0058	0.342607
b0437	0.34257
b0774	0.34223
b4022	0.340298
b2297	0.339717
b4043	0.339471
b0464	0.338397
b3414	0.33753
b3617	0.336622
b2620	0.335395
b2521	0.334075
b4187	0.333236
b2685	0.332856
b1719	0.332826
b3179	0.332804
b1674	0.332181
b1226	0.330539
b0172	0.329294
b2781	0.329207
b3870	0.328986
b0121	0.324369
b2892	0.323565
b2584	0.323291
b3803	0.319961
b2894	0.318928
b2203	0.316532
b2572	0.315637
b3960	0.315109
b2023	0.311337
b0221	0.310643
b3081	0.310011
b1261	0.308487
b2961	0.307305
b3559	0.304783
b1956	0.304751
b2213	0.302115
b3938	0.301298
b2897	0.301185
b3050	0.299825
b3643	0.297439
b1101	0.296851
b2159	0.293934
b2183	0.290982
b0651	0.289246
b2029	0.28754
b0884	0.286452
b1089	0.285484
b1657	0.284578
b0484	0.283557
b0401	0.283008
b1116	0.282556
b1323	0.281556
b1507	0.281481
b4232	0.277799
b0060	0.277653
b2551	0.277173
b1083	0.276897
b1712	0.275214
b3673	0.273937
b3301	0.27318
b0677	0.273171
b3213	0.273137
b3003	0.272472
b3287	0.272386
b4393	0.271394
b4384	0.27096
b2947	0.269597
b1805	0.268723
b1082	0.266761
b2552	0.266716
b2599	0.262637
b1128	0.261905
b0418	0.261356
b2682	0.260901
b2313	0.260189
b0796	0.259735
b3984	0.255806
b4209	0.255568
b4179	0.25494
b1262	0.253842
b3806	0.252929
b4166	0.252473
b2341	0.250462
b2530	0.248656
b2699	0.248627
b2025	0.247585
b2024	0.246575
b0928	0.246373
b2662	0.244936
b1095	0.243666
b2202	0.241396
b4046	0.239321
b1384	0.238155
b0970	0.234048
b2026	0.233447
b3972	0.233341
b1117	0.231717
b3844	0.231463
b0592	0.231248
b1064	0.22982
b3963	0.228409
b3212	0.227456
b2834	0.226005
b0903	0.225936
b3493	0.225233
b0683	0.225076
b1162	0.223748
b2578	0.223468
b0038	0.222952
b4475	0.222803
b2154	0.216124
b1688	0.215584
b3772	0.215428
b3771	0.21493
b2022	0.213759
b3833	0.212811
b0096	0.212538
b2795	0.211501
b0902	0.210141
b3910	0.20953
b2830	0.206731
b1449	0.205569
b2689	0.204924
b2764	0.202698
b2585	0.198416
b0882	0.197764
b1729	0.193751
b3912	0.192541
b3175	0.191729
b2903	0.189798
b3439	0.184683
b0950	0.182761
b2751	0.181551
b2684	0.181366
b3255	0.180432
b1597	0.180296
b4238	0.180174
b1661	0.179668
b4214	0.178202
b1274	0.177753
b2686	0.177377
b3347	0.176559
b0751	0.175726
b0590	0.172226
b3831	0.172039
b3860	0.171307
b1611	0.170981
b3829	0.17067
b1667	0.169986
b3805	0.166088
b3616	0.165602
b2416	0.165205
b3172	0.165094
b4355	0.161375
b0430	0.157072
b0487	0.156834
b3915	0.15457
b2393	0.153061
b2926	0.152463
b3730	0.15121
b4515	0.150968
b0156	0.150909
b3843	0.148765
b4064	0.146493
b3961	0.145413
b1656	0.145295
b4077	0.143119
b1850	0.141987
b2020	0.14152
b1241	0.140635
b4378	0.140405
b1677	0.138754
b1923	0.138528
b3942	0.136213
b2016	0.131801
b3556	0.130101
b4219	0.129007
b3349	0.128677
b4058	0.126788
b0419	0.12554
b3032	0.124584
b3281	0.121765
b3752	0.120041
b3891	0.118494
b2155	0.118122
b2531	0.117716
b4255	0.116878
b2763	0.116439
b4146	0.11615
b3743	0.11504
b0674	0.114811
b4367	0.114417
b4019	0.114003
b2021	0.111024
b1883	0.11036
b0860	0.110352
b3939	0.110256
b2417	0.110041
b3940	0.109343
b3774	0.109281
b3648	0.108833
b2463	0.106986
b3958	0.10492
b2916	0.103729
b4383	0.10352
b0476	0.103436
b0606	0.103009
b3729	0.102956
b2777	0.10126
b0952	0.10017
b3011	0.098968
b1938	0.0984851
b3957	0.0977832
b4015	0.0955535
b3368	0.094017
b1324	0.0931617
b2392	0.0917727
b0008	0.090996
b3775	0.0909747
b3959	0.0906268
b1743	0.0881219
b2019	0.0860597
b3859	0.0843844
b1671	0.0833432
b1219	0.0807853
b1732	0.0805676
b3105	0.0798902
b0794	0.0798441
b3097	0.0781564
b0039	0.0779813
b3742	0.0775829
b0004	0.0756124
b2415	0.0755216
b3834	0.0713773
b2752	0.071061
b1278	0.0707773
b1275	0.0705166
b2532	0.069873
b2369	0.0696327
b4317	0.0667163
b0951	0.0659185
b0002	0.0639861
b2600	0.0602934
b3603	0.0592429
b1884	0.0585642
b4298	0.0548895
b2742	0.0539122
b1297	0.0535526
b0432	0.0530591
b4071	0.0502289
b3009	0.047947
b0003	0.0463608
b0897	0.0458358
b1650	0.0450896
b3461	0.0439094
b3431	0.0437186
b3671	0.0435654
b1887	0.0433194
b3024	0.0425988
b1888	0.0425686
b0459	0.041848
b1642	0.0415637
b3469	0.0397088
b3163	0.0384264
b3470	0.0378514
b0431	0.0354178
b2910	0.0328897
b0146	0.0316442
b0428	0.0300379
b1076	0.0281429
b0953	0.0281265
b0435	0.0275567
b3429	0.0260827
b1889	0.0256494
b2741	0.024269
b3926	0.0234676
b4014	0.0212746
b3417	0.0194295
b3426	0.0177267
b3416	0.0170838
b2976	0.0160709
b1890	0.0151039
b3430	0.0146989
b0605	0.0141846
b3432	0.0130674
b4243	0.0126392
b3588	0.00872957
b3072	0.00801786
b1075	0.00679452
b2601	0.00336012

## Sheet: result_cmpds
ID	Name	meta_FC
C01610	Puromycin	6.19676
C03088	5-Hydroxymethyluracil	5.48019
C00364	5-Thymidylic acid	5.11391
C05512	Deoxyinosine	4.28046
C02835	Imidazoleacetic acid	4.06755
C00526	Deoxyuridine	3.98387
C00387	Guanosine	3.96028
C00346	O-Phosphoethanolamine	3.7255
C02341	trans-Aconitic acid	3.6148
C00072	Ascorbic acid	3.44746
C05441	Ergocalciferol	3.35198
C00417	cis-Aconitic acid	3.28519
C00329	Glucosamine	3.21765
C00844	Prunasin	3.14474
C01817	DL-Homocystine	3.13591
C00199	D-Ribulose 5-phosphate	3.07109
C00437	N2-Acetylornithine	2.93518
C00330	Deoxyguanosine	2.64299
C20450	2,5-Furandicarboxylic acid	2.55665
C18043	Cholesterol sulfate	2.49739
C00780	Serotonin	2.47634
C00179	Agmatine	2.43427
C05947	4-Hydroxy-L-glutamic acid	2.32903
C00818	Glucaric acid	2.30358
C00599	Cholestenone	2.28414
C00257	Gluconic acid	2.18312
C00383	Malonic acid	2.18088
C00525	D-Tryptophan	2.05995
C13008	Demethylated antipyrine	1.9938
C04152	1-Methylguanine	1.96838
C07056	Isoproterenol	1.93487
C13800	10-Nitrolinoleic acid	1.93469
C05841	Nicotinic acid ribonucleoside	1.89008
C00951	Estradiol	1.86646
C04148	Phenylacetylglutamine	1.85472
C10438	Cinnamic acid	1.83129
C06325	Quinaldic acid	1.8216
C00294	Inosine	1.81936
C01672	Cadaverine	1.77263
C01546	2-Furoic acid	1.77018
C07259	Sildenafil	1.76708
C00831	Pantetheine	1.73605
C00065	Serine	1.71842
C00418	Mevalonic acid	1.69506
C00643	5-Hydroxy-L-tryptophan	1.68528
C05380	Nicotinuric acid	1.67395
C00788	Epinephrine	1.6457
C05643	6-Hydroxymelatonin	1.6275
C00523	Androsterone	1.51521
C00140	N-Acetyl-D-glucosamine	1.5133
C07434	Phenobarbital	1.49507
C00328	Kynurenine	1.49038
C00584	Prostaglandin E2	1.47548
C05950	20-Carboxy-leukotriene B4	1.40542
C00082	L-Tyrosine	1.39101
C16526	11Z-Eicosenoic acid	1.38768
C01424	Gallic acid	1.38313
C05953	Prostaglandin A2	1.35221
C00026	Oxoglutaric acid	1.34499
C00385	Xanthine	1.29851
C05588	Metanephrine	1.29781
C00502	D-Xylonic acid	1.27778
C00415	Dihydrofolic acid	1.26601
C01443	Ouabain	1.19534
C08261	Azelaic acid	1.1913
C00388	Histamine	1.18744
C00559	Deoxyadenosine	1.17214
C19615	Hexadecanedioic acid	1.16506
C00847	4-Pyridoxic acid	1.15503
C06438	Prostaglandin D1	1.15051
C02470	Xanthurenic acid	1.14807
C01598	Melatonin	1.10498
C00255	Riboflavin	1.07484
C16308	Traumatic acid	1.07366
C00315	Spermidine	1.05641
C22165	Roquefortine	1.05036
C00078	L-Tryptophan	1.04191
C05961	6-Keto-prostaglandin F1a	1.03624
C00085	Fructose 6-phosphate	1.03159
C02537	17alpha-Estradiol	1.02691
C00120	Biotin	1.01588
C00214	Thymidine	1.01185
C13910	Undecylenic acid	1.01024
C14552	11-Ketoetiocholanolone	0.994718
C00504	Folic acid	0.98985
C00121	D-Ribose	0.978014
C06563	Genistein	0.975104
C10447	3,4-Dihydroxyhydrocinnamic acid	0.942058
C00047	Lysine	0.935401
C00152	L-Asparagine	0.925847
C00487	L-Carnitine	0.907166
C07599	Oxypurinol	0.901923
C02376	5-Methylcytosine	0.89219
C00314	Pyridoxine	0.881786
C00077	Ornithine	0.8784
C00673	Deoxyribose 5-phosphate	0.877811
C01542	o-Cresol	0.859195
C00262	Hypoxanthine	0.837191
C01127	4-Hydroxy-2-oxoglutaric acid	0.823529
C05926	Neopterin	0.820855
C03519	N-Acetyl-L-phenylalanine	0.811784
C02406	N'-Formylkynurenine	0.810125
C05642	Acetyl-N-formyl-5-methoxykynurenamine	0.810019
C00156	4-Hydroxybenzoic acid	0.807298
C01346	dUDP	0.768894
C00954	Indoleacetic acid	0.768232
C00695	Cholic acid	0.767122
C00158	Citric acid	0.754846
C00931	Porphobilinogen	0.753722
C05299	2-Methoxyestrone	0.745482
C05598	Phenylacetylglycine	0.74139
C11269	Virginiamycin	0.735692
C11867	Gibberellin A7	0.705353
C02265	D-Phenylalanine	0.698298
C05679	Dibutyl decanedioate	0.695179
C00468	Estrone	0.686765
C05824	Cysteine-S-sulfate	0.671421
C06332	Methyl n-acetylanthranilate	0.670317
C05901	3,3',4'5-Tetrahydroxystilbene	0.653117
C05635	5-Hydroxyindoleacetic acid	0.645026
C02678	Dodecanedioic acid	0.636273
C00568	p-Aminobenzoic acid	0.615422
C06972	Tetrahydrocannabinol	0.613713
C02571	L-Acetylcarnitine	0.605287
C02504	2-Isopropylmalic acid	0.588901
C14179	Sulfoacetate	0.588165
C01042	N-Acetyl-L-aspartic acid	-4.96807
C00363	dTDP	-4.61638
C07311	Stanozolol	-4.42203
C00052	Uridine diphosphategalactose	-4.23017
C00003	NAD	-4.02194
C00144	Guanosine monophosphate	-3.9295
C00055	Cytidine monophosphate	-3.57642
C00575	Cyclic AMP	-3.33155
C00647	Pyridoxamine 5'-phosphate	-3.25691
C18218	16-Hydroxyhexadecanoic acid	-3.25028
C00020	Adenosine monophosphate	-3.22353
C00942	Cyclic GMP	-3.15513
C00777	all-trans-Retinoic acid	-2.96009
C01029	N8-Acetylspermidine	-2.93852
C00242	Guanine	-2.73036
C04741	Prostaglandin E1	-2.67315
C00106	Uracil	-2.50148
C01180	2-Oxo-4-methylthiobutanoic acid	-2.14896
C04051	5-Aminoimidazole-4-carboxamide	-2.11192
C00105	Uridine 5'-monophosphate	-1.97232
C00301	Adenosine diphosphate ribose	-1.86116
C11758	Mupirocin	-1.75778
C00043	Uridine diphosphate-N-acetylglucosamine	-1.70317
C16241	(R)-Lipoic acid	-1.66484
C06866	Capsaicin	-1.58742
C10833	Syringic acid	-1.56309
C00128	Cytidine 5'-monophosphate-N-acetylneuraminic acid	-1.54193
C00114	Choline	-1.4596
C00233	Ketoleucine	-1.41038
C13846	Octadecanamide	-1.34896
C00018	Pyridoxal 5'-phosphate	-1.29289
C00380	Cytosine	-1.20313
C00147	Adenine	-1.07838
C03205	Deoxycorticosterone	-1.07627
C00819	D-Glutamine	-0.907647
C06809	Acetylcysteine	-0.785979
C02137	Phenylglyoxylic acid	-0.772694
C03017	Propionylcarnitine	-0.712698
C08073	Natamycin	-0.643102

## Sheet: gene_name_map
Entrez	Symbol
945375	b0769
945377	b0770
946655	b2161
944753	b0015
946011	b1393
947612	b3104
947827	b3328
946288	b0572
945843	b1252
945973	b1408
947834	b3329
946727	b2224
946564	b2061
946213	b1701
945606	b1022
947823	b3326
946446	b1937
947644	b3137
946035	b1474
947833	b3330
947525	b2221
946583	b2047
948794	b1475
945970	b1410
945146	b0509
947440	b1525
947822	b3325
946721	b2223
947829	b3327
945371	b0730
947832	b3331
947418	b2923
945129	b0514
945560	b0936
945041	b0383
944954	b0349
947825	b3323
948653	b4133
945515	b0898
948655	b4142
947864	b3359
945985	b1411
946623	b2194
945912	b1336
947333	b1599
946464	b1950
947831	b3332
945637	b1086
946138	b1596
945945	b1496
947000	b2537
946139	b1600
945841	b1250
947631	b3125
946199	b1608
946301	b1782
949036	b2149
948792	b0142
945189	b0574
945742	b1338
947028	b2558
945134	b0512
944873	b0102
948200	b3687
947242	b2791
945128	b1256
946656	b2119
945218	b0650
945678	b1073
948634	b4121
946260	b1746
945388	b0777
945099	b0473
947508	b0696
945037	b0385
946457	b1941
946838	b4290
944750	b0014
948592	b4076
946571	b2028
946462	b1948
947122	b1633
948665	b4143
948783	b2196
946813	b2208
947119	b0492
946256	b1744
946134	b1630
944765	b0040
948491	b3993
944759	b0023
945622	b1038
945533	b0912
945581	b0974
947208	b2740
947509	b1632
946697	b2197
947037	b2563
945217	b0630
946137	b1629
947467	b2972
946461	b1959
945275	b2254
946597	b2066
944912	b0234
945697	b1130
945351	b0750
946692	b2200
948629	b4114
946209	b1702
946647	b1096
948075	b3552
947544	b3058
947313	b2838
949119	b1040
947596	b3080
946449	b1943
946348	b1835
945479	b0849
948103	b3590
946182	b0995
946744	b0695
946158	b1631
949025	b0032
948793	b0077
948642	b4122
945302	b0694
947098	b2611
947570	b3066
946243	b0577
945738	b1168
947049	b2574
947666	b3153
947267	b0078
945579	b0972
945152	b1716
945868	b1285
947456	b1081
945058	b0427
946390	b1879
946805	b2330
945458	b2140
948105	b3587
945191	b0575
946259	b1745
944938	b0807
945384	b0776
945611	b2518
947031	b2562
944889	b0188
947153	b1343
946687	b1074
948623	b4106
945266	b1292
946709	b2198
945072	b1301
946456	b1940
945475	b0856
947660	b0872
948418	b3930
948914	b4354
944822	b1186
946148	b1627
946719	b2222
945370	b0775
946714	b2201
947063	b0503
948219	b3710
947693	b3182
949033	b2311
947569	b1412
948907	b0736
946802	b1761
945528	b0908
946289	b0994
948430	b3931
945846	b1264
945399	b0785
947430	b2950
946323	b1126
948350	b3862
946229	b1704
945898	b1330
946144	b1602
946326	b1129
944775	b0033
946423	b1946
945003	b0571
946703	b2199
946699	b2165
945798	b0624
947865	b3235
948429	b3932
946252	b0996
946254	b1749
946027	b2792
946391	b1880
945304	b0968
946380	b1870
946225	b1718
947849	b3348
946281	b1766
946349	b1717
945594	b0961
944824	b0099
947561	b3059
945044	b0400
947893	b3387
946442	b1945
944963	b2712
947067	b2580
945328	b0738
945582	b2346
945695	b1131
944859	b0140
945595	b0993
946736	b2263
945564	b0948
948905	b4379
947375	b2253
945903	b1443
945222	b0632
949053	b0524
945278	b0316
946978	b2497
947038	b2565
946313	b1377
946750	b2267
947255	b2786
948571	b4070
946814	b2329
4056041	b4581
946207	b1703
949054	b0888
945741	b1175
947546	b0610
948216	b3703
946330	b1813
947297	b2257
947097	b2614
948125	b3608
945556	b0945
945480	b0854
948854	b4329
946226	b1179
945067	b0423
948870	b1609
946853	b2385
945085	b0439
947836	b3337
946782	b0192
946249	b2517
946387	b1871
945766	b1092
948726	b4207
947907	b3396
948063	b3543
947058	b1282
946628	b1603
946969	b0526
945838	b1271
947322	b0878
948479	b3974
948004	b2991
947169	b2700
945300	b0724
945034	b0386
946337	b1812
944877	b0184
945855	b1235
945779	b1212
947697	b3261
948564	b4053
948688	b4173
947812	b3234
946520	b1992
948695	b4177
945535	b0910
946625	b0739
947853	b3344
946261	b1747
2847702	b4407
945660	b1097
947182	b2730
946316	b1799
947578	b3064
948894	b4373
947130	b2669
946242	b0411
945740	b1174
949076	b0397
945046	b0399
948684	b4168
948124	b3591
948349	b3857
948584	b4079
946806	b1638
945600	b1014
946973	b2500
947496	b3018
948900	b0737
946203	b1291
949060	b0103
946765	b3635
945693	b1132
947573	b0640
947077	b2592
945566	b0949
945361	b0764
945499	b1306
946415	b1875
1450289	b4550
944821	b0098
947152	b2519
946451	b1939
945100	b0472
945276	b2041
948492	b3994
947650	b3085
944799	b0084
948316	b3824
945752	b1189
948942	b2707
945473	b0846
948656	b4141
946304	b1807
948209	b3700
945770	b1206
949078	b2106
947271	b2793
944762	b0031
945335	b1290
945751	b1709
947754	b3807
945074	b0452
945467	b0837
946517	b1991
948494	b3990
947105	b2616
948393	b3895
948671	b4148
949002	b1211
947121	b1281
946995	b2527
947958	b3190
945143	b1855
949040	b2153
946267	b0997
947260	b0859
948290	b3780
946720	b2264
947369	b2891
948397	b3905
946146	b1628
947194	b2727
948520	b4021
947691	b3177
946885	b2411
946201	b0657
946116	b2780
944749	b0006
945097	b0474
946424	b1914
945886	b1299
946429	b1925
945984	b2204
945509	b0905
947446	b2955
946369	b1861
945893	b1305
944773	b0047
947788	b3290
946371	b1860
946056	b0441
946810	b1640
945023	b0969
947429	b2954
947663	b3147
945397	b0783
947238	b2771
947534	b1080
948250	b3740
947389	b2906
946985	b2508
946340	b1822
948496	b3995
946920	b1065
948812	b4364
945744	b1176
944827	b0113
945465	b0835
945953	b1340
945530	b0914
38094977	b4583
945513	b0904
945369	b3025
946142	b1601
945690	b1133
945505	b0892
945650	b1088
947919	b3409
947247	b1433
947605	b3089
947911	b3407
946701	b2173
948294	b3792
947227	b0742
947243	b2785
945848	b1662
945825	b1530
948493	b3991
946328	b1804
949095	b0440
945641	b1084
949065	b0611
948967	b1344
946045	b0698
946358	b1845
948531	b4024
945456	b0828
945398	b0784
947256	b2798
945490	b0885
948995	b0036
946529	b2011
946519	b1993
947174	b3026
947416	b2924
947707	b3260
944846	b0144
948238	b3727
946493	b1983
946368	b1849
946096	b1830
948297	b3783
947172	b2698
947761	b3256
948766	b2523
945631	b1087
945392	b0781
948721	b4202
945772	b1207
945314	b0729
949011	b2219
947873	b3360
945639	b1077
947577	b3065
947637	b3132
946483	b1972
947103	b2609
946991	b2515
946988	b2509
948697	b4175
946913	b2431
944848	b0147
949133	b0408
944807	b0028
948252	b3738
947317	b2835
945312	b0728
946686	b2175
946240	b3008
945303	b0726
945536	b0911
946624	b0125
948327	b3842
945366	b0761
946046	b0191
947047	b2575
948555	b4052
945403	b0792
945487	b1069
948115	b3602
945851	b1623
945429	b0740
948161	b3651
946690	b2186
946996	b1079
947302	b2520
945108	b0462
945765	b1204
947270	b2794
948909	b4391
945619	b1037
948331	b3850
945628	b1057
946983	b2511
944919	b0052
946794	b2312
947554	b3054
946821	b2349
946946	b1740
947299	b2831
947285	b2533
947896	b3386
944803	b0083
945998	b1427
945671	b1107
949052	b0887
947661	b3149
945227	b0628
948222	b3706
948767	b4245
946453	b0415
949132	b0404
948897	b4375
947552	b3053
947387	b0417
946038	b1476
946869	b2412
948575	b4067
946800	b2324
946378	b1863
945182	b2994
947335	b0958
946643	b2114
944881	b2688
945508	b0894
947977	b3465
945915	b1710
949027	b2126
944863	b0167
946691	b0967
945313	b0381
947852	b3345
947033	b2567
945993	b1435
948409	b3919
949057	b3186
946159	b1652
947448	b2960
946982	b2512
945785	b1215
946970	b2502
948328	b3839
948299	b3789
945390	b0780
947936	b3424
945791	b1912
946465	b1958
947499	b3019
944902	b0212
944777	b0029
944882	b0179
947664	b3146
947935	b3425
947027	b2559
948683	b4169
946979	b2498
946452	b1876
947748	b3241
948698	b4174
945293	b0684
947407	b2914
947686	b3165
948123	b3609
946370	b1852
947189	b2729
946269	b1752
947278	b2808
945347	b0734
945642	b0071
946322	b0089
948540	b4040
948690	b4171
945774	b1208
944798	b0073
947526	b3041
948425	b3936
945964	b1765
945877	b1711
948554	b4044
945083	b0438
944862	b0166
945527	b0907
945656	b1100
946815	b2340
947672	b3164
946331	b1814
945544	b2205
947439	b2949
946219	b1706
948253	b3737
948572	b4069
947096	b2606
947861	b3237
946724	b1276
948487	b3988
949129	b0025
948060	b2661
947685	b3167
948044	b0660
944922	b0231
946592	b0873
944818	b0088
947553	b3056
948467	b3967
947752	b3258
947807	b3312
948490	b3985
947186	b2709
947272	b3404
947714	b3202
944823	b0093
945632	b1727
945064	b0421
948336	b3846
947930	b3388
947811	b3316
948310	b3828
946789	b2306
948892	b4371
945017	b0369
945687	b1120
947203	b1913
945258	b2913
944834	b0114
945153	b0522
947969	b3462
946572	b1780
945316	b0721
947386	b3634
947913	b3405
948752	b4233
948689	b4172
948484	b3983
944958	b0133
948693	b4178
947615	b3102
945790	b1216
948899	b4374
945428	b2963
948950	b1831
946425	b0242
944839	b0134
946768	b1764
948457	b3956
948420	b3928
947718	b3203
947820	b3317
948247	b3736
947839	b3336
948419	b3929
948405	b3911
947289	b2818
945081	b0436
947519	b3034
948428	b3933
944989	b0171
947334	b2507
947363	b2893
946362	b1851
948322	b3835
947482	b2038
947102	b2610
948356	b3863
947413	b2927
947680	b3170
948217	b3702
947804	b3304
944870	b0177
948214	b3705
947783	b3282
947589	b3084
946489	b1976
948292	b3778
947799	b3300
945127	b0494
946747	b2262
946909	b1930
948414	b3924
947817	b3320
947947	b3447
944778	b0094
944833	b0127
946614	b2231
948570	b4059
947779	b3288
947819	b3318
946700	b2209
946734	b2261
944879	b0200
948674	b4161
948535	b4025
947721	b3204
948087	b3572
946732	b2235
947393	b2904
945237	b0637
948014	b3500
944832	b0126
944971	b2314
946010	b1448
946971	b2501
947086	b2595
945617	b1036
947781	b3284
945324	b4262
944744	b3229
944812	b0053
948902	b4381
947521	b3035
947818	b3319
945260	b0661
947437	b0413
944860	b0162
947727	b3205
946076	b1829
948311	b3802
947816	b3321
946412	b1907
947846	b3341
946305	b1808
947809	b3310
945552	b0946
947129	b2597
945614	b2619
944936	b1279
948673	b4160
947137	b3549
947800	b3308
946908	b2436
947795	b3303
947002	b2529
948587	b3804
947803	b3305
947684	b3168
947675	b3161
947682	b3169
948670	b4149
946484	b1971
945551	b0927
947168	b2687
945374	b0407
947854	b3236
947978	b3464
947214	b2745
945069	b0422
945893	b1305
945032	b2779
948062	b3544
948364	b3809
946166	b1649
948504	b4005
945011	b0054
945271	b0688
947388	b2907
948588	b3251
947793	b3296
945568	b0954
948823	b2342
945288	b0686
945221	b0529
947674	b3162
947813	b3315
946775	b2296
947814	b3314
948503	b4006
947432	b2938
945261	b0662
946999	b2528
947797	b3302
947178	b3401
947867	b3357
946185	b1680
947912	b3400
948874	b4401
946877	b2414
947000	b2537
944874	b0174
945853	b1335
945769	b1203
947257	b0489
945396	b0782
948006	b3496
946948	b2469
945858	b1272
946216	b1054
947390	b2905
948432	b3941
947968	b3463
947384	b2898
945933	b1385
946952	b2478
948335	b3847
947906	b3397
946141	b1763
947143	b3965
946033	b2748
945882	b1298
947775	b3279
945652	b1308
947794	b3295
948317	b3823
944988	b0356
948131	b3611
947314	b2837
2847706	b3406
947253	b0932
947487	b2801
948746	b4227
946954	b2477
947984	b3471
945620	b0414
947230	b2762
944786	b0095
948005	b3497
947929	b3421
945841	b1250
946000	b1434
945070	b0453
945323	b0720
946772	b2290
944805	b1094
948211	b3699
948224	b3714
947784	b3294
947801	b3307
945549	b0924
945343	b1646
947176	b2696
944856	b0150
948079	b3560
945209	b0589
945665	b1118
945411	b0793
945694	b0211
946809	b0190
949086	b0394
947792	b3297
945583	b2617
944850	b0145
944782	b1464
948213	b3662
946262	b0058
945082	b0437
945376	b0774
948519	b4022
946778	b2297
948544	b4043
945516	b0464
947925	b3414
948138	b3617
947296	b2620
946993	b2521
948710	b4187
947166	b2685
946222	b1719
947689	b3179
948749	b1674
945807	b1226
948942	b2707
946122	b0172
947254	b2781
948370	b3870
947726	b0121
947367	b2892
947056	b2584
948446	b3803
947362	b2894
946698	b2203
947053	b2572
948463	b3960
946544	b2023
949007	b0221
947594	b3081
945768	b1261
947447	b2961
948080	b3559
946471	b1956
946710	b2213
948435	b3938
947382	b2897
947530	b3050
948156	b3643
945651	b1101
946669	b2159
945378	b2183
945503	b0651
946554	b2029
945500	b0884
945657	b1089
947340	b1657
946106	b0484
945042	b0401
945673	b1116
945879	b1323
946064	b1507
948753	b4232
944779	b0060
947022	b2551
945646	b1083
945472	b1712
948180	b3673
947798	b3301
945289	b0677
947723	b3213
947478	b3003
947780	b3287
948917	b4393
945654	b4384
947445	b2947
946327	b1805
945648	b1082
947018	b2552
947081	b2599
945391	b1128
947542	b0418
945093	b2682
945055	b2313
945421	b0796
948483	b3984
948724	b4209
948692	b4179
945519	b1262
947755	b3806
948686	b4166
949097	b2341
947004	b2530
947170	b2699
946516	b2025
946521	b2024
945553	b0928
948067	b2662
946665	b1095
946706	b2202
948552	b4046
945941	b1384
946016	b0970
946515	b2026
948470	b3972
945670	b1117
948325	b3844
947538	b0592
946316	b1799
946926	b1064
948460	b3963
947724	b3212
947306	b2834
945514	b0903
948009	b3493
945295	b0683
945735	b1162
947065	b2578
948997	b0038
2847707	b4475
949045	b2154
946183	b1688
948287	b3772
948277	b3771
946552	b2022
945085	b0439
948926	b3833
944816	b0096
947266	b2795
945517	b0902
948406	b3910
947300	b2830
946012	b1449
945419	b2689
947239	b2764
947059	b2585
945764	b0882
946238	b1729
948404	b3912
947720	b3175
947394	b2903
947945	b3439
944999	b0950
947219	b2751
945282	b2684
947758	b3255
945103	b1597
948755	b4238
944811	b1661
948728	b4214
945862	b1274
948161	b3651
947167	b2686
947850	b3347
945350	b0751
945214	b0590
948987	b3831
948353	b3860
946147	b1611
948323	b3829
946177	b1667
947759	b3805
948139	b3616
946879	b2416
947590	b3172
948884	b4355
946897	b0430
945332	b0487
948413	b3915
946895	b2393
947414	b2926
948246	b3730
1450246	b4515
944857	b0156
948326	b3843
948565	b4064
948462	b3961
944953	b1656
948591	b4077
946367	b1850
946531	b2020
945837	b1241
2847741	b4378
946175	b1677
949101	b1923
948431	b3942
946538	b2016
948070	b3556
948734	b4219
947859	b3349
948559	b4058
946903	b0419
947515	b3032
947776	b3281
948260	b3752
948384	b3891
949042	b2155
945279	b2531
948773	b4255
947231	b2763
948662	b4146
948259	b3743
945281	b0674
948891	b4367
948522	b4019
946551	b2021
946394	b1883
948981	b0860
948434	b3939
946880	b2417
948433	b3940
948286	b3774
948163	b3648
946947	b2463
948455	b3958
944867	b2916
948910	b4383
947514	b0476
947540	b0606
948241	b3729
947527	b2777
946972	b0952
947493	b3011
946448	b1938
948456	b3957
945772	b1207
948517	b4015
947880	b3368
945880	b1324
946899	b2392
944748	b0008
948285	b3775
948464	b3959
946253	b1743
946549	b2019
948346	b3859
947308	b1671
945794	b1219
946234	b1732
947621	b3105
945413	b0794
947622	b3097
949064	b0039
948249	b3742
945198	b0004
946886	b2415
948915	b3834
947217	b2752
945863	b1278
945771	b1275
948610	b2532
946841	b2369
948844	b4317
945653	b0951
945803	b0002
947115	b2600
948114	b3603
946396	b1884
948825	b4298
947011	b2742
946202	b1297
945080	b0432
948573	b4071
947490	b3009
947498	b0003
945512	b0897
946164	b1650
947970	b3461
947941	b3431
948182	b3671
946400	b1887
946051	b3024
946401	b1888
945752	b1189
945096	b0459
946167	b1642
947972	b3469
947673	b3163
947974	b3470
945615	b0431
947404	b2910
944855	b0146
945073	b0428
945636	b1076
945567	b0953
947043	b0435
947932	b3429
946402	b1889
947210	b2741
948423	b3926
948512	b4014
947922	b3417
947934	b3426
947923	b3416
948857	b2976
947564	b1890
947942	b3430
945225	b0605
947940	b3432
948771	b4243
948104	b3588
945301	b3072
945813	b1075
947084	b2601

## Sheet: cmpds_name_map
Query	KEGG
Name	NA
N-(5-Aminopentyl)acetamide	NA
Puromycin	C01610
5-Hydroxymethyluracil	C03088
Thymidine 3',5'-cyclic monophosphate	C00364
3-{[3,5-di(trifluoromethyl)anilino]methylidene}pentane-2,4-dione	NA
5-(tert-butyl)-2-methyl-N-(5-methyl-3-isoxazolyl)-3-furamide	NA
Enrofloxacin	NA
2,3-dinor Prostaglandin E1	NA
gamma-Glutamylmethionine	NA
2'-Deoxyinosine	C05512
Lysops 22:5	NA
bicyclo[2.2.2]oct-2-en-1-yl 4-methylbenzene-1-sulfonate	NA
13,14-dihydro-15-keto-tetranor Prostaglandin E2	NA
2'-O-Methylguanosine	NA
P-Coumaroyl Agmatine	NA
Imidazoleacetic acid	C02835
2'-Deoxyuridine	C00526
Guanosine	C00387
N2-Methylguanosine	NA
Tetranor-12R-HETE	NA
2'-Deoxycytidine 5'-diphosphate (dCDP)	NA
17-AAG	NA
4-Chlorophenol	NA
O-7460	NA
Phosphoethanolamine	C00346
PE-Cer 12:1;2O/14:0;O	NA
trans-Aconitic acid	C02341
L-Ascorbate	C00072
gamma-Glutamylleucine	NA
LPG 15:0	NA
Ergocalciferol	C05441
cis-Aconitic acid	C00417
Tanespimycin	NA
D-Glucosamine	C00329
13-Hpotre(R)	NA
(R)-Prunasin	C00844
L-Homocystine	C01817
N-Acetylglucosamine 1-phosphate	NA
D-Ribulose 5-phosphate	C00199
N-acetyl-L-ornithine	C00437
N'-(4-chlorobenzoyl)-5-[4-(1,3-dithiolan-2-yl)phenoxy]-2-furohydrazide	NA
2'-Deoxyguanosine	C00330
2,5-Furandicarboxylic acid	C20450
DPK	NA
cholesteryl sulfate	C18043
Serotonin	C00780
RMH	NA
LPE 15:0	NA
Agmatine	C00179
Kinetin 9-riboside	NA
WLK	NA
LysoPC 10:0	NA
4-Hydroxy-L-Glutamic Acid	C05947
Deoxyinosine	C05512
D-Glucarate	C00818
Cholest-4-en-3-one	C00599
N4-Acetylcytidine	NA
(2R)-2-[(2R,5S)-5-[(2S)-2-hydroxybutyl]oxolan-2-yl]propanoic acid	NA
Gluconic acid	C00257
Malonic acid	C00383
L-Alanyl-L-proline	NA
(3R)-8-hydroxy-3-(4-methoxyphenyl)-3,4-dihydro-1H-2-benzopyran-1-one	NA
Valylproline	NA
NPK	NA
albiflorin	NA
acetyl phospahte	NA
DL-Tryptophan	C00525
N-Acetyl-Dl-glutamic acid	NA
N'-[4-(trifluoromethyl)benzoyl]-6-quinoxalinecarbohydrazide	NA
3-(2-Naphthyl)-D-Alanine	NA
1-Phenyl-3-methyl-5-pyrazolone	C13008
1-Methylguanine	C04152
Indole-3-acrylic acid	NA
Isoproterenol	C07056
10-Nitrolinoleate	C13800
N-Acetyl-Asp-Glu	NA
Nicotinate ribonucleoside	C05841
2-Phosphoglyceric acid	NA
Estradiol	C00951
Phenylacetylglutamine	C04148
trans-Cinnamic acid	C10438
Quinaldic acid	C06325
Inosine	C00294
Vasicinone	NA
Cadaverine	C01672
2-Furoic acid	C01546
Homosildenafil	C07259
N6-Isopentenyladenosine	NA
Pantetheine	C00831
2-Deoxyuridine	C00526
Ethyl chrysanthemumate	NA
L-serine	C00065
Mevalonic acid	C00418
L-5-Hydroxytryptophan	C00643
Nicotinuric Acid	C05380
Ocfentanil-d5	NA
Epinephrine bitartrate	C00788
5-(3-chloro-4-methylanilino)-1-methyl-1H-pyrazol-3-ol	NA
6-Hydroxymelatonin	C05643
Glycylproline	NA
3-Hydroxydecanoic acid	NA
2-[(3S)-1-(3,4-Difluorobenzyl)-3-pyrrolidinyl]-1,3-benzoxazole	NA
Androsterone	C00523
N-acetyl-D-glucosamine	C00140
3-[4-methyl-1-(2-methylpropanoyl)-3-oxocyclohexyl]butanoic acid	NA
Phenobarbital	C07434
L-Kynurenine	C00328
Prostaglandin E2	C00584
EPH	NA
N1-(2,6-dimethylphenyl)-4-aminobenzene-1-sulfonamide	NA
4-[2-(2-oxo-1-imidazolidinyl)ethyl]-1lambda~6~,4-thiazinane-1,1-dione	NA
5 methyl THF	NA
20-Carboxy-Leukotriene B4	C05950
N-Methyldioctylamine	NA
LPE 13:0	NA
L-Tyrosine	C00082
2-{2-oxo-2-[(2-oxo-3-azepanyl)amino]ethoxy}acetic acid	NA
cis-gondoic acid	C16526
Gallic acid	C01424
2-Arachidonyl Glycerol ether	NA
Prostaglandin A2	C05953
alpha-Ketoglutaric acid	C00026
10-Hydroxydecanoic acid	NA
N-(1-benzothiophen-3-ylmethyl)-N'-(cyclopropylmethyl)thiourea	NA
8,15-Dihete	NA
8-iso-15-keto Prostaglandin F2伪	NA
Xanthine	C00385
Metanephrine	C05588
D-Xylonic Acid	C00502
Alanyltyrosine	NA
Dihydrofolic acid	C00415
3-Indoleacrylic acid	NA
Lactobionic acid	NA
Monobutyl phthalate	NA
7,8-Dihydrofolate	C00415
Oleoyl-L-alpha-lysophosphatidic acid	NA
Ouabain	C01443
Azelaic acid	C08261
Histamine	C00388
Lactitol	NA
Cystine	NA
4-(9H-fluoren-9-yl)pyridine	NA
Deoxyadenosine	C00559
Hexadecanedioic acid	C19615
4-Pyridoxic acid	C00847
Oxymatrine	NA
Prostaglandin D1	C06438
Xanthurenic Acid	C02470
17(S)-HpDHA	NA
Ne-(1-Carboxymethyl)-L-lysine	NA
Ascorbic acid	C00072
Triacanthine	NA
8-Aminooctanoic acid	NA
5-Hydroxytryptophan	C00643
4-Methylvaleric Acid	NA
Melatonin	C01598
Riboflavin	C00255
Traumatic acid	C16308
Gamma-Caprolactone	NA
Spermidine	C00315
Roquefortine C	C22165
L-Tryptophan	C00078
Vitamin B2	C00255
6-Keto-prostaglandin f1alpha	C05961
Methyl indole-3-acetate	NA
D-Fructose 6-phosphate	C00085
伪-Estradiol	C02537
Biotin	C00120
Prostaglandin A3	NA
Thymidine	C00214
10-Undecenoic acid	C13910
11-Ketoetiocholanolone	C14552
Folic acid	C00504
Phe-Phe	NA
D-Ribose	C00121
Genistein	C06563
违-Glutamylcysteine	NA
dTMP	C00364
DLK	NA
2-Hydroxyphenylalanine	NA
3-(3,4-dihydroxyphenyl)propanoic acid	C10447
2-Methylbutyroylcarnitine	NA
L-lysine	C00047
L-Asparagine	C00152
Quinoline-4-carboxylic acid	NA
12-oxo Phytodienoic Acid	NA
L-Carnitine	C00487
Alloxan	C07599
JWH 018 N-pentanoic acid metabolite	NA
2-(2-amino-3-methylbutanamido)-3-phenylpropanoic acid	NA
1-Palmitoylglycerol	NA
Avobenzone	NA
N-Acetyl-D-tryptophan	NA
5-Methylcytosine	C02376
ADBICA N-pentanoic acid metabolite	NA
Pyridoxine	C00314
FAHFA 16:0/18:2	NA
L-Ornithine	C00077
2-deoxyribose 5-phosphate	C00673
5-benzhydryl-1-(phenylsulfonyl)-1H-pyrazole	NA
L-Tyrosinemethylester	NA
alpha-D-Glucopyranosyl 2-O-(2-methylbutanoyl)-alpha-D-glucopyranoside	NA
o-Cresol	C01542
(6E)-7-(2H-1,3-benzodioxol-5-yl)-1-(piperidin-1-yl)hept-6-en-1-one	NA
4-[4-phenyl-3,6-dihydro-1(2H)-pyridinyl]butanoic acid hydrochloride	NA
N-Acetyl-D-alloisoleucine	NA
13(S)-HOTrE	NA
违-L-Glutamyl-L-glutamic acid	NA
Ofloxacin impurity E	NA
(卤)9-HpODE	NA
Hypoxanthine	C00262
4-Hydroxy-2-Oxoglutaric Acid	C01127
Neopterin	C05926
gamma-Glutamyltyrosine	NA
N-Acetyl-L-phenylalanine	C03519
N-Formylkynurenine	C02406
Acetyl-N-formyl-5-methoxykynurenamine	C05642
4-Hydroxybenzoic acid	C00156
Prostaglandin K2	NA
Corey Lactone Diol	NA
3-(benzoylamino)benzyl benzoate	NA
dUDP	C01346
Indole-3-acetic acid	C00954
Cholic acid	C00695
(卤)8-HEPE	NA
(+/-)11(12)-DiHET	NA
Citric acid	C00158
2,3-Dinor-8-epi-prostaglandin F2伪	NA
Porphobilinogen	C00931
2-Methoxyestrone	C05299
Phenylacetylglycine	C05598
Virginiamycin	C11269
Leucylproline	NA
trans-10-Heptadecenoic acid	NA
Cyclocytidine	NA
N1-morpholinocarbonyl-4-methylbenzene-1-sulfonamide	NA
(卤)12(13)-DiHOME	NA
6-chloro-2-methyl-4-[(2,3,4,5,6-pentamethylbenzyl)oxy]quinoline	NA
8,8'-dicarboxy-1,1'-binaphthalene	NA
Gibberellin A7	C11867
3-amino-2-phenyl-2H-pyrazolo[4,3-c]pyridine-4,6-diol	NA
D-Phenylalanine	C02265
Dibutyl sebacate	C05679
(5E)-7-methylidene-10-oxo-4-(propan-2-yl)undec-5-enoic acid	NA
3-hydroxy-1,5-diphenylpentan-1-one	NA
Estrone	C00468
Asp-Phe methyl ester	NA
4-Hydroxyisoleucine	NA
S-Sulfo-L-cysteine	C05824
5-Hydroxyindole	NA
N-Acetylanthranilic acid	C06332
L-beta-Imidazolelactic acid	NA
Royal jelly acid	NA
VLH	NA
Piceatannol	C05901
5-Hydroxyindole-3-acetic acid	C05635
(2S)-4-Oxo-2-phenyl-3,4-dihydro-2H-chromen-7-yl beta-D-glucopyranoside	NA
Dodecanedioic acid	C02678
7-Hydroxy-4-chromone	NA
6,7-dihydro-5H-dibenzo[d,f][1,3]diazepin-6-one	NA
TMK	NA
6尾-Oxycodol N-oxide	NA
8-iso-15-keto Prostaglandin E2	NA
N1-phenyl-3,3,3-trifluoro-2-(trifluoromethyl)propanamide	NA
4-Aminobenzoic acid	C00568
THC	C06972
8-Hydroxyquinoline	NA
Acetylcarnitine	C02571
3-Nitro-L-Tyrosine	NA
(卤)8(9)-DiHET	NA
Inosine-5'-monophosphate (IMP)	NA
2-Aminobenzenesulfonic acid	NA
5-amino-2-(dimethylamino)benzoic acid	NA
2-Isopropylmalate	C02504
Sulfoacetic acid	C14179
Adenylosuccinic acid	NA
2,6-Dihydroxypurine	C00385
Adenosine 3'5'-cyclic monophosphate	NA
LPC 10:0-SN1	NA
geranyl pp	NA
Guanosine-3',5'-cyclic monophosphate	NA
LPC 12:0	NA
LPC 10:0	NA
LPG 10:0	NA
Guanosine 5'-diphosphate (GDP)	NA
1,3-dimethyl-6-(trifluoromethyl)-1H-pyrazolo[3,4-b]pyridin-4-ol	NA
2-Thio-acetyl MAGE	NA
N-Acetylaspartic acid	C01042
1H-indol-3-yl(pyridin-2-yl)methanol	NA
2-phenyl[1,3]oxazolo[4,5-c]quinolin-4(5H)-one	NA
Thymidine 5'-diphosphate	C00363
2'-Deoxyguanosine 5'-monophosphate (dGMP)	NA
LPE 18:0	NA
2-(1H-benzimidazol-2-yl)-3-phenylacrylonitrile	NA
3-(2-(Phenylamino)oxazol-5-yl)benzonitrile	NA
Stanozolol	C07311
Uridine 5'-diphosphogalactose	C00052
LPC 18:0	NA
LPE 14:1	NA
NAD+	C00003
Indirubin	NA
3-(2-naphthyl)-5-(trifluoromethyl)-1H-pyrazole	NA
Guanosine monophosphate	C00144
PC O-12:0	NA
Norbutorphanol	NA
LPE 18:1	NA
1,4-dihydroxyheptadec-16-en-2-yl acetate	NA
LPE 12:0	NA
LPE 10:0	NA
5,7-dimethyl-2-phenylpyrazolo[1,5-a]pyrimidine	NA
2'-Deoxyuridine-5-monophosphate	NA
5-Methoxyindole-3-Carbaldehyde	NA
LPE 16:3	NA
Cytidine-5'-monophosphate	C00055
LPE 18:2	NA
Milbemycin A3 oxime	NA
Guanosine triphosphate (GTP)	NA
Guanosine monophosphate (GMP)	NA
LPE 18:3	NA
cAMP	C00575
3'-Adenosine monophosphate (3'-AMP)	NA
Pyridoxamine 5-phosphate	C00647
16-Hydroxyhexadecanoic acid	C18218
Uridine monophosphate (UMP)	NA
Adenosine 5'-monophosphate	C00020
Glycerophospho-N-palmitoyl ethanolamine	NA
cGMP	C00942
Monolaurin	NA
MJN110	NA
LPE 16:0	NA
LPE 16:1	NA
3-(4-hydroxy-3-methoxyphenyl)propanoic acid	NA
Tretinoin	C00777
N8-Acetylspermidine	C01029
LPG 14:1	NA
Thymidine 5'-monophosphate	C00364
Adenosine diphosphate (ADP)	NA
LPS 18:0	NA
LPE 17:1	NA
Guanine	C00242
Prostaglandin E1	C04741
TG 18:0_18:1_18:1	NA
LPG 12:0	NA
Debromohymenialdisine	NA
Uracil	C00106
Ergosterol peroxide	NA
LPE 14:0	NA
(R)-3-Hydroxy myristic acid	NA
NKK	NA
LPC 16:0-SN1	NA
8-Bromoguanosine	NA
2,3-dihydroxypropyl 12-methyltridecanoate	NA
LPE 16:2	NA
2-Keto-4-methylthiobutyric acid	C01180
4-Amino-5-imidazolecarboxamide	C04051
5'-Adenylic acid	C00020
Uridine 5'-diphosphate (UDP)	NA
LPC 14:1-SN1	NA
N1-[6-(2-fluorophenoxy)-3-pyridyl]-2-methylacrylamide	NA
UMP	C00105
FNK	NA
YLK	NA
EMH	NA
Adenosine diphosphate ribose	C00301
L-Glutathione (reduced)	NA
2-[amino(3-chloroanilino)methylene]malononitrile	NA
1-[3,5-di(trifluoromethyl)phenyl]-4-ethyl-4-methylpiperidine-2,6-dione	NA
Mupirocin	C11758
3-Oxo-7alpha,12alpha-hydroxy-5beta-cholanoic acid	NA
YLH	NA
UDP-N-acetylglucosamine	C00043
LPC 14:1	NA
Lipoic acid	C16241
Stiripentol	NA
7-methoxy-1-methyl-3H,4H,9H-pyrido[3,4-b]indole	NA
Capsaicin	C06866
Syringic acid	C10833
Cytidine 5'-Monophosphate-N-Acetylneuraminic Acid	C00128
Choline	C00114
Prolylleucine	NA
D-Homocysteine	NA
APK	NA
LPC 16:0	NA
4-Methyl-2-Oxopentanoic Acid	C00233
Tyr-Tyr	NA
Stearamide	C13846
LPC 14:0-SN1	NA
Pyridoxal 5'-phosphate	C00018
TLK	NA
2-Hydroxymyristic acid	NA
LPC O-9:0	NA
5-Aminosalicylic Acid	NA
4-oxo-4,5,6,7-tetrahydrobenzo[b]furan-3-carboxylic acid	NA
Chenodeoxycholic acid-3-beta-D-glucuronide	NA
Cytosine	C00380
4'-Methoxyflavone	NA
2-Benzyl-5-[(3S)-1-isopropyl-3-pyrrolidinyl]-1,3,4-oxadiazole	NA
(-)-Erythromycin	NA
SLK	NA
2-Benzyl-5-[(3S)-1-cyclobutyl-3-pyrrolidinyl]-1,3,4-oxadiazole	NA
TLH	NA
Adenine	C00147
Desoxycortone	C03205
lithocholic acid 3-sulfate	NA
WKK	NA
Tauroursodeoxycholic acid	NA
5-[(dimethylamino)methylidene]-3-phenyl-1,3-thiazolane-2,4-dione	NA
N6-Succinyl Adenosine	NA
4-benzyl-N-(4-fluorophenyl)tetrahydro-1(2H)-pyrazinecarboxamide	NA
Dipropylene glycol dimethyl ether	NA
7-Ketolithocholic acid	NA
4-phenyl-2-[(3-pyridylamino)methylidene]cyclohexane-1,3-dione	NA
D-glutamine	C00819
LPC 8:0-SN1	NA
VPH	NA
5-Hydroxytryptophol	NA
Trenbolone acetate	NA
LPC 16:1	NA
(3S,9aS)-3-benzyl-octahydro-1H-pyrido[1,2-a]pyrazin-1-one	NA
Acetylcysteine	C06809
Phenylglyoxylic acid	C02137
EPK	NA
3-(dimethylamino)-1-(5-methyl-3-phenyl-4-isoxazolyl)-2-propen-1-one	NA
4-methylpyridine-3-sulfonic acid	NA
Oleoyl-L-伪-lysophosphatidic acid	NA
Propionyl-L-carnitine	C03017
L-Leucyl-L-Alanine	NA
L-Cysteine-glutathione gisulfide	NA
Natamycin	C08073
Dl-3,4-Dihydroxymandelic Acid	NA
2-phenyl-4H-furo[2,3-h]chromen-4-one	NA
H-Gly-Pro-OH	NA

## Sheet: Entriz_symbol
gene_cor	GeneID
ybhH	945375
adhB	NA
ybhI	945377
nupX	946655
dnaJ	944753
paaF	946011
yhaI	947612
gspG	947827
ndhI	NA
cusC	946288
tonB	945843
ynbA	945973
gspH	947834
atoB	946727
wzb	946564
fadK	946213
pgaC	945606
gspE	947823
fliE	946446
kbaY	947644
fdnG	946035
gspI	947833
pilQ	NA
atoD	947525
wcaJ	946583
fdnH	948794
ynbC	945970
glxR	945146
sad	947440
gspD	947822
yhcH	NA
atoE	946721
gspF	947829
mngR	945371
gspJ	947832
argO	947418
glxK	945129
ssuA	945560
phoA	945041
mhpC	944954
gspA	947825
cadC	948653
ycaD	945515
groS	948655
argD	947864
ynbD	945985
ccmH	946623
abgT	945912
siaM	NA
mdtI	947333
fliR	946464
gspK	947831
rluC	945637
ynfM	946138
yddA	945945
dsbE	NA
hcaR	947000
mdtJ	946139
kch	945841
garR	947631
rstA	946199
mipA	946301
mglA	949036
epsM	NA
folK	948792
cusB	945189
abgA	945742
mltF	947028
allB	945134
zapD	944873
ibpA	948200
truC	947242
ompW	945128
bioD1	NA
yehL	946656
hscC	945218
flgB	945678
yjdF	948634
tnpR	NA
astD	946260
bioC	945388
htpG	945099
kdpC	947508
dgcC	945037
fliI	946457
fecB	946838
dnaK	944750
nrfG	948592
ugd	946571
fliP	946462
nth	947122
groL	948665
ccmF	948783
napF	946813
cnoX	947119
astE	946256
rsxD	946134
caiT	944765
apbE	NA
thiE	948491
rpsT	944759
csgF	945622
ihfB	945533
hyaC	945581
ygbN	947208
rsxE	947509
ccmE	946697
acpS	947037
lipB	945217
rsxC	946137
pppA	947467
ydhC	NA
yedA	946461
arnC	945275
udk	946597
yafP	944912
phoP	945697
nadA	945351
ccmB	946692
eptA	948629
ppsA	946209
pabC	946647
yiaD	948075
folB	947544
lysA	947313
csgD	949119
ygjK	947596
fliK	946449
rsmF	946348
grxA	945479
selB	948103
torR	946182
kdpD	946744
rsxG	946158
glsA2	NA
carA	949025
ilvI	948793
fumB	948642
kdpE	945302
ypjD	947098
dnaG	947570
ybdG	946243
pdeG	945738
nadB	947049
yhbO	947666
ilvH	947267
hyaA	945579
rplT	945152
pdeR	945868
flgJ	947456
yajR	945058
flhA	946390
prmB	946805
dusC	945458
yiaW	948105
cusA	945191
astB	946259
rlmF	944938
bioF	945384
ndk	945611
yfhL	947031
tilS	944889
dbpA	947153
flgC	946687
phnC	948623
sapC	945266
ccmD	946709
puuB	945072
fliH	946456
potH	945475
hcr	947660
menA	948418
btsT	948914
nhaB	944822
rsxA	946148
atoA	946719
bioB	945370
hexR	NA
ccmA	946714
selU	947063
mdtL	948219
dacB	947693
ubiX	949033
azoR	947569
ybgC	948907
gdhA	946802
aroA	945528
torT	946289
hslU	948430
trpE	945846
moaE	945399
yggR	947430
potA	946323
yihG	948350
aroH	946229
ynaI	945898
pntB	946144
phoQ	946326
metAS	NA
carB	944775
fliN	946423
sprT	NA
cusR	945003
ccmC	946703
psuG	946699
crcB	945798
degS	947865
hslV	948429
torC	946252
xthA	946254
yqcC	946027
flhB	946391
yccX	945304
cmoA	946380
infC	946225
slyX	947849
sppA	946281
rpmI	946349
yccF	945594
mutT	944824
plsY	947561
phoR	945044
dam	947893
fliM	946442
hypF	944963
aaaT	NA
cntO	NA
yabJ	NA
ung	947067
tolR	945328
mlaA	945582
purB	945695
yadV	944859
alsT	NA
torS	945595
menH	946736
rlmL	945564
yjjW	948905
arnB	947375
ydcV	945903
dacA	945222
lpxH	949053
yahB	945278
uraA	946978
recO	947038
ompN	946313
elaA	946750
barA	947255
nrfA	948571
aroC	946814
ysnE	NA
ybeM	4056041
ppsR	946207
trxB	949054
minD	945741
rnk	947546
rpmH	948216
nudL	946330
arnT	947297
grpE	947097
gpsA	948125
pyrD	945556
potF	945480
yjiG	948854
ycgL	946226
thiI	945067
rstB	948870
ypdF	946853
lon	945085
bfd	947836
nlpE	946782
rlmN	946249
cmoB	946387
fabD	945766
fklB	948726
mrcA	947907
dppB	948063
yciH	947058
pntA	946628
cysS	946969
yciK	945838
macA	947322
coaA	948479
hybF	948004
pncC	947169
sdhB	945300
proC	945034
pabB	946337
dnaE	944877
rssB	945855
prmC	945779
fis	947697
alr	948564
hflX	948688
degQ	947812
cobS	946520
purA	948695
cmk	945535
tolA	946625
tusC	947853
astA	946261
thiS	2847702
mltG	945660
hypE	947182
dmlR	946316
tsaD	947578
rimI	948894
stpA	947130
tsx	946242
minE	945740
sbcC	949076
phoB	945046
tsaE	948684
selA	948124
mobA	948349
fdhF	948584
pdxH	946806
putA	945600
purN	946973
plsC	947496
tolQ	948900
sapD	946203
coaE	949060
mutM	946765
hflD	945693
holA	947573
clpB	947077
uup	945566
modB	945361
pspC	945499
yecM	946415
arfA	1450289
yciV	NA
secA	944821
pbpC	947152
fliG	946451
recR	945100
rfbB	945276
thiC	948492
ygjP	947650
ftsI	944799
rhtB	948316
dadA	945752
srlR	948942
rcdA	945473
yjeH	948656
tsaB	946304
recF	948209
dauA	945770
rcnA	949078
syd	947271
dapB	944762
sapF	945335
btuD	945751
cyaY	947754
tesB	945074
yliI	945467
cobT	946517
thiH	948494
recN	947105
fdhD	948393
gdx	948671
prfA	949002
pyrF	947121
hscB	946995
ibaG	947958
lpxM	945143
folE	949040
torA	946267
rlmC	947260
rhlB	948290
menD	946720
prfB	947369
rhaS	948397
rsxB	946146
hypB	947194
pepE	948520
folP	947691
ligA	946885
lnt	946201
pyrG	946116
yaaA	944749
adk	945097
uvrY	946424
puuR	945886
fliS	946429
napH	945984
ycaO	945509
hemW	947446
ruvA	946369
pspB	945893
kefC	944773
trkA	947788
yhbU	NA
ruvB	946371
ppiD	946056
anmK	946810
tusE	945023
rdgB	947429
lpoA	947663
moaC	945397
ygcS	947238
flgI	947534
rsmG	948250
ubiI	947389
guaB	946985
rlmA	946340
rsd	948496
mdtH	946920
yjjP	948812
minC	945744
pdhR	944827
rimO	945465
smrA	945953
msbA	945530
phnE	38094977
focA	945513
qseB	945369
yeeD	NA
tqsA	946142
mnmA	945690
rarA	945505
yceD	945650
feoB	947919
ydcO	947247
sstT	947605
yhgF	947911
yeiR	946701
wzxE	948294
cpoB	947227
rlmD	947243
ribC	945848
marR	945825
yebT	NA
thiG	948493
rnd	946328
hupB	949095
rne	945641
rna	949065
ttcA	948967
kdpA	946045
ptrB	946358
lysC	948531
iaaA	945456
moaD	945398
ygdG	947256
aat	945490
caiD	948995
sbcB	946529
cobU	946519
qseC	947174
mscS	947416
dusB	947707
gluQ	944846
pstC	948238
yeeN	946493
purT	946368
prc	946096
rho	948297
recX	947172
accC	947761
pepB	948766
yceF	945631
moaA	945392
rpsR	948721
prs	945772
sucD	945314
atoS	949011
pabA	947873
flgF	945639
rpsU	947577
kbaZ	947637
msrQ	946483
rpsP	947103
ispG	946991
xseA	946988
hflC	948697
yfeX	946913
thpR	944848
secD	949133
fkpB	944807
atpB	948252
lplT	947317
sucC	945312
mepS	946686
metC	946240
sucA	945303
rpsA	945536
hpt	946624
rfaH	948327
modE	945366
arfB	946046
yfiC	947047
dnaB	948555
ybhR	945403
murJ	945487
yibL	948115
add	945851
tolB	945429
trmH	948161
yejK	946690
flgH	946996
yfhM	947302
acrB	945108
pth	945765
queF	947270
ettA	948909
csgG	945619
hemG	948331
yceJ	945628
der	946983
coaBC	NA
pdxA	944919
purF	946794
ygiF	947554
intS	946821
nadE	946946
mutH	947299
suhB	947285
rpe	947896
ftsL	944803
rimL	945998
nagZ	945671
cydD	949052
diaA	947661
lipA	945227
mnmE	948222
pyrB	948767
ribE	946453
acpH	949132
prfC	948897
glnE	947552
thiL	947387
fdnI	946038
zipA	946869
actP	948575
mnmC	946800
ruvC	946378
hybC	945182
sulA	947335
metG	946643
gshA	944881
dmsA	945508
rsmD	947977
yejM	NA
btuE	945915
btsS	949027
glnD	944863
rlmI	946691
ddlA	945313
tusD	947852
rnc	947033
rlhA	945993
tpiA	948409
rplU	949057
rnt	946159
trmB	947448
bamB	946982
kdsA	945785
ppx	946970
tatC	948328
rffH	948299
ybhK	945390
glpG	947936
pgsA	945791
yedI	946465
parC	947499
gloB	944902
ispH	944777
dlsT	NA
lpxD	944882
rsmI	947664
glpE	947935
tadA	947027
amiB	948683
upp	946979
argS	946452
aaeA	947748
hflK	948698
fldA	945293
phrB	NA
corC	NA
rpiA	947407
rpsO	947686
secB	948123
zwf	946370
hypD	947189
ydjZ	946269
gcvA	947278
cydB	945347
leuD	945642
ftsW	946322
ubiA	948540
miaA	948690
ndhS	NA
ispE	945774
leuB	944798
ribB	947526
rpmE	948425
ydjA	945964
btuC	945877
dinF	948554
clpX	945083
dapD	944862
serC	945527
ycfH	945656
sixA	946815
pnp	947672
sdaA	946331
napG	945544
yqgF	947439
selO	946219
atpE	948253
acs	948572
rplS	947096
argR	947861
acnA	946724
rpoC	948487
ribF	949129
gabD	948060
rbfA	947685
ybeZ	948044
dinB	944922
hcp	946592
yycB	NA
murD	944818
cca	947553
murI	948467
trpGD	NA
panF	947752
rpmC	947807
rplJ	948490
norR	947186
envZ	947272
rpoN	947714
ftsQ	944823
hxpB	945632
ispA	945064
fadB	948336
damX	947930
rpsS	947811
metR	948310
hisP	946789
rsmC	948892
hemB	945017
cobB	945687
uvrC	947203
typA	NA
serA	945258
aceE	944834
purK	945153
ftsX	947969
yeaD	946572
sdhC	945316
coaD	947386
ompR	947913
mpl	948752
hfq	948689
rplK	948484
panC	944958
nsrR	948693
yqjG	947615
chaA	945790
yjjG	948899
mltC	945428
proQ	948950
proB	946425
panB	944839
selD	946768
ppc	948457
zapB	948420
hpf	947718
rplB	947820
atpF	948247
bfr	947839
rraA	948419
cpxA	948405
argA	947289
tig	945081
nudF	947519
ftsN	948428
pyrH	944989
guaA	947334
dsbC	947363
edd	946362
ubiB	948322
rfbC	947482
ffh	947102
polA	948356
epd	947413
rimP	947680
dnaA	948217
rplR	947804
bamA	944870
yidC	948214
tsaC	947783
rlmG	947589
mtfA	946489
rep	948292
secY	947799
tesA	945127
menB	946747
yedF	946909
fpr	948414
rplC	947817
ggt	947947
ftsA	944778
yadG	944833
gyrA	946614
ssb	948570
fmt	947779
rplW	947819
eco	946700
menC	946734
gmhB	944879
rsgA	948674
pgi	948535
ptsN	947721
avtA	948087
nrdB	946732
gcvH	947393
rsfS	945237
gor	948014
can	944832
dedD	944971
mnaT	946010
ppk	946971
bamD	947086
ycdZ	945617
smg	947781
lptG	945324
sspA	944744
surA	944812
deoC	948902
tolC	947521
rplD	947818
miaB	945260
nrdR	947437
cdaR	944860
rapZ	947727
lpdA	NA
htpX	946076
acuI	NA
hemY	948311
rpsJ	947816
tyrP	946412
rpsG	947846
yoaA	946305
rplN	947809
zapC	945552
raiA	947129
ratA	945614
lapA	944936
psd	948673
tag	947137
rplE	947800
hemF	946908
rpsE	947795
iscU	947002
hemD	948587
rplF	947803
infB	947684
mtr	947675
nusA	947682
blc	948670
msrP	946484
gloC	945551
luxS	947168
yajC	945374
mdh	947854
ftsY	947978
truD	947214
xseB	945069
pspB	945893
eno	945032
dppA	948062
dapF	948364
nemR	946166
purD	948504
lptD	945011
pgm	945271
ubiH	947388
mreB	948588
rpsD	947793
fabA	945568
mutS2	NA
fadI	948823
ybfF	945288
folD	945221
deaD	947674
rplV	947813
ackA	946775
rpsC	947814
purH	948503
speA	947432
ubiF	945261
iscA	946999
rpmD	947797
hslO	947178
crp	947867
sufS	946185
hslR	947912
arcA	948874
cysK	946877
hcaR	947000
ispU	944874
ogt	945853
ychF	945769
qmcA	947257
moaB	945396
dtpB	948006
ybiS	NA
narQ	946948
sohB	945858
lpxL	946216
gcvT	947390
metF	948432
ftsE	947968
ygfZ	947384
feaB	945933
dapA	946952
pepQ	948335
nudE	947906
topB	946141
trmA	947143
apbC	NA
ftsB	946033
puuD	945882
cysL	NA
ycbB	NA
yrdA	947775
pspE	945652
rpoA	947794
rhtC	948317
frmA	944988
yibN	948131
galR	947314
greB	2847706
pepN	947253
fucP	947487
ytfQ	948746
bamC	946954
yhhQ	947984
ribD	945620
cysH	947230
ftsZ	944786
rsmJ	948005
rtcB	947929
kch	945841
sutR	946000
ybaY	945070
gltA	945323
alaA	946772
acpP	944805
gyrB	948211
adeP	948224
rplQ	947784
rpsN	947801
mukB	945549
sodC	945343
csrA	947176
fhuA	944856
glyQ	948079
fepG	945209
lolE	945665
ybhS	945411
mltD	945694
yaeQ	946809
mak	949086
rpsK	947792
bamE	945583
dksA	944850
yddE	944782
nepI	948213
rluA	946262
clpP	945082
bioA	945376
rluF	948519
pta	946778
lexA	948544
acrR	945516
nfuA	947925
kbl	948138
smpB	947296
sseA	946993
aidB	948710
emrA	947166
thrS	946222
rlmE	947689
ribZ	NA
ydhY	948749
narJ	945807
srlR	948942
frr	946122
mazG	947254
glnA	948370
gltC	NA
speE	947726
recJ	947367
patZ	947056
hemX	948446
xerD	947362
napB	946698
ltrA	NA
rseA	947053
argH	948463
hisH	946544
fadE	949007
fadH	947594
trpB	945768
mutY	947447
glyS	948080
dgcQ	946471
ada	946710
metJ	948435
sdhE	947382
yqiJ	947530
rph	948156
ptsG	945651
nfo	946669
rsuA	945378
rihA	945503
gnd	946554
infA	945500
rpmF	945657
ydhP	947340
copA	946106
brnQ	945042
lolC	945673
tyrR	945879
hipA	946064
fbp	948753
polB	944779
glyA	947022
flgL	945646
ihfA	945472
emrD	948180
rplO	947798
nagA	945289
gltD	947723
yghA	947478
def	947780
trpR	948917
deoD	945654
gshB	947445
fadD	946327
flgK	945648
hmp	947018
pheA	947081
roxA	945391
pgpA	947542
ygaZ	945093
cvpA	945055
cecR	945421
rplA	948483
ytfE	948724
rnr	948692
trpC	945519
cyaA	947755
queG	948686
fadJ	949097
iscS	947004
recA	947170
hisF	946516
hisA	946521
aspC	945553
gabT	948067
fabF	946665
napC	946706
zur	948552
feaR	945941
dauR	NA
yccA	946016
hisI	946515
murB	948470
lolD	945670
fre	948325
fepB	947538
dmlR	946316
grxB	946926
fabR	948460
gltB	947724
tas	947306
pflB	945514
pitA	948009
fur	945295
bluR	945735
eamB	947065
caiB	948997
rtcA	2847707
yeiG	949045
ydiK	946183
ilvA	948287
ilvD	948277
hisB	946552
lon	945085
ubiE	948926
lpxC	944816
ppnN	947266
pflA	945517
yiiM	948406
rppH	947300
curA	946012
yqaA	945419
cysJ	947239
pssA	947059
clpA	945764
tcyP	946238
cpxR	948404
secG	947720
gcvP	947394
yhhW	947945
pqiA	944999
cysN	947219
mprA	945282
accB	947758
asr	945103
nrdD	948755
cfa	944811
cysQ	948728
topA	945862
trmH	948161
emrB	947167
fkpA	947850
pnuC	945350
fepD	945214
udp	948987
dsbA	948353
fumC	946147
metE	948323
ydhR	946177
hemC	947759
tdh	948139
ptsI	946879
argG	947590
tsr	948884
ygfA	NA
cyoC	946897
cueR	945332
fieF	948413
nupC	946895
pgk	947414
glmU	948246
cydX	1450246
erpA	944857
ubiD	948326
ghxP	948565
oxyR	948462
sodB	944953
gltP	948591
eda	946367
hisD	946531
adhE	945837
yjjV	2847741
lpp	946175
fliC	949101
katG	948431
yecS	NA
yeeZ	946538
cspA	948070
msrA	948734
slyD	947859
uvrA	948559
yajO	946903
cpdA	947515
aroE	947776
rbsK	948260
fdhE	948384
cirA	949042
iscR	945279
rraB	948773
cysI	947231
epmB	948662
asnC	948259
asnB	945281
fhuF	948891
metH	948522
hisC	946551
cheB	946394
artJ	948981
metB	948434
crr	946880
metL	948433
ilvC	948286
gmk	948163
maeB	946947
argC	948455
argP	944867
deoB	948910
aes	947514
ahpF	947540
glmS	948241
queE	947527
pckA	NA
pqiC	946972
yqhD	947493
fliF	946448
argE	948456
prs	945772
aceA	948517
cysG	947880
tpx	945880
mntH	946899
talB	944748
ppiC	948285
argB	948464
spy	946253
hisG	946549
srkA	948346
ydhX	947308
chrR	NA
ychN	945794
katE	946234
yhaJ	947621
ybhF	945413
yqjC	947622
caiA	949064
mioC	948249
thrC	945198
ptsH	946886
ubiJ	948915
cysD	947217
pgpB	945863
cysB	945771
trmJ	948610
evgA	946841
fimD	948844
pqiB	945653
thrA	945803
tyrA	947115
lldP	948114
cheR	946396
yjhH	948825
nlpD	947011
puuA	946202
cyoA	945080
nrfB	948573
yghB	947490
thrB	947498
ycaC	945512
nemA	946164
rpoH	947970
glgX	947941
ilvB	948182
cheW	946400
ygiW	946051
cheA	946401
dadA	945752
maa	945096
slyA	946167
zntA	947972
nlpI	947673
tusA	947974
cyoB	945615
zapA	947404
sfsA	944855
cyoE	945073
flgE	945636
rmf	945567
bolA	947043
glgA	947932
motB	946402
rpoS	947210
glpK	948423
aceB	948512
malP	947922
glpD	947934
malQ	947923
glcB	948857
motA	947564
glgC	947942
ahpC	945225
glgB	947940
ridA	948771
aldB	948104
aer	945301
flgD	945813
aroF	947084
