# Supplementary material for: Multi-Omics Integrative Analysis to Reveal the Impacts of Shewanella algae on the Development and Lifespan of Marine Nematode Litoditis marina
Source: Int J Mol Sci. 2024 Aug 22;25(16):9111. doi: 10.3390/ijms25169111 (PMC11354469; doi:10.3390/ijms25169111)
Supplement: Supplementary file 1 [file ijms-25-09111-s001.zip › Table S18.xlsx]

## Sheet: stitch_interactions
#node1	node2	color	node1_string_internal_id	node2_string_internal_id	node1_external_id	node2_external_id	neighborhood_on_chromosome	gene_fusion	phylogenetic_cooccurrence	homology	coexpression	experimentally_determined_interaction	database_annotated	automated_textmining	prediction	combined_score
accC	accB	grey	6883859	6883858	511145.b3256	511145.b3255	0.922	0	0.766	0	0.972	0.999	0.954	0.933	0	0.999
purH	purB	grey	6884537	6881922	511145.b4006	511145.b1131	0.652	0	0.161	0	0.909	0	0.986	0.318	0	0.999
metL	thrA	grey	6884481	6880886	511145.b3940	511145.b0002	0.672	0	0.777	0.717	0.992	0.985	0.8	0.856	0	0.999
sucD	sdhC	grey	6881537	6881530	511145.b0729	511145.b0721	0.465	0	0	0	0.822	0	0.985	0.88	0	0.999
argH	argG	grey	6884500	6883780	511145.b3960	511145.b3172	0.652	0	0.518	0	0.999	0	0.986	0.954	0	0.999
adhE	pflB	grey	6882019	6881703	511145.b1241	511145.b0903	0.247	0	0.381	0	0.872	0	0.9	0.876	0	0.999
atoB	atoA	grey	6882926	6882924	511145.b2224	511145.b2222	0.909	0	0.173	0	0.199	0	0.97	0.854	0	0.999
argB	argC	grey	6884499	6884498	511145.b3959	511145.b3958	0.945	0.798	0.778	0	0.99	0	0.9	0.267	0	0.999
torA	torC	grey	6881796	6881795	511145.b0997	511145.b0996	0.895	0	0.757	0	0.262	0.916	0.9	0.968	0	0.999
pyrB	carB	grey	6884759	6880915	511145.b4245	511145.b0033	0.652	0.773	0.251	0	0.984	0.554	0.9	0.333	0	0.999
sucD	sdhB	grey	6881537	6881533	511145.b0729	511145.b0724	0.531	0	0.302	0	0.981	0	0.986	0.854	0	0.999
carB	carA	grey	6880915	6880914	511145.b0033	511145.b0032	0.91	0.899	0.778	0	0.999	0.999	0.9	0.374	0	0.999
dapD	dapB	grey	6881042	6880913	511145.b0166	511145.b0031	0.652	0	0.327	0	0.651	0	0.9	0.93	0	0.999
purH	purN	grey	6884537	6883185	511145.b4006	511145.b2500	0.652	0.885	0.748	0	0.996	0	0.9	0.927	0	0.999
argG	argA	grey	6883780	6883468	511145.b3172	511145.b2818	0.672	0	0	0	0.998	0	0.8	0.859	0	0.999
argB	argG	grey	6884499	6883780	511145.b3959	511145.b3172	0.652	0	0	0	0.999	0	0	0.922	0	0.999
gabT	gabD	grey	6883324	6883323	511145.b2662	511145.b2661	0.861	0	0.164	0	0.963	0.24	0.9	0.427	0	0.999
sucD	sucC	grey	6881537	6881536	511145.b0729	511145.b0728	0.947	0.761	0.778	0	0.999	0.999	0.985	0.992	0	0.999
argB	argD	grey	6884499	6883952	511145.b3959	511145.b3359	0.652	0.264	0.774	0	0.886	0	0	0.904	0	0.999
pyrB	carA	grey	6884759	6880914	511145.b4245	511145.b0032	0.652	0.771	0.254	0	0.998	0.535	0.9	0.886	0	0.999
ilvH	ilvI	grey	6880958	6880957	511145.b0078	511145.b0077	0.948	0	0.777	0	0.238	0.799	0.9	0.946	0	0.999
fadJ	atoB	grey	6883038	6882926	511145.b2341	511145.b2224	0.672	0.029	0.153	0	0.358	0.963	0.9	0.653	0	0.999
argC	argA	grey	6884498	6883468	511145.b3958	511145.b2818	0.672	0.002	0.682	0	0.992	0	0	0.305	0	0.999
argC	argD	grey	6884498	6883952	511145.b3958	511145.b3359	0.652	0	0.774	0	0.927	0	0.9	0.439	0	0.999
argH	argB	grey	6884500	6884499	511145.b3960	511145.b3959	0.874	0.219	0.539	0	0.987	0	0	0.957	0	0.999
dapA	dapB	grey	6883163	6880913	511145.b2478	511145.b0031	0.652	0	0.777	0	0.427	0	0.9	0.955	0	0.999
atoB	atoD	grey	6882926	6882923	511145.b2224	511145.b2221	0.909	0	0.195	0	0.394	0	0.97	0.816	0	0.999
selA	selD	grey	6884171	6882505	511145.b3591	511145.b1764	0.652	0	0.772	0	0	0	0.9	0.969	0	0.999
argH	argC	grey	6884500	6884498	511145.b3960	511145.b3958	0.863	0.107	0.457	0	0.984	0	0	0.344	0	0.999
cysD	cysN	grey	6883407	6883406	511145.b2752	511145.b2751	0.946	0	0.778	0	0.997	0.974	0.958	0.959	0	0.999
sdhB	sdhC	grey	6881533	6881530	511145.b0724	511145.b0721	0.929	0	0.702	0	0.999	0.999	0.986	0.972	0	0.999
glnA	gltB	grey	6884413	6883819	511145.b3870	511145.b3212	0.672	0	0	0	0.79	0	0.9	0.914	0	0.999
atoA	atoD	grey	6882924	6882923	511145.b2222	511145.b2221	0.928	0.899	0.778	0	0.261	0.99	0.933	0.934	0	0.999
fadB	atoB	grey	6884395	6882926	511145.b3846	511145.b2224	0.672	0.039	0.158	0	0.358	0.963	0.9	0.728	0	0.999
purH	purF	grey	6884537	6883011	511145.b4006	511145.b2312	0.652	0	0.707	0	0.988	0.586	0	0.916	0	0.999
purN	purF	grey	6883185	6883011	511145.b2500	511145.b2312	0.652	0	0.711	0	0.963	0.158	0.727	0.929	0	0.999
leuB	leuD	grey	6880953	6880951	511145.b0073	511145.b0071	0.939	0	0.773	0	0.925	0.234	0.9	0.959	0	0.999
argC	argG	grey	6884498	6883780	511145.b3958	511145.b3172	0.652	0	0	0	0.999	0	0	0.457	0	0.999
sucC	sdhC	grey	6881536	6881530	511145.b0728	511145.b0721	0.467	0	0	0	0.768	0	0.982	0.906	0	0.999
sucC	sdhB	grey	6881536	6881533	511145.b0728	511145.b0724	0.532	0	0.249	0	0.956	0	0.984	0.863	0	0.999
serA	serC	grey	6883550	6881707	511145.b2913	511145.b0907	0.652	0	0	0	0.823	0	0.986	0.751	0	0.999
pta	ackA	grey	6882996	6882995	511145.b2297	511145.b2296	0.874	0	0.776	0	0.965	0	0.9	0.926	0	0.999
gltD	gltB	grey	6883820	6883819	511145.b3213	511145.b3212	0.941	0.6	0.766	0	0.989	0.632	0.9	0.949	0	0.999
argH	argA	grey	6884500	6883468	511145.b3960	511145.b2818	0.672	0	0	0	0.974	0	0	0.901	0	0.999
glyA	folD	grey	6883236	6881365	511145.b2551	511145.b0529	0.652	0	0.42	0	0.421	0.553	0.9	0.893	0	0.999
argB	argA	grey	6884499	6883468	511145.b3959	511145.b2818	0.294	0	0.749	0	0.972	0	0.9	0.857	0	0.999
gltB	gdhA	grey	6883819	6882502	511145.b3212	511145.b1761	0.19	0	0	0	0.615	0.985	0.9	0.913	0	0.999
lysC	lysine	green	6884551	-5962	511145.b4024	-1.CID000005962	0	0	0	0	0	0.93	0.9	0.937	0	0.999
aspC	ketoglutarate	green	6881728	-51	511145.b0928	-1.CID000000051	0	0	0	0	0	0.926	0.966	0.378	0	0.998
fumC	sdhB	grey	6882356	6881533	511145.b1611	511145.b0724	0.16	0	0	0	0.661	0.076	0.986	0.642	0	0.998
ilvB	leuB	grey	6884249	6880953	511145.b3671	511145.b0073	0.652	0	0.766	0	0.201	0	0.9	0.845	0	0.998
purH	glyA	grey	6884537	6883236	511145.b4006	511145.b2551	0	0	0	0	0.943	0	0.9	0.771	0	0.998
argD	argA	grey	6883952	6883468	511145.b3359	511145.b2818	0.672	0	0.551	0	0.912	0	0	0.878	0	0.998
ilvI	leuB	grey	6880957	6880953	511145.b0077	511145.b0073	0.652	0	0.763	0	0.163	0.59	0.9	0.431	0	0.998
fumC	sdhC	grey	6882356	6881530	511145.b1611	511145.b0721	0	0	0	0	0.637	0.073	0.986	0.678	0	0.998
metL	metB	grey	6884481	6884480	511145.b3940	511145.b3939	0.891	0	0	0	0.837	0.073	0.8	0.452	0	0.997
gltB	ketoglutarate	green	6883819	-51	511145.b3212	-1.CID000000051	0	0	0	0	0	0.966	0.9	0.286	0	0.997
dapF	lysA	grey	6884363	6883488	511145.b3809	511145.b2838	0.652	0	0.334	0	0	0	0.9	0.909	0	0.997
gcvT	glyA	grey	6883543	6883236	511145.b2905	511145.b2551	0.284	0.699	0.161	0	0.549	0.271	0.9	0.667	0	0.997
carA	ornithine	green	6880914	-6262	511145.b0032	-1.CID000006262	0	0	0	0	0	0.8	0.971	0.46	0	0.996
folate	dihydrofolate	red	-6037	-98792	-1.CID000006037	-1.CID000098792	0	0	0	0	0	0	0.9	0.97	0	0.996
argD	argG	grey	6883952	6883780	511145.b3359	511145.b3172	0.652	0	0	0	0.898	0	0	0.91	0	0.996
metH	metF	grey	6884546	6884482	511145.b4019	511145.b3941	0.672	0	0	0	0.816	0	0.9	0.447	0	0.996
lysA	dapA	grey	6883488	6883163	511145.b2838	511145.b2478	0.652	0.419	0.731	0	0.066	0	0	0.942	0	0.996
ilvH	leuB	grey	6880958	6880953	511145.b0078	511145.b0073	0.652	0	0.563	0	0.317	0.091	0.9	0.68	0	0.996
purH	purT	grey	6884537	6882590	511145.b4006	511145.b1849	0	0	0	0	0.92	0	0.9	0.513	0	0.995
purA	purB	grey	6884696	6881922	511145.b4177	511145.b1131	0.652	0	0.363	0	0.622	0	0.938	0.201	0	0.995
carB	ornithine	green	6880915	-6262	511145.b0033	-1.CID000006262	0	0	0	0	0	0.8	0.971	0.205	0	0.995
fadB	fadJ	grey	6884395	6883038	511145.b3846	511145.b2341	0.672	0	0.778	0.776	0.819	0	0.9	0.876	0	0.995
ilvB	ilvH	grey	6884249	6880958	511145.b3671	511145.b0078	0.65	0	0.684	0	0.078	0.574	0	0.883	0	0.994
purN	purT	grey	6883185	6882590	511145.b2500	511145.b1849	0	0	0	0	0.571	0	0.9	0.872	0	0.994
gdhA	ketoglutarate	green	6882502	-51	511145.b1761	-1.CID000000051	0	0	0	0	0	0.69	0.977	0.287	0	0.994
argH	argD	grey	6884500	6883952	511145.b3960	511145.b3359	0.652	0	0.498	0	0.805	0	0	0.836	0	0.993
metH	metE	grey	6884546	6884381	511145.b4019	511145.b3829	0.224	0	0	0	0	0	0.8	0.961	0	0.993
serA	ketoglutarate	green	6883550	-51	511145.b2913	-1.CID000000051	0	0	0	0	0	0.8	0.956	0.247	0	0.993
purF	carA	grey	6883011	6880914	511145.b2312	511145.b0032	0.298	0	0.291	0	0.7	0	0.9	0.6	0	0.992
leuB	3-isopropylmalate	green	6880953	-5462261	511145.b0073	-1.CID005462261	0	0	0	0	0	0.772	0.9	0.708	0	0.992
lysA	lysine	green	6883488	-5962	511145.b2838	-1.CID000005962	0	0	0	0	0	0.8	0.9	0.662	0	0.992
argE	argG	grey	6884497	6883780	511145.b3957	511145.b3172	0.298	0	0	0	0.894	0.101	0.9	0.066	0	0.992
lysA	dapB	grey	6883488	6880913	511145.b2838	511145.b0031	0.652	0	0.61	0	0	0	0	0.947	0	0.992
mdh	fumC	grey	6883842	6882356	511145.b3236	511145.b1611	0.246	0	0	0	0.224	0.248	0.977	0.238	0	0.991
fumB	maeB	grey	6884645	6883148	511145.b4122	511145.b2463	0.672	0.009	0	0	0	0	0.9	0.771	0	0.991
gltD	gdhA	grey	6883820	6882502	511145.b3213	511145.b1761	0.064	0	0	0	0.394	0.558	0.9	0.677	0	0.99
lysC	lysA	grey	6884551	6883488	511145.b4024	511145.b2838	0.36	0.873	0.177	0	0.141	0	0	0.853	0	0.99
asnB	asparagine	green	6881488	-6267	511145.b0674	-1.CID000006267	0	0	0	0	0	0	0.977	0.596	0	0.99
metF	metE	grey	6884482	6884381	511145.b3941	511145.b3829	0.652	0	0.457	0	0.939	0.098	0	0.24	0	0.99
purN	folD	grey	6883185	6881365	511145.b2500	511145.b0529	0.395	0	0.428	0	0.458	0	0.9	0.579	0	0.99
lysine	asparagine	red	-5962	-6267	-1.CID000005962	-1.CID000006267	0	0	0	0	0	0	0.9	0.897	0	0.989
argB	argE	grey	6884499	6884497	511145.b3959	511145.b3957	0.855	0	0.335	0	0.855	0	0	0.334	0	0.989
purF	purB	grey	6883011	6881922	511145.b2312	511145.b1131	0.652	0	0	0	0.918	0.565	0	0.275	0	0.989
dapA	lysine	green	6883163	-5962	511145.b2478	-1.CID000005962	0	0	0	0	0	0.8	0.9	0.454	0	0.988
fumB	sdhC	grey	6884645	6881530	511145.b4122	511145.b0721	0.672	0	0	0	0	0	0.9	0.664	0	0.988
gabT	ketoglutarate	green	6883324	-51	511145.b2662	-1.CID000000051	0	0	0	0	0	0.644	0.963	0.163	0	0.988
ppc	eno	grey	6884496	6883432	511145.b3956	511145.b2779	0	0	0	0	0	0	0.9	0.883	0	0.987
dapA	thrA	grey	6883163	6880886	511145.b2478	511145.b0002	0.664	0	0.342	0	0.098	0	0.9	0.46	0	0.987
dapF	dapB	grey	6884363	6880913	511145.b3809	511145.b0031	0.652	0	0.628	0	0	0	0	0.911	0	0.987
metF	metB	grey	6884482	6884480	511145.b3941	511145.b3939	0.582	0	0	0	0.934	0.242	0	0.436	0	0.986
maeB	ppsA	grey	6883148	6882445	511145.b2463	511145.b1702	0	0	0	0	0.141	0	0.9	0.852	0	0.986
lysine	ornithine	red	-5962	-6262	-1.CID000005962	-1.CID000006262	0	0	0	0	0	0	0.9	0.859	0	0.985
fumB	sdhB	grey	6884645	6881533	511145.b4122	511145.b0724	0.672	0	0	0	0.149	0	0.9	0.531	0	0.985
glnA	gdhA	grey	6884413	6882502	511145.b3870	511145.b1761	0	0	0	0	0.152	0	0.9	0.847	0	0.985
glyA	purN	grey	6883236	6883185	511145.b2551	511145.b2500	0.116	0	0.282	0	0.58	0	0.9	0.53	0	0.985
maeB	ackA	grey	6883148	6882995	511145.b2463	511145.b2296	0.65	0	0.171	0	0.397	0	0.9	0.274	0	0.984
argG	ornithine	green	6883780	-6262	511145.b3172	-1.CID000006262	0	0	0	0	0	0	0.977	0.284	0	0.983
glnA	gltD	grey	6884413	6883820	511145.b3870	511145.b3213	0.108	0	0	0	0.205	0	0.9	0.798	0	0.983
ilvB	leuD	grey	6884249	6880951	511145.b3671	511145.b0071	0.652	0	0.651	0	0.208	0	0	0.842	0	0.982
lysC	metL	grey	6884551	6884481	511145.b4024	511145.b3940	0.652	0	0.73	0.637	0.827	0.609	0	0.177	0	0.982
lysC	thrA	grey	6884551	6880886	511145.b4024	511145.b0002	0.652	0	0.761	0.706	0.845	0.609	0	0.177	0	0.982
argD	ornithine	green	6883952	-6262	511145.b3359	-1.CID000006262	0	0	0	0	0	0	0.968	0.461	0	0.982
metF	folD	grey	6884482	6881365	511145.b3941	511145.b0529	0.51	0	0	0	0	0	0.957	0.176	0	0.981
metL	dapA	grey	6884481	6883163	511145.b3940	511145.b2478	0.664	0	0	0	0.098	0	0.9	0.46	0	0.981
fumB	gltB	grey	6884645	6883819	511145.b4122	511145.b3212	0	0	0	0	0.937	0	0	0.717	0	0.981
purA	purH	grey	6884696	6884537	511145.b4177	511145.b4006	0.188	0	0.402	0	0.597	0	0.9	0.2	0	0.981
gltB	carA	grey	6883819	6880914	511145.b3212	511145.b0032	0.27	0	0	0	0.167	0	0.9	0.725	0	0.981
maeB	fumC	grey	6883148	6882356	511145.b2463	511145.b1611	0.403	0	0.166	0	0.106	0.073	0.9	0.629	0	0.981
dapA	dapD	grey	6883163	6881042	511145.b2478	511145.b0166	0.652	0	0.277	0	0.477	0	0	0.87	0	0.98
dapF	dapD	grey	6884363	6881042	511145.b3809	511145.b0166	0.652	0	0.265	0	0	0	0	0.931	0	0.98
lysA	dapD	grey	6883488	6881042	511145.b2838	511145.b0166	0.652	0	0.281	0	0	0	0	0.923	0	0.979
metF	glyA	grey	6884482	6883236	511145.b3941	511145.b2551	0	0	0	0	0	0	0.977	0.16	0	0.979
mdh	maeB	grey	6883842	6883148	511145.b3236	511145.b2463	0.257	0	0	0	0.423	0.241	0.9	0.454	0	0.979
glnA	carA	grey	6884413	6880914	511145.b3870	511145.b0032	0.108	0	0.235	0	0.488	0.074	0.9	0.486	0	0.979
fumB	mdh	grey	6884645	6883842	511145.b4122	511145.b3236	0.672	0	0	0	0.152	0	0.9	0.328	0	0.978
fmt	glyA	grey	6883881	6883236	511145.b3288	511145.b2551	0	0	0	0	0	0	0.9	0.793	0	0.978
argG	carA	grey	6883780	6880914	511145.b3172	511145.b0032	0.652	0	0	0	0.62	0	0	0.845	0	0.977
serC	ketoglutarate	green	6881707	-51	511145.b0907	-1.CID000000051	0	0	0	0	0	0	0.977	0	0	0.977
fadJ	paaF	grey	6883038	6882161	511145.b2341	511145.b1393	0.652	0	0.727	0.705	0	0	0.9	0.59	0	0.976
sucC	ketoglutarate	green	6881536	-51	511145.b0728	-1.CID000000051	0	0	0	0	0	0	0.968	0.268	0	0.976
gltB	carB	grey	6883819	6880915	511145.b3212	511145.b0033	0.112	0	0	0	0.329	0	0.9	0.656	0	0.976
purH	folD	grey	6884537	6881365	511145.b4006	511145.b0529	0.346	0	0.193	0	0.514	0	0.9	0.227	0	0.976
ketoglutarate	lysine	red	-51	-5962	-1.CID000000051	-1.CID000005962	0	0	0	0	0	0	0.9	0.769	0	0.976
argE	argD	grey	6884497	6883952	511145.b3957	511145.b3359	0.301	0	0	0	0.51	0	0.9	0.347	0	0.974
fadB	paaF	grey	6884395	6882161	511145.b3846	511145.b1393	0.652	0	0.681	0.69	0	0	0.9	0.394	0	0.974
argA	carA	grey	6883468	6880914	511145.b2818	511145.b0032	0.627	0	0.157	0	0.315	0	0.518	0.788	0	0.974
argD	dapD	grey	6883952	6881042	511145.b3359	511145.b0166	0.299	0	0	0	0	0	0.9	0.658	0	0.974
argD	ketoglutarate	green	6883952	-51	511145.b3359	-1.CID000000051	0	0	0	0	0	0	0.968	0.213	0	0.974
fmt	metG	grey	6883881	6882825	511145.b3288	511145.b2114	0.106	0	0	0	0.078	0	0.9	0.726	0	0.974
ppc	ppsA	grey	6884496	6882445	511145.b3956	511145.b1702	0	0	0	0	0	0	0.9	0.749	0	0.973
glcB	maeB	grey	6883604	6883148	511145.b2976	511145.b2463	0.073	0	0	0	0.157	0	0.9	0.704	0	0.973
argC	argE	grey	6884498	6884497	511145.b3958	511145.b3957	0.731	0	0.166	0	0.883	0	0	0.082	0	0.972
gltB	glyA	grey	6883819	6883236	511145.b3212	511145.b2551	0	0	0	0	0.332	0.955	0	0.171	0	0.972
aceB	maeB	grey	6884541	6883148	511145.b4014	511145.b2463	0.073	0	0	0	0.123	0	0.9	0.704	0	0.972
purF	purT	grey	6883011	6882590	511145.b2312	511145.b1849	0.066	0	0	0	0.854	0	0	0.805	0	0.971
sucD	ketoglutarate	green	6881537	-51	511145.b0729	-1.CID000000051	0	0	0	0	0	0	0.963	0.196	0	0.97
thrA	lysine	green	6880886	-5962	511145.b0002	-1.CID000005962	0	0	0	0	0	0.662	0.9	0.163	0	0.97
purF	carB	grey	6883011	6880915	511145.b2312	511145.b0033	0.395	0	0.213	0	0.315	0	0.9	0.202	0	0.969
glmS	gltB	grey	6884301	6883819	511145.b3729	511145.b3212	0.106	0	0	0	0.12	0.085	0.9	0.641	0	0.969
fmt	folD	grey	6883881	6881365	511145.b3288	511145.b0529	0.249	0	0.252	0	0	0	0.9	0.514	0	0.969
ppc	gltB	grey	6884496	6883819	511145.b3956	511145.b3212	0	0	0	0	0.946	0	0	0.459	0	0.969
metB	metE	grey	6884480	6884381	511145.b3939	511145.b3829	0.162	0	0	0	0.589	0	0.9	0.155	0	0.967
argB	carA	grey	6884499	6880914	511145.b3959	511145.b0032	0.369	0	0.423	0	0.401	0	0.518	0.74	0	0.967
acs	glcB	grey	6884595	6883604	511145.b4069	511145.b2976	0	0	0	0	0.537	0.229	0.9	0.159	0	0.965
acs	pta	grey	6884595	6882996	511145.b4069	511145.b2297	0.083	0	0	0	0.421	0	0.9	0.412	0	0.964
metB	metC	grey	6884480	6883630	511145.b3939	511145.b3008	0	0	0.778	0.705	0.383	0	0.9	0.889	0	0.963
alaA	ketoglutarate	green	6882989	-51	511145.b2290	-1.CID000000051	0	0	0	0	0	0	0.956	0.17	0	0.963
gcvT	folD	grey	6883543	6881365	511145.b2905	511145.b0529	0.243	0	0	0	0.399	0	0.9	0.271	0	0.962
pyrB	argG	grey	6884759	6883780	511145.b4245	511145.b3172	0	0	0	0	0.362	0	0.9	0.465	0	0.962
metH	thrA	grey	6884546	6880886	511145.b4019	511145.b0002	0.314	0	0	0	0.112	0	0.8	0.717	0	0.96
metE	metC	grey	6884381	6883630	511145.b3829	511145.b3008	0.162	0	0.172	0	0.433	0	0.9	0.149	0	0.96
fadB	atoA	grey	6884395	6882924	511145.b3846	511145.b2222	0.231	0	0	0	0.063	0	0.9	0.503	0	0.959
ketoglutarate	ornithine	red	-51	-6262	-1.CID000000051	-1.CID000006262	0	0	0	0	0	0	0.9	0.606	0	0.959
argH	lysA	grey	6884500	6883488	511145.b3960	511145.b2838	0.652	0	0.208	0	0	0	0	0.863	0	0.959
lysC	dapA	grey	6884551	6883163	511145.b4024	511145.b2478	0.652	0	0.265	0	0	0	0	0.852	0	0.959
lysC	dapB	grey	6884551	6880913	511145.b4024	511145.b0031	0.652	0	0	0	0.262	0	0	0.855	0	0.959
pyrB	argA	grey	6884759	6883468	511145.b4245	511145.b2818	0.086	0	0	0	0.141	0	0.8	0.769	0	0.958
acs	maeB	grey	6884595	6883148	511145.b4069	511145.b2463	0.102	0	0	0	0.447	0.104	0.9	0.202	0	0.958
aceB	ppc	grey	6884541	6884496	511145.b4014	511145.b3956	0	0	0	0	0	0	0.8	0.799	0	0.958
metH	metL	grey	6884546	6884481	511145.b4019	511145.b3940	0.314	0	0	0	0	0	0.8	0.717	0	0.957
gabD	ketoglutarate	green	6883323	-51	511145.b2661	-1.CID000000051	0	0	0	0	0	0	0.949	0.14	0	0.955
argG	carB	grey	6883780	6880915	511145.b3172	511145.b0033	0.652	0.627	0	0	0.653	0	0	0.124	0	0.955
acs	fadB	grey	6884595	6884395	511145.b4069	511145.b3846	0	0	0	0	0.945	0	0	0.201	0	0.954
glnA	carB	grey	6884413	6880915	511145.b3870	511145.b0033	0.07	0	0.262	0	0.368	0.074	0.9	0.07	0	0.953
eno	ppsA	grey	6883432	6882445	511145.b2779	511145.b1702	0	0	0	0	0	0	0.9	0.551	0	0.953
fumB	fumC	grey	6884645	6882356	511145.b4122	511145.b1611	0.409	0	0	0	0	0	0	0.923	0	0.952
acs	aldB	grey	6884595	6884168	511145.b4069	511145.b3588	0	0	0	0	0.367	0.157	0.9	0.202	0	0.951
dapF	dapA	grey	6884363	6883163	511145.b3809	511145.b2478	0.652	0	0.673	0	0	0	0	0.597	0	0.95
ppc	ketoglutarate	green	6884496	-51	511145.b3956	-1.CID000000051	0	0	0	0	0	0	0.9	0.522	0	0.95
argD	N-acetyl-L-ornithine	green	6883952	-439232	511145.b3359	-1.CID000439232	0	0	0	0	0	0	0.9	0.522	0	0.95
gabT	sad	grey	6883324	6882278	511145.b2662	511145.b1525	0.244	0	0	0	0.097	0.24	0.9	0.185	0	0.95
pta	adhE	grey	6882996	6882019	511145.b2297	511145.b1241	0.099	0	0	0	0.13	0	0.9	0.438	0	0.95
aceB	glcB	grey	6884541	6883604	511145.b4014	511145.b2976	0	0	0	0	0.112	0	0.8	0.742	0	0.95
fadJ	atoD	grey	6883038	6882923	511145.b2341	511145.b2221	0.161	0	0	0	0.063	0	0.9	0.437	0	0.949
gabT	fadJ	grey	6883324	6883038	511145.b2662	511145.b2341	0	0	0	0	0	0	0.9	0.516	0	0.949
ornithine	N-acetyl-L-ornithine	red	-6262	-439232	-1.CID000006262	-1.CID000439232	0	0	0	0	0	0	0.9	0.505	0	0.949
sad	ketoglutarate	green	6882278	-51	511145.b1525	-1.CID000000051	0	0	0	0	0	0	0.949	0	0	0.949
argB	N-acetyl-L-ornithine	green	6884499	-439232	511145.b3959	-1.CID000439232	0	0	0	0	0	0	0.9	0.497	0	0.948
acs	aceB	grey	6884595	6884541	511145.b4069	511145.b4014	0	0	0	0	0.285	0.229	0.9	0.159	0	0.947
acs	adhE	grey	6884595	6882019	511145.b4069	511145.b1241	0	0	0	0	0.231	0.157	0.9	0.282	0	0.947
argH	carA	grey	6884500	6880914	511145.b3960	511145.b0032	0.652	0	0.38	0	0.344	0	0	0.674	0	0.947
fadJ	atoA	grey	6883038	6882924	511145.b2341	511145.b2222	0.231	0	0	0	0.063	0	0.9	0.356	0	0.947
acs	accC	grey	6884595	6883859	511145.b4069	511145.b3256	0.105	0	0	0	0.208	0.241	0.9	0.175	0	0.947
pyrB	purA	grey	6884759	6884696	511145.b4245	511145.b4177	0.113	0	0	0	0.341	0	0.9	0.199	0	0.946
gltB	asnB	grey	6883819	6881488	511145.b3212	511145.b0674	0.395	0	0.157	0	0.112	0	0.8	0.505	0	0.946
ilvI	leuD	grey	6880957	6880951	511145.b0077	511145.b0071	0.652	0	0.691	0	0.14	0	0	0.493	0	0.946
maeB	pflB	grey	6883148	6881703	511145.b2463	511145.b0903	0	0	0	0	0	0	0.9	0.48	0	0.945
pflB	aceE	grey	6881703	6880991	511145.b0903	511145.b0114	0	0	0	0	0	0	0.9	0.481	0	0.945
acs	accB	grey	6884595	6883858	511145.b4069	511145.b3255	0.107	0	0	0	0.175	0.241	0.9	0.175	0	0.945
ilvH	leuD	grey	6880958	6880951	511145.b0078	511145.b0071	0.652	0	0.347	0	0.159	0	0	0.748	0	0.945
argE	N-acetyl-L-ornithine	green	6884497	-439232	511145.b3957	-1.CID000439232	0	0	0	0	0	0	0.9	0.457	0	0.944
argB	ornithine	green	6884499	-6262	511145.b3959	-1.CID000006262	0	0	0	0	0	0	0.9	0.465	0	0.944
gltB	purF	grey	6883819	6883011	511145.b3212	511145.b2312	0.237	0	0	0	0	0	0.9	0.333	0	0.944
gdhA	putA	grey	6882502	6881812	511145.b1761	511145.b1014	0.085	0	0	0	0.17	0	0.9	0.351	0	0.944
glyA	carA	grey	6883236	6880914	511145.b2551	511145.b0032	0	0	0	0	0.223	0	0.9	0.344	0	0.944
glcB	fumC	grey	6883604	6882356	511145.b2976	511145.b1611	0	0	0	0	0	0	0.9	0.463	0	0.944
glnA	purF	grey	6884413	6883011	511145.b3870	511145.b2312	0.07	0	0	0	0.161	0	0.9	0.372	0	0.944
fadB	atoD	grey	6884395	6882923	511145.b3846	511145.b2221	0.161	0	0	0	0.063	0	0.9	0.36	0	0.943
mdh	aspC	grey	6883842	6881728	511145.b3236	511145.b0928	0	0	0	0	0.32	0.157	0.9	0.114	0	0.942
pyrB	aspC	grey	6884759	6881728	511145.b4245	511145.b0928	0	0	0	0	0.389	0.103	0.9	0.078	0	0.942
argE	argA	grey	6884497	6883468	511145.b3957	511145.b2818	0.672	0	0.3	0	0.728	0	0	0.179	0	0.941
glnA	glmS	grey	6884413	6884301	511145.b3870	511145.b3729	0	0	0	0	0.095	0	0.9	0.399	0	0.94
metF	gcvT	grey	6884482	6883543	511145.b3941	511145.b2905	0.086	0	0	0	0.356	0	0.9	0.113	0	0.94
glyA	purT	grey	6883236	6882590	511145.b2551	511145.b1849	0	0	0	0	0.186	0	0.9	0.317	0	0.939
purA	argG	grey	6884696	6883780	511145.b4177	511145.b3172	0	0	0	0	0.397	0	0.9	0.074	0	0.939
aceB	fumC	grey	6884541	6882356	511145.b4014	511145.b1611	0	0	0	0	0	0	0.9	0.418	0	0.939
glmS	carA	grey	6884301	6880914	511145.b3729	511145.b0032	0.066	0	0	0	0.071	0.244	0.9	0.206	0	0.938
purH	gcvT	grey	6884537	6883543	511145.b4006	511145.b2905	0	0	0	0	0.343	0	0.9	0.14	0	0.938
asnB	thrA	grey	6881488	6880886	511145.b0674	511145.b0002	0.087	0	0.56	0	0.189	0	0.8	0.201	0	0.938
lysC	dapD	grey	6884551	6881042	511145.b4024	511145.b0166	0.409	0	0.355	0	0.195	0	0	0.822	0	0.938
metG	lysine	green	6882825	-5962	511145.b2114	-1.CID000005962	0	0	0	0	0	0	0.897	0.41	0	0.937
mdh	sucD	grey	6883842	6881537	511145.b3236	511145.b0729	0.652	0	0	0	0.794	0	0	0.199	0	0.937
metF	metL	grey	6884482	6884481	511145.b3941	511145.b3940	0.596	0	0	0	0.841	0	0	0.107	0	0.937
aldB	adhE	grey	6884168	6882019	511145.b3588	511145.b1241	0.284	0	0	0	0	0	0.9	0.199	0	0.937
acs	ackA	grey	6884595	6882995	511145.b4069	511145.b2296	0	0	0	0	0.23	0	0.9	0.247	0	0.936
argG	asnB	grey	6883780	6881488	511145.b3172	511145.b0674	0	0	0	0	0.123	0	0.9	0.336	0	0.936
glnA	ketoglutarate	green	6884413	-51	511145.b3870	-1.CID000000051	0	0	0	0	0	0	0.9	0.379	0	0.936
aceB	pflB	grey	6884541	6881703	511145.b4014	511145.b0903	0	0	0	0	0	0	0.9	0.393	0	0.936
pyrB	asnB	grey	6884759	6881488	511145.b4245	511145.b0674	0.106	0	0.19	0	0	0	0.9	0.212	0	0.935
putA	aspC	grey	6881812	6881728	511145.b1014	511145.b0928	0	0	0.194	0	0.078	0	0.9	0.23	0	0.935
metF	folate	green	6884482	-6037	511145.b3941	-1.CID000006037	0	0	0	0	0	0	0.604	0.838	0	0.934
selD	sufS	grey	6882505	6882423	511145.b1764	511145.b1680	0.318	0	0	0	0	0	0.9	0.107	0	0.933
pyrB	purH	grey	6884759	6884537	511145.b4245	511145.b4006	0.066	0	0	0	0.61	0	0	0.828	0	0.932
pta	pflB	grey	6882996	6881703	511145.b2297	511145.b0903	0	0	0	0	0.225	0	0.9	0.199	0	0.932
mdh	sucC	grey	6883842	6881536	511145.b3236	511145.b0728	0.652	0	0	0	0.763	0.1	0	0.196	0	0.932
glnA	putA	grey	6884413	6881812	511145.b3870	511145.b1014	0.066	0	0	0	0	0	0.9	0.335	0	0.932
metH	folD	grey	6884546	6881365	511145.b4019	511145.b0529	0.1	0	0	0	0	0	0.9	0.31	0	0.932
accC	sucD	grey	6883859	6881537	511145.b3256	511145.b0729	0	0	0	0	0.071	0	0.909	0.247	0	0.931
iaaA	asparagine	green	6881629	-6267	511145.b0828	-1.CID000006267	0	0	0	0	0	0	0.9	0.324	0	0.93
ppc	aspC	grey	6884496	6881728	511145.b3956	511145.b0928	0	0	0	0	0.146	0	0.9	0.246	0	0.93
ppsA	leuD	grey	6882445	6880951	511145.b1702	511145.b0071	0	0	0	0	0	0.661	0.8	0	0	0.929
fadB	gabT	grey	6884395	6883324	511145.b3846	511145.b2662	0	0	0	0	0	0	0.9	0.328	0	0.929
accB	sucD	grey	6883858	6881537	511145.b3255	511145.b0729	0	0	0	0	0.123	0	0.904	0.226	0	0.929
aceB	mdh	grey	6884541	6883842	511145.b4014	511145.b3236	0	0	0	0	0.214	0	0.9	0.172	0	0.929
atoB	adhE	grey	6882926	6882019	511145.b2224	511145.b1241	0	0	0	0	0.081	0.086	0.9	0.264	0	0.929
fumC	sucC	grey	6882356	6881536	511145.b1611	511145.b0728	0.092	0	0	0	0.446	0	0.36	0.799	0	0.927
selD	trxB	grey	6882505	6881688	511145.b1764	511145.b0888	0	0	0	0	0	0	0.9	0.302	0	0.927
gltD	carA	grey	6883820	6880914	511145.b3213	511145.b0032	0	0	0	0	0	0	0.9	0.3	0	0.927
pyrB	purF	grey	6884759	6883011	511145.b4245	511145.b2312	0	0	0.323	0	0.287	0	0	0.862	0	0.927
metL	metC	grey	6884481	6883630	511145.b3940	511145.b3008	0.262	0	0	0	0.112	0.073	0.8	0.492	0	0.927
ppsA	ketoglutarate	green	6882445	-51	511145.b1702	-1.CID000000051	0	0	0	0	0	0	0.9	0.284	0	0.926
metH	metB	grey	6884546	6884480	511145.b4019	511145.b3939	0.11	0	0	0	0	0	0.9	0.244	0	0.926
glmS	carB	grey	6884301	6880915	511145.b3729	511145.b0033	0.064	0	0	0	0	0.256	0.9	0.069	0	0.926
accB	atoB	grey	6883858	6882926	511145.b3255	511145.b2224	0	0	0	0	0	0.157	0.9	0.201	0	0.926
glmS	purF	grey	6884301	6883011	511145.b3729	511145.b2312	0.105	0	0.221	0.609	0	0	0.9	0.408	0	0.926
accC	atoB	grey	6883859	6882926	511145.b3256	511145.b2224	0	0	0	0	0	0.157	0.9	0.2	0	0.926
argC	N-acetyl-L-ornithine	green	6884498	-439232	511145.b3958	-1.CID000439232	0	0	0	0	0	0	0.9	0.287	0	0.926
aceB	adhE	grey	6884541	6882019	511145.b4014	511145.b1241	0	0	0	0	0	0	0.9	0.288	0	0.925
lysC	ketoglutarate	green	6884551	-51	511145.b4024	-1.CID000000051	0	0	0	0	0	0	0.9	0.269	0	0.924
argD	carA	grey	6883952	6880914	511145.b3359	511145.b0032	0.306	0	0.175	0	0.189	0	0	0.856	0	0.924
sad	sdhB	grey	6882278	6881533	511145.b1525	511145.b0724	0	0	0	0	0.106	0	0.9	0.201	0	0.922
metH	metC	grey	6884546	6883630	511145.b4019	511145.b3008	0.11	0	0	0	0	0	0.9	0.197	0	0.922
fumC	sucD	grey	6882356	6881537	511145.b1611	511145.b0729	0.092	0	0	0	0.528	0	0.36	0.749	0	0.922
gabD	sdhB	grey	6883323	6881533	511145.b2661	511145.b0724	0	0	0	0	0.106	0	0.9	0.201	0	0.922
accC	adhE	grey	6883859	6882019	511145.b3256	511145.b1241	0	0	0	0	0	0.095	0.9	0.203	0	0.921
pta	atoB	grey	6882996	6882926	511145.b2297	511145.b2224	0	0	0	0	0	0	0.9	0.245	0	0.921
aceB	atoB	grey	6884541	6882926	511145.b4014	511145.b2224	0	0	0	0	0.078	0.142	0.9	0.112	0	0.92
ppc	mdh	grey	6884496	6883842	511145.b3956	511145.b3236	0	0	0	0	0	0	0.9	0.24	0	0.92
acs	atoB	grey	6884595	6882926	511145.b4069	511145.b2224	0	0	0	0	0.169	0	0.9	0.119	0	0.92
gltD	putA	grey	6883820	6881812	511145.b3213	511145.b1014	0	0	0	0	0	0	0.9	0.24	0	0.92
pyrB	nadB	grey	6884759	6883259	511145.b4245	511145.b2574	0	0	0	0	0	0	0.9	0.226	0	0.919
ppsA	pflB	grey	6882445	6881703	511145.b1702	511145.b0903	0	0	0	0	0	0	0.9	0.232	0	0.919
glcB	adhE	grey	6883604	6882019	511145.b2976	511145.b1241	0	0	0	0	0	0	0.9	0.231	0	0.919
aldB	ackA	grey	6884168	6882995	511145.b3588	511145.b2296	0.104	0.001	0	0	0.147	0	0.9	0.075	0	0.919
thrA	ketoglutarate	green	6880886	-51	511145.b0002	-1.CID000000051	0	0	0	0	0	0	0.9	0.212	0	0.918
purT	folD	grey	6882590	6881365	511145.b1849	511145.b0529	0	0	0	0	0.132	0	0.9	0.133	0	0.918
dapF	lysine	green	6884363	-5962	511145.b3809	-1.CID000005962	0	0	0	0	0	0	0.9	0.213	0	0.918
aspC	asnB	grey	6881728	6881488	511145.b0928	511145.b0674	0	0	0.215	0	0	0	0.9	0	0	0.918
aspC	thrA	grey	6881728	6880886	511145.b0928	511145.b0002	0	0	0	0	0	0.073	0.9	0.179	0	0.917
gcvT	dihydrofolate	green	6883543	-98792	511145.b2905	-1.CID000098792	0	0	0	0	0	0	0.9	0.2	0	0.917
argE	ornithine	green	6884497	-6262	511145.b3957	-1.CID000006262	0	0	0	0	0	0	0.9	0.203	0	0.917
ubiX	p-hydroxybenzoic acid	green	6883010	-135	511145.b2311	-1.CID000000135	0	0	0	0	0	0	0.9	0.199	0	0.917
metL	aspC	grey	6884481	6881728	511145.b3940	511145.b0928	0	0	0	0	0	0.073	0.9	0.179	0	0.917
fumB	aceB	grey	6884645	6884541	511145.b4122	511145.b4014	0	0	0	0	0	0	0.9	0.195	0	0.916
metH	glyA	grey	6884546	6883236	511145.b4019	511145.b2551	0	0	0	0	0	0	0.9	0.202	0	0.916
accC	pta	grey	6883859	6882996	511145.b3256	511145.b2297	0	0	0	0	0	0	0.9	0.19	0	0.915
metC	aspC	grey	6883630	6881728	511145.b3008	511145.b0928	0	0	0.164	0	0	0	0.9	0.066	0	0.915
gltD	carB	grey	6883820	6880915	511145.b3213	511145.b0033	0	0	0	0	0.172	0	0.9	0.066	0	0.915
gltD	purF	grey	6883820	6883011	511145.b3213	511145.b2312	0	0	0	0	0	0	0.9	0.188	0	0.915
ketoglutarate	N-acetyl-L-ornithine	red	-51	-439232	-1.CID000000051	-1.CID000439232	0	0	0	0	0	0	0.9	0.175	0	0.915
accB	adhE	grey	6883858	6882019	511145.b3255	511145.b1241	0.076	0	0	0	0	0.112	0.9	0.081	0	0.914
aceB	sucC	grey	6884541	6881536	511145.b4014	511145.b0728	0	0	0	0	0.139	0	0.8	0.545	0	0.914
metB	purF	grey	6884480	6883011	511145.b3939	511145.b2312	0.652	0	0	0	0	0.539	0	0.51	0	0.914
metL	metE	grey	6884481	6884381	511145.b3940	511145.b3829	0	0	0	0	0.39	0	0.8	0.356	0	0.914
metB	thrA	grey	6884480	6880886	511145.b3939	511145.b0002	0.262	0	0	0	0	0.073	0.8	0.448	0	0.914
accC	sucC	grey	6883859	6881536	511145.b3256	511145.b0728	0	0	0	0	0	0	0.9	0.175	0	0.914
metC	thrA	grey	6883630	6880886	511145.b3008	511145.b0002	0.262	0	0	0	0	0.073	0.8	0.448	0	0.914
gltD	ketoglutarate	green	6883820	-51	511145.b3213	-1.CID000000051	0	0	0	0	0	0	0.9	0.165	0	0.914
argG	nadB	grey	6883780	6883259	511145.b3172	511145.b2574	0	0	0	0	0	0	0.9	0.184	0	0.914
purA	aspC	grey	6884696	6881728	511145.b4177	511145.b0928	0	0	0	0	0.175	0	0.9	0	0	0.913
purN	purB	grey	6883185	6881922	511145.b2500	511145.b1131	0.652	0	0	0	0.66	0	0	0.325	0	0.913
atoD	adhE	grey	6882923	6882019	511145.b2221	511145.b1241	0.07	0	0	0	0.078	0	0.9	0.112	0	0.913
mdh	glcB	grey	6883842	6883604	511145.b3236	511145.b2976	0	0	0	0	0	0	0.9	0.172	0	0.913
accB	pta	grey	6883858	6882996	511145.b3255	511145.b2297	0	0	0	0	0.112	0	0.9	0.105	0	0.913
glyA	carB	grey	6883236	6880915	511145.b2551	511145.b0033	0	0	0	0	0.172	0	0.9	0	0	0.913
pflB	ilvI	grey	6881703	6880957	511145.b0903	511145.b0077	0	0	0	0	0	0	0.9	0.163	0	0.912
ilvB	pflB	grey	6884249	6881703	511145.b3671	511145.b0903	0	0	0	0	0	0	0.9	0.157	0	0.912
fumB	glcB	grey	6884645	6883604	511145.b4122	511145.b2976	0	0	0	0	0	0	0.9	0.149	0	0.911
atoA	adhE	grey	6882924	6882019	511145.b2222	511145.b1241	0.073	0	0	0	0.078	0	0.9	0.088	0	0.911
ilvB	lysine	green	6884249	-5962	511145.b3671	-1.CID000005962	0	0	0	0	0	0	0.9	0.137	0	0.911
glyA	dihydrofolate	green	6883236	-98792	511145.b2551	-1.CID000098792	0	0	0	0	0	0	0.9	0.143	0	0.911
purH	carA	grey	6884537	6880914	511145.b4006	511145.b0032	0	0	0.268	0	0.748	0	0	0.556	0	0.911
argC	ketoglutarate	green	6884498	-51	511145.b3958	-1.CID000000051	0	0	0	0	0	0	0.9	0.139	0	0.911
argA	putA	grey	6883468	6881812	511145.b2818	511145.b1014	0	0	0	0	0.091	0	0.9	0.107	0	0.911
metL	ketoglutarate	green	6884481	-51	511145.b3940	-1.CID000000051	0	0	0	0	0	0	0.9	0.142	0	0.911
glcB	atoB	grey	6883604	6882926	511145.b2976	511145.b2224	0	0	0	0	0.078	0	0.9	0.112	0	0.91
dapD	ketoglutarate	green	6881042	-51	511145.b0166	-1.CID000000051	0	0	0	0	0	0	0.9	0.132	0	0.91
sad	sdhC	grey	6882278	6881530	511145.b1525	511145.b0721	0	0	0	0	0.071	0.077	0.9	0.077	0	0.91
pta	yccX	grey	6882996	6881768	511145.b2297	511145.b0968	0.07	0	0	0	0	0	0.9	0.116	0	0.91
maeB	aceE	grey	6883148	6880991	511145.b2463	511145.b0114	0	0	0	0	0	0	0.9	0.138	0	0.91
carA	dapB	grey	6880914	6880913	511145.b0032	511145.b0031	0.588	0	0.305	0	0	0	0	0.711	0	0.91
nadB	aspC	grey	6883259	6881728	511145.b2574	511145.b0928	0	0	0	0	0	0	0.9	0.144	0	0.91
gabD	sdhC	grey	6883323	6881530	511145.b2661	511145.b0721	0	0	0	0	0.071	0.077	0.9	0.077	0	0.91
carB	dihydrofolate	green	6880915	-98792	511145.b0033	-1.CID000098792	0	0	0	0	0	0	0.9	0.118	0	0.909
carA	dihydrofolate	green	6880914	-98792	511145.b0032	-1.CID000098792	0	0	0	0	0	0	0.9	0.118	0	0.909
argG	aspC	grey	6883780	6881728	511145.b3172	511145.b0928	0	0	0	0	0.135	0	0.9	0	0	0.909
lysC	aspC	grey	6884551	6881728	511145.b4024	511145.b0928	0	0	0	0	0	0	0.9	0.136	0	0.909
metH	gcvT	grey	6884546	6883543	511145.b4019	511145.b2905	0.065	0	0	0	0	0	0.9	0.107	0	0.909
aceB	accC	grey	6884541	6883859	511145.b4014	511145.b3256	0	0	0	0	0	0	0.9	0.118	0	0.908
gcvT	purN	grey	6883543	6883185	511145.b2905	511145.b2500	0	0	0	0	0.125	0	0.9	0	0	0.908
nadB	ketoglutarate	green	6883259	-51	511145.b2574	-1.CID000000051	0	0	0	0	0	0	0.9	0.114	0	0.908
eno	adhE	grey	6883432	6882019	511145.b2779	511145.b1241	0.068	0	0	0	0.659	0.158	0	0.696	0	0.908
purA	asnB	grey	6884696	6881488	511145.b4177	511145.b0674	0	0	0	0	0.123	0	0.9	0	0	0.908
leuD	3-isopropylmalate	green	6880951	-5462261	511145.b0071	-1.CID005462261	0	0	0	0	0	0	0.9	0.1	0	0.907
aceB	pta	grey	6884541	6882996	511145.b4014	511145.b2297	0	0	0	0	0	0	0.9	0.107	0	0.906
glcB	pta	grey	6883604	6882996	511145.b2976	511145.b2297	0	0	0	0	0	0	0.9	0.107	0	0.906
glcB	pflB	grey	6883604	6881703	511145.b2976	511145.b0903	0	0	0	0	0	0	0.9	0.104	0	0.906
glmS	gltD	grey	6884301	6883820	511145.b3729	511145.b3213	0	0	0	0	0	0.073	0.9	0.071	0	0.906
accB	sucC	grey	6883858	6881536	511145.b3255	511145.b0728	0	0	0	0	0	0	0.895	0.145	0	0.906
pta	sucD	grey	6882996	6881537	511145.b2297	511145.b0729	0.227	0	0	0	0.332	0	0.8	0.199	0	0.906
metH	metG	grey	6884546	6882825	511145.b4019	511145.b2114	0	0	0	0	0	0	0.9	0.107	0	0.906
accC	glcB	grey	6883859	6883604	511145.b3256	511145.b2976	0	0	0	0	0	0	0.9	0.091	0	0.905
gltB	putA	grey	6883819	6881812	511145.b3212	511145.b1014	0	0	0	0	0	0	0.9	0.089	0	0.905
metH	purN	grey	6884546	6883185	511145.b4019	511145.b2500	0	0	0	0	0	0	0.9	0.096	0	0.905
aceB	sucD	grey	6884541	6881537	511145.b4014	511145.b0729	0	0	0	0	0.102	0	0.8	0.512	0	0.904
argA	gdhA	grey	6883468	6882502	511145.b2818	511145.b1761	0	0	0	0	0	0	0.9	0.079	0	0.904
argG	thrA	grey	6883780	6880886	511145.b3172	511145.b0002	0.193	0	0	0	0.343	0	0.8	0.2	0	0.903
aceB	accB	grey	6884541	6883858	511145.b4014	511145.b3255	0	0	0	0	0	0	0.9	0.077	0	0.903
accB	glcB	grey	6883858	6883604	511145.b3255	511145.b2976	0	0	0	0	0	0	0.9	0.071	0	0.903
metH	purH	grey	6884546	6884537	511145.b4019	511145.b4006	0	0	0	0	0	0	0.9	0.07	0	0.903
fmt	purN	grey	6883881	6883185	511145.b3288	511145.b2500	0	0	0	0	0	0	0.9	0.076	0	0.903
metL	argG	grey	6884481	6883780	511145.b3940	511145.b3172	0.193	0	0	0	0.343	0	0.8	0.2	0	0.903
atoB	pflB	grey	6882926	6881703	511145.b2224	511145.b0903	0	0	0	0	0	0	0.9	0.065	0	0.902
metB	sufS	grey	6884480	6882423	511145.b3939	511145.b1680	0	0	0	0	0	0	0.9	0.065	0	0.902
argH	carB	grey	6884500	6880915	511145.b3960	511145.b0033	0.601	0	0.337	0	0.623	0	0	0.127	0	0.901
metH	fmt	grey	6884546	6883881	511145.b4019	511145.b3288	0	0	0	0	0	0	0.9	0	0	0.9
metE	metG	grey	6884381	6882825	511145.b3829	511145.b2114	0	0	0	0	0	0	0.9	0	0	0.9
fbp	D-fructofuranose-6-phosphate	green	6884747	-439160	511145.b4232	-1.CID000439160	0	0	0	0	0	0	0.9	0	0	0.9
glmS	D-fructofuranose-6-phosphate	green	6884301	-439160	511145.b3729	-1.CID000439160	0	0	0	0	0	0	0.9	0	0	0.9
maeB	purT	grey	6883148	6882590	511145.b2463	511145.b1849	0	0	0	0	0	0	0.9	0	0	0.9
metH	purT	grey	6884546	6882590	511145.b4019	511145.b1849	0	0	0	0	0	0	0.9	0	0	0.9
sufS	trxB	grey	6882423	6881688	511145.b1680	511145.b0888	0	0	0	0	0	0	0.9	0	0	0.9
purA	nadB	grey	6884696	6883259	511145.b4177	511145.b2574	0	0	0	0	0	0	0.9	0	0	0.9
ppsA	aceE	grey	6882445	6880991	511145.b1702	511145.b0114	0	0	0	0	0	0	0.9	0	0	0.9
pta	purT	grey	6882996	6882590	511145.b2297	511145.b1849	0	0	0	0	0	0	0.9	0	0	0.9
argH	purB	grey	6884500	6881922	511145.b3960	511145.b1131	0	0	0	0	0	0	0.9	0	0	0.9
argH	metB	grey	6884500	6884480	511145.b3960	511145.b3939	0	0	0	0	0.105	0	0	0.893	0	0.9
ackA	atoD	grey	6882995	6882923	511145.b2296	511145.b2221	0	0	0	0	0	0	0.9	0	0	0.9
atoD	purT	grey	6882923	6882590	511145.b2221	511145.b1849	0	0	0	0	0	0	0.9	0	0	0.9
fmt	gcvT	grey	6883881	6883543	511145.b3288	511145.b2905	0	0	0	0	0	0	0.9	0	0	0.9
argE	ketoglutarate	green	6884497	-51	511145.b3957	-1.CID000000051	0	0	0	0	0	0	0.9	0	0	0.9
acs	purT	grey	6884595	6882590	511145.b4069	511145.b1849	0	0	0	0	0	0	0.9	0	0	0.9
ackA	atoA	grey	6882995	6882924	511145.b2296	511145.b2222	0	0	0	0	0	0	0.9	0	0	0.9
accB	pflB	grey	6883858	6881703	511145.b3255	511145.b0903	0	0	0	0	0	0	0.9	0	0	0.9
acs	pflB	grey	6884595	6881703	511145.b4069	511145.b0903	0	0	0	0	0	0	0.9	0	0	0.9
atoB	paaF	grey	6882926	6882161	511145.b2224	511145.b1393	0.652	0.008	0.348	0	0.149	0.456	0	0.202	0	0.9
fmt	purT	grey	6883881	6882590	511145.b3288	511145.b1849	0	0	0	0	0	0	0.9	0	0	0.9
nadB	asnB	grey	6883259	6881488	511145.b2574	511145.b0674	0	0	0	0	0	0	0.9	0.042	0	0.9
acs	yccX	grey	6884595	6881768	511145.b4069	511145.b0968	0	0	0	0	0	0	0.9	0	0	0.9
pflB	ilvH	grey	6881703	6880958	511145.b0903	511145.b0078	0	0	0	0	0	0	0.9	0	0	0.9
accC	pflB	grey	6883859	6881703	511145.b3256	511145.b0903	0	0	0	0	0	0	0.9	0.049	0	0.9
atoA	purT	grey	6882924	6882590	511145.b2222	511145.b1849	0	0	0	0	0	0	0.9	0	0	0.9
aldB	yccX	grey	6884168	6881768	511145.b3588	511145.b0968	0	0	0	0	0	0	0.9	0	0	0.9
gcvT	purT	grey	6883543	6882590	511145.b2905	511145.b1849	0	0	0	0	0	0	0.9	0	0	0.9
