# Supplementary material for: Multi-Omics Integrative Analysis to Reveal the Impacts of Shewanella algae on the Development and Lifespan of Marine Nematode Litoditis marina
Source: Int J Mol Sci. 2024 Aug 22;25(16):9111. doi: 10.3390/ijms25169111 (PMC11354469; doi:10.3390/ijms25169111)
Supplement: Supplementary file 1 [file ijms-25-09111-s001.zip › Table S2.xlsx]

## Sheet: Raw_Counts
Geneid	Length	LH1	LH2	LH3	LO1	LO2	LO3
EVM0008929	3085	1159	951	1123	1292	1312	1217
EVM0006278	1551	610	491	665	669	752	598
EVM0010857	528	1682	1534	1654	1986	2012	1758
EVM0002910	838	1665	1657	1814	1648	1914	1750
EVM0002572	283	1524	1153	1559	1505	1536	1392
EVM0003329	974	671	628	770	774	732	705
EVM0015406	1545	83	99	83	115	117	85
EVM0015176	1160	1176	1148	1214	1188	1147	1066
EVM0000267	183	1	0	1	0	0	0
EVM0013726	628	1	6	4	2	4	4
EVM0011032	3289	326	230	234	232	245	232
EVM0008941	2672	301	383	397	378	379	338
EVM0011066	3243	2157	2087	2085	2166	2250	2139
EVM0013997	1059	260	390	396	314	347	352
EVM0009743	2832	482	452	455	650	730	627
EVM0000254	2964	1503	1866	2019	2017	2163	1950
EVM0012884	1829	1593	1561	1711	1763	1854	1641
EVM0005589	1752	335	363	286	301	290	260
EVM0009373	1071	517	564	588	628	597	551
EVM0009041	654	1537	1299	1570	1721	1694	1476
EVM0015776	5106	2829	2183	2586	2858	2996	2611
EVM0000950	2515	41	58	60	64	61	49
EVM0014050	403	4589	4836	5146	6510	6296	4858
EVM0016735	3206	2120	2319	2473	2434	2698	2660
EVM0011084	984	235	290	258	273	275	219
EVM0003252	1044	3075	3760	3778	3891	3985	3324
EVM0015468	2816	709	897	981	878	936	846
EVM0007083	1421	108	151	150	98	93	107
EVM0012705	981	513	492	603	632	647	559
EVM0012875	1361	313	381	366	397	348	404
EVM0003554	2120	234	375	315	306	376	323
EVM0011049	2871	915	939	1044	811	801	743
EVM0012903	1251	212	236	261	191	224	211
EVM0013069	4121	311	353	368	377	444	354
EVM0000518	4420	9074	7769	8403	6929	6797	6147
EVM0017161	2135	2068	2275	1990	1844	2016	1949
EVM0012170	384	4580	5626	6512	6989	7087	4968
EVM0005688	3598	2195	1998	2319	2202	2394	2341
EVM0000653	5330	194	153	217	220	231	265
EVM0001639	1469	379	454	433	441	519	403
EVM0000032	1822	1852	1947	1926	2023	2093	1841
EVM0010737	3268	5579	5463	5640	5554	6002	5475
EVM0012257	2349	739	868	1003	792	938	794
EVM0012419	1497	279	320	277	264	259	253
EVM0014781	279	21	35	42	26	31	35
EVM0014948	768	159	140	137	149	179	117
EVM0001775	1635	719	911	828	1011	1111	1010
EVM0007186	1438	192	165	152	165	188	170
EVM0013584	445	3020	2676	2842	3268	3648	3040
EVM0002831	1083	273	334	396	303	324	314
EVM0014855	1628	516	638	686	701	691	667
EVM0014805	813	122	98	107	94	98	96
EVM0010397	415	3191	3292	3537	3685	3916	3337
EVM0008066	2217	1312	1250	1395	1471	1471	1264
EVM0003943	1698	103	117	149	138	132	121
EVM0000538	1806	2841	2296	3034	3262	3407	2780
EVM0016558	2125	2745	2395	2644	2769	2833	2377
EVM0007631	1614	447	573	528	525	557	469
EVM0004538	303	1	3	0	0	0	0
EVM0013398	324	7	14	7	8	10	9
EVM0002089	1363	117	118	137	186	163	141
EVM0000107	635	49	45	43	63	80	74
EVM0002843	959	8931	5676	6580	10891	11640	8851
EVM0002019	942	6074	4115	4911	7319	8611	6781
EVM0016231	822	773	674	636	810	745	681
EVM0002952	825	105	95	88	118	106	82
EVM0009958	804	2596	1698	2063	3396	4107	3129
EVM0016390	1360	12188	15078	17330	12987	12401	12543
EVM0017597	1265	9459	9866	11341	9433	9211	8810
EVM0013029	2322	2515	1778	2592	2698	2796	2450
EVM0004492	2515	7427	6300	7097	7732	8646	7841
EVM0017646	987	1200	1184	1518	1490	1490	1364
EVM0005854	1244	104	115	100	114	125	93
EVM0002254	1272	36	58	36	44	43	36
EVM0013688	1929	1912	2487	2802	2661	2626	2775
EVM0006879	915	0	0	0	0	1	1
EVM0014497	713	3	5	3	0	3	1
EVM0007744	2493	4855	4883	5027	7145	8594	7818
EVM0008980	1577	206	307	339	379	391	337
EVM0012372	207	0	0	0	0	0	0
EVM0014124	2753	1128	1015	1065	1123	1139	1000
EVM0007068	2036	33	45	49	38	54	44
EVM0012412	753	0	1	0	1	0	3
EVM0004654	1146	11	8	6	9	12	11
EVM0013727	1085	11	10	5	7	10	8
EVM0013867	1078	329	320	361	386	416	301
EVM0004601	1573	2337	2559	2713	2851	2820	2442
EVM0004934	2747	1773	1764	1797	1701	1785	1726
EVM0001401	343	0	0	0	0	0	0
EVM0010809	504	2	0	2	0	0	0
EVM0008531	821	37	18	17	19	23	23
EVM0008709	1097	10	12	6	8	13	13
EVM0001669	462	5	9	4	3	5	5
EVM0011844	1053	15	21	21	20	12	11
EVM0011007	1167	30	32	29	21	34	22
EVM0006892	2129	2198	2423	2655	2609	2639	2394
EVM0010921	1211	889	828	1107	910	873	797
EVM0005023	1889	615	710	745	606	626	609
EVM0012276	1677	447	557	465	397	472	421
EVM0004029	1690	22422	23017	23061	22434	23966	22144
EVM0011628	1912	1336	1245	1347	946	1003	986
EVM0015114	1179	680	777	730	573	706	696
EVM0010779	1001	96	95	94	100	99	108
EVM0003218	1552	162	229	177	188	171	180
EVM0004149	1104	11	16	13	12	15	12
EVM0013702	372	3	2	2	1	1	2
EVM0014342	783	128	156	166	145	154	149
EVM0007838	833	10	12	4	5	10	6
EVM0004920	539	147	152	155	177	196	161
EVM0015701	2659	1037	1099	1027	1246	1265	1246
EVM0005012	6808	1370	1294	1343	1277	1305	1357
EVM0013813	1369	16250	12699	15281	18479	21179	16805
EVM0003349	1251	195	206	203	226	260	220
EVM0008804	1249	146	187	183	129	148	128
EVM0007472	1869	478	524	566	437	468	489
EVM0011145	2063	75	71	97	104	81	93
EVM0014071	1961	41	36	28	35	31	31
EVM0010865	941	3	5	2	4	1	4
EVM0016603	483	5	5	7	5	9	3
EVM0004374	894	3	2	3	8	10	2
EVM0003576	855	8	10	6	4	7	3
EVM0003771	873	7	7	3	3	3	7
EVM0000384	1981	59	61	62	93	102	97
EVM0000624	1503	447	465	593	581	554	464
EVM0006302	758	427	330	428	474	499	416
EVM0012078	1485	7	21	5	11	16	12
EVM0012246	1179	568	692	652	541	561	504
EVM0008226	726	301	330	281	315	286	307
EVM0013578	1265	882	924	908	845	953	856
EVM0017232	705	977	1194	1238	1155	1141	1016
EVM0013531	3132	1437	1597	1584	1514	1490	1371
EVM0000060	930	229	231	285	256	295	258
EVM0013414	2541	339	399	393	350	466	390
EVM0017374	2206	332	352	434	407	408	368
EVM0012017	1371	30	32	27	35	39	27
EVM0016134	285	58	41	39	63	67	39
EVM0006538	682	215	287	295	220	226	204
EVM0012207	1177	242	286	262	277	265	267
EVM0013775	1060	95	134	122	108	110	123
EVM0007912	1815	49	69	66	51	51	63
EVM0013345	381	209	205	247	286	311	262
EVM0015374	2679	850	872	945	1067	1103	975
EVM0008622	3065	599	573	548	551	609	538
EVM0016648	420	421	622	549	508	584	564
EVM0001760	1518	149	123	148	100	101	111
EVM0011832	312	245	170	279	362	311	265
EVM0010348	273	358	396	433	392	433	313
EVM0010292	885	2139	2209	2565	2222	2318	2130
EVM0015976	615	996	879	1251	1130	1104	949
EVM0017600	2527	11702	9825	11728	12085	13012	11698
EVM0008525	474	24	23	25	30	37	44
EVM0016560	1698	200	191	163	199	236	182
EVM0014564	2338	2353	2623	2537	2566	2724	2442
EVM0002118	4840	3646	3588	3958	4073	4147	3941
EVM0014562	1656	96	69	116	118	90	76
EVM0012656	1910	221	250	280	276	333	276
EVM0004394	777	109	82	87	101	94	93
EVM0006244	4110	2643	2255	2474	2768	2867	2555
EVM0013306	678	14	6	13	12	19	8
EVM0011545	1581	171	163	155	165	157	149
EVM0002094	1933	56	53	45	62	58	47
EVM0013332	476	12307	7579	13679	25281	26022	25393
EVM0000534	1040	218	236	254	198	275	180
EVM0013205	1110	7308	6995	7226	8505	8964	7484
EVM0013085	1684	1279	1281	1544	1426	1574	1474
EVM0004568	4001	3810	3186	4046	3902	4026	3489
EVM0013824	2464	374	360	423	335	396	364
EVM0004448	1708	18036	15108	17629	20108	20985	18206
EVM0005893	660	2	6	9	7	4	2
EVM0001658	2481	876	616	802	761	871	722
EVM0009971	1121	723	745	811	744	809	705
EVM0010992	2635	3894	3435	3641	3572	3857	3592
EVM0005770	1424	898	764	865	850	893	805
EVM0006078	1186	2694	3035	3116	2986	2943	2726
EVM0001715	1652	69	89	82	96	119	109
EVM0007497	1201	688	837	862	776	714	666
EVM0016806	5975	2740	2270	2425	2423	2783	2425
EVM0012323	1116	31	56	37	35	32	21
EVM0007894	408	96	118	103	116	129	97
EVM0000698	2882	4807	4720	5129	5297	5758	5127
EVM0011324	1609	14	34	20	8	19	20
EVM0003403	2173	307	355	381	385	375	332
EVM0003683	3154	2470	2276	2364	2329	2490	2287
EVM0003166	2589	2698	2251	2939	2949	3067	2700
EVM0014037	1270	71	66	92	83	84	71
EVM0003839	740	399	370	441	448	468	412
EVM0014874	1542	636	662	663	675	766	670
EVM0010065	810	1	2	1	0	0	0
EVM0008417	806	80	86	98	75	69	69
EVM0014283	1563	864	1043	980	799	809	813
EVM0005648	951	4447	3325	4546	5505	6208	5263
EVM0017443	447	2621	2611	2884	2782	2973	2576
EVM0008372	1356	2708	2755	3255	2900	3002	2898
EVM0000225	774	6	11	14	12	10	8
EVM0009105	2230	1869	1877	1978	1944	2074	1788
EVM0001748	1492	5793	4742	5804	5677	5741	5131
EVM0008169	1882	702	623	691	810	770	577
EVM0012732	1731	219	208	198	214	183	149
EVM0010351	3749	4768	4432	4931	4810	5285	4913
EVM0015262	1243	1609	1854	2110	1692	1639	1567
EVM0001091	10485	2043	2379	2797	2328	2765	2288
EVM0011142	1084	9379	6892	9438	10253	9977	8349
EVM0012660	1094	569	733	803	665	639	635
EVM0006133	351	502	334	517	662	675	508
EVM0010177	1302	853	716	816	892	908	796
EVM0000843	657	28	19	21	29	16	22
EVM0016927	3334	236	252	287	238	224	238
EVM0009891	891	158	89	144	161	156	132
EVM0000515	1449	16	24	25	27	38	33
EVM0007981	2209	1011	858	1084	1072	1122	1033
EVM0008686	1236	8	24	15	8	10	14
EVM0014084	4022	3757	3459	4003	3752	4181	3927
EVM0016894	438	30	12	25	29	30	21
EVM0006488	393	18	22	23	21	18	19
EVM0005410	1119	303	362	353	334	352	281
EVM0014815	450	3	2	2	6	7	0
EVM0009066	1138	598	673	698	581	687	651
EVM0009091	1401	1396	1438	1577	1628	1663	1494
EVM0003965	1106	6827	5968	6942	7818	7478	6525
EVM0011611	1874	359	452	503	378	295	265
EVM0013714	2422	147	154	187	172	206	166
EVM0006069	2072	89	61	62	59	61	45
EVM0004832	3887	1646	1566	1724	1827	1959	1714
EVM0014822	1261	336	419	426	348	365	296
EVM0013761	1198	189	161	185	265	231	184
EVM0014024	1245	251	243	308	301	318	276
EVM0009324	1539	630	742	852	890	888	968
EVM0012559	1446	8711	7052	8074	9237	9649	8297
EVM0017616	5840	5638	4355	5439	5574	5724	5241
EVM0015067	999	419	457	516	520	517	448
EVM0004895	198	7806	8562	9660	8547	8594	8249
EVM0010108	522	621	557	633	695	658	635
EVM0003008	1287	2888	2663	2887	3082	3160	2827
EVM0011408	330	1672	1022	1598	1898	1820	1444
EVM0001761	1509	857	840	862	821	900	714
EVM0009809	2213	2956	2808	3204	2986	3062	3011
EVM0007774	2568	411	440	540	482	477	437
EVM0014703	1310	978	1029	1174	1109	1088	876
EVM0005394	621	699	745	857	883	978	799
EVM0005984	846	498	647	562	563	590	498
EVM0015309	852	1724	1707	2004	2114	2089	1691
EVM0015639	2326	1198	1413	1490	1499	1639	1508
EVM0002332	2402	504	691	646	599	609	576
EVM0006661	360	12	6	5	8	9	12
EVM0009207	5403	2149	1674	1929	1977	2209	1947
EVM0007452	2744	594	497	604	623	649	570
EVM0008487	1397	37	56	75	53	66	61
EVM0009090	2287	334	367	318	307	312	306
EVM0004359	5962	8408	6119	8717	8031	8191	7724
EVM0014702	1847	1570	1335	1504	1665	1772	1545
EVM0013015	3892	236	225	223	223	241	199
EVM0014949	1118	20	27	29	25	25	26
EVM0001855	1338	573	538	691	703	713	601
EVM0011928	1188	24	31	24	40	25	32
EVM0001435	2031	716	749	814	805	800	732
EVM0004461	1373	621	733	746	650	714	623
EVM0015362	390	162	139	173	230	219	175
EVM0005328	1296	1738	2231	2931	2085	2049	2159
EVM0007591	5388	2828	2328	2922	2879	2980	2592
EVM0001026	4179	3823	3501	3760	3896	4117	3504
EVM0010736	2501	4677	3908	4659	4966	5078	4342
EVM0014442	1770	856	1029	1045	1023	1011	859
EVM0003541	921	5	11	5	10	9	9
EVM0008136	2096	1731	1894	1993	1772	2004	1859
EVM0013787	1353	125	153	183	158	144	151
EVM0001872	1066	2458	2745	2800	3194	3201	3145
EVM0013661	1106	439	375	360	421	473	386
EVM0007014	1024	63	59	66	76	95	67
EVM0001974	832	46	47	63	79	74	77
EVM0001808	729	4730	4889	5805	5596	5697	5515
EVM0009163	915	314	382	414	424	495	421
EVM0008190	396	1953	1394	2165	2398	2829	2002
EVM0009711	581	115	182	172	159	176	137
EVM0011499	1107	139	127	163	218	257	178
EVM0003176	1220	693	820	814	793	790	742
EVM0005697	2517	206	220	247	203	194	194
EVM0015060	1599	45	52	47	43	56	43
EVM0017258	5652	2901	2430	2918	2852	2859	2784
EVM0016835	1390	108	131	160	171	156	167
EVM0003946	1632	94	120	140	82	119	81
EVM0000777	1359	45	68	50	46	78	50
EVM0006615	2776	460	418	467	419	483	452
EVM0002373	1128	560	576	707	670	654	578
EVM0003436	1765	1912	2075	2200	2049	2191	1956
EVM0006916	5749	813	783	868	756	852	798
EVM0011673	4852	1430	1208	1461	1284	1346	1213
EVM0003259	523	254	265	249	302	339	295
EVM0014736	1614	145	196	198	178	194	187
EVM0007925	240	71	74	76	66	86	57
EVM0005426	1950	352	400	409	352	351	327
EVM0002981	1163	75	83	77	78	95	72
EVM0006750	512	69	75	83	73	87	76
EVM0015219	1872	1709	1914	1923	1745	1749	1693
EVM0010855	1108	131	164	147	151	153	140
EVM0005668	891	60	99	66	118	101	106
EVM0001103	795	32	33	46	41	42	29
EVM0016878	5844	2023	1459	2006	1916	2130	1942
EVM0011991	2093	1722	1930	1840	1786	2000	1895
EVM0010037	840	263	258	368	417	474	321
EVM0017240	981	304	416	466	346	359	360
EVM0001553	708	68	79	139	124	149	72
EVM0010650	1356	3535	3808	4441	3352	3139	2959
EVM0002636	429	0	1	4	3	3	6
EVM0009260	2828	1136	1070	1150	1133	1181	1133
EVM0013392	1701	197	241	258	305	366	237
EVM0010111	1569	973	1174	1194	1110	1309	1070
EVM0003295	1246	206	217	246	217	211	208
EVM0003305	1959	3588	3106	3704	3945	4075	3331
EVM0001101	935	43786	43369	46836	45153	50577	46153
EVM0017031	2796	9772	10908	11127	10510	11161	10158
EVM0005111	1374	983	1079	1087	880	892	752
EVM0000130	1477	519	523	584	420	441	408
EVM0015324	806	91	139	114	121	127	100
EVM0005475	1529	147	120	151	120	112	113
EVM0013851	609	10	8	9	10	9	5
EVM0016644	2345	41	26	27	37	34	26
EVM0008101	778	445	375	521	533	567	425
EVM0002039	3885	1115	971	1167	1098	1254	1050
EVM0016273	1137	861	812	1088	957	982	922
EVM0011550	5933	11749	7747	10248	13696	15665	11645
EVM0015431	957	12	18	13	14	6	10
EVM0004382	5804	2167	1720	2405	2101	2161	2288
EVM0010572	282	0	1	1	2	1	0
EVM0007322	822	29	45	27	23	30	22
EVM0002614	7902	1934	2113	2644	2077	2156	2415
EVM0015030	1051	2309	2221	2541	2691	2822	2736
EVM0014757	1330	1022	1165	1284	1218	1299	1192
EVM0003392	1968	50	87	89	75	85	68
EVM0007967	3870	246	238	255	281	277	272
EVM0008024	1219	1064	1438	1500	2128	2158	2226
EVM0012932	1423	149	125	165	165	172	133
EVM0009408	4450	5434	4289	5345	5533	5869	5194
EVM0011870	2529	2625	2242	2489	2490	2497	2326
EVM0001542	3145	10762	8929	10649	10150	10614	10042
EVM0002610	2420	205	198	203	178	192	152
EVM0002708	1476	162	178	177	157	163	144
EVM0000967	2288	5452	5413	5863	5711	5891	5152
EVM0008760	1580	207	240	258	211	215	216
EVM0006486	766	12	13	8	10	9	16
EVM0008443	586	73	53	58	45	58	48
EVM0016019	6307	9157	6460	8904	9463	9706	8592
EVM0008472	1030	2262	1542	2145	2585	2738	2335
EVM0002813	255	207	228	287	237	239	189
EVM0008646	1989	122	126	133	153	154	112
EVM0012898	3175	204	265	255	230	244	236
EVM0010339	3250	7614	7206	8114	8056	8986	7877
EVM0013643	2127	10	28	30	33	29	13
EVM0016722	1137	293	365	319	362	401	393
EVM0015104	1293	361	482	387	476	558	494
EVM0010910	869	16	20	15	19	10	16
EVM0000072	1660	968	858	1087	1152	1194	1085
EVM0011706	1904	1002	1056	1224	1291	1365	1302
EVM0008149	1741	284	289	364	382	384	307
EVM0012012	1342	178	194	195	198	189	170
EVM0012080	2603	939	935	975	951	919	828
EVM0007935	722	19	23	13	18	14	16
EVM0009540	10090	2192	1738	2232	1794	1929	1917
EVM0013583	3706	1057	895	955	916	998	922
EVM0013172	805	5	5	6	6	12	6
EVM0005391	811	3	8	7	3	3	10
EVM0006530	471	1	1	1	1	1	2
EVM0007599	1044	9	19	8	16	10	19
EVM0017061	483	14	9	7	7	10	8
EVM0002947	843	7	8	11	4	6	7
EVM0017151	4018	638	638	606	674	861	714
EVM0004726	2307	863	1126	1172	969	1029	1022
EVM0009349	2390	266	352	322	410	396	327
EVM0011307	2534	833	844	929	978	981	950
EVM0007996	1013	190	204	189	220	201	222
EVM0003794	1246	929	1022	1023	1104	1134	984
EVM0017385	1245	282	319	310	297	367	267
EVM0016298	4085	3513	2604	3399	3588	3820	3337
EVM0011083	348	7	8	9	8	10	8
EVM0003277	741	13	14	8	9	10	10
EVM0005339	1694	23	31	36	21	31	32
EVM0001778	3387	62	82	69	60	94	52
EVM0003999	2135	18	17	18	16	22	20
EVM0007562	3459	74	74	93	79	121	84
EVM0003851	558	232	245	250	213	188	209
EVM0016628	1170	2760	2692	2542	2782	2924	2768
EVM0008584	418	1034	1063	1322	1307	1296	1143
EVM0007723	384	1274	1016	1138	1420	1613	1213
EVM0002220	771	10576	10577	12332	13547	13719	12726
EVM0000832	1719	198	160	197	162	170	183
EVM0012740	2694	341	344	340	279	356	275
EVM0015661	1269	117	120	126	145	135	132
EVM0001105	749	101	122	115	75	99	88
EVM0002452	1054	1008	1503	1376	1104	1117	1035
EVM0012186	1961	1453	1562	1427	1414	1524	1426
EVM0012016	1480	46	46	63	39	33	43
EVM0003082	398	46	48	52	58	42	49
EVM0015082	1514	31	33	38	29	48	35
EVM0002652	1967	2785	2783	3096	2877	2798	2549
EVM0015741	1053	5	9	10	7	12	8
EVM0017527	1000	47	69	64	65	57	51
EVM0007349	1156	13	15	13	10	10	5
EVM0014721	725	21	23	31	28	19	28
EVM0007391	1005	16	23	17	17	17	12
EVM0003262	1226	262	269	266	310	293	263
EVM0006292	1125	550	516	590	651	690	627
EVM0006556	2805	747	678	788	847	954	859
EVM0003622	1812	1394	1206	1338	1442	1574	1517
EVM0009572	309	246	244	216	201	263	207
EVM0009425	2122	1	0	4	0	1	1
EVM0001533	2031	984	1086	1163	1154	1174	1090
EVM0000900	1414	4488	4419	4962	4494	4394	4016
EVM0004420	2112	216	217	255	223	253	218
EVM0012120	4209	843	867	889	914	988	979
EVM0008785	583	102	85	112	110	147	95
EVM0002683	1349	103	110	95	80	119	91
EVM0000651	915	19	22	17	12	26	6
EVM0013580	567	313	308	360	334	391	282
EVM0003307	1696	535	453	589	588	552	505
EVM0001268	3028	797	865	919	859	841	775
EVM0001714	2217	1688	1544	1578	1657	1909	1526
EVM0011449	4539	795	625	795	912	996	898
EVM0006168	2410	2581	2556	2668	2648	2932	2630
EVM0006118	2523	10287	9211	10175	10029	10671	10010
EVM0003669	1287	506	443	519	523	603	468
EVM0000425	1118	313	340	368	492	540	471
EVM0016195	4504	5870	4933	6156	5416	5714	5105
EVM0008756	423	605	665	736	655	649	613
EVM0017093	705	109	129	126	114	101	100
EVM0003739	2699	1156	1131	1198	1218	1265	1220
EVM0007721	1514	35393	38255	39763	39687	41936	37518
EVM0007969	2366	1941	1720	1944	1874	1944	1610
EVM0011187	5508	354	315	312	359	437	401
EVM0009300	1199	199	256	244	254	237	250
EVM0004609	1413	9	9	13	10	7	12
EVM0014642	3850	81	87	67	105	143	100
EVM0012756	2577	764	869	907	1044	1009	925
EVM0006902	4964	1821	1480	1884	1673	1766	1831
EVM0014839	1158	1455	1500	1629	1509	1564	1390
EVM0003517	725	70	95	114	89	93	76
EVM0007531	1947	611	693	779	707	739	656
EVM0000732	2995	141	139	143	143	148	154
EVM0012101	1757	109	154	163	163	174	135
EVM0008494	1260	25	27	25	26	33	27
EVM0016330	1467	9051	6379	7999	11040	11444	8606
EVM0001908	609	80	92	82	96	78	69
EVM0011284	1314	147	155	184	165	142	153
EVM0009603	1390	247	276	265	250	337	268
EVM0017315	3850	2220	1994	2474	2328	2484	2277
EVM0004577	1999	1870	1422	1730	2170	2355	1882
EVM0003333	468	813	936	1184	1175	1186	983
EVM0012768	1115	406	469	542	527	531	432
EVM0006382	1826	1068	1180	1212	1160	1250	1065
EVM0016811	1108	33	32	28	27	27	24
EVM0015523	1842	159	189	208	200	221	197
EVM0001024	1263	1010	1143	1167	1132	1144	929
EVM0008416	660	469	628	639	474	450	422
EVM0017652	928	2789	2497	2915	2074	1862	1628
EVM0001189	1621	3829	4214	4463	4573	4701	4173
EVM0007147	3712	3249	2606	3192	3843	3728	3231
EVM0000567	884	1385	1337	1605	1661	1669	1424
EVM0013466	1166	7571	7056	8136	9076	9613	8836
EVM0015169	508	491	311	469	617	563	480
EVM0014782	899	2243	2215	2503	2461	2560	2311
EVM0009775	512	397	402	402	407	445	349
EVM0011853	3218	583	584	592	487	518	516
EVM0015200	2880	10699	8835	10079	10414	11531	10362
EVM0013609	1170	3540	4091	4312	3975	4143	3663
EVM0008539	1849	1454	1600	1676	1435	1474	1477
EVM0003532	2697	159	202	174	188	183	204
EVM0006895	4241	137	151	173	149	154	157
EVM0003945	1557	161	157	139	153	162	140
EVM0017630	1856	13191	13068	14304	13985	13999	12772
EVM0017236	1257	20741	19811	23686	25086	25858	25466
EVM0014611	654	120	133	122	127	99	73
EVM0002326	1184	287	333	365	347	398	312
EVM0010072	2355	2442	1657	2158	2829	3004	2416
EVM0009436	3075	6345	5435	6516	6907	7405	6775
EVM0005453	1810	1534	1598	1619	1492	1541	1406
EVM0001515	2826	1937	2090	1910	1845	2046	1924
EVM0006331	2153	371	406	416	401	384	322
EVM0013500	2455	184	200	204	180	174	184
EVM0003437	1826	1940	2273	2532	1869	1702	1535
EVM0015807	1026	1283	1225	1285	1421	1376	1227
EVM0014177	6630	1624	1317	1557	1649	1747	1515
EVM0000165	968	9	14	11	23	21	13
EVM0009631	923	748	922	872	908	854	789
EVM0011030	1601	2300	1700	1960	2202	2356	2145
EVM0011483	1467	48477	44373	57358	57320	58413	51446
EVM0014643	3217	1681	1623	1885	1783	1857	1557
EVM0014320	659	18	5	8	18	12	8
EVM0010643	1307	56	80	87	64	76	80
EVM0000517	911	2880	2985	3255	3425	3425	2819
EVM0016578	2424	4274	4022	4044	3955	4079	3725
EVM0005002	1095	757	566	714	787	831	609
EVM0005481	2250	5704	4725	5351	6041	6281	5368
EVM0015925	2685	2524	2530	2668	2612	2976	2498
EVM0000595	2609	47	45	54	53	50	42
EVM0009658	249	46	50	63	32	42	44
EVM0004455	2022	7	13	14	13	9	16
EVM0009760	1629	3	0	2	3	5	1
EVM0006534	2012	721	703	817	864	916	765
EVM0002430	865	3921	3646	4358	4589	4617	4042
EVM0008588	1602	2	4	1	0	1	0
EVM0010008	411	0	0	0	0	0	0
EVM0001288	384	0	0	0	0	0	0
EVM0013202	411	0	0	0	0	0	0
EVM0011839	384	0	0	0	0	0	0
EVM0017253	411	0	0	0	0	0	0
EVM0014428	384	0	0	0	0	0	0
EVM0016196	372	0	0	0	0	0	0
EVM0002723	459	0	0	0	0	0	0
EVM0015690	411	0	0	0	0	0	0
EVM0000665	294	0	0	0	0	0	0
EVM0014151	411	0	0	0	0	0	0
EVM0003761	4041	0	0	0	0	0	0
EVM0007990	345	0	0	0	0	0	0
EVM0002995	411	0	0	0	0	0	0
EVM0002602	411	0	0	0	0	0	0
EVM0003063	345	0	0	0	0	0	0
EVM0010252	411	0	0	0	0	0	0
EVM0016487	384	0	0	0	0	0	0
EVM0005519	384	0	0	0	0	0	0
EVM0014073	411	0	0	0	0	0	0
EVM0001265	384	0	0	0	0	0	0
EVM0014797	411	0	0	0	0	0	0
EVM0013752	384	0	0	0	0	0	0
EVM0003535	654	144	132	155	102	135	141
EVM0006648	745	0	0	0	0	0	0
EVM0008345	594	0	0	0	0	0	0
EVM0011565	312	0	0	0	0	0	0
EVM0005060	411	0	0	0	0	0	0
EVM0007382	372	0	0	0	0	0	0
EVM0004292	519	2	3	1	2	1	0
EVM0009100	510	1	0	0	0	0	1
EVM0010257	640	4	6	5	2	5	3
EVM0009113	912	5	1	7	9	0	0
EVM0014471	1780	53	58	59	54	48	53
EVM0014445	225	46	53	58	52	55	48
EVM0012870	3501	13720	12078	12877	15032	16778	15513
EVM0007168	1737	1005	833	984	1169	1145	1031
EVM0004544	1647	45	44	39	52	30	32
EVM0016599	1943	632	651	807	741	814	741
EVM0003920	692	388	424	378	453	418	434
EVM0003502	1914	76	75	72	71	75	60
EVM0001941	801	8	6	3	5	5	8
EVM0003372	2810	440	467	514	431	471	393
EVM0012088	2135	241	265	298	210	195	202
EVM0007255	1784	1348	1279	1719	1781	1735	1662
EVM0016350	4356	13740	11972	13237	12814	13752	12931
EVM0004424	3267	904	735	844	893	976	877
EVM0004233	1305	551	453	519	577	588	481
EVM0003713	612	4417	3434	4251	4787	4788	4168
EVM0008613	5184	1920	1751	1881	1553	1834	1659
EVM0006873	1132	154	170	203	172	191	156
EVM0001645	5443	208	245	246	255	307	288
EVM0013445	1957	122	157	148	120	106	137
EVM0013177	1651	1715	1774	1792	1733	1933	1700
EVM0005940	1413	3008	2364	2624	3297	3337	2774
EVM0008306	1524	1462	1010	1412	1576	1633	1447
EVM0014077	1343	83	97	60	95	111	69
EVM0016141	1686	39	29	51	49	57	48
EVM0006514	687	160	234	222	192	176	198
EVM0009534	607	362	360	395	501	485	366
EVM0003886	2203	2881	2812	3099	2936	2987	2637
EVM0016441	579	10	8	13	10	8	10
EVM0016322	659	11	18	19	27	21	28
EVM0017172	1586	497	607	640	593	643	559
EVM0005933	1631	1654	1503	1754	1879	2028	1734
EVM0016590	1446	658	466	728	810	816	711
EVM0010620	3054	6288	4808	6124	7016	7341	6359
EVM0000837	2538	1828	2080	1877	1845	2014	1934
EVM0001381	3361	1148	803	1089	1152	1188	1116
EVM0016650	2142	126	127	142	160	202	167
EVM0000972	562	2456	1241	2243	1867	1715	1428
EVM0001256	3096	2479	1914	2278	2471	2468	2309
EVM0009284	4421	6337	5320	6931	6965	7252	6834
EVM0002341	1758	338	354	324	381	395	307
EVM0014540	2582	793	778	833	856	999	910
EVM0002005	1909	2124	1624	1995	2451	2684	2064
EVM0000329	2092	1885	1434	1989	1938	2152	1895
EVM0013665	567	838	748	913	860	859	808
EVM0014607	180	311	253	349	406	372	319
EVM0006127	1555	1212	1139	1215	1317	1300	1226
EVM0001345	4221	1298	1283	1591	1601	1843	1802
EVM0001009	1531	168	118	171	146	153	125
EVM0002507	4306	32	50	53	30	36	40
EVM0015749	9771	888	973	1196	1086	1214	1240
EVM0008942	7752	272	197	267	326	410	372
EVM0015616	2805	679	841	860	737	746	709
EVM0009010	1204	68	44	58	91	74	74
EVM0003098	1857	1721	1271	1690	1961	2164	1819
EVM0012880	1187	0	0	1	0	0	0
EVM0000856	422	1075	1148	1336	1299	1317	1169
EVM0006487	1559	193	230	239	257	282	220
EVM0015087	623	32	43	35	30	30	34
EVM0002442	693	739	643	833	737	775	700
EVM0000014	2074	99	85	86	124	168	143
EVM0015551	1699	453	454	592	557	502	494
EVM0000825	1689	293	315	383	375	421	321
EVM0009921	1256	131	142	163	150	137	122
EVM0013102	1370	453	596	651	541	635	585
EVM0011551	1502	721	695	751	738	785	703
EVM0015300	1869	2274	2543	2548	2525	2723	2517
EVM0012792	1425	509	400	570	551	595	491
EVM0001295	675	101	107	91	89	110	97
EVM0010305	1049	28	24	27	32	43	27
EVM0015210	839	369	364	354	345	358	286
EVM0011556	1151	978	964	1123	1042	1065	965
EVM0002891	1485	1219	1289	1441	1307	1258	1099
EVM0000547	2013	954	942	1080	980	1047	897
EVM0009268	1637	874	769	1056	1010	1011	870
EVM0014361	913	1068	1158	1133	1133	1104	983
EVM0010230	909	927	909	1266	1218	1298	1046
EVM0013911	1485	7458	5520	7571	8465	9002	7804
EVM0008359	2034	11076	10215	11126	11776	12761	11252
EVM0016854	366	605	699	874	625	702	680
EVM0010308	1080	52	62	62	75	75	68
EVM0000345	383	136	146	194	179	183	157
EVM0015865	1190	324	350	381	322	318	306
EVM0005460	3073	1885	1565	1881	1903	2032	1904
EVM0003855	1108	25	29	36	39	37	34
EVM0009693	2242	13	16	18	18	16	13
EVM0006826	255	24	38	41	39	47	34
EVM0014504	270	3	0	1	2	1	3
EVM0010810	2112	16	20	23	38	43	49
EVM0000570	2473	281	292	312	384	374	391
EVM0005401	2786	222	310	240	239	229	237
EVM0008046	1874	185	188	197	189	206	144
EVM0006088	3795	383	453	485	482	478	438
EVM0014937	6114	1751	1586	1754	1681	1768	1555
EVM0000358	898	639	649	736	678	634	539
EVM0011354	1257	59	84	82	71	75	64
EVM0014941	1103	19	27	25	30	16	19
EVM0017249	4746	4492	3625	4317	4335	4831	4360
EVM0010074	757	405	366	405	411	433	327
EVM0017013	2434	48	56	40	35	67	37
EVM0002863	1503	15	24	16	30	29	23
EVM0012714	2632	83	96	87	90	104	91
EVM0009088	705	10	6	15	11	14	19
EVM0002033	1017	2374	1854	2327	2327	2569	2225
EVM0004979	1313	1684	1438	1796	2049	2052	1773
EVM0003439	720	63	68	62	75	82	68
EVM0009697	9891	9145	6684	9048	8982	9256	8347
EVM0013810	813	860	1011	1034	860	887	815
EVM0001776	1653	1294	1246	1411	1132	1158	1040
EVM0013671	465	58	56	65	57	66	73
EVM0000499	936	92	91	102	83	93	87
EVM0011004	368	4	1	0	0	3	3
EVM0005995	824	94	112	110	79	77	68
EVM0007185	846	3	5	2	7	4	5
EVM0014845	2624	3099	3187	3549	4854	5369	5618
EVM0001273	2217	1004	1206	1062	956	970	898
EVM0013267	1098	677	748	794	686	733	639
EVM0017316	192	28	13	17	29	23	18
EVM0006975	717	251	240	382	348	355	282
EVM0001978	1712	1171	1242	1281	1281	1384	1147
EVM0010299	2016	2457	2390	2531	2505	2716	2338
EVM0007498	327	204	247	254	209	238	180
EVM0001204	1263	520	599	592	501	464	499
EVM0002070	411	2302	1596	2535	2450	2582	2171
EVM0005910	741	255	255	349	373	313	288
EVM0005873	911	3441	2078	2714	4257	4299	3104
EVM0012470	422	389	338	418	567	598	573
EVM0009422	804	793	798	957	997	978	905
EVM0001441	1377	1896	1608	1852	1875	2061	1829
EVM0001960	1754	1144	994	1217	1252	1250	1182
EVM0014655	932	26	26	20	28	26	13
EVM0014022	1105	836	853	898	888	905	770
EVM0004174	1068	1393	1548	1793	1599	1608	1415
EVM0004528	5382	3300	3023	3266	3219	3474	3200
EVM0006098	1598	565	567	671	733	694	597
EVM0014761	2300	3278	3273	3573	3519	3851	3441
EVM0010470	1680	1276	1532	1664	1560	1650	1562
EVM0003117	470	8	8	2	3	11	4
EVM0003686	700	9	13	6	7	6	4
EVM0010406	507	75	105	92	72	90	69
EVM0000375	438	256	332	373	322	307	285
EVM0000747	985	1213	1091	1358	1247	1226	1067
EVM0008820	1213	1849	2250	2078	1878	1971	1841
EVM0017368	2045	1197	1072	1052	1094	1234	1001
EVM0004517	2416	6920	6139	6947	6442	6671	6195
EVM0005956	474	360	283	352	334	417	364
EVM0002481	693	875	820	762	845	977	835
EVM0008989	1569	208	253	241	245	273	200
EVM0013117	2025	138	122	175	122	112	101
EVM0000151	363	6	2	1	5	5	5
EVM0015950	524	6767	4667	7624	7255	7588	6930
EVM0000390	559	537	502	656	607	642	513
EVM0001729	1083	79	58	61	61	65	41
EVM0004527	764	502	440	561	592	622	535
EVM0010886	1788	2185	2049	2115	2182	2346	2090
EVM0014078	580	6	5	2	2	5	4
EVM0004205	1269	10	12	12	20	12	7
EVM0004830	180	1723	1955	2232	2144	2208	1805
EVM0017241	1796	611	609	708	678	715	631
EVM0005739	819	237	297	245	247	279	221
EVM0001548	3235	2309	2286	2229	2126	2279	2078
EVM0014160	2346	504	480	602	570	617	504
EVM0016114	3129	1146	1130	1276	996	1118	1073
EVM0015442	354	102	49	80	79	92	75
EVM0002296	1902	1478	1591	1540	1573	1634	1384
EVM0016543	5363	8047	6461	7658	7804	8336	7452
EVM0006748	1655	2791	2462	2869	2986	3217	2395
EVM0005200	671	1222	768	1214	1664	1638	1264
EVM0008746	2748	3207	2479	2888	3274	3562	2972
EVM0002761	4432	2020	1759	1912	1860	2047	1932
EVM0004087	507	1734	1802	1709	1871	1863	1559
EVM0009646	976	638	642	700	673	659	564
EVM0006643	651	2084	2952	2718	2242	2101	2106
EVM0011933	938	102	161	189	180	157	152
EVM0004246	3740	3218	2765	3158	2971	3165	2882
EVM0004763	1566	43735	43305	49306	49687	51326	45824
EVM0006866	1669	80	108	90	100	128	80
EVM0002710	2169	1607	1360	1677	1662	1697	1435
EVM0015283	2641	1237	1094	1206	1216	1297	1121
EVM0009043	2305	202	180	227	192	183	203
EVM0010759	1065	1037	1174	1439	1472	1432	1362
EVM0014154	4571	1318	1053	1370	1385	1325	1310
EVM0015840	1542	1168	1371	1327	557	399	444
EVM0017610	1360	319	279	310	312	420	346
EVM0002797	1991	3374	3202	3435	3508	3753	3294
EVM0008174	2469	3123	2698	2969	3219	3421	2998
EVM0001030	435	727	656	885	960	1040	803
EVM0001700	2657	881	933	1035	990	1032	910
EVM0014566	1420	1840	1722	1857	2058	2137	1713
EVM0016518	1221	838	907	1060	962	942	821
EVM0012728	5953	3178	2650	3210	3216	3293	2956
EVM0000808	2073	806	871	860	859	913	789
EVM0000355	4334	1448	1307	1409	1445	1470	1297
EVM0008987	2150	460	445	506	506	554	486
EVM0000462	1647	49	45	37	35	41	42
EVM0001951	1329	26	29	38	28	41	26
EVM0006545	923	795	689	902	1007	956	860
EVM0017247	3196	12113	11270	11298	13829	15720	13448
EVM0001396	837	737	772	944	826	952	811
EVM0010323	2457	99	90	83	91	105	105
EVM0001489	1388	4289	5113	5196	5240	5219	4831
EVM0001718	1493	35886	28308	34744	36150	38691	35317
EVM0005151	2336	341	372	405	363	389	384
EVM0015676	756	5	12	5	4	5	7
EVM0002040	1397	14	15	16	15	16	16
EVM0017639	600	173	186	199	159	175	147
EVM0015375	1107	340	370	349	337	337	315
EVM0007239	968	1227	1354	1400	1375	1462	1225
EVM0012612	1298	2546	2741	2933	2953	3109	2604
EVM0015349	1363	1345	1233	1634	1545	1720	1461
EVM0003596	1132	793	905	1005	910	982	840
EVM0010955	1637	2129	2222	2414	2319	2501	2127
EVM0015365	696	5223	5411	5773	5895	6084	5317
EVM0000568	2385	5137	5004	5664	5802	5958	5365
EVM0017263	1460	1160	982	1088	1163	1294	1035
EVM0010400	508	590	403	502	797	754	592
EVM0013986	1154	492	495	541	553	597	499
EVM0008146	1537	261	288	322	295	287	267
EVM0007276	881	2322	2437	2629	2529	2778	2524
EVM0003385	1460	45	21	42	63	47	42
EVM0000582	934	561	725	770	1275	1278	1332
EVM0009178	2513	1227	1282	1274	1418	1464	1212
EVM0001413	4405	138	175	180	183	151	181
EVM0015640	373	5	6	3	2	6	4
EVM0001767	489	40	51	53	46	49	39
EVM0006081	1482	945	848	1012	962	927	804
EVM0004805	2189	2095	2411	2455	2273	2517	2250
EVM0014567	2643	1069	1071	985	895	981	979
EVM0004892	648	148	106	167	147	155	127
EVM0002878	4314	6295	5663	6548	6931	7444	6694
EVM0013650	826	46	32	49	32	37	31
EVM0012668	776	206	292	334	260	243	266
EVM0014246	1718	486	512	569	528	567	577
EVM0014488	153	111	131	127	119	123	113
EVM0000433	267	139	155	160	91	160	112
EVM0008704	1608	55	48	92	65	47	63
EVM0002312	1357	64	57	83	66	58	49
EVM0016951	1883	149	205	189	164	189	154
EVM0006901	1705	11	20	26	12	12	13
EVM0009027	1972	22	22	38	36	23	34
EVM0003383	1389	35	43	58	60	76	58
EVM0013199	1802	157	219	255	297	283	234
EVM0012023	717	181	173	233	218	216	216
EVM0008025	1485	308	371	387	373	469	365
EVM0005319	1181	33	32	30	32	56	42
EVM0016013	846	557	654	711	646	711	666
EVM0011656	3003	1165	1058	1226	1369	1473	1362
EVM0015772	779	312	258	358	354	396	318
EVM0001618	624	69	68	73	67	82	61
EVM0008982	755	73	24	69	87	93	73
EVM0016117	627	17	6	12	14	13	10
EVM0015646	1802	595	675	664	559	482	575
EVM0006715	2730	122	126	141	125	144	148
EVM0007473	1221	22	30	15	21	19	23
EVM0015338	1106	98	111	96	112	142	135
EVM0004020	594	560	558	614	633	710	623
EVM0014954	1457	34	28	44	46	44	36
EVM0005236	4156	192	173	196	198	220	223
EVM0012791	3786	119	133	158	127	154	147
EVM0007681	390	5770	4307	5455	7232	7701	6223
EVM0008532	762	2198	1426	1894	2286	2311	2240
EVM0016457	3489	1694	1350	1525	1580	1666	1634
EVM0011911	1957	5402	5492	5549	5863	6243	5510
EVM0000789	1812	680	748	794	854	833	770
EVM0006328	258	2	0	0	0	0	0
EVM0000965	1184	65	100	93	61	57	56
EVM0016741	1796	29	15	21	24	12	13
EVM0014665	512	12	18	13	17	17	15
EVM0004349	3097	1434	1677	1576	1674	1814	1617
EVM0004724	897	1368	1626	1497	1378	1495	1404
EVM0013659	972	656	691	713	718	790	674
EVM0015877	1789	73	121	89	93	102	92
EVM0009115	2317	156	120	123	154	158	138
EVM0000286	2019	28	36	36	22	19	32
EVM0011474	738	3	5	0	1	5	5
EVM0006180	593	0	0	0	0	0	0
EVM0015958	363	0	0	0	0	0	0
EVM0016545	255	2	1	1	1	0	1
EVM0015571	588	0	0	3	2	1	1
EVM0006143	1998	383	452	453	545	503	406
EVM0005812	554	74	57	69	78	90	69
EVM0014885	1574	275	358	380	301	339	310
EVM0003105	4963	3334	2743	3456	3551	3630	3289
EVM0016030	1327	698	790	749	780	860	756
EVM0015158	2909	3593	3562	3696	3664	3901	3384
EVM0000111	2723	163	160	181	148	177	131
EVM0010767	1203	14	19	16	16	14	6
EVM0014894	2064	127	178	171	163	172	161
EVM0014286	1473	3	4	4	5	5	5
EVM0014129	912	7	6	3	1	12	7
EVM0012683	1351	11873	10442	11459	14685	15402	12738
EVM0001500	2469	9	12	15	17	16	14
EVM0009642	530	63	73	73	76	77	66
EVM0012905	880	350	405	433	357	387	400
EVM0007689	993	1341	1283	1403	1560	1800	1452
EVM0012633	2091	1313	1389	1348	1424	1486	1450
EVM0012090	1373	6744	6332	7139	7748	8040	7258
EVM0001739	552	2336	2734	2816	2485	2496	2263
EVM0000999	2169	3224	2728	3332	3323	3269	2979
EVM0002450	2551	890	762	913	946	1049	930
EVM0012797	3324	1608	1538	1549	1700	1775	1778
EVM0008264	279	18	14	21	14	17	14
EVM0012834	723	391	378	423	646	723	554
EVM0004705	827	2	5	2	5	2	3
EVM0002116	567	64	37	73	126	154	131
EVM0002773	2192	6036	5597	6925	6694	6890	5975
EVM0009153	878	2639	2876	2882	3207	3324	2858
EVM0016808	1161	107	152	185	76	59	57
EVM0007729	1699	302	342	392	274	320	273
EVM0009537	1886	512	652	766	698	624	593
EVM0009276	981	133	179	202	178	175	189
EVM0013428	1536	435	501	468	474	448	445
EVM0013846	1973	1411	1616	1714	1767	1893	1863
EVM0006254	1442	15167	13243	15199	16909	16839	14662
EVM0006955	2121	1451	1277	1403	1525	1554	1355
EVM0013293	8256	6629	5214	6599	6551	6775	5966
EVM0015331	273	9	6	7	8	7	2
EVM0015720	2022	63	88	85	101	72	88
EVM0002480	876	348	376	399	331	318	310
EVM0003539	468	52	74	62	59	55	46
EVM0004331	1840	1322	1450	1657	1086	940	886
EVM0000555	2331	1008	1281	1395	1354	1392	1213
EVM0014252	4746	5309	4395	5482	4794	5185	5220
EVM0001200	219	8	4	3	7	0	6
EVM0001730	2370	505	489	773	613	588	751
EVM0010920	977	98	96	145	83	96	94
EVM0010698	2330	100	94	83	123	94	104
EVM0005887	1251	24	43	36	28	45	26
EVM0006521	1567	18053	19003	19940	15552	16610	16186
EVM0016300	890	3	11	8	4	10	2
EVM0006926	402	6	5	5	4	8	6
EVM0003067	336	150	232	182	171	174	152
EVM0007974	1676	99	113	140	130	113	97
EVM0000124	2121	1397	1467	1675	1408	1395	1299
EVM0014770	1159	238	272	295	221	223	185
EVM0001175	1270	1358	1541	1486	1235	1215	1050
EVM0001869	3530	1210	974	1081	1114	1174	961
EVM0000725	1130	299	356	370	299	283	262
EVM0015590	804	37	43	45	49	37	25
EVM0008681	540	236	123	198	419	307	261
EVM0004769	660	121	136	134	146	143	149
EVM0014771	1139	6051	4957	6271	7245	7652	6232
EVM0012536	567	850	1040	860	863	873	830
EVM0016905	1459	6067	6808	7235	7595	8290	7440
EVM0006765	2628	3966	4391	4320	4748	5035	4558
EVM0001303	1582	414	378	457	493	509	450
EVM0007205	1815	5807	5618	6104	7113	7478	6588
EVM0007178	1893	4614	4320	5081	5260	5359	4730
EVM0003747	1887	216	203	230	287	307	242
EVM0007477	586	326	339	470	412	386	352
EVM0010792	1158	6275	5222	6247	8362	8864	8188
EVM0007111	706	3	0	6	4	5	3
EVM0003003	1051	1344	1282	1575	1429	1580	1519
EVM0005644	3563	7350	6281	7389	9227	10223	9398
EVM0015454	1365	1472	1609	1655	1727	1675	1487
EVM0011826	591	17	18	25	28	24	20
EVM0010460	381	11	16	12	9	6	10
EVM0014355	1337	18	33	36	29	31	22
EVM0011747	1557	103	85	94	116	92	100
EVM0010018	2272	566	685	647	625	701	616
EVM0014609	4412	1999	1676	2079	2033	2180	1983
EVM0005819	3575	1965	1689	1981	1798	1799	1643
EVM0013372	1120	27	24	30	22	23	16
EVM0007086	1292	640	857	778	827	760	637
EVM0010632	1914	978	1144	1042	1211	1179	1002
EVM0010337	1008	256	400	320	256	283	278
EVM0004001	581	10293	9561	12232	11332	12024	11002
EVM0011586	946	2499	2700	3041	2686	2794	2535
EVM0006195	1869	242	241	277	289	267	214
EVM0015090	714	59084	60757	64349	62532	66066	59902
EVM0017118	1223	16	28	17	33	33	38
EVM0014142	972	0	0	1	1	1	0
EVM0003961	2654	319	309	406	393	409	394
EVM0004044	3959	428	508	576	429	404	375
EVM0014888	1003	19	17	25	25	24	17
EVM0006757	2201	664	661	656	730	837	778
EVM0013672	1846	414	485	541	474	461	395
EVM0008348	1083	16	14	15	27	12	29
EVM0016121	372	18	16	15	8	25	19
EVM0000810	1014	56	97	79	71	69	50
EVM0000920	374	484	531	586	434	358	308
EVM0006983	810	1216	1318	1536	1365	1400	1249
EVM0009845	1055	416	379	400	1280	1444	1235
EVM0009462	1005	32	25	35	37	32	34
EVM0001900	347	9	9	18	5	15	3
EVM0010167	354	20	13	27	19	30	12
EVM0002181	1095	78	100	101	78	80	88
EVM0017558	942	521	743	657	610	542	522
EVM0014717	371	35	53	44	47	55	40
EVM0001436	1002	7	8	8	4	13	6
EVM0001540	2564	923	1004	1081	1009	970	1052
EVM0000461	1649	223	177	255	319	359	317
EVM0000484	890	824	948	819	941	969	756
EVM0009864	1302	7717	7703	8234	8379	8530	7358
EVM0011490	2254	2632	2866	2835	2881	3079	2661
EVM0014557	1385	1276	1392	1465	1329	1393	1197
EVM0007372	2628	1118	1093	1213	1209	1282	1183
EVM0012099	5300	2383	2097	2434	2348	2504	2267
EVM0012922	1368	316	303	376	430	447	361
EVM0012900	956	39	31	50	34	37	40
EVM0015927	885	0	0	3	2	1	4
EVM0004214	423	2	0	0	4	1	1
EVM0007867	1135	145	128	159	114	123	131
EVM0015604	1139	157	185	192	181	219	201
EVM0011704	562	76	64	47	76	53	69
EVM0001843	734	534	763	732	489	500	420
EVM0011754	441	109	124	128	100	94	83
EVM0001702	1974	5133	5520	5801	5600	5826	6046
EVM0008029	249	427	542	577	655	683	663
EVM0014961	550	836	798	1010	1020	1109	922
EVM0003703	908	124	152	170	135	138	114
EVM0013760	1861	82	64	87	72	97	70
EVM0005736	543	418	557	519	502	497	483
EVM0008082	498	692	760	694	622	707	641
EVM0008805	1938	3128	2929	3622	3425	3640	3203
EVM0002060	3413	1178	1237	1289	1268	1302	1161
EVM0002993	1372	761	940	1068	937	903	863
EVM0011555	1020	369	388	403	402	415	377
EVM0007307	1173	1196	1287	1354	1237	1322	1094
EVM0008682	747	13	12	22	25	26	26
EVM0007930	192	4	5	7	3	1	5
EVM0010827	2318	284	301	319	363	338	288
EVM0014311	895	453	605	610	504	508	476
EVM0017377	667	764	885	915	882	926	923
EVM0003977	873	9	24	17	29	37	22
EVM0006474	2575	267	361	447	552	479	627
EVM0001385	1815	1668	1788	1933	3204	3530	3406
EVM0008897	1051	442	584	646	593	579	551
EVM0001220	4940	140	156	141	166	154	142
EVM0002871	989	175	187	258	238	227	236
EVM0007605	349	11	10	22	34	20	12
EVM0016610	885	145	162	155	167	164	144
EVM0004404	2066	70	92	103	83	120	63
EVM0012025	3011	1181	1156	1217	1149	1218	1075
EVM0002270	1563	4122	3607	4115	4279	4519	3888
EVM0005789	747	3272	3288	3646	3601	3770	3180
EVM0008456	360	1324	1681	1582	1284	1236	1150
EVM0006090	1205	1739	1972	1992	1746	1759	1696
EVM0011434	3395	814	626	769	805	836	782
EVM0009808	3584	510	575	660	662	723	663
EVM0009994	1542	5	4	13	6	10	4
EVM0002648	1749	774	942	1010	852	972	888
EVM0006548	1823	3702	4082	4096	4257	4590	4054
EVM0008817	1756	674	869	858	803	918	801
EVM0002901	1704	379	413	555	547	639	480
EVM0017189	4317	188	155	137	166	174	173
EVM0012565	1191	80	113	108	123	124	124
EVM0014604	636	54	72	59	99	88	73
EVM0006792	705	2205	1930	2290	3349	3530	3364
EVM0012203	792	149	172	200	277	337	299
EVM0015726	4054	428	445	397	367	370	386
EVM0011323	3898	1012	1306	1292	1053	1116	1099
EVM0001449	1003	13	12	10	16	16	8
EVM0008090	927	5350	5227	5935	5365	5238	4849
EVM0006512	774	60	72	74	66	47	37
EVM0001868	2165	1368	1494	1525	1803	1869	1624
EVM0006339	1227	15	20	18	26	24	15
EVM0001217	2214	27	37	33	29	34	38
EVM0002091	261	4	5	2	3	3	1
EVM0003056	6856	286	247	303	278	282	246
EVM0001551	351	98	94	125	118	118	111
EVM0004626	603	583	913	580	500	559	568
EVM0005540	2056	5043	5758	5876	5399	5847	5109
EVM0005159	1419	88	85	106	90	93	56
EVM0017571	1473	81	111	111	92	63	95
EVM0008600	1011	752	698	746	698	734	665
EVM0014679	1167	1893	1645	1925	2174	2244	2091
EVM0012911	930	642	529	598	512	577	527
EVM0005463	2598	161	132	138	219	229	208
EVM0010049	1209	295	339	384	375	377	365
EVM0015234	1206	251	329	358	361	355	320
EVM0004670	1242	171	252	228	238	228	196
EVM0015591	249	1	0	1	0	1	0
EVM0001305	765	7	4	6	11	2	3
EVM0007758	727	1	4	3	5	3	2
EVM0015387	1191	32	60	55	50	69	45
EVM0002505	338	1	5	6	3	11	1
EVM0011682	1469	1604	2003	1870	2416	2557	2592
EVM0012064	557	20	18	15	21	21	18
EVM0009062	1413	84	93	80	138	94	64
EVM0012154	1553	293	303	285	378	381	368
EVM0001970	528	2924	2950	3733	3656	3567	3692
EVM0011272	891	1253	861	1306	1369	1460	1232
EVM0005098	266	9	17	16	10	15	11
EVM0016341	915	0	0	0	0	0	0
EVM0002549	2569	455	616	715	417	396	403
EVM0000890	1475	8	18	25	23	14	18
EVM0011276	3135	366	377	427	340	377	370
EVM0012459	603	990	1025	1107	924	926	844
EVM0007414	366	51	57	74	87	74	73
EVM0006527	357	8	17	10	10	8	13
EVM0003759	1745	4146	4583	4716	4136	4250	4105
EVM0002043	1948	475	671	731	810	802	850
EVM0003205	1611	909	957	1103	1041	942	962
EVM0017534	1417	1252	1513	1375	1380	1430	1278
EVM0012770	1918	656	684	738	724	693	595
EVM0014913	1356	615	685	722	651	649	625
EVM0005273	1648	1040	1051	1147	1110	1157	1090
EVM0013941	687	29	33	25	46	51	41
EVM0016403	2325	4	13	9	10	12	12
EVM0002736	1426	137	116	133	159	153	129
EVM0015151	1961	5717	6332	6125	5695	6151	5893
EVM0006371	1038	64	104	89	82	83	92
EVM0001818	864	5	4	4	2	3	3
EVM0006097	597	1	3	1	2	0	1
EVM0003379	369	4	0	3	0	1	0
EVM0000889	3230	746	784	736	853	825	680
EVM0006656	938	15	15	19	23	19	11
EVM0007257	896	5	3	6	5	3	2
EVM0001773	1704	5	4	6	6	13	7
EVM0001027	873	1	4	1	4	3	1
EVM0017256	2996	481	476	565	595	654	508
EVM0014883	2151	3244	2986	3323	3408	3469	3034
EVM0011404	1797	3788	3747	4040	4168	4896	4216
EVM0007617	1842	6379	5883	6592	6839	7223	6094
EVM0009339	1762	1255	1409	1345	1309	1371	1279
EVM0002497	1022	34	68	37	29	60	46
EVM0016054	1517	637	745	828	716	760	667
EVM0001488	3088	1627	1951	1803	1661	1742	1592
EVM0002230	1178	4755	4999	5317	4735	4535	4315
EVM0007604	3285	2084	2131	2040	2081	2230	1890
EVM0010114	994	1397	1822	1599	1435	1580	1423
EVM0002405	1204	785	879	894	868	900	761
EVM0013969	2898	1793	2146	2246	4163	4786	5068
EVM0009326	1329	92	120	108	102	89	104
EVM0008141	2137	2032	1957	2026	1643	1653	1500
EVM0007348	1359	730	593	696	750	773	712
EVM0008976	1314	915	957	1095	1083	1127	1009
EVM0011208	2847	573	555	634	673	682	683
EVM0001725	1830	2552	2354	2794	2886	3181	2868
EVM0016280	5661	277	320	348	279	294	345
EVM0003646	1043	122	118	136	88	107	102
EVM0010788	2066	237	205	203	209	229	206
EVM0012400	1135	35	29	28	29	42	28
EVM0011455	1060	22	20	20	26	28	20
EVM0003094	1033	7098	6433	7147	8124	8818	7128
EVM0013284	884	18	23	26	34	27	32
EVM0009336	1591	11	9	8	11	8	12
EVM0009174	858	166	227	201	197	219	192
EVM0002374	624	41	39	38	53	41	48
EVM0000079	2388	820	805	708	706	713	707
EVM0002520	1464	1659	1605	1868	1871	1868	1624
EVM0004280	1002	3343	2869	3396	3693	3945	3367
EVM0016863	381	2263	1885	2324	2736	2695	2240
EVM0005088	444	1529	1414	1586	1871	2146	1512
EVM0009380	471	1004	845	1167	1400	1413	1126
EVM0000533	1988	359	372	424	358	334	287
EVM0016173	1669	72	97	101	83	76	59
EVM0017072	4377	542	444	593	656	722	642
EVM0002894	1334	97	111	122	147	136	149
EVM0005313	1296	19	18	21	19	22	21
EVM0012342	2042	1443	1751	1741	2000	2124	2056
EVM0004649	1926	119	109	86	74	90	86
EVM0015596	1251	202	193	201	227	235	205
EVM0005052	2546	43364	34097	43788	49766	54353	51964
EVM0000090	1197	855	881	901	900	961	790
EVM0006506	3194	146	177	189	166	179	148
EVM0005237	891	5940	5731	6246	6241	6490	5731
EVM0000508	968	4818	4948	5943	5394	5286	4809
EVM0015702	1519	1840	2222	2302	2112	2036	1997
EVM0013212	180	68	93	87	95	80	75
EVM0016506	699	865	1000	925	929	922	863
EVM0001756	1053	791	856	937	1017	937	868
EVM0010784	1950	2878	3144	3211	3025	3020	2793
EVM0007523	612	4	8	9	6	12	8
EVM0011907	1956	536	607	656	716	695	720
EVM0011158	2104	9241	8231	9599	9035	10020	9308
EVM0002110	2997	1832	1367	1666	2227	2488	2161
EVM0013295	405	3448	3007	3933	3672	3685	3243
EVM0007832	957	177	175	177	202	202	169
EVM0004595	1037	1115	1134	1169	1261	1193	1159
EVM0001596	722	5	1	4	7	0	4
EVM0003780	2019	664	589	614	652	722	565
EVM0013287	1119	1388	1744	1616	1372	1401	1278
EVM0015383	2445	2127	1769	2240	2249	2404	2084
EVM0004275	860	1651	1216	1816	1991	1963	1730
EVM0012082	894	515	509	504	535	551	466
EVM0010980	1194	189	178	199	192	191	166
EVM0017409	525	1	5	2	2	6	3
EVM0015316	1322	63	67	44	57	40	61
EVM0009914	819	1151	1152	1339	1322	1419	1329
EVM0007406	778	1033	871	1203	1207	1225	1043
EVM0013926	1364	1168	1281	1502	1405	1461	1414
EVM0002096	2195	3485	3717	3820	2780	2933	2924
EVM0015392	2492	916	1301	1470	1220	1073	1046
EVM0007164	2119	968	1203	1200	1111	1129	984
EVM0009375	4144	2654	2041	2410	2353	2637	2367
EVM0009140	819	67	53	82	76	52	68
EVM0008720	1092	2303	2384	2755	2277	2253	1891
EVM0016250	924	1721	1699	1586	1554	1799	1537
EVM0012422	4074	1446	1461	1541	1649	1719	1455
EVM0017573	3617	13654	12220	13854	11740	12412	11110
EVM0005857	789	15	19	22	29	23	23
EVM0008770	1663	198	237	214	226	272	197
EVM0011535	2312	1141	1298	1178	1230	1237	1148
EVM0007335	896	546	562	601	609	673	541
EVM0011571	2623	3823	3310	3809	3696	4108	3778
EVM0004986	1074	73	86	81	80	85	83
EVM0011055	4721	4682	4710	4798	4361	4639	4389
EVM0017589	1682	128	176	161	126	135	126
EVM0007841	2215	10185	11191	10534	10849	11433	10131
EVM0008034	957	1026	1234	1342	1270	1249	1066
EVM0000796	3018	2734	2723	2858	2695	2805	2550
EVM0011021	1818	939	1045	1113	975	1105	994
EVM0017423	1162	149	133	184	194	193	159
EVM0016549	918	1025	758	958	1102	1114	862
EVM0014233	665	76	88	106	107	98	104
EVM0002189	3178	2528	2740	2726	2282	2339	2298
EVM0004605	1137	372	254	336	522	435	365
EVM0011287	540	310	354	363	348	318	326
EVM0009881	756	1012	1016	1163	1138	1253	989
EVM0012616	769	7	3	6	5	8	2
EVM0006790	1084	698	776	809	866	896	844
EVM0011612	410	88	64	90	100	102	81
EVM0005690	1550	1029	975	1048	984	1079	1144
EVM0001331	2264	895	944	923	889	985	861
EVM0016683	2299	314	325	356	271	303	308
EVM0016228	417	37	36	38	53	54	53
EVM0017213	611	162	136	168	168	142	167
EVM0007958	1453	156	158	166	162	171	164
EVM0008927	1122	146	255	256	232	263	254
EVM0009477	831	7118	7534	8374	8644	8479	7682
EVM0013478	1317	910	823	866	1066	1141	1060
EVM0012184	2392	1594	1549	1714	1908	1823	1651
EVM0010854	4127	4187	3449	3971	3882	4101	3756
EVM0010715	585	200	250	222	219	239	229
EVM0004603	1209	901	957	1003	1109	1203	1134
EVM0005964	1442	229	231	241	234	248	232
EVM0004532	3161	1074	885	1041	1117	1249	1183
EVM0007337	779	1388	1492	1544	1599	1726	1359
EVM0004946	648	128	166	147	118	162	137
EVM0012007	2697	4705	4304	4668	4817	5480	4801
EVM0016216	1626	413	476	578	507	433	374
EVM0001740	1657	227	212	189	184	191	176
EVM0002543	1058	301	357	399	416	433	338
EVM0007918	371	302	247	320	348	314	253
EVM0003767	2320	1499	1509	1550	1456	1491	1355
EVM0012968	1300	18	18	24	13	20	21
EVM0000502	1273	29	49	46	35	39	38
EVM0016162	1652	990	1190	1287	1231	1312	1027
EVM0005117	390	769	675	786	897	937	702
EVM0013062	3225	4780	5755	5512	5946	6588	6776
EVM0011150	2299	262	296	305	251	280	279
EVM0012632	1734	2518	2051	2378	2452	2730	2613
EVM0017319	342	528	605	637	604	524	509
EVM0001561	2100	0	0	0	0	0	0
EVM0008702	1731	70	90	73	61	81	66
EVM0013165	2148	825	957	1081	944	1009	991
EVM0010144	861	698	779	846	1305	1391	1285
EVM0017143	423	2	5	8	5	8	2
EVM0001484	1218	84	99	115	125	120	89
EVM0010205	2466	57	66	74	64	79	77
EVM0005632	1189	60	57	56	71	77	56
EVM0006669	1605	1629	2070	1962	1790	1916	1763
EVM0008890	297	0	0	1	0	1	1
EVM0011604	693	8	2	6	7	2	3
EVM0010188	525	3	0	2	3	2	2
EVM0016757	1690	78	72	82	79	89	88
EVM0005047	1186	728	842	870	797	876	867
EVM0011028	627	19	16	23	27	25	17
EVM0012431	2190	253	384	372	320	347	379
EVM0013403	1296	16	31	31	16	27	17
EVM0004556	1662	389	398	424	444	426	399
EVM0015446	861	384	328	361	424	429	400
EVM0006310	555	167	147	179	174	216	168
EVM0000360	972	36	46	49	47	35	28
EVM0002907	781	299	403	344	284	307	295
EVM0000339	717	2786	2946	3170	2907	3025	2693
EVM0017044	624	409	424	496	573	604	563
EVM0012458	798	3829	3395	4073	2777	2826	2672
EVM0011900	903	1519	1337	1845	1694	1624	1528
EVM0006623	580	1	5	1	3	5	3
EVM0013402	933	12	14	15	12	11	15
EVM0017087	446	535	549	753	774	774	725
EVM0005490	991	2898	3636	3545	3141	3197	3025
EVM0007629	1095	23	17	20	28	15	14
EVM0014377	1278	4	11	10	3	8	2
EVM0015876	3728	60	59	82	88	67	83
EVM0005602	3347	17194	18651	18057	14381	15858	14987
EVM0010437	893	410	432	458	442	448	423
EVM0008036	1413	546	521	617	677	742	701
EVM0001045	1674	31	20	20	39	27	31
EVM0004973	6125	1274	968	1182	1262	1383	1191
EVM0006984	871	406	599	560	754	832	819
EVM0009713	2113	60	51	49	50	51	76
EVM0004071	1796	397	410	449	364	427	381
EVM0007757	1453	96	151	110	142	134	117
EVM0014222	6827	8121	7418	8028	6217	6473	6979
EVM0004241	370	9453	5994	8313	11414	12807	9236
EVM0017175	1328	1088	1256	1284	1256	1379	1220
EVM0011605	864	14	20	17	20	17	17
EVM0012230	791	149	165	164	182	196	163
EVM0005905	2357	596	544	595	666	674	585
EVM0013619	699	5	4	5	6	6	4
EVM0005775	1364	934	1048	1091	992	984	936
EVM0003840	1359	0	3	2	0	4	1
EVM0016407	1838	1	6	3	1	0	3
EVM0011752	1230	129	145	135	104	103	125
EVM0010260	1250	150	184	183	183	171	192
EVM0003512	892	0	1	1	0	1	0
EVM0010936	548	0	0	0	0	0	0
EVM0009566	559	9	11	7	9	14	13
EVM0011789	504	0	0	0	0	0	0
EVM0002161	1062	64	95	95	70	61	53
EVM0007507	504	133	171	212	216	215	226
EVM0002366	894	11	15	10	18	9	7
EVM0004918	769	87	78	125	111	117	89
EVM0017568	1405	106	127	139	106	109	82
EVM0001163	1050	15	13	5	10	7	9
EVM0001864	1761	9	9	4	8	10	11
EVM0007142	663	5	4	2	2	0	2
EVM0015844	2471	872	876	975	948	1047	953
EVM0000301	470	191	135	206	307	271	260
EVM0009203	800	413	457	449	526	589	504
EVM0011958	1724	992	1254	1294	1267	1207	1220
EVM0007674	360	3383	3797	4239	4331	4367	4002
EVM0015251	1392	69	72	91	89	84	66
EVM0001721	1075	726	697	963	941	986	824
EVM0013236	839	178	172	232	160	179	171
EVM0016418	1799	692	723	791	689	688	639
EVM0004836	1635	286	326	453	388	387	345
EVM0010712	426	1	0	0	0	1	0
EVM0009059	1667	778	762	870	883	956	872
EVM0012172	1245	9	8	7	5	8	12
EVM0013958	303	0	3	3	1	0	1
EVM0013357	1501	546	594	636	549	654	568
EVM0010461	2088	886	870	963	987	955	798
EVM0010043	1590	37	25	38	30	41	29
EVM0010666	1674	401	400	436	383	407	419
EVM0012940	876	20	40	26	21	33	21
EVM0008647	645	116	95	172	160	192	144
EVM0013086	1635	425	483	483	546	536	545
EVM0004125	2018	785	803	891	946	1002	845
EVM0014716	1338	0	4	2	5	3	1
EVM0007101	469	0	1	0	0	0	0
EVM0012013	498	0	0	3	0	0	0
EVM0012375	4022	819	872	834	839	910	826
EVM0008008	5677	3827	3140	3891	3868	3987	3505
EVM0013781	517	46	39	34	56	48	37
EVM0017009	1435	933	638	880	910	1041	811
EVM0013397	825	15107	11489	14286	19420	20858	15527
EVM0008873	2252	2437	2296	2501	2760	3131	2753
EVM0003724	1404	18	13	19	20	22	30
EVM0016434	411	39	54	25	48	42	40
EVM0007124	150	12	12	12	20	8	11
EVM0000542	1611	129	110	129	131	139	111
EVM0010896	956	1217	1116	1214	1270	1260	1143
EVM0006225	5700	5019	4660	5179	5521	5588	5291
EVM0009667	1709	709	719	794	753	842	730
EVM0017489	1712	20	50	19	40	46	36
EVM0017018	738	4914	4841	6041	5712	5879	5675
EVM0016284	1074	2	0	8	3	1	6
EVM0007666	1506	18	17	13	16	10	13
EVM0003562	423	8	14	12	4	6	9
EVM0014612	564	7	2	8	3	9	6
EVM0011275	600	9	9	13	8	4	8
EVM0006373	4726	1269	1677	1536	1343	1457	1337
EVM0008677	856	1	4	2	3	2	2
EVM0004168	3962	453	609	648	642	792	698
EVM0007907	2782	1635	1819	1857	1821	2020	1756
EVM0011588	2310	58	50	33	57	69	50
EVM0005249	2201	1124	1291	1357	1346	1297	1212
EVM0000281	2938	4261	4339	4408	3806	3748	3424
EVM0004172	1531	1918	1902	2303	2311	2349	1967
EVM0007664	1202	16	21	24	19	35	26
EVM0015000	690	66	67	49	55	77	56
EVM0004547	1941	1201	1316	1341	1124	1262	1059
EVM0011913	552	2	3	1	4	5	1
EVM0004422	261	1	8	6	4	1	2
EVM0010752	913	5	4	7	3	10	3
EVM0017578	423	0	3	1	4	3	1
EVM0005114	601	30	34	33	25	13	16
EVM0002542	825	0	0	0	0	0	1
EVM0016376	6784	128	104	124	74	71	91
EVM0010927	512	8	7	5	8	4	2
EVM0002784	636	2	1	0	1	0	4
EVM0009615	324	0	1	0	0	1	0
EVM0010424	978	33687	30710	33791	33260	34480	33014
EVM0014509	1545	2231	2589	2678	2156	2388	2284
EVM0011587	627	3	1	3	0	4	8
EVM0008528	909	2	5	10	5	2	14
EVM0013033	574	182	210	228	244	228	199
EVM0010938	1645	1248	1354	1503	1425	1467	1497
EVM0002133	1090	151	186	184	163	174	146
EVM0015768	989	323	356	399	362	431	384
EVM0013917	666	245	311	380	275	329	358
EVM0005858	1025	328	399	405	396	404	349
EVM0000031	892	163	181	191	180	209	196
EVM0016700	1119	926	1068	1144	1024	1120	1017
EVM0005920	836	98	136	165	136	155	130
EVM0011992	537	34	40	25	28	34	26
EVM0001155	264	21	23	23	18	23	21
EVM0002601	551	290	422	378	383	460	391
EVM0013762	1710	23	55	34	28	47	30
EVM0000979	2907	383	385	373	390	382	355
EVM0000611	1032	45	47	77	63	49	65
EVM0016020	666	133	206	166	161	135	179
EVM0003378	444	2	4	1	3	2	0
EVM0012644	1132	23	28	25	33	33	30
EVM0001786	996	1	2	0	1	0	1
EVM0000549	1464	156	171	188	180	143	166
EVM0008150	2411	357	488	430	391	407	323
EVM0009912	926	289	212	231	284	313	251
EVM0015951	994	2112	1248	1891	2559	2519	1899
EVM0008903	683	199	209	270	257	269	199
EVM0014066	796	559	335	646	725	761	662
EVM0008167	954	61	52	62	60	62	91
EVM0007041	1031	16	19	27	16	13	17
EVM0003171	605	100	80	87	97	87	91
EVM0012389	402	59	83	77	82	98	98
EVM0005500	381	5	4	4	0	5	2
EVM0011610	285	29	24	34	52	27	32
EVM0008845	772	753	737	911	879	857	759
EVM0011252	945	288	309	347	281	336	311
EVM0003010	1561	337	400	397	368	387	352
EVM0000597	4059	1938	1633	1832	1633	1639	1634
EVM0002798	3058	597	728	610	725	805	622
EVM0006153	544	68	46	59	66	61	55
EVM0008975	294	19	17	16	18	19	22
EVM0010401	444	18	20	13	29	33	20
EVM0011104	490	21	31	45	24	15	11
EVM0001979	405	1	0	1	2	1	0
EVM0008458	279	2	5	2	3	5	7
EVM0012876	345	5	3	5	7	4	8
EVM0013242	1584	254	294	207	184	204	199
EVM0003609	346	41	37	40	36	54	35
EVM0000659	1902	3363	3662	4286	3846	4008	3501
EVM0013023	1480	5498	5354	5682	6856	7473	6436
EVM0001735	1251	6680	5764	6522	8452	9040	7855
EVM0009800	1872	1487	1580	1571	1675	1682	1372
EVM0000118	2225	107	79	100	96	105	94
EVM0013122	3750	126	106	119	122	136	129
EVM0013216	15579	888	791	981	905	945	975
EVM0010451	1245	196	233	275	229	235	207
EVM0009497	549	0	1	3	3	0	3
EVM0008022	987	10	9	3	2	0	2
EVM0002922	468	6	6	4	3	5	3
EVM0002078	783	9	4	5	9	14	4
EVM0006638	609	8	4	1	1	5	3
EVM0004541	1758	6	0	9	12	7	4
EVM0006107	531	236	299	301	288	274	237
EVM0006096	666	1392	1317	1503	1452	1561	1258
EVM0012914	1206	746	613	675	869	866	668
EVM0006297	780	1379	1224	1424	1529	1600	1366
EVM0000679	510	255	271	305	224	273	222
EVM0016871	507	390	335	458	397	467	384
EVM0006359	501	1129	762	1021	1242	1338	1017
EVM0008006	1060	305	341	360	365	441	317
EVM0016514	727	1346	1455	1599	1705	1687	1558
EVM0014291	2045	2500	2387	2497	2244	2421	2299
EVM0013806	3211	2286	2396	2557	2353	2376	2330
EVM0005625	981	6	3	3	4	5	0
EVM0011811	663	55	42	54	90	67	61
EVM0009600	963	72	79	101	77	104	68
EVM0001328	1071	159	207	177	141	159	134
EVM0012780	1331	255	289	329	293	295	256
EVM0016918	1035	290	349	319	317	335	313
EVM0005616	1866	1621	1908	1872	1872	1795	1676
EVM0006649	1677	2569	2389	2638	2673	2727	2288
EVM0004287	691	241	204	311	319	381	287
EVM0010112	525	23	17	22	23	25	16
EVM0009151	2218	435	431	412	411	388	320
EVM0010118	1710	996	1062	952	946	1055	904
EVM0014561	4151	1909	1496	1867	1770	1977	1798
EVM0003955	4490	1569	1401	1635	1538	1655	1433
EVM0013170	1683	1020	885	1039	1066	1124	990
EVM0002659	1206	1039	1135	1191	1031	1022	893
EVM0013320	1720	203	290	297	294	272	261
EVM0008002	722	715	634	769	732	778	684
EVM0000374	246	191	264	215	228	234	230
EVM0006886	570	1795	1935	1946	1891	2071	2056
EVM0010356	1714	82	76	99	122	116	101
EVM0006037	1904	1701	1465	1770	1806	1781	1635
EVM0001987	490	971	673	882	1183	1241	884
EVM0009635	3193	132	123	104	151	137	123
EVM0017271	454	18099	14556	18846	22175	22539	18076
EVM0012451	1902	2048	2099	2233	2187	2288	1924
EVM0002381	3700	2298	2194	2599	2446	2633	2355
EVM0012640	2274	418	436	431	438	471	466
EVM0002522	1596	4	3	4	14	6	5
EVM0010126	814	27	35	39	27	49	37
EVM0008822	781	36	41	55	37	41	52
EVM0014314	989	673	928	961	729	755	676
EVM0012957	1677	0	0	0	0	0	0
EVM0016064	1050	457	584	602	505	451	411
EVM0010898	788	45	61	74	62	79	69
EVM0008471	892	10	15	10	11	13	6
EVM0003970	2071	124	160	115	111	108	128
EVM0008542	1956	385	357	398	396	434	369
EVM0000017	1958	1587	1439	1620	1565	1547	1392
EVM0015883	1453	1873	1787	2178	2111	2131	1845
EVM0016820	2831	7806	8549	8682	8232	8772	8615
EVM0001386	6375	11502	10451	11462	12204	13694	14028
EVM0005572	1646	359	325	362	364	391	268
EVM0003189	1941	971	843	995	989	996	905
EVM0008935	2794	2587	2042	2516	2536	2679	2455
EVM0007545	2692	1856	1733	1951	2042	2251	2021
EVM0006184	4024	3307	2796	3288	3327	3583	3360
EVM0004108	3914	1503	1441	1591	1380	1557	1343
EVM0008776	535	359	242	491	421	481	383
EVM0011445	482	43	37	55	46	69	57
EVM0007901	606	85	134	127	111	119	133
EVM0012200	818	113	113	134	131	121	105
EVM0001418	564	4	2	1	2	2	2
EVM0008042	615	291	250	343	384	340	325
EVM0003036	272	59	58	66	53	88	52
EVM0016397	1452	153	170	238	194	197	196
EVM0011838	480	59	40	75	108	105	71
EVM0015282	1938	1949	2003	2155	1975	2142	1697
EVM0008970	1047	1712	1674	1902	1983	2010	1712
EVM0010535	2014	6250	5698	6271	7031	7206	6029
EVM0002440	1912	91	75	83	106	106	100
EVM0016732	651	206	171	267	241	274	256
EVM0010624	1878	79	90	89	56	68	71
EVM0000784	755	354	276	419	410	429	372
EVM0000828	544	19	56	33	19	34	19
EVM0005429	1485	235	265	316	335	301	292
EVM0002992	1704	1417	1334	1599	1517	1688	1547
EVM0002279	2881	999	1046	977	1038	1125	968
EVM0013019	614	772	892	1018	877	885	794
EVM0008779	809	934	767	1073	1132	1185	942
EVM0017509	5014	7356	6168	7252	7074	7861	6949
EVM0003399	999	1355	1200	1669	1540	1525	1389
EVM0011972	815	160	152	157	232	203	183
EVM0007251	595	347	376	390	384	417	336
EVM0005169	986	142	177	188	173	163	168
EVM0010850	894	10	14	19	14	15	11
EVM0012385	2572	428	502	440	379	392	377
EVM0004765	2452	405	504	434	417	446	402
EVM0015824	1417	24	22	26	12	14	19
EVM0017309	625	3	7	3	7	1	4
EVM0013582	816	5	3	8	6	9	6
EVM0003000	756	0	6	6	3	4	3
EVM0007822	1253	2	4	3	0	5	5
EVM0013921	2485	118	131	151	154	137	148
EVM0010569	339	15	21	17	15	19	19
EVM0013793	477	36	23	46	30	38	32
EVM0006316	867	39	29	39	48	39	28
EVM0008399	357	11	8	7	13	14	13
EVM0006614	447	27	26	23	25	32	37
EVM0000292	505	2	7	3	6	5	3
EVM0003715	417	3	4	3	6	6	3
EVM0005280	225	0	0	0	0	1	0
EVM0003699	1057	46	39	46	41	31	30
EVM0006445	567	522	645	672	582	586	552
EVM0004231	7112	376	252	310	448	521	398
EVM0003413	1074	1121	1106	1115	1163	1307	1075
EVM0017094	1026	8	11	8	4	12	9
EVM0003611	3467	4344	4179	4544	4691	4835	4460
EVM0008981	1865	646	682	722	803	842	668
EVM0010979	4109	3949	3553	3842	3605	3698	3578
EVM0000928	1372	3537	2916	3501	3859	3901	3105
EVM0014706	1622	1216	1158	1469	1351	1550	1218
EVM0016675	1767	1100	1330	1219	1140	1177	1029
EVM0007823	1481	830	1011	942	809	796	852
EVM0009959	1916	240	322	313	269	309	280
EVM0013553	463	99	47	77	149	163	129
EVM0012052	1538	83	63	112	98	107	97
EVM0007893	2187	132	149	162	173	205	131
EVM0012143	1445	191	185	232	256	232	218
EVM0011816	1490	19	18	18	12	22	11
EVM0006849	431	3	4	2	6	3	4
EVM0013627	682	18	11	6	12	27	8
EVM0001241	624	82	134	98	128	113	114
EVM0015194	838	1706	1998	1895	1905	1972	1807
EVM0001082	1648	1328	1353	1333	1321	1396	1198
EVM0015071	1254	879	862	1076	1104	1093	892
EVM0016270	657	13	18	13	8	10	13
EVM0014041	535	12	9	5	11	13	10
EVM0016697	5509	117	112	115	133	120	99
EVM0010280	2396	3153	2334	3118	3249	3472	2968
EVM0003389	2219	1854	1712	2017	1936	2046	1930
EVM0000602	1332	2389	2539	2538	2492	2764	2370
EVM0010677	414	44	30	46	45	56	41
EVM0017299	2530	68	39	59	87	62	62
EVM0004824	5567	378	373	451	457	474	431
EVM0006224	870	105	100	104	102	108	90
EVM0003680	493	13	3	14	26	19	26
EVM0001249	4536	1779	1349	1674	1744	1927	1749
EVM0002865	663	0	1	0	0	1	0
EVM0009804	1307	1197	1518	1563	1214	1310	1156
EVM0014983	3176	1422	1829	1667	1896	2111	2104
EVM0001482	1002	22	19	18	23	25	31
EVM0016493	594	374	464	586	465	510	506
EVM0012267	894	1476	934	1102	1706	1853	1347
EVM0001686	2295	244	265	316	250	285	262
EVM0000544	1512	109	162	126	118	113	117
EVM0009020	1315	514	633	554	574	538	509
EVM0011840	1845	3816	2657	3786	3926	4125	3571
EVM0006035	153	1059	955	1168	1156	1265	1113
EVM0009573	1395	4675	4182	4610	4751	4949	4328
EVM0005131	830	872	632	869	1002	1196	831
EVM0010772	4483	3887	3518	3742	4036	4013	3753
EVM0007050	616	88	88	91	90	110	80
EVM0004531	1173	582	489	568	618	685	607
EVM0012056	760	3041	2563	2878	3368	3387	2754
EVM0011213	1396	613	849	954	772	828	765
EVM0012773	2258	79	71	86	93	85	83
EVM0012874	966	42	28	35	31	18	30
EVM0016684	1221	31	31	35	36	41	42
EVM0014046	747	302	389	336	436	411	354
EVM0011961	683	336	312	429	434	532	437
EVM0011938	1923	671	691	634	638	624	576
EVM0016324	1929	324	379	378	302	314	273
EVM0015029	1083	652	370	513	733	735	583
EVM0007162	2557	85	93	86	97	94	56
EVM0013479	1638	2	0	0	0	0	3
EVM0013749	759	11	5	7	11	4	1
EVM0007386	1036	1271	1198	1324	1428	1525	1513
EVM0004068	359	84	71	80	111	102	87
EVM0009327	201	0	0	0	0	0	0
EVM0000691	663	2	0	1	0	0	0
EVM0006654	1214	156	206	202	123	108	93
EVM0004303	1514	211	254	221	217	238	208
EVM0014613	2420	524	482	453	514	588	472
EVM0010811	3146	1516	1213	1390	1497	1531	1424
EVM0014534	4177	1569	1654	1723	1535	1620	1584
EVM0004300	1209	108	151	167	151	164	126
EVM0001425	282	844	796	818	1005	946	787
EVM0017229	1821	1437	1476	1620	1470	1543	1442
EVM0004637	1161	1187	1114	1254	1397	1384	1150
EVM0012010	1594	1270	1384	1354	1262	1435	1266
EVM0012231	878	132	127	163	122	146	108
EVM0012157	2711	1402	1285	1302	1581	1679	1487
EVM0001971	291	2	7	14	3	4	4
EVM0010889	1443	10460	10781	11658	10572	11224	10149
EVM0008794	1505	1247	1343	1406	1251	1237	1088
EVM0004025	4363	955	811	928	779	842	861
EVM0003736	677	45	81	54	53	33	68
EVM0005840	1365	489	434	505	556	618	640
EVM0000617	851	23	21	20	29	23	27
EVM0004360	780	7	8	8	11	6	9
EVM0006047	555	3	6	2	3	6	2
EVM0016484	1710	1	0	1	1	0	1
EVM0012634	1518	0	6	3	6	8	5
EVM0003128	648	0	0	0	0	0	0
EVM0004120	771	0	0	0	0	0	0
EVM0002707	1566	2	1	0	0	0	0
EVM0011982	1464	0	0	2	0	0	1
EVM0002694	1566	0	1	0	0	1	1
EVM0005091	1287	10	13	19	10	15	15
EVM0002554	216	0	0	1	0	0	0
EVM0003120	1146	6	10	7	8	8	8
EVM0013528	807	17	30	36	29	29	26
EVM0000029	252	17	17	10	17	15	13
EVM0007176	1416	196	168	183	157	164	156
EVM0007182	1562	213	272	290	268	245	216
EVM0013879	447	2	0	2	1	1	0
EVM0012336	1023	1397	1301	1461	1616	1662	1537
EVM0003548	240	1478	1468	1728	1721	1736	1603
EVM0009841	3138	1208	1528	1893	1755	1726	1844
EVM0013697	1626	764	979	1047	862	930	1006
EVM0000876	3255	6800	6532	7151	7536	7774	6631
EVM0014712	2159	655	692	708	672	680	579
EVM0009489	1321	555	561	579	595	588	518
EVM0010271	840	71	68	63	87	85	75
EVM0012902	600	8	15	9	11	10	13
EVM0017655	1090	124	115	167	130	146	121
EVM0013007	319	93	122	98	65	74	74
EVM0012002	3075	42	36	31	30	21	25
EVM0003944	2321	10	10	3	8	3	7
EVM0002061	672	388	399	436	456	461	441
EVM0013282	1026	768	636	844	708	787	723
EVM0014121	2171	2328	2141	2716	2705	2781	2466
EVM0003040	572	36	30	31	27	47	37
EVM0011725	838	5	7	6	3	9	6
EVM0016167	2283	1839	1616	1900	1978	2056	1844
EVM0006777	1970	1604	2065	1986	1759	1745	1593
EVM0015783	294	383	380	425	469	420	353
EVM0013494	1656	44107	35919	41254	47334	51076	44005
EVM0007946	1380	202	245	221	224	230	190
EVM0005081	1597	182	232	200	174	196	176
EVM0017310	1119	184	218	209	212	219	190
EVM0005129	492	0	0	0	0	1	0
EVM0015508	534	0	0	0	0	0	0
EVM0005093	3342	7	10	9	14	7	4
EVM0014470	1845	1068	1155	1258	1100	1093	990
EVM0001847	1683	508	565	564	571	590	461
EVM0017225	1688	172	295	232	205	245	209
EVM0008263	1518	212	305	302	275	267	227
EVM0007724	993	0	0	0	0	0	0
EVM0005172	2438	162	146	167	153	171	160
EVM0004730	1832	323	308	349	321	367	293
EVM0015552	2425	1473	1320	1475	1585	1751	1455
EVM0013131	1626	9139	7477	9087	10286	10841	9128
EVM0006476	711	5017	4256	5090	5610	5783	4968
EVM0013016	3243	2452	2042	2388	2572	2653	2332
EVM0011370	1002	225	199	212	271	284	239
EVM0016632	1787	524	459	463	462	514	479
EVM0015740	2169	18	23	19	22	30	33
EVM0013905	399	1038	1334	1438	1219	1245	1088
EVM0006820	1369	797	987	917	948	939	840
EVM0005330	2113	1988	2114	2110	1985	2191	1981
EVM0014596	1616	15	20	20	15	20	19
EVM0008255	2129	88	68	91	84	93	87
EVM0009056	2516	223	247	232	254	262	232
EVM0015460	7053	1496	1298	1456	1496	1587	1477
EVM0002933	849	2259	1872	2223	2049	2101	1806
EVM0015589	3591	6901	6008	6843	7293	7908	7142
EVM0010444	1037	1128	1292	1312	1236	1267	1073
EVM0010471	270	83	90	88	83	77	61
EVM0013994	1836	5857	5558	6162	5231	5614	5376
EVM0004729	1608	4158	5069	5414	3627	3807	3414
EVM0007515	1231	29	26	28	29	45	30
EVM0002615	1044	13	14	11	8	14	7
EVM0003124	841	179	224	216	250	212	232
EVM0011709	4548	1339	1080	1320	1366	1474	1265
EVM0006998	2662	1188	933	1129	1291	1346	1158
EVM0005773	2779	1330	1246	1326	1503	1597	1316
EVM0008124	688	660	736	719	697	685	557
EVM0007158	2769	1864	1509	1884	2129	2044	1803
EVM0001016	671	94	95	102	102	120	106
EVM0017281	756	39	48	32	39	22	36
EVM0000467	763	34	42	48	47	60	51
EVM0013144	1565	581	586	618	603	591	536
EVM0009428	376	954	481	759	1114	1220	855
EVM0006913	2725	964	704	1057	1122	1145	1046
EVM0012710	1932	5843	5694	6464	7251	7541	6286
EVM0017246	802	112	169	125	117	125	118
EVM0003292	1359	2812	3045	3034	3316	3691	2965
EVM0015729	1075	7306	5850	6613	8339	9619	7306
EVM0014978	886	33	38	31	36	30	38
EVM0015024	1906	60	60	74	60	64	58
EVM0010582	1716	171	199	200	196	221	195
EVM0014672	1053	301	353	278	299	309	313
EVM0014200	532	17	17	10	16	22	9
EVM0005375	541	0	1	1	0	5	3
EVM0001190	888	49	79	101	90	75	68
EVM0006807	1965	429	524	547	494	513	470
EVM0004852	1191	2847	3288	3085	3107	3419	2834
EVM0017210	1110	24	16	35	23	25	16
EVM0012136	1227	1771	1960	2126	2107	2495	2347
EVM0010507	261	5	2	3	4	8	5
EVM0006725	1627	394	434	454	432	419	377
EVM0005021	2751	218	280	307	283	311	267
EVM0015689	1643	967	1089	1044	856	700	690
EVM0006612	2427	898	1024	1095	872	907	844
EVM0016556	630	365	341	420	410	356	363
EVM0006566	821	614	591	685	711	751	589
EVM0013829	1284	31	17	21	27	22	26
EVM0000325	378	5	8	18	17	10	10
EVM0009050	1304	48	57	65	59	50	40
EVM0013679	774	965	929	987	1085	1117	931
EVM0016646	996	24	39	33	30	28	27
EVM0017435	2506	772	808	806	760	815	756
EVM0014699	4481	3300	2867	3258	2762	2973	2910
EVM0002966	3472	1207	1192	1319	1256	1339	1150
EVM0014692	1857	2582	3351	3329	3341	3540	3260
EVM0008719	852	42	57	54	30	48	31
EVM0013872	1428	786	744	744	875	861	778
EVM0007528	2578	575	698	641	612	752	602
EVM0005725	1080	1143	1107	1413	1323	1309	1203
EVM0011833	1441	201	202	210	228	223	205
EVM0015525	695	35	34	42	18	33	41
EVM0015796	6537	1911	1656	2047	1913	2111	1877
EVM0017114	1154	4979	4615	5487	5688	5988	5146
EVM0002846	1554	125	149	154	146	193	167
EVM0008504	740	133	144	173	169	148	136
EVM0006883	754	343	501	456	415	438	388
EVM0001601	912	20	28	23	16	28	28
EVM0014264	1694	1101	1008	1224	1250	1343	1109
EVM0017066	1188	3057	2819	3217	3647	3906	3408
EVM0005224	1272	581	521	671	750	707	615
EVM0015919	696	235	306	289	283	260	245
EVM0008133	1847	914	854	941	1018	1054	883
EVM0006796	2704	1715	1272	1678	1871	2064	1666
EVM0005368	1130	1766	1913	2055	1968	2063	1812
EVM0015320	333	65	68	62	51	68	54
EVM0002267	3048	855	775	967	634	577	551
EVM0009982	1065	1	0	1	0	2	0
EVM0001635	984	0	0	0	0	0	1
EVM0015515	2062	318	382	430	428	467	408
EVM0005576	3424	3079	3946	4030	1156	706	602
EVM0015150	1730	15	17	31	16	10	16
EVM0003347	2245	361	367	338	293	318	283
EVM0010816	2191	30	31	34	28	24	29
EVM0002509	4177	169	154	185	190	204	178
EVM0012000	3735	1724	1777	2011	1851	2016	1767
EVM0013821	1536	3	2	4	1	9	3
EVM0012547	216	22	30	31	25	27	20
EVM0008480	654	37	43	49	51	54	46
EVM0003566	558	13	11	25	15	19	22
EVM0013181	300	1	0	0	0	2	1
EVM0000020	1734	0	8	4	5	1	1
EVM0006499	1362	2	0	1	0	1	0
EVM0004002	318	1	0	0	0	0	1
EVM0006974	777	0	0	1	1	0	0
EVM0011392	1763	3085	2604	3173	2879	2854	2453
EVM0014689	3048	696	743	808	1110	920	896
EVM0002149	2459	285	368	393	382	373	359
EVM0003442	768	545	399	400	685	626	577
EVM0006313	1401	719	749	767	736	819	719
EVM0000395	1161	175	193	196	168	201	197
EVM0001113	1266	390	403	411	403	463	403
EVM0009511	3849	574	557	616	581	658	550
EVM0011297	1195	565	592	571	590	651	601
EVM0015174	1139	903	949	1000	1082	1106	1057
EVM0015565	1095	16	17	13	24	15	19
EVM0015800	1410	13883	12341	14416	16303	17789	14419
EVM0017412	840	578	638	635	616	765	573
EVM0007936	498	412	305	424	481	437	376
EVM0003203	2769	1863	1606	1941	1838	2090	1691
EVM0008678	569	22	16	17	26	14	20
EVM0000899	1432	938	1115	1296	2340	2920	3165
EVM0000859	1111	148	145	179	173	183	130
EVM0007016	1206	2639	2706	3113	4149	4454	3674
EVM0010244	915	36	32	41	37	55	64
EVM0000442	594	68	62	92	101	78	79
EVM0003729	1831	693	903	794	731	758	655
EVM0016153	1270	95	98	79	92	93	85
EVM0001697	636	71	63	62	81	81	65
EVM0015285	2119	79	127	83	66	82	77
EVM0002363	5978	305	328	335	265	346	335
EVM0011648	573	88	128	103	80	98	73
EVM0005672	1302	17	27	30	28	28	19
EVM0003862	4288	1374	1313	1467	1357	1481	1328
EVM0007718	582	17	22	24	24	32	20
EVM0000420	1272	1612	1680	1836	1444	1532	1438
EVM0000946	1438	1291	1320	1426	1621	1780	1479
EVM0011498	998	422	597	618	536	529	528
EVM0015863	3927	2222	1966	2075	2225	2403	2081
EVM0010575	222	448	327	468	527	579	486
EVM0008026	2292	619	592	691	710	832	693
EVM0005708	667	578	626	759	678	744	643
EVM0016328	950	6121	4655	6005	6652	7032	6309
EVM0016367	897	6	8	7	7	1	2
EVM0016124	1201	8	14	18	6	12	9
EVM0005103	1113	2	0	4	1	0	1
EVM0002566	1305	1	0	2	1	0	0
EVM0005191	2043	0	0	0	0	0	1
EVM0001196	1836	0	0	0	0	0	0
EVM0003801	1078	16	11	18	24	23	20
EVM0002454	1907	320	368	391	525	653	567
EVM0009077	1358	104	141	134	119	103	105
EVM0002264	2168	266	220	257	275	290	295
EVM0001906	2001	17	20	26	27	38	27
EVM0005027	1431	44	54	44	37	38	37
EVM0004853	234	0	0	0	0	0	0
EVM0009925	444	6	5	2	1	4	2
EVM0012669	684	106	116	154	149	151	153
EVM0014843	2932	4420	4886	4852	5234	6205	5573
EVM0009832	1193	99	114	97	117	141	101
EVM0001426	3116	173	178	204	206	209	210
EVM0015727	1455	88	65	93	76	103	75
EVM0014429	2193	260	309	325	339	357	333
EVM0010514	1352	1390	1456	1519	1405	1568	1368
EVM0015501	1292	569	525	692	638	682	624
EVM0013791	1655	378	369	349	361	385	352
EVM0008220	432	200	166	162	190	222	164
EVM0012035	2238	1046	921	985	1040	1186	973
EVM0007863	3373	1229	1226	1241	1252	1285	1179
EVM0008972	255	1	1	0	0	4	0
EVM0006283	963	4125	4498	5150	4273	4407	3980
EVM0015268	381	13	7	12	11	5	4
EVM0013431	1324	26	20	31	23	24	15
EVM0004754	3092	4518	5409	5128	5926	6627	6246
EVM0003065	981	14	15	18	25	14	18
EVM0000513	2395	843	768	1027	1034	1038	844
EVM0003467	684	239	276	263	320	296	302
EVM0002594	765	7968	7340	7917	9043	9672	8879
EVM0014067	3011	131	168	159	130	164	146
EVM0002216	1037	231	221	271	280	309	301
EVM0003811	1045	1185	1237	1366	1486	1481	1217
EVM0003626	585	24	14	22	37	21	15
EVM0009378	666	590	686	707	668	687	576
EVM0005517	690	296	348	414	378	494	354
EVM0002348	732	628	714	913	784	688	656
EVM0013898	709	86	105	113	110	145	112
EVM0014444	728	16471	16044	19607	19083	20039	16817
EVM0003461	5002	10286	8773	10952	9934	10959	9935
EVM0013024	2443	458	590	771	693	737	735
EVM0012579	1730	1025	1273	1343	1304	1303	1131
EVM0013322	3468	2699	2366	2839	2849	3064	2667
EVM0010208	2721	743	728	700	771	946	758
EVM0011579	1476	409	464	440	403	492	438
EVM0003745	3699	1713	1786	2016	1801	2042	1892
EVM0012418	309	983	1154	1283	1161	1260	1015
EVM0008995	1283	2279	2545	2845	2450	2473	2119
EVM0011693	1812	5619	6732	7147	6443	6774	5884
EVM0016924	411	50	54	50	51	46	69
EVM0012049	5044	1832	1597	1730	1924	2103	1810
EVM0011685	411	630	740	780	820	748	669
EVM0015858	2520	1269	1143	1405	1331	1379	1223
EVM0013913	326	20	29	27	17	16	11
EVM0002886	889	23	29	21	27	46	24
EVM0009186	923	3589	2647	3648	3402	3397	3034
EVM0007731	1432	46	70	52	58	68	70
EVM0007834	1119	582	570	588	572	668	498
EVM0014295	516	43	38	52	93	106	67
EVM0007580	660	12	11	8	8	9	6
EVM0002868	1354	20	30	31	14	24	17
EVM0008407	1633	1008	1063	1209	1106	1103	964
EVM0013166	1643	93	103	168	151	174	145
EVM0011064	2553	1144	1385	1185	1140	1215	1083
EVM0014629	1386	824	916	966	929	886	762
EVM0016184	1343	927	1072	1022	1079	1161	1016
EVM0007680	1220	649	650	713	738	833	677
EVM0014182	1047	113	140	131	164	142	131
EVM0003941	2337	674	648	696	753	772	645
EVM0016194	2893	412	461	473	519	534	502
EVM0006675	860	203	273	298	275	264	224
EVM0013373	1000	583	765	687	653	606	532
EVM0002175	958	98	192	147	147	173	151
EVM0005670	1293	695	741	687	821	764	621
EVM0012557	1435	5404	4555	5244	5907	6699	6088
EVM0007004	276	5	4	11	6	7	4
EVM0013389	1212	1048	1090	1087	1144	1193	1101
EVM0005591	816	13	4	16	7	12	4
EVM0014435	1809	79	94	71	79	71	67
EVM0002939	2300	113	192	187	180	191	185
EVM0016552	2175	266	356	368	345	384	344
EVM0003062	351	4	11	5	3	2	2
EVM0008276	1758	15	20	25	21	15	13
EVM0015884	2434	324	432	497	417	439	368
EVM0000321	1405	779	825	889	1458	1585	1486
EVM0017289	429	14	6	7	10	8	13
EVM0000175	675	87	71	87	106	100	75
EVM0005771	192	0	4	1	2	0	0
EVM0005738	2516	119	115	126	110	139	119
EVM0015715	640	9	22	15	10	6	8
EVM0001431	249	10	10	18	5	9	9
EVM0007994	1074	1	1	4	0	0	1
EVM0012538	1404	1	4	4	3	2	7
EVM0000710	845	15	31	39	22	18	27
EVM0000276	1448	104	160	136	113	83	69
EVM0017277	1581	58	87	78	82	93	91
EVM0002655	2694	49	84	62	70	80	59
EVM0016913	916	314	327	442	447	414	410
EVM0004906	501	491	555	554	509	608	494
EVM0000756	1369	2880	1832	2636	3281	3086	2642
EVM0005374	327	76	102	112	105	86	91
EVM0006805	2505	1448	1699	1579	1523	1899	1613
EVM0004216	2429	561	498	603	628	671	585
EVM0008265	330	8	12	31	18	19	24
EVM0000303	1211	71	96	109	102	76	96
EVM0015478	921	33	56	74	46	59	40
EVM0008836	1475	141	188	217	211	209	174
EVM0006942	1302	229	234	255	235	228	194
EVM0014220	1069	5415	5404	6068	6345	6607	5849
EVM0017084	1929	171	206	249	211	169	181
EVM0005983	1807	153	118	176	130	157	138
EVM0010557	1167	69	103	93	78	57	67
EVM0012175	2860	483	547	576	491	552	533
EVM0000269	561	4	7	3	1	3	7
EVM0001569	357	2	5	3	0	5	1
EVM0006420	1518	610	689	753	465	396	379
EVM0017636	861	2	2	1	0	3	1
EVM0002673	2425	444	492	501	531	602	537
EVM0009576	2308	4772	5384	5513	5414	5658	4787
EVM0002435	1235	908	972	1231	965	1023	925
EVM0008070	908	793	841	733	795	797	728
EVM0000753	1253	294	259	376	372	402	318
EVM0005315	4254	34	25	39	41	66	49
EVM0008950	2252	77	106	121	103	116	109
EVM0009848	872	3326	3147	3565	3613	3735	3187
EVM0010311	1022	107	142	155	129	149	121
EVM0017547	2477	981	1115	990	1033	1139	985
EVM0005184	921	626	572	683	724	765	557
EVM0010468	559	379	269	285	352	454	332
EVM0013039	843	169	184	186	202	215	177
EVM0000607	576	23	29	28	21	29	22
EVM0011765	2983	104	182	207	149	201	138
EVM0013906	552	47	48	56	49	60	40
EVM0010131	970	114	160	188	160	148	138
EVM0015007	784	358	222	327	494	440	383
EVM0017552	2692	231	261	285	251	301	240
EVM0002485	2869	564	631	646	558	587	511
EVM0016452	1449	309	291	359	287	309	259
EVM0001437	729	725	601	796	808	799	680
EVM0000082	1353	336	341	361	376	403	376
EVM0000198	3296	1258	1168	1196	1253	1321	1227
EVM0010733	1656	291	319	315	375	403	303
EVM0017591	2112	5796	4642	6468	7183	7553	6274
EVM0004694	2872	789	777	768	835	918	762
EVM0014955	312	5	12	12	9	14	4
EVM0002384	758	56	75	72	69	65	71
EVM0006711	6252	372	439	550	401	359	403
EVM0014176	1440	387	466	463	391	423	382
EVM0016499	2127	638	683	665	707	719	711
EVM0010496	727	24	29	31	26	46	36
EVM0015819	1307	199	249	240	175	218	196
EVM0011072	862	318	362	366	354	330	274
EVM0000995	384	80	44	48	31	44	41
EVM0016398	3550	1733	1878	2024	2092	2308	2067
EVM0012489	1476	1157	1335	1200	1215	1337	1160
EVM0006920	1216	6	8	8	7	6	6
EVM0000504	1306	31	52	38	40	45	53
EVM0014783	693	775	682	771	741	843	759
EVM0004036	1764	909	1056	1057	928	986	903
EVM0001271	1493	299	470	399	307	338	350
EVM0000112	1915	124	130	140	144	127	159
EVM0007798	2290	1832	1766	1724	1886	2018	1762
EVM0000059	910	6	11	13	12	13	7
EVM0004646	1983	98	112	124	121	110	114
EVM0005627	503	36	41	41	26	33	32
EVM0003220	2787	38	56	48	53	54	41
EVM0011599	1389	2	3	8	1	2	6
EVM0005097	630	15	7	13	7	24	23
EVM0007155	1203	150	80	119	122	110	107
EVM0010946	696	104	115	87	123	106	111
EVM0009193	276	17	15	20	16	18	15
EVM0007459	261	27	30	26	56	41	23
EVM0006680	585	117	165	146	120	147	140
EVM0013890	1968	1219	1449	1416	1529	1615	1620
EVM0015015	3377	1048	925	1061	1148	1129	935
EVM0007634	481	9	7	8	12	15	11
EVM0000937	2103	54	91	107	81	81	83
EVM0009806	1042	1507	1323	1459	1831	1884	1483
EVM0012701	213	50	35	44	47	43	50
EVM0003430	2361	55	52	59	50	34	35
EVM0012586	1232	946	1101	1235	1081	1176	1016
EVM0016785	1145	862	698	980	1024	1056	899
EVM0003248	3472	3433	3301	3501	3260	3698	3198
EVM0007795	1376	509	546	603	717	785	803
EVM0001230	333	4	5	5	9	15	7
EVM0001672	1145	1761	1021	1280	1095	1149	1215
EVM0002013	1172	5	3	2	21	10	6
EVM0015650	3462	654	877	882	915	864	853
EVM0014376	2011	552	708	655	559	533	502
EVM0000983	2016	263	335	342	317	381	260
EVM0015767	4806	187	126	161	179	208	166
EVM0015558	1152	475	540	675	586	593	585
EVM0000094	1665	386	473	532	311	309	255
EVM0015022	426	45	33	55	58	74	54
EVM0008339	2709	1854	1788	1874	1790	2112	1795
EVM0010869	2067	314	366	316	323	405	389
EVM0005387	978	1753	1845	2016	1916	2089	1653
EVM0014776	1349	2815	2914	3189	3120	3355	2971
EVM0013346	944	36792	25239	37637	38213	39164	34643
EVM0012479	1672	265	308	315	295	314	311
EVM0011768	3901	3910	3213	3540	4169	4303	3691
EVM0000453	318	8	3	6	9	8	4
EVM0007868	339	44	40	41	43	39	45
EVM0011939	1458	357	250	294	337	324	274
EVM0004332	909	5992	6072	6441	6724	6860	5832
EVM0005450	1621	412	483	531	435	426	416
EVM0015765	3390	782	648	714	816	848	735
EVM0013005	2550	315	229	285	309	277	284
EVM0002222	3745	668	638	703	658	666	693
EVM0000806	981	231	190	204	198	222	215
EVM0005753	1128	113	132	153	112	124	115
EVM0009323	1723	3767	3383	3762	3703	4280	3791
EVM0001650	687	2	5	1	2	2	0
EVM0013051	1046	514	612	663	697	660	584
EVM0007611	4155	2903	2774	2929	2872	3022	2576
EVM0010945	1715	970	1121	1133	957	1115	918
EVM0013564	1611	178	195	191	199	188	181
EVM0001758	970	29	43	26	38	51	43
EVM0008778	4233	21310	17083	22265	20631	21713	20899
EVM0005101	1381	417	380	487	439	463	428
EVM0012328	593	4	4	13	9	7	11
EVM0000261	583	115	125	132	146	137	133
EVM0011892	493	16	31	43	32	26	29
EVM0000357	731	182	226	260	195	227	187
EVM0015250	1353	17855	17607	18978	18524	20080	18483
EVM0003973	1096	863	849	944	893	1019	831
EVM0006528	1191	845	777	913	901	1050	847
EVM0000820	243	152	147	140	139	172	121
EVM0003741	1684	1426	1073	1522	1557	1634	1513
EVM0016481	2693	1157	1394	1282	1100	1344	1266
EVM0010122	3259	5926	5907	6217	6019	6665	5730
EVM0004567	896	279	277	346	290	343	267
EVM0002146	2271	1069	1288	1270	1097	1132	991
EVM0012189	1145	466	323	506	522	574	488
EVM0005150	2861	890	1040	1018	955	962	821
EVM0009456	849	331	319	417	391	432	355
EVM0013964	1077	50	62	53	66	62	50
EVM0008114	2131	76	80	68	82	77	70
[truncated: 15,662 more rows]

## Sheet: DEGs
Geneid	baseMean	log2FoldChange	lfcSE	stat	pvalue	padj	Length	Fed_S. algae1	Fed_S. algae2	Fed_S. algae3	Fed_E. coli1	Fed_E. coli2	Fed_E. coli3	C. elegans_gene_name
EVM0017124	1217.9	3.28857	0.576711	5.70227	1.1822e-08	6.11461e-07	799	2233	1924	2365	434	140	123
EVM0005671	643.029	2.96229	0.384795	7.69838	1.37806e-14	1.36486e-12	1631	965	1197	1206	234	101	114	ugt-19
EVM0016321	195.507	2.71757	0.747549	3.6353	0.000277657	0.00635653	542	71	431	519	57	57	45	msp-40
EVM0000043	46.2132	2.29721	0.324214	7.08546	1.38588e-12	1.09965e-10	3132	71	58	99	16	15	17	Y71H2B.5
EVM0005576	2269.29	2.22424	0.304175	7.31238	2.62458e-13	2.30517e-11	3424	3079	3946	4030	1156	706	602	tag-10
EVM0010529	2919.91	2.19027	0.265887	8.23761	1.75681e-16	2.09691e-14	1747	3985	4929	5257	1440	828	950	cyp-14A5
EVM0016218	2976	2.06061	0.237556	8.67421	4.16433e-18	6.12156e-16	1955	4147	4975	5061	1536	928	1064	cyp-14A5
EVM0003135	5606.97	2.02237	0.242644	8.33472	7.768e-17	9.68573e-15	1340	8140	8298	10191	3028	1961	1823	hrg-7
EVM0017011	858.746	2.00631	0.127797	15.6992	1.53075e-55	1.64438e-52	2342	1246	1365	1450	447	309	296	tag-10
EVM0012081	2277.75	1.81998	0.12581	14.466	1.98585e-47	1.4596e-44	914	3159	3534	3796	1324	900	866	R05D8.7
EVM0009993	1051.96	1.77088	0.132823	13.3326	1.49614e-40	8.03597e-38	6987	1423	1741	1636	621	417	426	C08G9.2
EVM0012927	469.796	1.75379	0.140131	12.5154	6.15265e-36	2.45491e-33	1511	636	725	781	283	199	179	ent-1
EVM0017520	480.276	1.70022	0.142898	11.8981	1.21026e-32	4.12227e-30	1658	649	728	794	302	203	190	ugt-22
EVM0005868	1355.76	1.68502	0.135574	12.4287	1.82514e-35	6.53539e-33	1807	1847	2191	2061	851	544	579	cyp-14A5
EVM0016702	178.889	1.67124	0.174933	9.55362	1.25236e-21	2.33189e-19	2619	239	257	310	112	79	72	glna-1
EVM0012783	219.002	1.54356	0.146077	10.5668	4.24913e-26	1.03725e-23	909	315	299	349	120	119	105	D1054.8
EVM0015840	883.594	1.52118	0.12208	12.4606	1.22491e-35	4.51792e-33	1542	1168	1371	1327	557	399	444	cyp-29A2
EVM0011478	38.4886	1.49846	0.33634	4.4552	8.38135e-06	0.000273471	729	34	66	69	20	23	19	aqp-7
EVM0002957	43.1747	1.48774	0.307178	4.84325	1.27731e-06	4.83405e-05	1976	59	63	66	32	23	15	acox-1.1
EVM0010494	268.655	1.39074	0.150854	9.21911	2.99563e-20	4.92164e-18	1084	371	395	380	190	139	127
EVM0000788	2372.99	1.36651	0.090724	15.0622	2.86915e-51	2.50423e-48	1217	3182	3313	3601	1540	1314	1222	hacd-1
EVM0004676	1151.06	1.28198	0.123986	10.3397	4.6586e-25	1.01652e-22	746	1396	1497	1943	817	598	643	hrg-1
EVM0002982	1140.53	1.26468	0.0979864	12.9067	4.12594e-38	1.74602e-35	2157	1541	1539	1672	771	644	643	T27D12.1
EVM0005058	41.2966	1.26036	0.328021	3.84232	0.000121879	0.00308858	487	44	72	56	36	23	16	srh-135
EVM0016808	105.94	1.25965	0.216023	5.83108	5.50681e-09	3.01579e-07	1161	107	152	185	76	59	57	mfsd-11
EVM0003074	683.84	1.19054	0.140625	8.46606	2.53828e-17	3.4752e-15	1318	693	1003	1126	500	404	377	F59B1.10
EVM0013146	45.1121	1.11218	0.320889	3.46594	0.000528386	0.0109156	1672	38	62	84	40	26	22	nas-10
EVM0007530	1386.01	1.1056	0.107895	10.2469	1.22154e-24	2.58467e-22	1620	1549	1971	2079	1005	847	848	cyp-14A5
EVM0010300	416.08	1.10362	0.138543	7.9659	1.64026e-15	1.69676e-13	2311	515	555	608	341	262	211	glna-1
EVM0005348	796.042	1.10124	0.106312	10.3585	3.82794e-25	8.48527e-23	609	1028	991	1190	592	502	462
EVM0006304	269.596	1.08883	0.149621	7.27726	3.40672e-13	2.93672e-11	658	329	321	437	210	175	146
EVM0007551	320.74	1.06619	0.147918	7.20794	5.6803e-13	4.69381e-11	1538	350	450	485	258	190	189	agmo-1
EVM0013111	254.143	1.0599	0.160833	6.59008	4.39592e-11	3.06945e-09	1304	332	384	293	200	169	138	B0403.6
EVM0014282	156.039	1.05023	0.164493	6.38466	1.71775e-10	1.15886e-08	2656	209	202	209	114	100	98	clh-1
EVM0012234	173.997	1.03553	0.16431	6.30228	2.93307e-10	1.91403e-08	1221	212	229	250	142	111	98	C01H6.4
EVM0007260	133.95	1.03422	0.204521	5.05677	4.26411e-07	1.76178e-05	1177	143	216	172	113	92	66	C31H2.4
EVM0013108	495.63	1.02696	0.124162	8.27114	1.32685e-16	1.62539e-14	528	538	690	740	375	324	304
EVM0007217	45.3121	1.01604	0.28289	3.59164	0.0003286	0.00727243	1338	60	53	66	27	32	33	K09C4.5
EVM0014998	113.865	1.00528	0.202594	4.96202	6.97649e-07	2.8158e-05	1807	157	133	158	96	61	75	asm-3
EVM0014044	119.549	0.995825	0.188881	5.27224	1.34771e-07	6.01303e-06	820	130	164	177	89	74	82
EVM0000369	174.193	0.988947	0.175241	5.64334	1.66779e-08	8.43865e-07	1273	194	227	265	152	107	100	hsd-2
EVM0008462	80.0924	0.963336	0.228348	4.21872	2.45698e-05	0.000730036	927	90	103	120	52	47	67
EVM0000791	5851.4	0.945956	0.0995346	9.50379	2.02383e-21	3.67049e-19	765	6631	8050	8074	4718	3857	3709
EVM0016521	579.362	0.933102	0.114646	8.13899	3.98581e-16	4.45294e-14	1116	729	645	876	438	406	380	daao-1
EVM0005050	470.491	0.897097	0.119754	7.49115	6.82731e-14	6.35622e-12	1017	510	639	661	369	327	314	C31H5.6
EVM0004294	66.4266	0.894408	0.2373	3.7691	0.000163836	0.00393799	689	78	88	89	40	57	46	F52E1.14
EVM0003521	538.222	0.891329	0.10892	8.18335	2.76059e-16	3.21263e-14	1239	656	655	755	429	380	350	nkat-3
EVM0006911	4856.06	0.887662	0.0781157	11.3634	6.36003e-30	1.97373e-27	1185	6181	5931	6480	3626	3422	3409	asp-1
EVM0012743	206.642	0.880796	0.154222	5.71121	1.12178e-08	5.84539e-07	1124	267	245	278	178	139	130	daao-1
EVM0005283	50.1927	0.874928	0.295391	2.96193	0.00305715	0.0454665	885	40	74	79	28	43	38	Y87G2A.16
EVM0002663	150.252	0.87075	0.201018	4.33169	1.47967e-05	0.000462274	2331	137	216	223	140	99	88	T21C9.6
EVM0016170	73.1388	0.861178	0.227629	3.78325	0.000154794	0.00374645	1898	77	101	101	52	61	47
EVM0005658	63.3832	0.858272	0.251946	3.40657	0.000657851	0.0132185	1288	73	97	70	43	45	50
EVM0006654	148.054	0.857717	0.174128	4.92578	8.40257e-07	3.34307e-05	1214	156	206	202	123	108	93	clec-51
EVM0004076	449.906	0.855619	0.109813	7.79157	6.61793e-15	6.64888e-13	1814	545	561	604	333	325	325	acs-7
EVM0006627	237.628	0.846266	0.1387	6.10143	1.05123e-09	6.46715e-08	4212	309	270	322	176	181	165	pgp-14
EVM0007394	7035.03	0.840964	0.0759091	11.0786	1.5942e-28	4.54347e-26	1341	8130	9226	9291	5255	5200	5021	W01A11.1
EVM0009016	806.292	0.840817	0.110845	7.58553	3.31122e-14	3.23365e-12	1577	894	1094	1067	674	563	538	elo-1
EVM0017461	685.719	0.840637	0.117278	7.16793	7.61399e-13	6.18194e-11	654	693	912	1002	541	520	451	Y71F9B.13
EVM0001176	406.891	0.836909	0.118016	7.09147	1.32695e-12	1.05891e-10	4254	502	523	512	328	291	278	pgp-14
EVM0000785	62.3811	0.834717	0.244978	3.40731	0.000656055	0.0132015	518	68	73	96	52	46	40	R102.2
EVM0002650	123.001	0.834273	0.17976	4.64103	3.46684e-06	0.000121951	631	148	151	166	95	83	93
EVM0009942	1940.22	0.817859	0.101317	8.07224	6.90205e-16	7.41439e-14	228	2426	2147	2744	1639	1411	1269
EVM0002438	64.2019	0.81574	0.255009	3.19887	0.00137967	0.0244196	1050	55	90	98	43	51	49
EVM0014464	839.985	0.812096	0.100674	8.06662	7.22723e-16	7.70444e-14	1727	1006	973	1185	689	618	567	K01C8.1
EVM0011137	88.2119	0.809776	0.216932	3.73286	0.00018932	0.00448871	1272	85	130	117	70	66	61	T21C9.6
EVM0012839	4853.36	0.805391	0.0926728	8.6907	3.60222e-18	5.3516e-16	917	5545	5899	6813	4116	3681	3079	aqp-1
EVM0015278	191.232	0.798663	0.165114	4.83704	1.3179e-06	4.97417e-05	814	220	252	244	173	119	136
EVM0011843	150.158	0.794254	0.176673	4.49563	6.93654e-06	0.000228464	1217	153	178	234	112	107	118	C33F10.14
EVM0001152	420.264	0.789537	0.142384	5.54511	2.93771e-08	1.42945e-06	1457	385	586	607	333	308	305	agmo-1
EVM0003634	1999.42	0.788702	0.0951738	8.28696	1.16178e-16	1.43577e-14	865	2196	2657	2625	1649	1445	1408
EVM0006420	548.919	0.782612	0.112463	6.95882	3.43142e-12	2.6475e-10	1518	610	689	753	465	396	379	Y51B9A.6
EVM0011360	393.485	0.775344	0.12659	6.12485	9.07668e-10	5.60867e-08	2447	423	543	500	326	307	260	ptr-13
EVM0015209	291.195	0.773471	0.130712	5.91737	3.27131e-09	1.86465e-07	2379	308	372	407	221	232	208	amt-4
EVM0003637	842.812	0.766032	0.0938637	8.16111	3.31962e-16	3.76898e-14	1837	1038	992	1101	669	639	609	acs-7
EVM0001689	63.6378	0.763225	0.258503	2.95248	0.00315229	0.0462383	951	65	73	100	39	67	40	R12C12.5
EVM0000630	4133.05	0.753682	0.0805786	9.35338	8.48924e-21	1.50066e-18	932	4590	5191	5550	3336	3113	3001	elo-5
EVM0014480	300.133	0.753378	0.138594	5.43587	5.45309e-08	2.59022e-06	2272	306	379	431	258	232	198	avr-15
EVM0008138	2196.14	0.751401	0.0908963	8.26658	1.3786e-16	1.65967e-14	1232	2510	2512	3131	1719	1618	1683	fat-6
EVM0006167	238.216	0.741377	0.150247	4.93438	8.04071e-07	3.21743e-05	1653	288	289	302	224	167	157	cyp-42A1
EVM0000873	735.543	0.741045	0.109246	6.78325	1.17505e-11	8.6366e-10	1362	753	996	971	574	590	529	cyp-25A2
EVM0000772	2150.97	0.728951	0.0963018	7.56944	3.74826e-14	3.63503e-12	2252	2226	2839	2866	1753	1625	1592	cyp-14A2
EVM0000094	376.958	0.725178	0.12588	5.76087	8.36809e-09	4.46032e-07	1665	386	473	532	311	309	255	twk-36
EVM0000114	9319.89	0.720834	0.0844493	8.53569	1.39317e-17	1.94557e-15	1614	9963	12112	12194	7529	7102	6975	elo-6
EVM0006462	1065.91	0.717063	0.104579	6.85667	7.04852e-12	5.32068e-10	2262	1087	1429	1401	859	821	796	cest-5.1
EVM0014145	100.298	0.703692	0.194263	3.62236	0.000291929	0.00663972	996	122	122	122	75	78	81	D2021.4
EVM0009298	2565.11	0.697998	0.0834079	8.36849	5.83625e-17	7.34264e-15	4062	3063	2977	3325	2032	1942	2025	pgp-1
EVM0015441	9576.24	0.692595	0.0783383	8.84108	9.47996e-19	1.439e-16	2733	11641	10668	12617	7717	7423	7328	acs-1
EVM0011552	927.541	0.689556	0.110715	6.22818	4.71889e-10	2.99542e-08	1730	1104	1014	1266	845	678	658	K01C8.1
EVM0011477	78.9624	0.686973	0.226649	3.031	0.00243746	0.0383756	513	81	92	116	56	80	51	Y87G2A.16
EVM0003231	2080.68	0.685864	0.0829509	8.26832	1.35862e-16	1.64984e-14	1271	2279	2654	2641	1654	1685	1562	T10G3.3
EVM0000492	132.341	0.673369	0.180717	3.7261	0.000194466	0.00458737	612	128	176	177	102	103	108	npax-3
EVM0000252	78.928	0.672607	0.215097	3.12699	0.00176605	0.0299671	1385	86	90	111	63	63	61	T22F3.10
EVM0010562	688.49	0.672035	0.0969358	6.93278	4.12654e-12	3.16633e-10	1569	776	832	890	572	566	495	bas-1
EVM0014645	245.868	0.668372	0.14241	4.6933	2.68834e-06	9.57722e-05	1302	261	297	335	221	202	162	K07H8.8
EVM0006775	244.591	0.667347	0.144388	4.6219	3.80239e-06	0.00013209	1663	250	309	329	219	199	164	Y51A2D.18
EVM0002474	99.5295	0.66549	0.204754	3.2502	0.00115325	0.021219	1335	102	123	136	92	66	78	slc-36.5
EVM0007227	1952.11	0.665406	0.0808432	8.23083	1.85919e-16	2.2003e-14	1695	2172	2324	2579	1630	1591	1421	cbl-1
EVM0009913	381.943	0.664936	0.135134	4.92056	8.62952e-07	3.40427e-05	1146	357	504	526	309	298	300	F29B9.8
EVM0004331	1222.62	0.660232	0.0979471	6.7407	1.57625e-11	1.14648e-09	1840	1322	1450	1657	1086	940	886	F13D11.4
EVM0013048	299.373	0.65936	0.126654	5.20598	1.92975e-07	8.36923e-06	966	348	356	378	234	272	209	aqp-7
EVM0004560	900.732	0.654792	0.112616	5.81437	6.0861e-09	3.3071e-07	1700	909	1224	1119	757	688	702	cyp-14A5
EVM0000276	110.753	0.654018	0.213743	3.05983	0.00221461	0.0359451	1448	104	160	136	113	83	69	F14E5.1
EVM0001387	678.396	0.650596	0.107903	6.02942	1.64544e-09	9.77813e-08	1173	689	886	874	558	559	506	C15B12.1
EVM0008349	1164.62	0.649964	0.0980175	6.6311	3.33191e-11	2.37399e-09	1698	1193	1468	1546	990	962	837	nac-1
EVM0001228	161.969	0.64753	0.168407	3.84502	0.000120542	0.00306067	1152	172	190	223	155	119	114	C15A11.4
EVM0016376	99.0483	0.64739	0.206248	3.13888	0.00169593	0.0289531	6784	128	104	124	74	71	91	pif-1
EVM0003601	256.043	0.646364	0.13378	4.83156	1.35466e-06	5.07181e-05	3720	311	307	302	211	207	195	pgp-3
EVM0000761	111.84	0.64274	0.197539	3.25374	0.00113895	0.0209835	1136	105	157	141	84	104	81
EVM0007071	886.226	0.637145	0.0956019	6.66456	2.65457e-11	1.91088e-09	2097	985	1074	1125	740	684	704	W01C8.5
EVM0007963	278.805	0.633909	0.131842	4.80808	1.5239e-06	5.67501e-05	1376	340	318	341	229	214	227	F20G2.3
EVM0009264	251.65	0.633836	0.145986	4.34176	1.41348e-05	0.000444577	1023	259	321	324	229	180	196	F41C6.7
EVM0005245	771.189	0.632932	0.0976093	6.48434	8.9122e-11	6.07116e-09	1778	835	959	974	646	617	594	fmo-1
EVM0014500	1093.97	0.631928	0.0897923	7.03766	1.95491e-12	1.54239e-10	1799	1247	1344	1329	870	893	871	ugt-29
EVM0010289	433.344	0.631111	0.130578	4.83322	1.34344e-06	5.04433e-05	1551	406	540	615	363	339	342	Y39B6A.41
EVM0003629	1273.86	0.629613	0.0963774	6.53279	6.45571e-11	4.46307e-09	1887	1326	1552	1698	1059	985	1024	ugt-22
EVM0007594	11443.2	0.628422	0.073373	8.56476	1.08297e-17	1.52765e-15	1176	12758	13536	14747	9849	9331	8454	gln-3
EVM0006473	212.724	0.622386	0.144907	4.29507	1.74641e-05	0.000538382	1758	239	257	265	194	168	153	ZK822.5
EVM0015980	305.407	0.621945	0.128682	4.83318	1.34371e-06	5.04433e-05	1508	328	376	389	261	232	245	folt-1
EVM0005842	119.545	0.620941	0.193084	3.21592	0.00130027	0.0233356	917	134	159	133	96	84	108
EVM0017652	2294.32	0.619953	0.0935663	6.62582	3.45329e-11	2.44798e-09	928	2789	2497	2915	2074	1862	1628	cTel55X.1
EVM0008389	1075.11	0.618809	0.121885	5.077	3.8345e-07	1.61779e-05	1546	1177	1126	1556	1017	772	813	ZK177.8
EVM0005890	300.679	0.61829	0.131804	4.69096	2.71924e-06	9.66263e-05	1020	365	348	360	274	250	206	Y49E10.18
EVM0002267	726.293	0.615862	0.103654	5.9415	2.82433e-09	1.62312e-07	3048	855	775	967	634	577	551	cest-12
EVM0008410	165.695	0.610086	0.169465	3.60007	0.000318136	0.00710842	1256	155	226	211	138	148	118
EVM0010003	2204.82	0.608602	0.103857	5.86	4.62879e-09	2.54492e-07	2149	2092	2882	2906	1860	1864	1647	inos-1
EVM0004524	91.5423	0.604433	0.206425	2.92809	0.0034105	0.0491006	1779	92	111	124	68	90	66	K09C4.5
EVM0002549	499.159	0.604071	0.130835	4.61706	3.89217e-06	0.000134874	2569	455	616	715	417	396	403	flr-4
EVM0001231	2731.12	0.604054	0.0882023	6.8485	7.46267e-12	5.60302e-10	1599	2830	3377	3530	2335	2167	2151	pmt-1
EVM0007688	482.717	0.602198	0.130083	4.62933	3.66848e-06	0.000128397	417	502	501	724	403	373	400	T28D6.3
EVM0000920	449.56	0.599741	0.1242	4.82883	1.37335e-06	5.12803e-05	374	484	531	586	434	358	308
EVM0014491	141.396	0.597665	0.172299	3.46876	0.000522858	0.0108467	1232	154	167	182	136	110	100	srab-14
EVM0003113	1834.2	0.596234	0.0993524	6.0012	1.95868e-09	1.14928e-07	852	1791	2324	2417	1589	1503	1396	maa-1
EVM0004943	633.561	0.593571	0.113659	5.22238	1.76642e-07	7.73292e-06	1446	646	733	878	580	509	464	sphk-1
EVM0004597	408.302	0.591212	0.113238	5.22094	1.78014e-07	7.76866e-06	2352	487	447	514	341	343	317	C45G7.13
EVM0004113	619.341	0.591102	0.102262	5.78028	7.45748e-09	3.99018e-07	4289	683	732	783	468	555	496	pgp-14
EVM0013011	1161.56	0.590746	0.100661	5.86864	4.39386e-09	2.4253e-07	1415	1411	1363	1335	1058	957	836	T10B11.6
EVM0005164	437.839	0.59047	0.112824	5.23356	1.6628e-07	7.30219e-06	2118	486	494	575	389	354	331	twk-36
EVM0001287	191.953	0.588847	0.174238	3.37956	0.000726009	0.0144016	2105	253	213	211	146	137	185	ztf-11
EVM0006693	1590.93	0.584312	0.110688	5.27893	1.29938e-07	5.83466e-06	3867	1494	1861	2310	1365	1296	1249
EVM0001843	571.942	0.583707	0.123589	4.72297	2.32431e-06	8.43089e-05	734	534	763	732	489	500	420
EVM0006025	174.362	0.582667	0.164533	3.54133	0.000398113	0.00851402	1193	171	224	223	165	134	130
EVM0003088	916.82	0.58209	0.0968185	6.01217	1.83052e-09	1.07862e-07	2585	990	1165	1086	739	801	717	tdo-2
EVM0016897	659.231	0.581856	0.103633	5.61458	1.97039e-08	9.86253e-07	1323	716	793	824	587	517	517	F36G3.2
EVM0016065	2568.8	0.580413	0.0985595	5.88896	3.88631e-09	2.1709e-07	7218	2665	2860	3596	2329	2013	1980	lfi-1
EVM0009302	352.823	0.578526	0.128159	4.51412	6.35797e-06	0.0002109	1410	400	357	494	309	291	270	nas-3
EVM0012549	132.51	0.578381	0.185089	3.12488	0.0017788	0.0301103	1324	146	179	142	126	110	91	C05C12.6
EVM0015038	11461.5	0.574166	0.0778831	7.37215	1.67898e-13	1.49343e-11	1620	12380	12872	15309	10055	9661	8605	pmt-2
EVM0009668	909.886	0.573702	0.12451	4.60769	4.07173e-06	0.000140399	810	809	1217	1196	756	740	748	drd-1
EVM0014447	562.518	0.57282	0.11341	5.05089	4.39749e-07	1.8062e-05	693	561	660	771	491	452	446	T04C12.11
EVM0002145	891.277	0.57242	0.0968576	5.90992	3.42277e-09	1.93518e-07	3581	988	1063	1093	783	699	717
EVM0012615	106.588	0.570089	0.194444	2.93189	0.00336901	0.0486036	1764	110	132	134	76	90	97
EVM0014199	364.83	0.569967	0.138308	4.12099	3.77255e-05	0.00109987	2816	345	447	499	322	269	309	cyp-14A5
EVM0001732	18541.5	0.567408	0.0812045	6.9874	2.80035e-12	2.1726e-10	7455	21950	20927	22383	15069	14996	15734	pod-2
EVM0010032	194.538	0.566774	0.164717	3.44089	0.000579807	0.0118899	3210	173	265	249	153	172	157
EVM0007756	424.374	0.562383	0.118335	4.75245	2.00968e-06	7.36618e-05	1832	436	549	508	353	365	335	ugt-22
EVM0009810	1079.86	0.561064	0.0992414	5.65353	1.57188e-08	7.98228e-07	1937	1109	1358	1334	972	906	805	glt-1
EVM0007301	418.908	0.556957	0.112308	4.9592	7.07826e-07	2.84864e-05	1600	468	501	502	364	368	311	K09C4.5
EVM0006072	197.131	0.556927	0.162996	3.4168	0.000633607	0.0128388	1922	181	245	269	170	148	171
EVM0014527	185.235	0.553511	0.166537	3.32366	0.000888453	0.0170664	1343	168	241	243	172	143	146	avr-15
EVM0015214	3542.86	0.548029	0.0743022	7.37568	1.63505e-13	1.46369e-11	1566	3899	4019	4511	3078	3003	2763	dach-1
EVM0004974	946.148	0.545605	0.101285	5.38681	7.17192e-08	3.32744e-06	429	1070	1019	1229	885	761	718	K12C11.6
EVM0015115	3232.34	0.544309	0.0981477	5.54581	2.92594e-08	1.4287e-06	4822	4165	3300	3825	2657	2762	2654	mrp-5
EVM0008123	1973.31	0.544064	0.0966775	5.62762	1.82717e-08	9.21173e-07	1020	1898	2427	2604	1698	1683	1553	cdo-1
EVM0013588	912.695	0.54338	0.0977992	5.55607	2.75911e-08	1.35197e-06	4037	1116	964	1111	770	774	737	blmp-1
EVM0011611	374.314	0.541347	0.141048	3.83802	0.000124028	0.0031321	1874	359	452	503	378	295	265	folt-1
EVM0016329	24343	0.53819	0.0853193	6.30796	2.82745e-10	1.85377e-08	1860	27892	28181	28905	19752	19632	21427	ges-1
EVM0013534	300.534	0.537185	0.159375	3.37058	0.000750114	0.0147333	1639	401	301	344	225	230	294
EVM0008735	314.388	0.529516	0.137826	3.8419	0.000122084	0.00308858	1458	309	406	382	300	267	225	Y51B9A.6
EVM0013554	381.604	0.526758	0.124003	4.24795	2.15737e-05	0.000649304	460	392	451	489	361	332	270
EVM0009209	270.345	0.526534	0.139292	3.78006	0.000156789	0.00378163	261	330	281	330	259	221	201
EVM0016098	163.11	0.525559	0.161326	3.25775	0.00112301	0.0207995	2878	190	186	191	150	125	135	F14B4.1
EVM0015689	891.547	0.523661	0.107539	4.86952	1.11871e-06	4.3038e-05	1643	967	1089	1044	856	700	690	ZK177.8
EVM0013180	296.175	0.51862	0.151847	3.41542	0.000636837	0.0128704	3052	371	343	310	248	217	279	nhr-35
EVM0010589	380.241	0.51705	0.120158	4.30307	1.68448e-05	0.000520436	703	448	401	472	351	325	286	alh-11
EVM0012421	145.133	0.516559	0.173372	2.97948	0.00288737	0.0435444	1184	157	155	193	135	106	125	F07A5.4
EVM0007577	22406.5	0.51018	0.0707114	7.21496	5.395e-13	4.53863e-11	3047	25912	24801	26914	19230	19248	18289	icl-1
EVM0012950	1073.82	0.509848	0.0969505	5.25885	1.44959e-07	6.447e-06	696	1109	1228	1394	999	892	832	R05H10.7
EVM0009293	187.197	0.509761	0.15587	3.27043	0.00107385	0.0200219	1034	180	219	252	156	155	163	aqp-7
EVM0009485	4095.29	0.509505	0.073722	6.91116	4.80706e-12	3.6484e-10	1905	4440	4826	4928	3582	3576	3230	sur-5
EVM0012458	3261.13	0.506563	0.0821332	6.16758	6.93447e-10	4.36216e-08	798	3829	3395	4073	2777	2826	2672	gst-5
EVM0013638	170.619	0.502796	0.153585	3.27374	0.00106134	0.0198927	585	188	200	202	154	148	132
EVM0017599	597.504	0.498111	0.103658	4.80531	1.54516e-06	5.73886e-05	1435	619	706	742	496	567	462	C18D11.1
EVM0003586	252.151	0.496083	0.150042	3.30628	0.00094543	0.0180122	1593	313	255	301	203	198	239	F35D2.3
EVM0013498	281.844	0.495427	0.130249	3.80369	0.000142555	0.0035049	669	288	321	366	235	240	243
EVM0002569	669.936	0.494924	0.109396	4.52414	6.06425e-06	0.000201636	1935	692	842	777	523	614	571	glt-1
EVM0001255	371.853	0.493537	0.128145	3.85138	0.000117452	0.00299858	1422	378	484	420	318	353	280	pcbd-1
EVM0003547	26607.5	0.490707	0.0718868	6.8261	8.72511e-12	6.48118e-10	7879	27932	31629	32210	23406	23709	20922	T04F3.1
EVM0001150	372.296	0.490403	0.121695	4.02979	5.58274e-05	0.00155926	2186	397	426	461	331	293	325	nhx-2
EVM0012192	497.528	0.489425	0.116749	4.19212	2.7636e-05	0.000814213	369	474	620	624	439	431	402
EVM0004729	4239.47	0.488236	0.0848038	5.75725	8.54975e-09	4.53982e-07	1608	4158	5069	5414	3627	3807	3414	pmt-1
EVM0007890	183.945	0.485892	0.151001	3.2178	0.00129178	0.0233071	1172	193	197	245	153	164	154	bus-18
EVM0010086	233.233	0.483187	0.14652	3.29775	0.000974624	0.0184927	2236	220	288	296	211	189	197	F58G1.7
EVM0003587	572.02	0.48238	0.117573	4.1028	4.08188e-05	0.00118264	2387	596	648	727	576	471	421	haly-1
EVM0009093	1261.65	0.481193	0.103755	4.63777	3.52196e-06	0.000123578	2461	1244	1598	1497	1125	1032	1073	dach-1
EVM0010546	286.176	0.479874	0.134112	3.57815	0.000346041	0.0075272	642	339	335	306	246	242	245
EVM0011628	1144.66	0.478792	0.0917203	5.22013	1.78794e-07	7.7784e-06	1912	1336	1245	1347	946	1003	986	T10H10.2
EVM0003102	968.936	0.477014	0.0969133	4.92207	8.56338e-07	3.38775e-05	2139	981	1135	1217	900	825	765	inos-1
EVM0007845	675.864	0.474377	0.117701	4.03037	5.56882e-05	0.00155849	708	769	807	736	578	529	624
EVM0017085	335.285	0.47034	0.142253	3.30637	0.000945137	0.0180122	1449	304	448	398	288	279	295
EVM0015787	541.485	0.470207	0.113794	4.13211	3.59455e-05	0.00105237	432	546	573	745	464	512	422
EVM0006987	2173.99	0.470156	0.115503	4.0705	4.69131e-05	0.0013425	2808	1887	2770	2822	1947	1832	1816	pqm-1
EVM0007875	717.809	0.469693	0.117197	4.00772	6.13089e-05	0.00168539	787	671	891	903	591	604	650	daf-7
EVM0014132	1690.03	0.461652	0.0901632	5.12018	3.05246e-07	1.3036e-05	3013	1741	2077	1957	1403	1541	1424	R08F11.1
EVM0012088	234.931	0.459956	0.138266	3.3266	0.00087913	0.0169339	2135	241	265	298	210	195	202	C15B12.2
EVM0002046	1336.72	0.457516	0.0991886	4.61259	3.9769e-06	0.000137469	2992	1411	1615	1534	1048	1201	1206	ZC328.3
EVM0003437	1970.18	0.457132	0.0939745	4.86443	1.14787e-06	4.36785e-05	1826	1940	2273	2532	1869	1702	1535	cyp-36A1
EVM0007444	518.522	0.456027	0.118496	3.84844	0.000118871	0.00302926	3019	615	604	544	489	442	412	ptr-6
EVM0003751	256.691	0.453579	0.136078	3.33321	0.000858491	0.0165821	1880	274	297	304	229	206	229	folt-2
EVM0015664	1170.57	0.449877	0.121649	3.69817	0.000217164	0.00507143	909	1070	1382	1552	968	939	1120	vrp-1
EVM0017121	2176.74	0.449311	0.0831456	5.40391	6.52034e-08	3.05559e-06	1661	2194	2529	2704	1968	1930	1759	C29F7.1
EVM0011995	378.562	0.448848	0.134512	3.33687	0.000847284	0.016411	1352	346	468	479	373	326	286	ZC449.1
EVM0004625	1254.7	0.447876	0.104694	4.27795	1.88622e-05	0.000577656	2427	1221	1520	1537	1111	1015	1126	cest-2.1
EVM0008733	272.99	0.447431	0.144781	3.0904	0.00199885	0.0331519	1426	322	252	357	264	231	215	nex-2
EVM0014427	225.012	0.445407	0.141099	3.1567	0.00159568	0.0274768	1167	223	249	296	188	210	188	clec-62
EVM0016466	618.371	0.445181	0.102547	4.34122	1.41693e-05	0.00044466	1424	695	665	744	581	553	477	lgc-22
EVM0005723	897.892	0.445038	0.103352	4.30602	1.66218e-05	0.000514686	1825	912	1112	1029	837	759	739	ugt-22
EVM0003738	456.519	0.444669	0.116707	3.81012	0.000138902	0.00344541	958	518	462	575	429	423	339	haao-1
EVM0006655	918.429	0.442709	0.0965466	4.58545	4.53011e-06	0.000155053	856	958	1022	1147	868	770	753	lec-11
EVM0010717	476.702	0.441631	0.144557	3.05507	0.00225009	0.0362158	1266	387	570	674	436	398	407
EVM0016352	6229.64	0.441281	0.079125	5.57702	2.44677e-08	1.21167e-06	1842	6208	7106	7908	5627	5602	5017	hpd-1
EVM0003734	508.32	0.440158	0.12794	3.44035	0.000580972	0.0118963	1404	457	615	661	486	413	425	ZK813.4
EVM0014338	1640.73	0.438521	0.0889223	4.9315	8.15993e-07	3.25581e-05	2061	1754	1971	1838	1383	1486	1409	C05C8.7
EVM0013187	311.323	0.438506	0.123029	3.56425	0.000364897	0.00790953	2592	328	362	367	283	271	258	ptr-20
EVM0009941	296.535	0.437939	0.130963	3.34398	0.000825851	0.0160403	551	316	342	349	286	277	213	F19B6.1
EVM0000099	258.911	0.437365	0.135382	3.23059	0.00123534	0.0224045	744	268	319	291	238	230	208	T10E9.8
EVM0007682	699.904	0.431566	0.109803	3.93035	8.48221e-05	0.00224345	3742	848	755	761	582	623	623	nkcc-1
EVM0006411	4565.83	0.431058	0.0715116	6.0278	1.66204e-09	9.83493e-08	1727	4913	5108	5451	4067	4043	3833	odc-1
EVM0004377	1974.19	0.427871	0.112353	3.80829	0.000139932	0.00346481	1483	2204	2238	2229	1557	1615	1973
EVM0010399	1282.03	0.42402	0.0927163	4.57331	4.80088e-06	0.000162852	1080	1274	1457	1613	1187	1098	1077	strl-1
EVM0002431	273.796	0.423863	0.138462	3.06123	0.00220428	0.0358356	1387	327	282	315	261	220	236	clec-51
EVM0014017	2826.28	0.42335	0.09156	4.62374	3.76881e-06	0.000131251	919	2756	3321	3495	2589	2370	2447
EVM0011737	262.98	0.422631	0.143593	2.94324	0.00324792	0.0472707	892	240	323	328	256	227	208	F38G1.3
EVM0008416	512.462	0.422158	0.119435	3.53462	0.000408358	0.00869318	660	469	628	639	474	450	422	C37E2.2
EVM0010628	711.996	0.422094	0.108221	3.90031	9.60707e-05	0.00250772	1520	761	859	781	616	603	646	F53B3.5
EVM0000868	295.919	0.421985	0.132946	3.1741	0.00150302	0.02627	429	287	341	374	240	264	272	acsd-1
EVM0012794	852.038	0.421848	0.0986093	4.27797	1.88607e-05	0.000577656	2547	829	1020	1034	753	782	704	Y15E3A.4
EVM0009386	576.417	0.421763	0.116248	3.62812	0.000285496	0.00651463	1668	532	722	697	513	540	463	C06H5.6
EVM0005710	454.531	0.42175	0.112772	3.73986	0.000184121	0.0043953	1412	469	514	554	419	378	395	ZK1320.9
EVM0004427	1849	0.419295	0.0841454	4.98298	6.26117e-07	2.54178e-05	4664	2120	1947	2171	1613	1649	1595	ptc-3
EVM0004240	938.909	0.415708	0.103332	4.02305	5.74501e-05	0.00159819	2152	905	1127	1139	787	834	847	scav-6
EVM0000130	481.888	0.415243	0.10504	3.95318	7.71188e-05	0.0020611	1477	519	523	584	420	441	408
EVM0003080	940.193	0.415091	0.115073	3.60719	0.000309533	0.00694957	1340	1128	861	1184	901	823	753	E04F6.6
EVM0014770	238.317	0.414321	0.136863	3.02726	0.00246782	0.0386546	1159	238	272	295	221	223	185
EVM0000541	322.752	0.414173	0.120465	3.43812	0.000585771	0.011977	1005	348	344	397	285	289	276	ZK185.5
EVM0011944	310.546	0.413922	0.135711	3.05003	0.00228822	0.036622	2449	319	379	348	316	268	235
EVM0014225	1810.13	0.41377	0.117443	3.52315	0.000426456	0.00900977	825	1568	2368	2178	1584	1590	1589
EVM0007256	564.567	0.41196	0.116672	3.53093	0.000414103	0.00878868	2467	690	605	600	465	523	499	cdc-25.3
EVM0001706	1826.73	0.41113	0.102543	4.00935	6.08871e-05	0.00168041	2195	1659	2253	2256	1672	1646	1502	pmp-5
EVM0007815	1129.62	0.411006	0.100638	4.08401	4.42645e-05	0.00127408	1801	1075	1333	1405	1038	963	975	cept-1
EVM0008172	12464	0.409099	0.107204	3.81607	0.000135594	0.00338388	516	14799	11060	16173	11688	11233	10006
EVM0002096	3275.95	0.408459	0.0797953	5.11884	3.07426e-07	1.3089e-05	2195	3485	3717	3820	2780	2933	2924	B0395.3
EVM0000518	7521.34	0.407778	0.0877233	4.64845	3.34433e-06	0.000118237	4420	9074	7769	8403	6929	6797	6147	tpp-2
EVM0017459	723.387	0.406596	0.13273	3.06334	0.0021888	0.0356669	1900	597	958	885	641	653	617	F43C9.2
EVM0016071	815.668	0.404368	0.111187	3.63684	0.000276007	0.00632914	595	735	974	1042	734	721	701
EVM0002203	3686.14	0.404094	0.0823387	4.90771	9.21448e-07	3.61461e-05	1224	3695	4060	4666	3468	3350	2942	pnk-1
EVM0001162	1183.83	0.403356	0.0992456	4.06422	4.81927e-05	0.0013707	1391	1153	1440	1387	1031	1039	1057	T25D10.4
EVM0009237	569.674	0.402929	0.114875	3.50754	0.000452262	0.00946903	702	543	656	720	549	474	483
EVM0016399	902.963	0.402163	0.112162	3.58557	0.000336349	0.00739703	699	900	1169	958	822	805	762	rcan-1
EVM0000381	2065.98	0.401589	0.0876548	4.58149	4.61682e-06	0.000157253	3124	2188	2302	2450	1733	1818	1906	abts-1
EVM0001620	603.031	0.399146	0.124073	3.21702	0.00129529	0.0233356	1188	751	608	658	495	526	572	aqp-2
EVM0015668	1680.1	0.399088	0.0998917	3.99521	6.46376e-05	0.00175958	1447	1558	1871	2235	1546	1493	1413
EVM0004003	1925.43	0.397689	0.080754	4.92469	8.44927e-07	3.3521e-05	667	2005	2121	2340	1776	1696	1631	gst-8
EVM0008281	3674.88	0.396122	0.0782968	5.05924	4.20938e-07	1.74868e-05	1715	4194	3905	4208	3334	3311	3103	ldp-1
EVM0016955	518.64	0.395372	0.1145	3.45304	0.0005543	0.0114003	1750	495	605	642	458	446	470	pho-9
EVM0001926	405.154	0.394914	0.130933	3.01615	0.00256008	0.0399458	683	371	501	488	376	332	365	F40A3.2
EVM0011607	603.195	0.394604	0.109286	3.61073	0.000305336	0.00686636	2914	567	677	785	533	556	513	T11F9.12
EVM0000767	497.823	0.393673	0.109621	3.59121	0.000329149	0.00727306	1860	571	499	598	454	449	419	pqn-37
EVM0006952	460.579	0.393659	0.119724	3.28805	0.00100883	0.0190641	1653	420	558	569	408	429	387	fmo-2
EVM0004714	424.587	0.392752	0.129745	3.02711	0.00246902	0.0386546	1929	451	540	426	401	369	357	lgc-31
EVM0003725	1056.26	0.391989	0.102276	3.83267	0.000126758	0.00319526	2090	988	1300	1254	935	992	882
EVM0017060	4244.14	0.390985	0.0884239	4.42171	9.7925e-06	0.000316556	309	4870	4450	4873	4094	3994	3223
EVM0005204	1405.76	0.389907	0.0827712	4.71066	2.46921e-06	8.91021e-05	3166	1447	1560	1703	1256	1277	1205	B0207.1
EVM0014012	317.633	0.389838	0.133214	2.92641	0.00342902	0.0492657	1729	289	376	401	290	274	280	glt-3
EVM0015851	313.43	0.38966	0.124779	3.1228	0.0017914	0.0302868	2119	316	371	362	293	283	258	Y32F6A.4
EVM0008141	1801.13	0.387641	0.0825502	4.69583	2.6553e-06	9.48372e-05	2137	2032	1957	2026	1643	1653	1500	tsct-1
EVM0006080	1012.07	0.386826	0.0951722	4.06449	4.8138e-05	0.0013707	2731	1027	1198	1158	922	887	883	ipla-7
EVM0008498	867.784	0.386741	0.0966126	4.00301	6.25411e-05	0.00171252	1310	864	992	1049	755	775	778	T12G3.4
EVM0001175	1312.43	0.386083	0.0900765	4.28617	1.81781e-05	0.000559157	1270	1358	1541	1486	1235	1215	1050	T18D3.9
EVM0004865	628.706	0.385376	0.127243	3.02866	0.00245645	0.038567	1370	701	722	672	516	511	639	C01G6.3
EVM0001281	637.146	0.38532	0.100623	3.82935	0.000128484	0.00322711	932	632	734	766	578	582	538	K04G2.9
EVM0015372	1139.25	0.385281	0.130224	2.9586	0.00309042	0.045754	1034	1036	1590	1174	998	1057	980	aps-2
EVM0005033	1597.32	0.382054	0.0805021	4.74589	2.07595e-06	7.58918e-05	1831	1703	1783	1846	1456	1505	1305	abhd-12
EVM0016830	548.482	0.380048	0.116102	3.27339	0.00106265	0.0198927	610	503	650	682	518	480	466
EVM0005111	943.814	0.379861	0.091904	4.13324	3.57684e-05	0.00104938	1374	983	1079	1087	880	892	752
EVM0008456	1374.28	0.379692	0.0973426	3.90057	9.59646e-05	0.00250772	360	1324	1681	1582	1284	1236	1150	rpb-11
EVM0001110	786.034	-0.381695	0.125653	-3.03769	0.00238396	0.0376606	2510	760	557	694	897	1077	770	H06I04.6
EVM0007681	6070.31	-0.382192	0.104066	-3.6726	0.000240096	0.00557894	390	5770	4307	5455	7232	7701	6223	atp-4
EVM0008816	2387.47	-0.382295	0.087576	-4.36529	1.26956e-05	0.000403859	1011	1898	1908	2325	2578	2932	2786	R05D8.7
EVM0013397	15984.7	-0.383026	0.106583	-3.59369	0.000326025	0.0072269	825	15107	11489	14286	19420	20858	15527	rpl-35
EVM0000352	1669.29	-0.383148	0.0877182	-4.36794	1.25422e-05	0.000400804	1690	1403	1292	1586	1985	2106	1727	Y51H7C.9
EVM0007105	3217.47	-0.3833	0.117691	-3.25684	0.0011266	0.0208383	1327	3109	2116	3012	3757	4099	3358	W09C5.1
EVM0012813	843.841	-0.384971	0.103302	-3.72665	0.000194038	0.00458501	1979	705	651	807	897	1123	922	cor-1
EVM0005297	2000.57	-0.385526	0.101426	-3.80106	0.000144081	0.00353618	461	1833	1426	1860	2381	2512	2083	ttr-46
EVM0002350	896.117	-0.385588	0.101177	-3.81103	0.000138389	0.0034388	1425	734	813	741	1012	1041	1060
EVM0015862	793.901	-0.385714	0.102552	-3.76117	0.000169121	0.00405804	1082	691	656	681	836	1011	916
EVM0004305	1282.23	-0.387271	0.118776	-3.26051	0.00111214	0.0206529	557	1141	855	1291	1592	1603	1282	sdhd-1
EVM0010675	638.979	-0.390505	0.104252	-3.74579	0.000179824	0.00430007	475	515	493	628	764	804	664
EVM0011170	499.531	-0.391156	0.115685	-3.3812	0.000721697	0.0143568	503	449	375	451	607	637	502	ttr-27
EVM0017238	2354.27	-0.39298	0.0776686	-5.05971	4.19905e-07	1.74868e-05	2879	1953	1898	2158	2675	2861	2674	aagr-4
EVM0017439	3101.95	-0.393052	0.0763805	-5.14597	2.6614e-07	1.14008e-05	1497	2463	2542	2921	3499	3898	3432	pnp-1
EVM0014906	1434.97	-0.393095	0.083605	-4.70181	2.5786e-06	9.23337e-05	986	1184	1133	1348	1662	1760	1586	C54E4.5
EVM0005843	2567.09	-0.394219	0.12305	-3.20372	0.00135663	0.0241341	988	2613	1756	2153	3142	3189	2644	col-155
EVM0011550	11701	-0.395853	0.12444	-3.18107	0.00146732	0.0257104	5933	11749	7747	10248	13696	15665	11645	let-2
EVM0008378	634.579	-0.396648	0.125123	-3.17006	0.00152407	0.0266045	2517	629	445	538	741	793	684
EVM0005644	8259.76	-0.397422	0.0845153	-4.70237	2.57158e-06	9.23191e-05	3563	7350	6281	7389	9227	10223	9398	ivns-1
EVM0010454	652.314	-0.398269	0.109425	-3.63966	0.000272996	0.00627038	995	533	484	648	799	739	739	lec-11
EVM0000350	1426.94	-0.400609	0.0916027	-4.37333	1.22364e-05	0.000391928	3916	1077	1312	1240	1684	1698	1605	clec-48
EVM0000231	1376.47	-0.401774	0.0902591	-4.45134	8.53343e-06	0.000277784	2322	1078	1237	1182	1547	1664	1599	Y32F6B.1
EVM0004048	746.403	-0.402657	0.120264	-3.34812	0.000813618	0.0158248	1920	723	539	630	873	980	765	bcs-1
EVM0005648	4845.43	-0.402851	0.103888	-3.87776	0.000105421	0.00273644	951	4447	3325	4546	5505	6208	5263
EVM0006008	1921.92	-0.403464	0.104299	-3.86836	0.00010957	0.00283361	968	1773	1353	1755	2152	2478	2104	T17H7.1
EVM0015707	10377.8	-0.40365	0.0807704	-4.9975	5.80769e-07	2.36456e-05	1712	8387	8457	9544	11137	12734	12400	clec-66
EVM0016212	2307.88	-0.403652	0.0907968	-4.44567	8.76196e-06	0.00028456	1686	1949	1715	2209	2654	3001	2439	pghm-1
EVM0004591	760.849	-0.403874	0.119527	-3.37894	0.000727672	0.0144141	1030	705	521	707	958	936	774	F42H11.1
EVM0001852	716.702	-0.406469	0.11522	-3.52776	0.000419086	0.00888095	2590	490	677	655	789	884	836	gpcp-2
EVM0011858	657.156	-0.406992	0.113737	-3.57836	0.000345758	0.0075272	4567	574	519	572	696	771	828	pgp-9
EVM0005853	561.874	-0.408035	0.117207	-3.48131	0.000498961	0.010369	1209	448	418	564	630	769	577	F10G8.9
EVM0001875	271.348	-0.409229	0.131543	-3.11098	0.0018647	0.0313363	1470	197	239	253	314	327	310	C01C4.3
EVM0011682	2161.57	-0.410067	0.096122	-4.26611	1.98914e-05	0.000606513	1469	1604	2003	1870	2416	2557	2592
EVM0004490	6229.78	-0.410618	0.0978304	-4.19724	2.70186e-05	0.000797706	1415	5581	4354	5859	7025	7755	7068	act-3
EVM0010645	436.491	-0.412052	0.136059	-3.02848	0.00245791	0.038567	686	401	279	427	502	563	469	C52G5.2
EVM0008844	1823.54	-0.41314	0.092549	-4.46402	8.0437e-06	0.000263686	696	1435	1379	1817	2051	2328	2027	test-1
EVM0009457	732.923	-0.413368	0.115492	-3.5792	0.000344654	0.0075272	1328	618	622	611	752	874	938	lipl-1
EVM0009190	367.26	-0.415108	0.118791	-3.49444	0.000475057	0.00991655	528	318	287	323	437	427	424	T03F6.6
EVM0012934	320.601	-0.415505	0.135965	-3.05597	0.00224332	0.0362158	345	292	223	296	366	430	333
EVM0013141	411.86	-0.415662	0.117045	-3.55131	0.000383321	0.00822285	1850	297	352	395	496	483	467	F37A8.5
EVM0004578	3232.93	-0.416025	0.114229	-3.64204	0.000270491	0.00622308	3242	2319	2775	3104	3303	3715	4286
EVM0006835	262.78	-0.418529	0.130969	-3.19564	0.00139523	0.0246637	828	221	220	222	314	334	277	W01D2.3
EVM0002476	593.084	-0.419028	0.122707	-3.41487	0.000638119	0.0128777	1643	434	559	504	603	759	721
EVM0005539	7002.65	-0.420021	0.0862661	-4.8689	1.12223e-06	4.3055e-05	1884	5824	5145	6743	8099	8415	8092	ads-1
EVM0010473	295.92	-0.420045	0.133043	-3.15722	0.0015928	0.0274611	505	245	211	293	352	380	311	lury-1
EVM0007795	656.494	-0.421015	0.104926	-4.01251	6.00761e-05	0.00166461	1376	509	546	603	717	785	803	pcs-1
EVM0011921	1152.88	-0.421125	0.0898454	-4.68722	2.7694e-06	9.81592e-05	847	875	936	1105	1317	1447	1294
EVM0015102	435.416	-0.423396	0.117226	-3.61179	0.000304096	0.00685013	346	389	322	386	528	548	459
EVM0003442	536.398	-0.42372	0.138728	-3.05432	0.00225574	0.0362501	768	545	399	400	685	626	577	sqt-2
EVM0001456	352.618	-0.424735	0.124637	-3.40778	0.000654934	0.0131979	453	305	259	325	394	467	383
EVM0000464	411.327	-0.424942	0.1243	-3.41869	0.000629239	0.0127909	3521	293	348	398	471	466	508	ptr-22
EVM0013521	296.036	-0.42514	0.134171	-3.16865	0.00153151	0.0266678	2061	223	277	245	319	385	339	C39E9.7
EVM0017244	1928.41	-0.425227	0.0873011	-4.87081	1.11142e-06	4.28756e-05	1986	1593	1437	1836	2289	2328	2174	F38B7.3
EVM0008195	819.72	-0.426339	0.0937742	-4.54644	5.45601e-06	0.000183963	2754	619	693	755	943	1031	916	best-24
EVM0003426	237.784	-0.428126	0.144216	-2.96864	0.00299122	0.0449165	1832	203	198	196	244	302	291
EVM0001359	1144.89	-0.42942	0.0985209	-4.35867	1.30858e-05	0.000415326	1236	820	977	1090	1265	1419	1351	asp-1
EVM0003819	453.442	-0.430156	0.108858	-3.95155	7.76475e-05	0.00206937	1583	375	376	388	514	576	510	dmd-6
EVM0008403	593.038	-0.432264	0.125286	-3.45023	0.00056011	0.0115029	688	523	384	586	688	739	667	T28H11.7
EVM0014197	850.895	-0.432595	0.111065	-3.89498	9.82081e-05	0.00255396	1898	599	815	723	969	1037	995	mfb-1
EVM0011471	1186.6	-0.434238	0.0945553	-4.59243	4.38121e-06	0.000150699	933	977	1013	983	1297	1475	1414	tmem-189
EVM0016749	314.319	-0.434507	0.127122	-3.41804	0.000630749	0.0128029	1712	226	275	289	359	377	373	nas-7
EVM0005872	3864.43	-0.436091	0.114357	-3.81341	0.00013706	0.00341184	920	3703	2571	3403	4636	4989	4059	col-73
EVM0002110	1944.11	-0.436529	0.106751	-4.08922	4.32819e-05	0.00125141	2997	1832	1367	1666	2227	2488	2161	nnt-1
EVM0006163	259.487	-0.436976	0.137612	-3.17543	0.00149616	0.0261827	642	203	231	216	276	348	294	Y105C5B.5
EVM0007547	522.748	-0.437323	0.1177	-3.71559	0.000202733	0.00476627	2734	456	448	402	636	682	534
EVM0001817	1822.69	-0.438845	0.0932982	-4.70368	2.5551e-06	9.1964e-05	2562	1400	1518	1653	1981	2179	2270	tyr-1
EVM0007242	5398.76	-0.439911	0.0824037	-5.33849	9.37244e-08	4.30547e-06	2283	4548	4363	4591	5929	6709	6440	pitr-1
EVM0008310	1775.23	-0.440674	0.0868538	-5.07374	3.90065e-07	1.63581e-05	1382	1347	1578	1518	2020	2237	2025	F46G10.1
EVM0009906	264.015	-0.441221	0.132946	-3.3188	0.000904039	0.0173419	1746	219	217	224	290	325	318	F21A3.11
EVM0008110	20239.8	-0.443643	0.101856	-4.35561	1.32697e-05	0.000419258	2166	13634	17754	19415	22655	23881	24961	brp-1
EVM0006119	1070.44	-0.444029	0.0970949	-4.57315	4.80452e-06	0.000162852	3006	811	953	911	1195	1306	1285	tir-1
EVM0015361	3288.78	-0.445125	0.112666	-3.95084	7.78761e-05	0.0020715	912	3167	2303	2723	3863	4382	3438	col-117
EVM0008712	1351.56	-0.445316	0.0843219	-5.28115	1.28379e-07	5.78325e-06	815	1033	1117	1232	1579	1736	1480	gst-1
EVM0005200	1283.26	-0.448969	0.139259	-3.22399	0.00126419	0.0228388	671	1222	768	1214	1664	1638	1264	mrpl-51
EVM0003605	565.736	-0.450641	0.132373	-3.40433	0.000663254	0.013308	1281	396	411	613	656	648	699	K05B2.4
EVM0008262	596.216	-0.452347	0.118543	-3.81589	0.000135694	0.00338388	1671	418	475	599	682	691	739	C50B6.7
EVM0014964	623.885	-0.45248	0.127897	-3.53785	0.000403396	0.00861379	1264	587	400	567	752	782	683	VF13D12L.3
EVM0013755	1053.34	-0.452771	0.0947794	-4.7771	1.77838e-06	6.54437e-05	2124	758	869	1005	1227	1301	1212	clec-148
EVM0001751	595.976	-0.452812	0.117266	-3.8614	0.000112737	0.0028994	2265	463	511	510	606	752	754	mfsd-8
EVM0010400	601.839	-0.453283	0.137898	-3.2871	0.00101227	0.0190905	508	590	403	502	797	754	592	pfn-3
EVM0008849	2624.19	-0.453522	0.0769154	-5.89638	3.71567e-09	2.08391e-07	2646	2084	2152	2301	3050	3426	2859	tre-2
EVM0004593	299.647	-0.453767	0.153735	-2.95162	0.00316112	0.0462383	846	248	185	317	371	394	303	ttr-27
EVM0015246	885.775	-0.454639	0.0929356	-4.89198	9.98265e-07	3.89407e-05	1396	721	703	781	1075	1036	1032	papl-1
EVM0003934	8614.08	-0.454771	0.119486	-3.80605	0.000141204	0.00348796	930	8485	5650	7245	10284	11169	9210	col-176
EVM0014479	337.794	-0.45533	0.15523	-2.93326	0.00335419	0.0484397	2770	200	271	377	382	436	384
EVM0011625	1552.49	-0.455939	0.092062	-4.95252	7.32583e-07	2.93981e-05	1308	1143	1248	1483	1818	1832	1859
EVM0014686	736.485	-0.456934	0.125417	-3.64331	0.00026915	0.00620244	3632	578	483	781	916	913	793
EVM0003534	2769.42	-0.45768	0.0863901	-5.29782	1.17191e-07	5.33087e-06	387	2062	2143	2706	3280	3404	3163	ttr-15
EVM0011405	294.16	-0.457822	0.126759	-3.61176	0.000304123	0.00685013	1236	215	241	277	348	359	339
EVM0012092	607.561	-0.457857	0.120764	-3.79134	0.000149836	0.00363733	1403	423	583	504	675	752	731	K09H11.6
EVM0010135	467.651	-0.458542	0.112196	-4.08696	4.37054e-05	0.00126105	1762	406	361	394	553	611	502	cmk-1
EVM0010792	7145.5	-0.458922	0.0863502	-5.31466	1.06858e-07	4.87673e-06	1158	6275	5222	6247	8362	8864	8188	fkb-5
EVM0010415	2066.27	-0.459944	0.0938862	-4.89896	9.63477e-07	3.76889e-05	3010	1775	1646	1701	2269	2536	2534	tent-5
EVM0001078	395.127	-0.460397	0.121193	-3.79888	0.000145349	0.00356105	1899	288	311	386	493	509	408	C53D5.5
EVM0003032	3034.62	-0.461462	0.128308	-3.59652	0.0003225	0.00717152	828	3074	2045	2378	3788	3920	3122	col-155
EVM0008134	24058.8	-0.462957	0.125039	-3.70251	0.00021348	0.0050105	1599	22105	14782	22879	30817	31119	24021	K08D12.3
EVM0012327	7278.36	-0.463853	0.0914913	-5.06992	3.97988e-07	1.66404e-05	3431	6245	5485	6308	7893	8992	8995	pcp-3
EVM0004010	2527.18	-0.463963	0.125655	-3.69234	0.0002222	0.00518033	4218	2446	1573	2241	3054	3270	2696	kcc-3
EVM0013462	1897.9	-0.465664	0.0921866	-5.05132	4.38765e-07	1.8062e-05	2563	1370	1699	1637	2216	2286	2254	pept-3
EVM0009743	562.215	-0.468462	0.106771	-4.38754	1.14638e-05	0.000368026	2832	482	452	455	650	730	627	T01D3.6
EVM0015645	366.489	-0.469381	0.1252	-3.74905	0.000177507	0.00425194	725	249	310	351	416	464	428
EVM0001961	227.863	-0.469517	0.140109	-3.35108	0.000804966	0.0156783	1738	182	195	186	256	282	274	F43C1.5
EVM0014057	1000.84	-0.470797	0.103391	-4.55356	5.27465e-06	0.000178355	1392	694	858	930	1108	1259	1203	sulp-7
EVM0001798	5065.8	-0.472462	0.085598	-5.51955	3.39865e-08	1.631e-06	1002	3650	4204	4699	5950	5994	6114	irg-3
EVM0003822	1593.05	-0.473569	0.107141	-4.42004	9.86819e-06	0.000318266	634	1409	1072	1457	1979	2039	1684	F42H10.6
EVM0012724	598.254	-0.473664	0.12281	-3.85687	0.000114847	0.00294281	1457	406	543	531	689	678	763	elo-9
EVM0008661	211.821	-0.47467	0.155357	-3.05535	0.002248	0.0362158	1128	199	150	173	257	286	216
EVM0002562	785.163	-0.475223	0.116982	-4.06237	4.85776e-05	0.00137604	449	611	528	809	925	1001	883
EVM0004231	381.285	-0.476624	0.145476	-3.27632	0.0010517	0.0197938	7112	376	252	310	448	521	398	F48E3.8
EVM0012021	831.874	-0.476627	0.123654	-3.85453	0.000115954	0.00296575	2292	759	524	771	1012	1047	918
EVM0015007	367.927	-0.47664	0.154465	-3.08574	0.00203044	0.0334376	784	358	222	327	494	440	383
EVM0007016	3425	-0.478579	0.0770404	-6.21205	5.22992e-10	3.30479e-08	1206	2639	2706	3113	4149	4454	3674	ldh-1
EVM0000486	615.166	-0.478635	0.100199	-4.77683	1.78078e-06	6.54437e-05	517	480	508	529	743	804	658
EVM0006053	1280.79	-0.480399	0.0891595	-5.38808	7.12134e-08	3.31498e-06	1310	986	972	1205	1555	1553	1475	B0272.4
EVM0013098	3725.88	-0.483566	0.0771009	-6.27186	3.5676e-10	2.31728e-08	1427	2791	2996	3398	4345	4615	4381	ZK550.6
EVM0016489	555.685	-0.487945	0.12298	-3.96767	7.25788e-05	0.00196357	1733	367	496	505	652	639	697	ttll-15
EVM0009895	345.999	-0.488714	0.12705	-3.84662	0.000119756	0.00304626	2047	249	317	283	426	409	405	B0310.2
EVM0015347	904.838	-0.490682	0.104056	-4.71555	2.41054e-06	8.72104e-05	1051	783	640	797	1064	1209	982
EVM0003588	925.272	-0.490896	0.11612	-4.2275	2.36299e-05	0.000706621	303	806	602	865	1049	1177	1095	C34C12.4
EVM0000058	813.822	-0.496291	0.0963612	-5.15032	2.6004e-07	1.12082e-05	2954	637	688	665	930	1054	943	nhl-1
EVM0000425	417.195	-0.499561	0.110908	-4.50428	6.65981e-06	0.000219868	1118	313	340	368	492	540	471	syx-2
EVM0013254	5871.82	-0.499804	0.10038	-4.97911	6.3878e-07	2.58567e-05	1463	5366	4153	4797	7106	7715	6355	col-68
EVM0000888	1467.15	-0.501114	0.094735	-5.28964	1.2256e-07	5.539e-06	1828	1032	1184	1380	1674	1838	1767	zipt-17
EVM0011089	231.383	-0.501377	0.154948	-3.23578	0.00121311	0.0220867	1430	209	152	204	244	308	281	tag-96
EVM0008180	338.639	-0.505317	0.141786	-3.56395	0.000365317	0.00790953	3147	225	263	342	393	384	440
EVM0006779	1820.63	-0.505969	0.0938767	-5.38971	7.05697e-08	3.29601e-06	746	1320	1546	1577	2016	2271	2267	irg-3
EVM0008142	1548.86	-0.510241	0.0911259	-5.5993	2.15214e-08	1.06956e-06	678	1233	1109	1436	1855	2026	1719	C28C12.4
EVM0015595	297.711	-0.51031	0.127297	-4.00882	6.10241e-05	0.00168087	1165	227	223	276	367	355	352	clec-149
EVM0007403	10331.5	-0.510379	0.0830265	-6.14718	7.88726e-10	4.91721e-08	1263	7649	8425	9105	11311	13377	12587	asp-14
EVM0002243	451.405	-0.511757	0.115696	-4.4233	9.72067e-06	0.000314963	1157	393	323	381	539	578	514	col-142
EVM0008762	378.625	-0.511816	0.126828	-4.03551	5.44836e-05	0.00152784	3850	300	304	316	455	417	490	F26E4.7
EVM0005569	201.742	-0.514532	0.164492	-3.128	0.00175999	0.0299005	1456	127	158	208	222	246	260	srsx-25
EVM0004937	366.444	-0.515163	0.121928	-4.22513	2.38803e-05	0.000712581	909	314	259	317	438	476	412
EVM0010457	332.748	-0.516018	0.146687	-3.51782	0.0004351	0.00913709	952	305	239	262	435	462	312	col-130
EVM0000718	768.696	-0.516855	0.135336	-3.81906	0.00013396	0.00335261	379	713	465	688	976	1024	789	msd-4
EVM0010172	2043.11	-0.518759	0.109449	-4.73972	2.14014e-06	7.80343e-05	1323	1721	1480	1752	2292	2330	2738	F56D3.1
EVM0006524	417.026	-0.520088	0.119872	-4.3387	1.4333e-05	0.000448791	561	297	365	349	483	506	518	sulp-6
EVM0002019	6255.55	-0.520625	0.122471	-4.251	2.12821e-05	0.000644696	942	6074	4115	4911	7319	8611	6781	col-166
EVM0012058	2960.03	-0.521036	0.0879703	-5.92286	3.1639e-09	1.81081e-07	480	2116	2429	2642	3366	3667	3669	Y57G11B.2
EVM0003959	816.077	-0.521127	0.0975584	-5.34169	9.20828e-08	4.24402e-06	1495	623	660	695	905	1081	970	Y43F8B.2
EVM0012163	265.629	-0.523716	0.138065	-3.79325	0.00014869	0.00361752	2086	197	221	225	284	338	339	atln-1
EVM0001487	530.375	-0.524162	0.117634	-4.45586	8.35588e-06	0.000273278	858	450	373	461	639	739	551	ttr-27
EVM0006455	140.249	-0.524928	0.173746	-3.02123	0.00251749	0.0393252	1529	105	121	113	147	186	175	pbo-5
EVM0011888	914.725	-0.524993	0.103962	-5.04985	4.4215e-07	1.81074e-05	975	725	665	827	1111	1277	941	Y87G2A.2
EVM0011744	462.967	-0.52865	0.129636	-4.07795	4.54341e-05	0.00130285	1762	418	336	361	492	628	560	gpa-17
EVM0017165	2086.63	-0.531443	0.0946477	-5.61496	1.96605e-08	9.86253e-07	844	1758	1447	1832	2568	2760	2266
EVM0008942	305.099	-0.531501	0.144985	-3.66589	0.000246476	0.00571767	7752	272	197	267	326	410	372
EVM0001578	1550.55	-0.531559	0.0837741	-6.34515	2.2221e-10	1.47069e-08	1405	1175	1273	1293	1975	1960	1703	T06D8.9
EVM0016026	8575.13	-0.531801	0.0962208	-5.52687	3.25986e-08	1.56979e-06	1174	6769	6296	7651	9320	10507	11226	osm-11
EVM0000173	1339.02	-0.532531	0.0882578	-6.03381	1.6014e-09	9.59809e-08	708	1061	995	1176	1572	1666	1622	txdc-12.1
EVM0002361	763.067	-0.533134	0.103532	-5.14945	2.61254e-07	1.12259e-05	789	644	549	646	993	935	846
EVM0001079	1723.28	-0.541298	0.111388	-4.85959	1.17631e-06	4.46391e-05	889	1525	1095	1522	2129	2182	1968	Y34B4A.5
EVM0002689	2028.79	-0.541525	0.094464	-5.73261	9.88979e-09	5.21173e-07	3241	1530	1647	1698	2229	2528	2615	abts-1
EVM0004309	182.296	-0.541873	0.152566	-3.55172	0.000382728	0.00822277	372	131	145	163	216	253	197	Y106G6D.8
EVM0005463	180.047	-0.543826	0.15695	-3.46497	0.0005303	0.0109389	2598	161	132	138	219	229	208	T10E10.4
EVM0011499	178.274	-0.544486	0.160743	-3.38731	0.000705812	0.0140609	1107	139	127	163	218	257	178
EVM0004094	491.581	-0.544726	0.149414	-3.64576	0.000266608	0.00615401	1157	453	274	454	628	632	535
EVM0012470	476.973	-0.545229	0.111892	-4.8728	1.10025e-06	4.25623e-05	422	389	338	418	567	598	573
EVM0000461	272.539	-0.546627	0.139605	-3.91552	9.02102e-05	0.00237248	1649	223	177	255	319	359	317	hex-1
EVM0000409	1843.1	-0.547501	0.0861086	-6.35826	2.04052e-10	1.36344e-08	4626	1440	1398	1582	2083	2382	2255	Y38F2AR.12
EVM0003824	473.849	-0.547753	0.115959	-4.7237	2.31592e-06	8.42235e-05	5427	314	397	428	558	627	546	abt-4
EVM0013276	514.055	-0.549046	0.108082	-5.07992	3.77596e-07	1.59792e-05	1815	426	384	420	643	629	603
EVM0013649	159.762	-0.549251	0.165675	-3.31523	0.000915678	0.0175411	1262	125	104	155	199	205	180
EVM0003553	784.924	-0.553481	0.113576	-4.87322	1.09794e-06	4.25623e-05	808	664	537	676	1076	958	838
EVM0017532	212.344	-0.558794	0.154051	-3.62734	0.000286359	0.00652367	1532	132	190	186	276	276	227
EVM0011453	1313.56	-0.562005	0.0898571	-6.25443	3.98973e-10	2.56758e-08	1062	938	1036	1162	1546	1646	1615	clc-1
EVM0017203	256.671	-0.562272	0.13769	-4.08362	4.43396e-05	0.00127408	1077	197	189	226	298	308	332	R05D8.7
EVM0012153	168.358	-0.564014	0.190737	-2.95703	0.00310619	0.0458056	837	148	110	143	229	253	140
EVM0009152	177.017	-0.565355	0.191546	-2.95153	0.00316202	0.0462383	609	155	89	179	229	235	187
EVM0001312	3010.4	-0.565425	0.0906575	-6.23693	4.46245e-10	2.84558e-08	2005	2117	2410	2651	3401	3794	3824	dpy-18
EVM0006984	656.564	-0.565873	0.1248	-4.53425	5.78073e-06	0.000193592	871	406	599	560	754	832	819
EVM0014789	518.084	-0.568312	0.157095	-3.61764	0.000297306	0.00674007	900	519	295	413	687	618	595	col-130
EVM0008670	1110.67	-0.569328	0.140185	-4.06125	4.88111e-05	0.00137706	1252	1024	615	1001	1375	1474	1235	VF13D12L.3
EVM0007362	455.501	-0.572271	0.117643	-4.86447	1.14766e-06	4.36785e-05	1594	361	345	374	498	592	581	dmd-6
EVM0004812	226.625	-0.574952	0.144114	-3.98957	6.61931e-05	0.00179842	2196	146	184	209	272	296	266	R08F11.7
EVM0005422	134.816	-0.576886	0.195024	-2.95803	0.00309614	0.045754	938	76	131	113	190	167	140
EVM0003972	1053.96	-0.578309	0.110111	-5.25205	1.50413e-07	6.66832e-06	468	825	677	1001	1304	1315	1258	ttr-15
EVM0006474	452.386	-0.5833	0.15369	-3.7953	0.000147463	0.00359394	2575	267	361	447	552	479	627	nas-11
EVM0001233	120.55	-0.585802	0.195145	-3.00188	0.00268322	0.041132	499	108	81	95	173	157	116	valv-1
EVM0011192	7307.36	-0.588121	0.0746782	-7.8754	3.3966e-15	3.48776e-13	1572	5326	5574	6354	8781	9205	8952	zmp-4
EVM0002066	371.402	-0.591325	0.118163	-5.00433	5.60581e-07	2.28904e-05	2678	299	268	307	439	491	442	ZK185.2
EVM0005080	2422.74	-0.591619	0.0974945	-6.06823	1.2933e-09	7.88685e-08	807	1725	2044	1931	2669	3178	3090
EVM0002805	1462.27	-0.593624	0.107376	-5.52846	3.23048e-08	1.56103e-06	1254	962	1318	1159	1712	1887	1801	mpst-1
EVM0003343	2494.92	-0.596695	0.0798154	-7.47594	7.6653e-14	7.08913e-12	2649	1958	1860	2039	2988	3193	3041	tre-2
EVM0006282	259.671	-0.597633	0.140321	-4.25903	2.05319e-05	0.000624678	252	218	200	190	327	359	277
EVM0000301	226.412	-0.5995	0.157524	-3.80577	0.000141366	0.00348796	470	191	135	206	307	271	260
EVM0012273	508.154	-0.599908	0.162218	-3.69816	0.000217165	0.00507143	1140	499	277	413	698	661	527
EVM0014915	578.413	-0.600286	0.105218	-5.70515	1.16238e-08	6.03445e-07	964	417	420	523	704	736	701	nit-1
EVM0002100	1726.49	-0.60161	0.0834129	-7.21244	5.49598e-13	4.56854e-11	1772	1348	1303	1393	2033	2295	2068	fath-1
EVM0003995	92.5205	-0.603545	0.203344	-2.9681	0.00299649	0.0449473	1950	69	67	81	100	128	115	bcc-1
EVM0016609	87.7681	-0.608747	0.20543	-2.96329	0.00304373	0.0454226	618	72	62	71	115	113	98	C03C11.1
EVM0000599	1015.44	-0.612023	0.107572	-5.68945	1.27452e-08	6.56778e-07	1524	674	770	935	1178	1267	1319
EVM0007744	6338.54	-0.614205	0.0830549	-7.39517	1.41229e-13	1.27243e-11	2493	4855	4883	5027	7145	8594	7818	nep-22
EVM0008947	1231.64	-0.614442	0.0942134	-6.5218	6.94665e-11	4.75539e-09	2326	884	1039	945	1485	1597	1494	swt-3
EVM0003591	2870.12	-0.615002	0.0879508	-6.99257	2.699e-12	2.1175e-10	2040	1994	2335	2366	3381	3617	3653	Y61A9LA.1
EVM0006792	2757.01	-0.615174	0.0848233	-7.25241	4.0941e-13	3.48623e-11	705	2205	1930	2290	3349	3530	3364	gst-36
EVM0015636	1918.09	-0.617728	0.0939851	-6.57261	4.94403e-11	3.435e-09	1364	1336	1451	1690	2172	2494	2460	gbh-1
EVM0005520	6020.93	-0.618909	0.106824	-5.7937	6.88505e-09	3.69807e-07	827	3695	4949	5427	7213	7354	7783	clec-146
EVM0009695	822.536	-0.625155	0.1075	-5.81539	6.04931e-09	3.29995e-07	1257	552	605	760	947	1149	975	M05B5.4
EVM0000014	116.645	-0.625205	0.19102	-3.27298	0.00106421	0.0198951	2074	99	85	86	124	168	143	glo-4
EVM0011592	8006.07	-0.625915	0.0895577	-6.98895	2.76943e-12	2.16062e-10	2320	6331	5486	6769	9275	10323	10209	tyr-4
EVM0003869	2146	-0.627427	0.124028	-5.05876	4.21987e-07	1.74868e-05	1120	1988	1401	1564	2624	3064	2342	col-141
EVM0012834	513.898	-0.627906	0.10948	-5.73536	9.73039e-09	5.14716e-07	723	391	378	423	646	723	554
EVM0014250	5465.09	-0.631003	0.105637	-5.97329	2.32514e-09	1.35294e-07	2678	3530	4720	4415	6211	6914	7228	F23F1.2
EVM0008374	785.742	-0.632857	0.11351	-5.57534	2.47046e-08	1.21908e-06	4206	498	642	683	878	1081	977	mca-1
EVM0011379	5045.65	-0.633774	0.110943	-5.71259	1.11269e-08	5.81972e-07	1427	4102	3014	4581	6331	6782	5768
EVM0012500	2574.97	-0.634141	0.114582	-5.53437	3.12347e-08	1.51456e-06	345	2158	1582	2218	3270	3665	2724	cox-6C
EVM0014845	4249.77	-0.63419	0.0890164	-7.12442	1.04516e-12	8.38834e-11	2624	3099	3187	3549	4854	5369	5618	sulp-5
EVM0002454	466.319	-0.63582	0.11577	-5.49211	3.97165e-08	1.89945e-06	1907	320	368	391	525	653	567	nhr-21
EVM0003222	80.7087	-0.636306	0.216534	-2.9386	0.00329702	0.0478119	1364	54	60	73	89	112	101	T16G1.5
EVM0006489	24391.4	-0.638616	0.110202	-5.79496	6.83355e-09	3.68458e-07	1057	15584	17220	23873	28360	30853	31841
EVM0010897	108.016	-0.642681	0.200779	-3.20093	0.00136982	0.024307	593	74	72	104	160	126	119
EVM0009908	6786.11	-0.64448	0.0855174	-7.53624	4.83698e-14	4.56409e-12	1923	5177	5042	5393	7654	9061	8689	endu-2
EVM0017088	602.566	-0.64754	0.113066	-5.72711	1.02158e-08	5.36332e-07	1311	405	430	556	700	808	752	clec-198
EVM0008024	1737.88	-0.651241	0.106911	-6.09143	1.11905e-09	6.85417e-08	1219	1064	1438	1500	2128	2158	2226
EVM0012208	155.293	-0.653502	0.206297	-3.16777	0.00153613	0.0267149	228	109	86	164	244	195	147
EVM0015644	263.304	-0.658089	0.143533	-4.58494	4.54111e-06	0.000155053	1698	171	206	227	288	351	350	best-1
EVM0013556	136.06	-0.660315	0.174608	-3.7817	0.000155759	0.00376327	1253	99	89	124	182	167	163	D1054.8
EVM0008920	519.504	-0.662102	0.116682	-5.6744	1.39173e-08	7.11924e-07	943	431	351	403	615	683	656	aqp-4
EVM0014828	217.252	-0.662228	0.14636	-4.52465	6.04958e-06	0.000201629	691	148	165	184	261	266	289
EVM0010540	394.784	-0.663113	0.121671	-5.45005	5.03544e-08	2.4e-06	1654	325	277	298	481	552	456	F13B12.4
EVM0009486	193.078	-0.665333	0.157842	-4.21519	2.49567e-05	0.000739959	724	143	121	178	222	265	241
EVM0011122	151.8	-0.66879	0.189154	-3.53569	0.000406716	0.00867143	984	143	85	117	172	217	184	col-34
EVM0001236	1484.28	-0.669975	0.0820707	-8.16339	3.25759e-16	3.72888e-14	902	1052	1118	1213	1823	1961	1816	clec-51
EVM0009958	2806.58	-0.672598	0.216664	-3.10434	0.00190702	0.0319324	804	2596	1698	2063	3396	4107	3129	col-166
EVM0008205	721.376	-0.673635	0.10598	-6.35623	2.06759e-10	1.37495e-08	387	462	547	637	866	977	883
EVM0012040	94.5652	-0.674725	0.213283	-3.16352	0.00155871	0.0269733	605	70	86	58	125	132	101
EVM0006721	794.233	-0.675915	0.0933597	-7.2399	4.49001e-13	3.80018e-11	474	583	579	643	1048	1037	919	cri-2
EVM0010276	1119.66	-0.676392	0.11174	-6.05328	1.41927e-09	8.61746e-08	2704	760	867	919	1195	1505	1523
EVM0006664	948.96	-0.677092	0.139162	-4.86549	1.14171e-06	4.36785e-05	1297	617	806	732	929	1524	1146	R09H10.5
EVM0009611	457.085	-0.688983	0.115046	-5.98875	2.11464e-09	1.2356e-07	561	365	317	349	547	619	567
EVM0005832	12281.1	-0.690024	0.0928695	-7.43004	1.08564e-13	9.84477e-12	1016	7930	10173	9647	14539	16290	15711
EVM0012482	282.154	-0.690873	0.140666	-4.91143	9.04163e-07	3.5568e-05	2595	181	235	221	327	361	380
EVM0015939	133.637	-0.69158	0.174952	-3.95296	7.71896e-05	0.0020611	1485	91	101	110	151	195	162	spin-2
EVM0003184	263.361	-0.691593	0.177268	-3.9014	9.5637e-05	0.00250576	642	228	170	195	354	426	228
EVM0014876	88.7932	-0.692687	0.216071	-3.20583	0.00134674	0.0240502	1440	48	75	78	103	119	115	clec-43
EVM0012075	967.312	-0.694959	0.0918627	-7.56519	3.87293e-14	3.73003e-12	1689	689	694	799	1182	1263	1226
EVM0001493	310.714	-0.702034	0.126015	-5.57105	2.53212e-08	1.24511e-06	7133	235	228	234	375	409	397	lov-1
EVM0006179	179.553	-0.702261	0.151726	-4.62849	3.6835e-06	0.0001286	1666	137	127	139	222	238	223	glt-6
EVM0010242	9956.89	-0.702594	0.0877835	-8.00371	1.20726e-15	1.25816e-13	904	6310	7475	8662	12511	12864	12487	clec-146
EVM0009520	3126.15	-0.704816	0.0834319	-8.4478	2.96837e-17	3.97381e-15	1301	2292	2140	2591	3727	4290	3890	asp-14
EVM0015736	785.28	-0.707641	0.115045	-6.151	7.69937e-10	4.8216e-08	2097	463	658	643	965	1055	973
EVM0016647	167.181	-0.710108	0.181804	-3.9059	9.38755e-05	0.00246423	1275	87	155	133	201	220	216	C31H5.6
EVM0006051	128.355	-0.711346	0.1771	-4.01663	5.90358e-05	0.00163904	312	82	97	109	157	186	148
EVM0002980	1527.15	-0.714083	0.134859	-5.29504	1.1899e-07	5.39511e-06	975	1408	904	1085	1991	2171	1685	col-141
EVM0010144	1040.96	-0.720684	0.0893611	-8.06485	7.33247e-16	7.75742e-14	861	698	779	846	1305	1391	1285
EVM0015810	151.423	-0.722669	0.174238	-4.1476	3.35981e-05	0.000987784	645	100	93	146	203	196	181
EVM0001898	4547.76	-0.723796	0.0926491	-7.81222	5.61882e-15	5.686e-13	986	3154	2964	4043	5927	6334	5183	hsp-12.2
EVM0011099	2000.99	-0.727222	0.0846915	-8.58671	8.94963e-18	1.28847e-15	2848	1464	1393	1591	2387	2768	2511	W03F9.4
EVM0000272	806.775	-0.727508	0.0955499	-7.6139	2.65939e-14	2.61537e-12	603	545	612	637	989	1129	976
EVM0009624	325.558	-0.73059	0.139319	-5.244	1.57134e-07	6.94421e-06	576	181	253	292	425	428	396	C54D10.10
EVM0009903	136.771	-0.733855	0.185807	-3.94955	7.82975e-05	0.00207875	2408	74	114	116	161	178	185	bcc-1
EVM0004573	73.2733	-0.735535	0.246846	-2.97973	0.00288503	0.0435444	991	59	33	71	97	101	84	VM106R.1
EVM0004742	903.575	-0.73565	0.129725	-5.67084	1.421e-08	7.24244e-07	414	600	531	884	1219	1246	1013	ZK632.10
EVM0003938	2609.4	-0.742614	0.102948	-7.21349	5.45369e-13	4.56052e-11	365	1519	2071	2191	3383	3399	3249
EVM0001621	6635.69	-0.742825	0.09978	-7.44463	9.72186e-14	8.87358e-12	5668	4123	5087	5477	7664	8783	9018	abt-4
EVM0012321	3199.85	-0.748508	0.0830287	-9.01505	1.96783e-19	3.12281e-17	2328	2139	2376	2538	3969	4137	4198	ZC434.9
EVM0013026	333.799	-0.75009	0.125659	-5.96923	2.38375e-09	1.38129e-07	435	225	231	280	395	459	432
EVM0012203	236.496	-0.753749	0.14285	-5.27649	1.31682e-07	5.89405e-06	792	149	172	200	277	337	299	gst-36
EVM0009025	871.504	-0.75455	0.0933179	-8.0858	6.17574e-16	6.68559e-14	796	596	613	708	1097	1236	1035
EVM0001615	4870.22	-0.754887	0.101089	-7.46752	8.1723e-14	7.5083e-12	4749	3588	3157	3960	5600	6362	6773	C34F6.10
EVM0006936	142.108	-0.756456	0.212315	-3.56289	0.000366788	0.00792909	912	144	70	96	176	193	179	col-34
EVM0010812	855.955	-0.76106	0.113321	-6.71595	1.86839e-11	1.35192e-09	1629	507	690	681	1047	1117	1138	ghi-1
EVM0004486	1284	-0.761472	0.142447	-5.34564	9.00969e-08	4.16623e-06	1291	810	1083	915	1252	1822	1874	R09H10.5
EVM0015587	571.394	-0.767238	0.106638	-7.19479	6.25556e-13	5.10871e-11	2871	427	416	402	717	779	715	gcp-2.1
EVM0014432	425.497	-0.774467	0.166754	-4.64438	3.41095e-06	0.000120288	500	369	202	356	600	593	462
EVM0012130	396.525	-0.776741	0.117431	-6.61442	3.73e-11	2.63078e-09	645	274	264	326	484	563	493	hil-1
EVM0008384	389.93	-0.777532	0.119185	-6.52376	6.85647e-11	4.71678e-09	439	270	249	331	508	536	471
EVM0011414	756.988	-0.777582	0.10869	-7.15415	8.4192e-13	6.79619e-11	2184	475	561	613	940	957	1033	F21D12.3
EVM0012666	190.24	-0.781645	0.174905	-4.46896	7.86012e-06	0.000258274	492	138	97	180	232	270	238
EVM0002564	754.82	-0.784549	0.125256	-6.26356	3.7629e-10	2.43282e-08	469	501	439	706	937	1078	924
EVM0003276	99.282	-0.787279	0.253867	-3.10114	0.00192775	0.0321637	3282	71	76	67	102	96	183	C36B7.5
EVM0010670	370.734	-0.78993	0.124816	-6.32878	2.47105e-10	1.62774e-08	1823	242	273	287	478	455	506	glt-5
EVM0009699	279.284	-0.798351	0.14038	-5.68709	1.29223e-08	6.63456e-07	1358	206	186	209	328	362	396	clec-4
EVM0009106	943.805	-0.803627	0.110583	-7.26717	3.67091e-13	3.14505e-11	613	621	619	795	1072	1346	1267	F46C5.10
EVM0000321	1159.54	-0.804221	0.0869261	-9.25178	2.20794e-20	3.6707e-18	1405	779	825	889	1458	1585	1486	F41C3.2
EVM0004519	204.498	-0.809929	0.159364	-5.08227	3.72948e-07	1.58305e-05	1854	112	154	174	281	251	267	slc-17.4
EVM0004903	175.96	-0.811437	0.210096	-3.86222	0.000112362	0.0028994	833	146	79	153	253	278	163
EVM0004440	461.449	-0.811692	0.137537	-5.90163	3.59929e-09	2.02678e-07	870	269	407	311	571	654	582
EVM0015494	2362.66	-0.813562	0.0840973	-9.67405	3.88666e-22	7.43524e-20	1067	1579	1623	1861	2948	3144	3147	W01F3.2
EVM0007446	349.864	-0.816601	0.119532	-6.83163	8.39549e-12	6.26968e-10	513	246	251	250	464	493	416	F41D9.2
EVM0003799	539.021	-0.818317	0.111872	-7.31474	2.57876e-13	2.27926e-11	1629	344	410	397	657	735	719	ghi-1
EVM0010207	1191.48	-0.827601	0.0928742	-8.91099	5.05796e-19	7.84827e-17	1106	762	855	920	1475	1613	1589	C25E10.8
EVM0004963	79.7119	-0.838267	0.216594	-3.87023	0.000108735	0.00281722	894	56	50	63	108	116	91	F23C8.13
EVM0005042	897.546	-0.840125	0.103328	-8.13067	4.26907e-16	4.73155e-14	1193	566	626	710	1069	1242	1223	W02F12.2
EVM0009575	1838.33	-0.848166	0.0896817	-9.45751	3.1535e-21	5.64598e-19	2191	1132	1312	1438	2385	2421	2445	smf-1
EVM0010113	1374.88	-0.850003	0.140958	-6.03018	1.63776e-09	9.77406e-08	769	1130	670	1096	1717	1995	1727	Y48A6B.7
EVM0001385	2564.23	-0.856112	0.0815417	-10.4991	8.72364e-26	1.99714e-23	1815	1668	1788	1933	3204	3530	3406	nas-10
EVM0003510	1398.97	-0.864457	0.0942032	-9.17652	4.45258e-20	7.23027e-18	927	842	1007	1084	1738	1979	1831	clec-51
EVM0000582	980.987	-0.866417	0.10789	-8.03059	9.70011e-16	1.01851e-13	934	561	725	770	1275	1278	1332
EVM0002861	2016.62	-0.870633	0.0825322	-10.549	5.1338e-26	1.21514e-23	237	1348	1327	1537	2574	2970	2480
EVM0012611	366.478	-0.876525	0.129155	-6.78659	1.14813e-11	8.48339e-10	1994	224	252	288	446	485	523	gpa-3
EVM0014425	2423.12	-0.879238	0.0947028	-9.28418	1.6296e-20	2.77529e-18	3069	1596	1743	1692	2847	3648	3158	T19D12.4
EVM0000341	4182.93	-0.881925	0.104534	-8.43675	3.26273e-17	4.29849e-15	2438	3035	2451	3202	4914	5992	5738	F44E5.4
EVM0000860	41.8409	-0.885805	0.294204	-3.01085	0.00260518	0.0403788	1797	25	27	35	48	63	56	cah-4
EVM0008974	977.213	-0.88628	0.100214	-8.84384	9.24839e-19	1.41927e-16	698	566	675	791	1315	1366	1219	M7.9
EVM0013541	742.091	-0.886286	0.10934	-8.10581	5.23949e-16	5.71636e-14	1363	444	565	529	920	1117	927	clec-3
EVM0003809	315.815	-0.888656	0.139072	-6.38991	1.65982e-10	1.12522e-08	1542	213	246	192	407	419	431	swt-3
EVM0001098	49.179	-0.889491	0.296192	-3.00309	0.00267252	0.0410686	1958	38	25	39	75	81	42	ZK1055.7
EVM0010969	7290.14	-0.900279	0.0854306	-10.5381	5.76353e-26	1.34146e-23	2174	4772	4759	5495	9059	9828	10212	tyr-3
EVM0012109	5163.71	-0.903608	0.0814248	-11.0974	1.29074e-28	3.75526e-26	1035	3235	3492	3905	6439	7233	6984	mpst-3
EVM0013523	1967.59	-0.912314	0.108004	-8.44704	2.98783e-17	3.97381e-15	2259	1391	1096	1549	2445	2745	2695	F44E5.4
EVM0001680	348.724	-0.912529	0.143505	-6.35886	2.0326e-10	1.36344e-08	241	181	268	267	412	510	477
EVM0016405	267.846	-0.914628	0.135145	-6.76777	1.30781e-11	9.56205e-10	606	192	173	182	337	396	343
EVM0013553	109.504	-0.918794	0.22329	-4.11481	3.875e-05	0.00112738	463	99	47	77	149	163	129	ZK945.8
EVM0008044	5882.48	-0.919497	0.0834571	-11.0176	3.14327e-28	8.60703e-26	824	3724	3720	4593	7425	8298	7905	comt-3
EVM0014295	65.4728	-0.937463	0.246441	-3.804	0.000142379	0.0035049	516	43	38	52	93	106	67
EVM0011139	960.166	-0.939102	0.286686	-3.27572	0.00105394	0.0198092	1299	562	818	554	949	1540	1387	R09H10.5
EVM0009768	3235.69	-0.941411	0.10113	-9.30896	1.29092e-20	2.22564e-18	6939	1982	2435	2110	4018	4493	4538	mec-1
EVM0014294	161.973	-0.946138	0.174331	-5.42725	5.72286e-08	2.70914e-06	530	121	80	126	226	230	200
EVM0009919	192.723	-0.949757	0.154555	-6.14512	7.99036e-10	4.95935e-08	2315	116	134	138	257	247	274	glt-5
EVM0011872	8648.76	-0.949774	0.219568	-4.32565	1.52081e-05	0.00047301	447	6105	4011	7378	11918	12677	10490
EVM0015464	518.797	-0.951662	0.109772	-8.66941	4.34362e-18	6.31862e-16	804	356	307	381	725	730	648	F14H12.3
EVM0003386	819.189	-0.952855	0.105978	-8.9911	2.44768e-19	3.84065e-17	2411	481	555	614	1000	1179	1137	amt-4
EVM0002848	123.321	-0.95614	0.185533	-5.15347	2.55713e-07	1.10558e-05	312	76	79	93	144	196	161
EVM0002032	1031.7	-0.956858	0.109375	-8.74843	2.16345e-18	3.24866e-16	2544	580	668	831	1340	1382	1453
EVM0014113	453.358	-0.960362	0.121975	-7.87341	3.45113e-15	3.51789e-13	857	244	333	333	604	628	607
EVM0014825	509.895	-0.960864	0.112116	-8.57024	1.0327e-17	1.4716e-15	416	342	309	371	666	786	623
EVM0007137	185.027	-0.965287	0.162417	-5.94327	2.79385e-09	1.61223e-07	1260	118	115	137	227	243	279	Y53F4B.23
EVM0007475	2121.41	-0.967638	0.0880329	-10.9918	4.18579e-28	1.12413e-25	504	1287	1328	1633	2752	3197	2690	gpx-1
EVM0008030	14319.5	-0.97743	0.087752	-11.1386	8.14307e-29	2.41953e-26	1982	8239	9668	10626	18215	19990	20048	cah-4
EVM0011742	6697.84	-0.986783	0.102884	-9.59121	8.70579e-22	1.64292e-19	616	4423	3748	5115	8234	9427	9633
EVM0010594	337.194	-0.987674	0.130609	-7.56207	3.96704e-14	3.7945e-12	2124	221	210	236	400	510	467	rhy-1
EVM0002741	1013	-0.988885	0.106655	-9.27178	1.83073e-20	3.08027e-18	1005	539	672	801	1374	1437	1329	hsp-12.2
EVM0014025	2994.94	-0.990277	0.103689	-9.55047	1.2911e-21	2.3724e-19	430	1664	1826	2462	3952	4158	4116
EVM0000980	383.427	-1.00155	0.122298	-8.18946	2.62394e-16	3.07927e-14	1118	235	233	287	492	536	541
EVM0008934	1151.56	-1.0183	0.0995032	-10.2338	1.39886e-24	2.91568e-22	2351	638	778	835	1484	1651	1598	tyr-5
EVM0005032	428.655	-1.02247	0.120955	-8.45335	2.83055e-17	3.83773e-15	427	279	234	323	588	597	579	ttr-7
EVM0002570	432.002	-1.02278	0.121899	-8.39036	4.84651e-17	6.20931e-15	745	256	248	340	559	651	571	lec-11
EVM0004961	1213.2	-1.02335	0.132042	-7.75019	9.1757e-15	9.15276e-13	375	742	590	1045	1636	1845	1526
EVM0004908	76.7589	-1.02956	0.235763	-4.36693	1.26008e-05	0.000401758	763	57	38	54	118	118	82	Y46E12A.3
EVM0015594	2318.33	-1.02963	0.105241	-9.78359	1.32429e-22	2.56858e-20	2040	1331	1595	1574	2849	3192	3488	Y61A9LA.1
EVM0013299	134.447	-1.03116	0.17529	-5.88256	4.0396e-09	2.24753e-07	1223	86	77	98	200	185	170	ddo-3
EVM0004392	228.661	-1.05508	0.146509	-7.20148	5.95625e-13	4.89288e-11	628	123	144	173	301	359	291	C23H4.8
EVM0013918	336.41	-1.06219	0.145949	-7.27783	3.39242e-13	2.93672e-11	1348	193	181	272	401	509	487	F58B4.5
EVM0013548	2701.03	-1.08269	0.0831196	-13.0257	8.74473e-39	3.93936e-36	2300	1644	1749	1713	3547	4003	3720	gln-1
EVM0000440	3662.34	-1.08358	0.0828403	-13.0803	4.26778e-39	2.05516e-36	961	2172	2131	2642	4907	5303	5069
EVM0004403	836.807	-1.08689	0.104499	-10.401	2.45445e-25	5.52845e-23	584	488	566	525	1067	1254	1173
EVM0014569	1283.61	-1.08849	0.110331	-9.86564	5.86593e-23	1.17025e-20	1071	694	805	931	1659	1733	1953	C39E9.8
EVM0014074	121.936	-1.08928	0.18541	-5.87495	4.22974e-09	2.34398e-07	213	67	68	96	174	173	163
EVM0015270	49.3428	-1.08932	0.272102	-4.00336	6.24488e-05	0.00171252	3692	32	29	32	64	72	70	pgp-9
EVM0016004	177.535	-1.09318	0.158133	-6.91305	4.74337e-12	3.61974e-10	540	101	123	110	239	256	247
EVM0014853	818.022	-1.10462	0.112731	-9.79868	1.14067e-22	2.24359e-20	1694	516	483	532	1008	1172	1241	smf-3
EVM0016193	96.2331	-1.10905	0.204835	-5.41436	6.15085e-08	2.90191e-06	547	62	51	67	122	147	135
EVM0009320	1153.01	-1.12364	0.111297	-10.0959	5.75974e-24	1.18286e-21	1230	782	605	751	1470	1735	1647	cpr-9
EVM0013969	3334.1	-1.1285	0.102167	-11.0457	2.30024e-28	6.42456e-26	2898	1793	2146	2246	4163	4786	5068	F47E1.2
EVM0013332	18164.2	-1.14002	0.224649	-5.07466	3.88179e-07	1.63281e-05	476	12307	7579	13679	25281	26022	25393
EVM0004159	2883.39	-1.14152	0.107365	-10.6321	2.11213e-26	5.36289e-24	552	2003	1482	1811	4040	4524	3655	ttr-59
EVM0010195	250.085	-1.15411	0.137091	-8.41862	3.80934e-17	4.92568e-15	429	141	148	169	353	352	354	F26G1.2
EVM0010528	281.788	-1.15719	0.142352	-8.12907	4.32604e-16	4.75694e-14	2765	184	154	176	354	418	421	sul-2
EVM0012711	56.5763	-1.16164	0.266567	-4.35777	1.31394e-05	0.000416081	511	39	30	34	68	100	73
EVM0009961	126.746	-1.16597	0.20095	-5.80229	6.54171e-09	3.54089e-07	594	61	69	102	147	204	188	M7.9
EVM0017095	365.661	-1.16862	0.125324	-9.32478	1.11218e-20	1.94144e-18	1671	215	204	246	470	555	529	K08H10.6
EVM0004658	1201.55	-1.18273	0.140373	-8.42563	3.58806e-17	4.68292e-15	492	733	501	947	1713	1823	1595	ttr-32
EVM0002116	96.1675	-1.18392	0.222748	-5.31508	1.06612e-07	4.87673e-06	567	64	37	73	126	154	131
EVM0010714	837.554	-1.18717	0.110054	-10.7872	3.95641e-27	1.02317e-24	4331	464	478	569	1070	1217	1280	lat-2
EVM0003393	922.696	-1.19738	0.106676	-11.2245	3.09067e-29	9.38286e-27	225	477	507	677	1270	1384	1294
EVM0007550	2605.3	-1.19832	0.0837493	-14.3085	1.9371e-46	1.28817e-43	814	1446	1575	1647	3474	3914	3752	ttr-30
EVM0004397	113.946	-1.20663	0.199644	-6.04392	1.50414e-09	9.09319e-08	587	65	53	86	147	170	171
EVM0009636	330.067	-1.20828	0.144183	-8.3802	5.28374e-17	6.70795e-15	1076	184	222	181	407	560	451	clc-1
EVM0010070	407.324	-1.21477	0.118242	-10.2735	9.27432e-25	1.99255e-22	1803	215	239	271	557	605	586	C16E9.1
EVM0013602	3071.92	-1.22006	0.0989608	-12.3288	6.34199e-35	2.21415e-32	1082	1530	1929	1997	3992	4666	4533	C39E9.8
EVM0014451	28081.1	-1.2362	0.0714789	-17.2946	5.16564e-67	1.03054e-63	833	15417	15598	18463	39837	42021	39242	ora-1
EVM0014605	1069.95	-1.23897	0.0939202	-13.1917	9.79611e-40	4.88581e-37	489	586	607	688	1458	1586	1568	ttr-8
EVM0003069	781.721	-1.24116	0.1048	-11.8431	2.33546e-32	7.76539e-30	1668	383	471	521	1112	1145	1116	F26G1.2
EVM0014681	9368.62	-1.25295	0.0893768	-14.0188	1.19656e-44	7.59545e-42	498	5718	4702	5923	13922	14552	12152
EVM0005641	1709.83	-1.2544	0.0861641	-14.5582	5.17675e-48	4.0163e-45	1201	997	950	1031	2406	2505	2482
EVM0006010	71.8549	-1.27252	0.235236	-5.40956	6.31791e-08	2.97069e-06	363	36	48	40	96	111	105
EVM0000899	1941.39	-1.28288	0.121422	-10.5655	4.30793e-26	1.03725e-23	1432	938	1115	1296	2340	2920	3165
EVM0015642	1052.58	-1.28969	0.118513	-10.8822	1.40065e-27	3.69057e-25	1186	534	554	722	1390	1485	1697
EVM0006340	947.811	-1.30294	0.101091	-12.8888	5.20216e-38	2.13671e-35	832	528	530	554	1243	1490	1408	C55A6.3
EVM0002845	11238.7	-1.30799	0.101205	-12.9241	3.29116e-38	1.43628e-35	636	5203	6675	7269	15308	16521	17242	C10G8.4
EVM0016470	6323.02	-1.34578	0.114259	-11.7784	5.04429e-32	1.60099e-29	517	3706	2675	4183	9223	10137	8566	ttr-59
EVM0008864	37.0604	-1.34907	0.374357	-3.60369	0.000313726	0.00702112	387	11	24	27	67	31	64	F35E8.6
EVM0009740	16921.8	-1.35587	0.0999489	-13.5656	6.40525e-42	3.72705e-39	5286	9173	8918	9967	21491	25584	27447	tep-1
EVM0013134	36.8887	-1.35726	0.339609	-3.99652	6.42794e-05	0.00175324	867	19	23	19	36	68	59	dlc-5
EVM0004358	2179.27	-1.37846	0.103301	-13.3441	1.28132e-40	7.15746e-38	449	1042	1106	1440	3012	3249	3388
EVM0000639	3069.73	-1.38323	0.326862	-4.23183	2.31793e-05	0.000696127	399	1958	968	2112	4675	4953	4038	nlp-42
EVM0006324	366.221	-1.40231	0.164966	-8.50058	1.88653e-17	2.60846e-15	609	222	129	244	562	617	460
EVM0013312	1963.27	-1.41974	0.0985076	-14.4125	4.31577e-47	3.01348e-44	1884	925	1108	1122	2770	2883	3103	H14N18.4
EVM0001611	3469.9	-1.42369	0.0883294	-16.1179	1.90913e-58	2.42372e-55	786	1671	1808	2094	4804	5377	5328
EVM0012133	388.448	-1.43091	0.134754	-10.6187	2.44018e-26	6.08519e-24	1778	207	195	218	485	651	604	C51E3.6
EVM0011855	51.9235	-1.45096	0.303072	-4.78752	1.68852e-06	6.23815e-05	939	19	37	26	56	88	89	C02D5.4
EVM0001820	91.342	-1.50103	0.248703	-6.03543	1.5854e-09	9.54312e-08	840	30	43	69	109	148	157
EVM0003229	86.9667	-1.52125	0.230496	-6.59993	4.11366e-11	2.8868e-09	2070	51	41	40	122	122	150	B0507.1
EVM0012534	68.7232	-1.57871	0.252925	-6.2418	4.32573e-10	2.77105e-08	1092	30	29	43	100	96	119	hsd-1
EVM0014162	283.576	-1.58613	0.160703	-9.86996	5.6188e-23	1.1372e-20	2305	111	169	138	365	485	456	M60.7
EVM0005456	480.964	-1.59616	0.128061	-12.464	1.17293e-35	4.51792e-33	5630	214	254	237	635	817	767	abt-4
EVM0001035	2705.48	-1.5982	0.108324	-14.7538	2.90669e-49	2.38776e-46	989	1076	1330	1576	3760	4342	4372	M03A1.3
EVM0016423	424.466	-1.61621	0.123606	-13.0755	4.54507e-39	2.11573e-36	1188	177	201	240	626	748	598	oac-13
EVM0001759	1075.31	-1.61998	0.104188	-15.5487	1.62419e-54	1.62013e-51	964	458	515	588	1581	1635	1756	M03A1.3
EVM0014559	1203.65	-1.62102	0.10556	-15.3565	3.20549e-53	2.98431e-50	492	551	519	677	1688	1938	1946
EVM0016975	498.602	-1.63351	0.123594	-13.2167	7.02882e-40	3.63546e-37	390	243	190	286	775	817	727
EVM0009845	846.395	-1.66621	0.0999026	-16.6784	1.88253e-62	2.92106e-59	1055	416	379	400	1280	1444	1235	thn-1
EVM0002223	100.236	-1.68007	0.205627	-8.17048	3.07173e-16	3.54518e-14	974	40	47	54	156	167	147	clec-50
EVM0015427	2412.64	-1.68908	0.102884	-16.4174	1.43592e-60	2.00527e-57	1367	1051	1118	1203	3338	3791	4147	B0222.5
EVM0010794	1000.16	-1.70069	0.106663	-15.9445	3.11163e-57	3.62116e-54	262	476	380	535	1534	1667	1501
EVM0001412	447.444	-1.79311	0.143906	-12.4603	1.22937e-35	4.51792e-33	4352	193	190	208	594	703	826	lat-2
EVM0004987	3815.7	-1.81079	0.323272	-5.60143	2.12589e-08	1.06029e-06	930	1935	973	2105	6088	6842	5368
EVM0012344	15037.3	-1.86113	0.247278	-7.52647	5.21306e-14	4.88593e-12	1261	7612	4234	7315	23117	26526	22890	bus-2
EVM0004008	299.041	-1.90519	0.137661	-13.8397	1.46819e-43	8.91447e-41	839	116	127	129	461	555	438
EVM0015490	69.6614	-1.9314	0.290576	-6.6468	2.99537e-11	2.14515e-09	1032	10	39	37	117	110	112	hsd-3
EVM0003337	1645.67	-1.97102	0.100933	-19.528	6.34923e-85	1.77334e-81	450	598	591	792	2492	2860	2701
EVM0016156	1011.96	-1.97981	0.11488	-17.2337	1.48246e-66	2.58783e-63	1721	364	392	454	1437	1711	1799	zmp-3
EVM0013694	64.2508	-1.99835	0.27363	-7.30309	2.81228e-13	2.4546e-11	1619	24	21	31	93	97	124	cyp-13A11
EVM0013258	635.634	-2.06272	0.393451	-5.24264	1.58298e-07	6.97359e-06	390	295	123	309	1121	1174	869
EVM0003604	74.144	-2.09449	0.257323	-8.13953	3.96801e-16	4.45294e-14	1682	33	19	31	106	137	126	abt-4
EVM0000652	61.5238	-2.26044	0.299502	-7.54735	4.4422e-14	4.22009e-12	1097	15	23	25	114	134	68	hsd-3
EVM0006853	1736.57	-2.32777	0.257211	-9.05004	1.42914e-19	2.29401e-17	505	564	378	773	3043	3291	2590
EVM0003610	2338.89	-2.41402	0.0915195	-26.3772	2.50601e-153	1.74982e-149	557	634	710	843	3833	4245	4017
EVM0008177	691.265	-2.60919	0.441144	-5.91461	3.32666e-09	1.88849e-07	1089	228	86	264	1170	1298	1182
EVM0007072	1203.75	-2.9734	0.13132	-22.6424	1.65866e-113	7.72104e-110	1039	260	281	260	1728	2577	2258
EVM0011098	226.661	-3.05872	0.176593	-17.3207	3.28526e-67	7.64645e-64	393	56	45	42	396	463	386
EVM0008143	668.023	-3.18365	0.150661	-21.1312	4.10576e-99	1.43342e-95	1063	113	161	116	1011	1434	1254
EVM0010644	603.332	-3.54372	0.133006	-26.6434	2.13308e-156	2.97885e-152	488	87	77	118	1133	1254	1035
EVM0004291	512.125	-3.86684	0.327118	-11.8209	3.04347e-32	9.88419e-30	452	57	40	99	1033	1115	810

## Sheet: Up_DEGs
Geneid	baseMean	log2FoldChange	lfcSE	stat	pvalue	padj	Length	Fed_S. algae1	Fed_S. algae2	Fed_S. algae3	Fed_E. coli1	Fed_E. coli2	Fed_E. coli3	C. elegans_gene_name
EVM0017124	1217.9	3.28857	0.576711	5.70227	1.1822e-08	6.11461e-07	799	2233	1924	2365	434	140	123
EVM0005671	643.029	2.96229	0.384795	7.69838	1.37806e-14	1.36486e-12	1631	965	1197	1206	234	101	114	ugt-19
EVM0016321	195.507	2.71757	0.747549	3.6353	0.000277657	0.00635653	542	71	431	519	57	57	45	msp-40
EVM0000043	46.2132	2.29721	0.324214	7.08546	1.38588e-12	1.09965e-10	3132	71	58	99	16	15	17	Y71H2B.5
EVM0005576	2269.29	2.22424	0.304175	7.31238	2.62458e-13	2.30517e-11	3424	3079	3946	4030	1156	706	602	tag-10
EVM0010529	2919.91	2.19027	0.265887	8.23761	1.75681e-16	2.09691e-14	1747	3985	4929	5257	1440	828	950	cyp-14A5
EVM0016218	2976	2.06061	0.237556	8.67421	4.16433e-18	6.12156e-16	1955	4147	4975	5061	1536	928	1064	cyp-14A5
EVM0003135	5606.97	2.02237	0.242644	8.33472	7.768e-17	9.68573e-15	1340	8140	8298	10191	3028	1961	1823	hrg-7
EVM0017011	858.746	2.00631	0.127797	15.6992	1.53075e-55	1.64438e-52	2342	1246	1365	1450	447	309	296	tag-10
EVM0012081	2277.75	1.81998	0.12581	14.466	1.98585e-47	1.4596e-44	914	3159	3534	3796	1324	900	866	R05D8.7
EVM0009993	1051.96	1.77088	0.132823	13.3326	1.49614e-40	8.03597e-38	6987	1423	1741	1636	621	417	426	C08G9.2
EVM0012927	469.796	1.75379	0.140131	12.5154	6.15265e-36	2.45491e-33	1511	636	725	781	283	199	179	ent-1
EVM0017520	480.276	1.70022	0.142898	11.8981	1.21026e-32	4.12227e-30	1658	649	728	794	302	203	190	ugt-22
EVM0005868	1355.76	1.68502	0.135574	12.4287	1.82514e-35	6.53539e-33	1807	1847	2191	2061	851	544	579	cyp-14A5
EVM0016702	178.889	1.67124	0.174933	9.55362	1.25236e-21	2.33189e-19	2619	239	257	310	112	79	72	glna-1
EVM0012783	219.002	1.54356	0.146077	10.5668	4.24913e-26	1.03725e-23	909	315	299	349	120	119	105	D1054.8
EVM0015840	883.594	1.52118	0.12208	12.4606	1.22491e-35	4.51792e-33	1542	1168	1371	1327	557	399	444	cyp-29A2
EVM0011478	38.4886	1.49846	0.33634	4.4552	8.38135e-06	0.000273471	729	34	66	69	20	23	19	aqp-7
EVM0002957	43.1747	1.48774	0.307178	4.84325	1.27731e-06	4.83405e-05	1976	59	63	66	32	23	15	acox-1.1
EVM0010494	268.655	1.39074	0.150854	9.21911	2.99563e-20	4.92164e-18	1084	371	395	380	190	139	127
EVM0000788	2372.99	1.36651	0.090724	15.0622	2.86915e-51	2.50423e-48	1217	3182	3313	3601	1540	1314	1222	hacd-1
EVM0004676	1151.06	1.28198	0.123986	10.3397	4.6586e-25	1.01652e-22	746	1396	1497	1943	817	598	643	hrg-1
EVM0002982	1140.53	1.26468	0.0979864	12.9067	4.12594e-38	1.74602e-35	2157	1541	1539	1672	771	644	643	T27D12.1
EVM0005058	41.2966	1.26036	0.328021	3.84232	0.000121879	0.00308858	487	44	72	56	36	23	16	srh-135
EVM0016808	105.94	1.25965	0.216023	5.83108	5.50681e-09	3.01579e-07	1161	107	152	185	76	59	57	mfsd-11
EVM0003074	683.84	1.19054	0.140625	8.46606	2.53828e-17	3.4752e-15	1318	693	1003	1126	500	404	377	F59B1.10
EVM0013146	45.1121	1.11218	0.320889	3.46594	0.000528386	0.0109156	1672	38	62	84	40	26	22	nas-10
EVM0007530	1386.01	1.1056	0.107895	10.2469	1.22154e-24	2.58467e-22	1620	1549	1971	2079	1005	847	848	cyp-14A5
EVM0010300	416.08	1.10362	0.138543	7.9659	1.64026e-15	1.69676e-13	2311	515	555	608	341	262	211	glna-1
EVM0005348	796.042	1.10124	0.106312	10.3585	3.82794e-25	8.48527e-23	609	1028	991	1190	592	502	462
EVM0006304	269.596	1.08883	0.149621	7.27726	3.40672e-13	2.93672e-11	658	329	321	437	210	175	146
EVM0007551	320.74	1.06619	0.147918	7.20794	5.6803e-13	4.69381e-11	1538	350	450	485	258	190	189	agmo-1
EVM0013111	254.143	1.0599	0.160833	6.59008	4.39592e-11	3.06945e-09	1304	332	384	293	200	169	138	B0403.6
EVM0014282	156.039	1.05023	0.164493	6.38466	1.71775e-10	1.15886e-08	2656	209	202	209	114	100	98	clh-1
EVM0012234	173.997	1.03553	0.16431	6.30228	2.93307e-10	1.91403e-08	1221	212	229	250	142	111	98	C01H6.4
EVM0007260	133.95	1.03422	0.204521	5.05677	4.26411e-07	1.76178e-05	1177	143	216	172	113	92	66	C31H2.4
EVM0013108	495.63	1.02696	0.124162	8.27114	1.32685e-16	1.62539e-14	528	538	690	740	375	324	304
EVM0007217	45.3121	1.01604	0.28289	3.59164	0.0003286	0.00727243	1338	60	53	66	27	32	33	K09C4.5
EVM0014998	113.865	1.00528	0.202594	4.96202	6.97649e-07	2.8158e-05	1807	157	133	158	96	61	75	asm-3
EVM0014044	119.549	0.995825	0.188881	5.27224	1.34771e-07	6.01303e-06	820	130	164	177	89	74	82
EVM0000369	174.193	0.988947	0.175241	5.64334	1.66779e-08	8.43865e-07	1273	194	227	265	152	107	100	hsd-2
EVM0008462	80.0924	0.963336	0.228348	4.21872	2.45698e-05	0.000730036	927	90	103	120	52	47	67
EVM0000791	5851.4	0.945956	0.0995346	9.50379	2.02383e-21	3.67049e-19	765	6631	8050	8074	4718	3857	3709
EVM0016521	579.362	0.933102	0.114646	8.13899	3.98581e-16	4.45294e-14	1116	729	645	876	438	406	380	daao-1
EVM0005050	470.491	0.897097	0.119754	7.49115	6.82731e-14	6.35622e-12	1017	510	639	661	369	327	314	C31H5.6
EVM0004294	66.4266	0.894408	0.2373	3.7691	0.000163836	0.00393799	689	78	88	89	40	57	46	F52E1.14
EVM0003521	538.222	0.891329	0.10892	8.18335	2.76059e-16	3.21263e-14	1239	656	655	755	429	380	350	nkat-3
EVM0006911	4856.06	0.887662	0.0781157	11.3634	6.36003e-30	1.97373e-27	1185	6181	5931	6480	3626	3422	3409	asp-1
EVM0012743	206.642	0.880796	0.154222	5.71121	1.12178e-08	5.84539e-07	1124	267	245	278	178	139	130	daao-1
EVM0005283	50.1927	0.874928	0.295391	2.96193	0.00305715	0.0454665	885	40	74	79	28	43	38	Y87G2A.16
EVM0002663	150.252	0.87075	0.201018	4.33169	1.47967e-05	0.000462274	2331	137	216	223	140	99	88	T21C9.6
EVM0016170	73.1388	0.861178	0.227629	3.78325	0.000154794	0.00374645	1898	77	101	101	52	61	47
EVM0005658	63.3832	0.858272	0.251946	3.40657	0.000657851	0.0132185	1288	73	97	70	43	45	50
EVM0006654	148.054	0.857717	0.174128	4.92578	8.40257e-07	3.34307e-05	1214	156	206	202	123	108	93	clec-51
EVM0004076	449.906	0.855619	0.109813	7.79157	6.61793e-15	6.64888e-13	1814	545	561	604	333	325	325	acs-7
EVM0006627	237.628	0.846266	0.1387	6.10143	1.05123e-09	6.46715e-08	4212	309	270	322	176	181	165	pgp-14
EVM0007394	7035.03	0.840964	0.0759091	11.0786	1.5942e-28	4.54347e-26	1341	8130	9226	9291	5255	5200	5021	W01A11.1
EVM0009016	806.292	0.840817	0.110845	7.58553	3.31122e-14	3.23365e-12	1577	894	1094	1067	674	563	538	elo-1
EVM0017461	685.719	0.840637	0.117278	7.16793	7.61399e-13	6.18194e-11	654	693	912	1002	541	520	451	Y71F9B.13
EVM0001176	406.891	0.836909	0.118016	7.09147	1.32695e-12	1.05891e-10	4254	502	523	512	328	291	278	pgp-14
EVM0000785	62.3811	0.834717	0.244978	3.40731	0.000656055	0.0132015	518	68	73	96	52	46	40	R102.2
EVM0002650	123.001	0.834273	0.17976	4.64103	3.46684e-06	0.000121951	631	148	151	166	95	83	93
EVM0009942	1940.22	0.817859	0.101317	8.07224	6.90205e-16	7.41439e-14	228	2426	2147	2744	1639	1411	1269
EVM0002438	64.2019	0.81574	0.255009	3.19887	0.00137967	0.0244196	1050	55	90	98	43	51	49
EVM0014464	839.985	0.812096	0.100674	8.06662	7.22723e-16	7.70444e-14	1727	1006	973	1185	689	618	567	K01C8.1
EVM0011137	88.2119	0.809776	0.216932	3.73286	0.00018932	0.00448871	1272	85	130	117	70	66	61	T21C9.6
EVM0012839	4853.36	0.805391	0.0926728	8.6907	3.60222e-18	5.3516e-16	917	5545	5899	6813	4116	3681	3079	aqp-1
EVM0015278	191.232	0.798663	0.165114	4.83704	1.3179e-06	4.97417e-05	814	220	252	244	173	119	136
EVM0011843	150.158	0.794254	0.176673	4.49563	6.93654e-06	0.000228464	1217	153	178	234	112	107	118	C33F10.14
EVM0001152	420.264	0.789537	0.142384	5.54511	2.93771e-08	1.42945e-06	1457	385	586	607	333	308	305	agmo-1
EVM0003634	1999.42	0.788702	0.0951738	8.28696	1.16178e-16	1.43577e-14	865	2196	2657	2625	1649	1445	1408
EVM0006420	548.919	0.782612	0.112463	6.95882	3.43142e-12	2.6475e-10	1518	610	689	753	465	396	379	Y51B9A.6
EVM0011360	393.485	0.775344	0.12659	6.12485	9.07668e-10	5.60867e-08	2447	423	543	500	326	307	260	ptr-13
EVM0015209	291.195	0.773471	0.130712	5.91737	3.27131e-09	1.86465e-07	2379	308	372	407	221	232	208	amt-4
EVM0003637	842.812	0.766032	0.0938637	8.16111	3.31962e-16	3.76898e-14	1837	1038	992	1101	669	639	609	acs-7
EVM0001689	63.6378	0.763225	0.258503	2.95248	0.00315229	0.0462383	951	65	73	100	39	67	40	R12C12.5
EVM0000630	4133.05	0.753682	0.0805786	9.35338	8.48924e-21	1.50066e-18	932	4590	5191	5550	3336	3113	3001	elo-5
EVM0014480	300.133	0.753378	0.138594	5.43587	5.45309e-08	2.59022e-06	2272	306	379	431	258	232	198	avr-15
EVM0008138	2196.14	0.751401	0.0908963	8.26658	1.3786e-16	1.65967e-14	1232	2510	2512	3131	1719	1618	1683	fat-6
EVM0006167	238.216	0.741377	0.150247	4.93438	8.04071e-07	3.21743e-05	1653	288	289	302	224	167	157	cyp-42A1
EVM0000873	735.543	0.741045	0.109246	6.78325	1.17505e-11	8.6366e-10	1362	753	996	971	574	590	529	cyp-25A2
EVM0000772	2150.97	0.728951	0.0963018	7.56944	3.74826e-14	3.63503e-12	2252	2226	2839	2866	1753	1625	1592	cyp-14A2
EVM0000094	376.958	0.725178	0.12588	5.76087	8.36809e-09	4.46032e-07	1665	386	473	532	311	309	255	twk-36
EVM0000114	9319.89	0.720834	0.0844493	8.53569	1.39317e-17	1.94557e-15	1614	9963	12112	12194	7529	7102	6975	elo-6
EVM0006462	1065.91	0.717063	0.104579	6.85667	7.04852e-12	5.32068e-10	2262	1087	1429	1401	859	821	796	cest-5.1
EVM0014145	100.298	0.703692	0.194263	3.62236	0.000291929	0.00663972	996	122	122	122	75	78	81	D2021.4
EVM0009298	2565.11	0.697998	0.0834079	8.36849	5.83625e-17	7.34264e-15	4062	3063	2977	3325	2032	1942	2025	pgp-1
EVM0015441	9576.24	0.692595	0.0783383	8.84108	9.47996e-19	1.439e-16	2733	11641	10668	12617	7717	7423	7328	acs-1
EVM0011552	927.541	0.689556	0.110715	6.22818	4.71889e-10	2.99542e-08	1730	1104	1014	1266	845	678	658	K01C8.1
EVM0011477	78.9624	0.686973	0.226649	3.031	0.00243746	0.0383756	513	81	92	116	56	80	51	Y87G2A.16
EVM0003231	2080.68	0.685864	0.0829509	8.26832	1.35862e-16	1.64984e-14	1271	2279	2654	2641	1654	1685	1562	T10G3.3
EVM0000492	132.341	0.673369	0.180717	3.7261	0.000194466	0.00458737	612	128	176	177	102	103	108	npax-3
EVM0000252	78.928	0.672607	0.215097	3.12699	0.00176605	0.0299671	1385	86	90	111	63	63	61	T22F3.10
EVM0010562	688.49	0.672035	0.0969358	6.93278	4.12654e-12	3.16633e-10	1569	776	832	890	572	566	495	bas-1
EVM0014645	245.868	0.668372	0.14241	4.6933	2.68834e-06	9.57722e-05	1302	261	297	335	221	202	162	K07H8.8
EVM0006775	244.591	0.667347	0.144388	4.6219	3.80239e-06	0.00013209	1663	250	309	329	219	199	164	Y51A2D.18
EVM0002474	99.5295	0.66549	0.204754	3.2502	0.00115325	0.021219	1335	102	123	136	92	66	78	slc-36.5
EVM0007227	1952.11	0.665406	0.0808432	8.23083	1.85919e-16	2.2003e-14	1695	2172	2324	2579	1630	1591	1421	cbl-1
EVM0009913	381.943	0.664936	0.135134	4.92056	8.62952e-07	3.40427e-05	1146	357	504	526	309	298	300	F29B9.8
EVM0004331	1222.62	0.660232	0.0979471	6.7407	1.57625e-11	1.14648e-09	1840	1322	1450	1657	1086	940	886	F13D11.4
EVM0013048	299.373	0.65936	0.126654	5.20598	1.92975e-07	8.36923e-06	966	348	356	378	234	272	209	aqp-7
EVM0004560	900.732	0.654792	0.112616	5.81437	6.0861e-09	3.3071e-07	1700	909	1224	1119	757	688	702	cyp-14A5
EVM0000276	110.753	0.654018	0.213743	3.05983	0.00221461	0.0359451	1448	104	160	136	113	83	69	F14E5.1
EVM0001387	678.396	0.650596	0.107903	6.02942	1.64544e-09	9.77813e-08	1173	689	886	874	558	559	506	C15B12.1
EVM0008349	1164.62	0.649964	0.0980175	6.6311	3.33191e-11	2.37399e-09	1698	1193	1468	1546	990	962	837	nac-1
EVM0001228	161.969	0.64753	0.168407	3.84502	0.000120542	0.00306067	1152	172	190	223	155	119	114	C15A11.4
EVM0016376	99.0483	0.64739	0.206248	3.13888	0.00169593	0.0289531	6784	128	104	124	74	71	91	pif-1
EVM0003601	256.043	0.646364	0.13378	4.83156	1.35466e-06	5.07181e-05	3720	311	307	302	211	207	195	pgp-3
EVM0000761	111.84	0.64274	0.197539	3.25374	0.00113895	0.0209835	1136	105	157	141	84	104	81
EVM0007071	886.226	0.637145	0.0956019	6.66456	2.65457e-11	1.91088e-09	2097	985	1074	1125	740	684	704	W01C8.5
EVM0007963	278.805	0.633909	0.131842	4.80808	1.5239e-06	5.67501e-05	1376	340	318	341	229	214	227	F20G2.3
EVM0009264	251.65	0.633836	0.145986	4.34176	1.41348e-05	0.000444577	1023	259	321	324	229	180	196	F41C6.7
EVM0005245	771.189	0.632932	0.0976093	6.48434	8.9122e-11	6.07116e-09	1778	835	959	974	646	617	594	fmo-1
EVM0014500	1093.97	0.631928	0.0897923	7.03766	1.95491e-12	1.54239e-10	1799	1247	1344	1329	870	893	871	ugt-29
EVM0010289	433.344	0.631111	0.130578	4.83322	1.34344e-06	5.04433e-05	1551	406	540	615	363	339	342	Y39B6A.41
EVM0003629	1273.86	0.629613	0.0963774	6.53279	6.45571e-11	4.46307e-09	1887	1326	1552	1698	1059	985	1024	ugt-22
EVM0007594	11443.2	0.628422	0.073373	8.56476	1.08297e-17	1.52765e-15	1176	12758	13536	14747	9849	9331	8454	gln-3
EVM0006473	212.724	0.622386	0.144907	4.29507	1.74641e-05	0.000538382	1758	239	257	265	194	168	153	ZK822.5
EVM0015980	305.407	0.621945	0.128682	4.83318	1.34371e-06	5.04433e-05	1508	328	376	389	261	232	245	folt-1
EVM0005842	119.545	0.620941	0.193084	3.21592	0.00130027	0.0233356	917	134	159	133	96	84	108
EVM0017652	2294.32	0.619953	0.0935663	6.62582	3.45329e-11	2.44798e-09	928	2789	2497	2915	2074	1862	1628	cTel55X.1
EVM0008389	1075.11	0.618809	0.121885	5.077	3.8345e-07	1.61779e-05	1546	1177	1126	1556	1017	772	813	ZK177.8
EVM0005890	300.679	0.61829	0.131804	4.69096	2.71924e-06	9.66263e-05	1020	365	348	360	274	250	206	Y49E10.18
EVM0002267	726.293	0.615862	0.103654	5.9415	2.82433e-09	1.62312e-07	3048	855	775	967	634	577	551	cest-12
EVM0008410	165.695	0.610086	0.169465	3.60007	0.000318136	0.00710842	1256	155	226	211	138	148	118
EVM0010003	2204.82	0.608602	0.103857	5.86	4.62879e-09	2.54492e-07	2149	2092	2882	2906	1860	1864	1647	inos-1
EVM0004524	91.5423	0.604433	0.206425	2.92809	0.0034105	0.0491006	1779	92	111	124	68	90	66	K09C4.5
EVM0002549	499.159	0.604071	0.130835	4.61706	3.89217e-06	0.000134874	2569	455	616	715	417	396	403	flr-4
EVM0001231	2731.12	0.604054	0.0882023	6.8485	7.46267e-12	5.60302e-10	1599	2830	3377	3530	2335	2167	2151	pmt-1
EVM0007688	482.717	0.602198	0.130083	4.62933	3.66848e-06	0.000128397	417	502	501	724	403	373	400	T28D6.3
EVM0000920	449.56	0.599741	0.1242	4.82883	1.37335e-06	5.12803e-05	374	484	531	586	434	358	308
EVM0014491	141.396	0.597665	0.172299	3.46876	0.000522858	0.0108467	1232	154	167	182	136	110	100	srab-14
EVM0003113	1834.2	0.596234	0.0993524	6.0012	1.95868e-09	1.14928e-07	852	1791	2324	2417	1589	1503	1396	maa-1
EVM0004943	633.561	0.593571	0.113659	5.22238	1.76642e-07	7.73292e-06	1446	646	733	878	580	509	464	sphk-1
EVM0004597	408.302	0.591212	0.113238	5.22094	1.78014e-07	7.76866e-06	2352	487	447	514	341	343	317	C45G7.13
EVM0004113	619.341	0.591102	0.102262	5.78028	7.45748e-09	3.99018e-07	4289	683	732	783	468	555	496	pgp-14
EVM0013011	1161.56	0.590746	0.100661	5.86864	4.39386e-09	2.4253e-07	1415	1411	1363	1335	1058	957	836	T10B11.6
EVM0005164	437.839	0.59047	0.112824	5.23356	1.6628e-07	7.30219e-06	2118	486	494	575	389	354	331	twk-36
EVM0001287	191.953	0.588847	0.174238	3.37956	0.000726009	0.0144016	2105	253	213	211	146	137	185	ztf-11
EVM0006693	1590.93	0.584312	0.110688	5.27893	1.29938e-07	5.83466e-06	3867	1494	1861	2310	1365	1296	1249
EVM0001843	571.942	0.583707	0.123589	4.72297	2.32431e-06	8.43089e-05	734	534	763	732	489	500	420
EVM0006025	174.362	0.582667	0.164533	3.54133	0.000398113	0.00851402	1193	171	224	223	165	134	130
EVM0003088	916.82	0.58209	0.0968185	6.01217	1.83052e-09	1.07862e-07	2585	990	1165	1086	739	801	717	tdo-2
EVM0016897	659.231	0.581856	0.103633	5.61458	1.97039e-08	9.86253e-07	1323	716	793	824	587	517	517	F36G3.2
EVM0016065	2568.8	0.580413	0.0985595	5.88896	3.88631e-09	2.1709e-07	7218	2665	2860	3596	2329	2013	1980	lfi-1
EVM0009302	352.823	0.578526	0.128159	4.51412	6.35797e-06	0.0002109	1410	400	357	494	309	291	270	nas-3
EVM0012549	132.51	0.578381	0.185089	3.12488	0.0017788	0.0301103	1324	146	179	142	126	110	91	C05C12.6
EVM0015038	11461.5	0.574166	0.0778831	7.37215	1.67898e-13	1.49343e-11	1620	12380	12872	15309	10055	9661	8605	pmt-2
EVM0009668	909.886	0.573702	0.12451	4.60769	4.07173e-06	0.000140399	810	809	1217	1196	756	740	748	drd-1
EVM0014447	562.518	0.57282	0.11341	5.05089	4.39749e-07	1.8062e-05	693	561	660	771	491	452	446	T04C12.11
EVM0002145	891.277	0.57242	0.0968576	5.90992	3.42277e-09	1.93518e-07	3581	988	1063	1093	783	699	717
EVM0012615	106.588	0.570089	0.194444	2.93189	0.00336901	0.0486036	1764	110	132	134	76	90	97
EVM0014199	364.83	0.569967	0.138308	4.12099	3.77255e-05	0.00109987	2816	345	447	499	322	269	309	cyp-14A5
EVM0001732	18541.5	0.567408	0.0812045	6.9874	2.80035e-12	2.1726e-10	7455	21950	20927	22383	15069	14996	15734	pod-2
EVM0010032	194.538	0.566774	0.164717	3.44089	0.000579807	0.0118899	3210	173	265	249	153	172	157
EVM0007756	424.374	0.562383	0.118335	4.75245	2.00968e-06	7.36618e-05	1832	436	549	508	353	365	335	ugt-22
EVM0009810	1079.86	0.561064	0.0992414	5.65353	1.57188e-08	7.98228e-07	1937	1109	1358	1334	972	906	805	glt-1
EVM0007301	418.908	0.556957	0.112308	4.9592	7.07826e-07	2.84864e-05	1600	468	501	502	364	368	311	K09C4.5
EVM0006072	197.131	0.556927	0.162996	3.4168	0.000633607	0.0128388	1922	181	245	269	170	148	171
EVM0014527	185.235	0.553511	0.166537	3.32366	0.000888453	0.0170664	1343	168	241	243	172	143	146	avr-15
EVM0015214	3542.86	0.548029	0.0743022	7.37568	1.63505e-13	1.46369e-11	1566	3899	4019	4511	3078	3003	2763	dach-1
EVM0004974	946.148	0.545605	0.101285	5.38681	7.17192e-08	3.32744e-06	429	1070	1019	1229	885	761	718	K12C11.6
EVM0015115	3232.34	0.544309	0.0981477	5.54581	2.92594e-08	1.4287e-06	4822	4165	3300	3825	2657	2762	2654	mrp-5
EVM0008123	1973.31	0.544064	0.0966775	5.62762	1.82717e-08	9.21173e-07	1020	1898	2427	2604	1698	1683	1553	cdo-1
EVM0013588	912.695	0.54338	0.0977992	5.55607	2.75911e-08	1.35197e-06	4037	1116	964	1111	770	774	737	blmp-1
EVM0011611	374.314	0.541347	0.141048	3.83802	0.000124028	0.0031321	1874	359	452	503	378	295	265	folt-1
EVM0016329	24343	0.53819	0.0853193	6.30796	2.82745e-10	1.85377e-08	1860	27892	28181	28905	19752	19632	21427	ges-1
EVM0013534	300.534	0.537185	0.159375	3.37058	0.000750114	0.0147333	1639	401	301	344	225	230	294
EVM0008735	314.388	0.529516	0.137826	3.8419	0.000122084	0.00308858	1458	309	406	382	300	267	225	Y51B9A.6
EVM0013554	381.604	0.526758	0.124003	4.24795	2.15737e-05	0.000649304	460	392	451	489	361	332	270
EVM0009209	270.345	0.526534	0.139292	3.78006	0.000156789	0.00378163	261	330	281	330	259	221	201
EVM0016098	163.11	0.525559	0.161326	3.25775	0.00112301	0.0207995	2878	190	186	191	150	125	135	F14B4.1
EVM0015689	891.547	0.523661	0.107539	4.86952	1.11871e-06	4.3038e-05	1643	967	1089	1044	856	700	690	ZK177.8
EVM0013180	296.175	0.51862	0.151847	3.41542	0.000636837	0.0128704	3052	371	343	310	248	217	279	nhr-35
EVM0010589	380.241	0.51705	0.120158	4.30307	1.68448e-05	0.000520436	703	448	401	472	351	325	286	alh-11
EVM0012421	145.133	0.516559	0.173372	2.97948	0.00288737	0.0435444	1184	157	155	193	135	106	125	F07A5.4
EVM0007577	22406.5	0.51018	0.0707114	7.21496	5.395e-13	4.53863e-11	3047	25912	24801	26914	19230	19248	18289	icl-1
EVM0012950	1073.82	0.509848	0.0969505	5.25885	1.44959e-07	6.447e-06	696	1109	1228	1394	999	892	832	R05H10.7
EVM0009293	187.197	0.509761	0.15587	3.27043	0.00107385	0.0200219	1034	180	219	252	156	155	163	aqp-7
EVM0009485	4095.29	0.509505	0.073722	6.91116	4.80706e-12	3.6484e-10	1905	4440	4826	4928	3582	3576	3230	sur-5
EVM0012458	3261.13	0.506563	0.0821332	6.16758	6.93447e-10	4.36216e-08	798	3829	3395	4073	2777	2826	2672	gst-5
EVM0013638	170.619	0.502796	0.153585	3.27374	0.00106134	0.0198927	585	188	200	202	154	148	132
EVM0017599	597.504	0.498111	0.103658	4.80531	1.54516e-06	5.73886e-05	1435	619	706	742	496	567	462	C18D11.1
EVM0003586	252.151	0.496083	0.150042	3.30628	0.00094543	0.0180122	1593	313	255	301	203	198	239	F35D2.3
EVM0013498	281.844	0.495427	0.130249	3.80369	0.000142555	0.0035049	669	288	321	366	235	240	243
EVM0002569	669.936	0.494924	0.109396	4.52414	6.06425e-06	0.000201636	1935	692	842	777	523	614	571	glt-1
EVM0001255	371.853	0.493537	0.128145	3.85138	0.000117452	0.00299858	1422	378	484	420	318	353	280	pcbd-1
EVM0003547	26607.5	0.490707	0.0718868	6.8261	8.72511e-12	6.48118e-10	7879	27932	31629	32210	23406	23709	20922	T04F3.1
EVM0001150	372.296	0.490403	0.121695	4.02979	5.58274e-05	0.00155926	2186	397	426	461	331	293	325	nhx-2
EVM0012192	497.528	0.489425	0.116749	4.19212	2.7636e-05	0.000814213	369	474	620	624	439	431	402
EVM0004729	4239.47	0.488236	0.0848038	5.75725	8.54975e-09	4.53982e-07	1608	4158	5069	5414	3627	3807	3414	pmt-1
EVM0007890	183.945	0.485892	0.151001	3.2178	0.00129178	0.0233071	1172	193	197	245	153	164	154	bus-18
EVM0010086	233.233	0.483187	0.14652	3.29775	0.000974624	0.0184927	2236	220	288	296	211	189	197	F58G1.7
EVM0003587	572.02	0.48238	0.117573	4.1028	4.08188e-05	0.00118264	2387	596	648	727	576	471	421	haly-1
EVM0009093	1261.65	0.481193	0.103755	4.63777	3.52196e-06	0.000123578	2461	1244	1598	1497	1125	1032	1073	dach-1
EVM0010546	286.176	0.479874	0.134112	3.57815	0.000346041	0.0075272	642	339	335	306	246	242	245
EVM0011628	1144.66	0.478792	0.0917203	5.22013	1.78794e-07	7.7784e-06	1912	1336	1245	1347	946	1003	986	T10H10.2
EVM0003102	968.936	0.477014	0.0969133	4.92207	8.56338e-07	3.38775e-05	2139	981	1135	1217	900	825	765	inos-1
EVM0007845	675.864	0.474377	0.117701	4.03037	5.56882e-05	0.00155849	708	769	807	736	578	529	624
EVM0017085	335.285	0.47034	0.142253	3.30637	0.000945137	0.0180122	1449	304	448	398	288	279	295
EVM0015787	541.485	0.470207	0.113794	4.13211	3.59455e-05	0.00105237	432	546	573	745	464	512	422
EVM0006987	2173.99	0.470156	0.115503	4.0705	4.69131e-05	0.0013425	2808	1887	2770	2822	1947	1832	1816	pqm-1
EVM0007875	717.809	0.469693	0.117197	4.00772	6.13089e-05	0.00168539	787	671	891	903	591	604	650	daf-7
EVM0014132	1690.03	0.461652	0.0901632	5.12018	3.05246e-07	1.3036e-05	3013	1741	2077	1957	1403	1541	1424	R08F11.1
EVM0012088	234.931	0.459956	0.138266	3.3266	0.00087913	0.0169339	2135	241	265	298	210	195	202	C15B12.2
EVM0002046	1336.72	0.457516	0.0991886	4.61259	3.9769e-06	0.000137469	2992	1411	1615	1534	1048	1201	1206	ZC328.3
EVM0003437	1970.18	0.457132	0.0939745	4.86443	1.14787e-06	4.36785e-05	1826	1940	2273	2532	1869	1702	1535	cyp-36A1
EVM0007444	518.522	0.456027	0.118496	3.84844	0.000118871	0.00302926	3019	615	604	544	489	442	412	ptr-6
EVM0003751	256.691	0.453579	0.136078	3.33321	0.000858491	0.0165821	1880	274	297	304	229	206	229	folt-2
EVM0015664	1170.57	0.449877	0.121649	3.69817	0.000217164	0.00507143	909	1070	1382	1552	968	939	1120	vrp-1
EVM0017121	2176.74	0.449311	0.0831456	5.40391	6.52034e-08	3.05559e-06	1661	2194	2529	2704	1968	1930	1759	C29F7.1
EVM0011995	378.562	0.448848	0.134512	3.33687	0.000847284	0.016411	1352	346	468	479	373	326	286	ZC449.1
EVM0004625	1254.7	0.447876	0.104694	4.27795	1.88622e-05	0.000577656	2427	1221	1520	1537	1111	1015	1126	cest-2.1
EVM0008733	272.99	0.447431	0.144781	3.0904	0.00199885	0.0331519	1426	322	252	357	264	231	215	nex-2
EVM0014427	225.012	0.445407	0.141099	3.1567	0.00159568	0.0274768	1167	223	249	296	188	210	188	clec-62
EVM0016466	618.371	0.445181	0.102547	4.34122	1.41693e-05	0.00044466	1424	695	665	744	581	553	477	lgc-22
EVM0005723	897.892	0.445038	0.103352	4.30602	1.66218e-05	0.000514686	1825	912	1112	1029	837	759	739	ugt-22
EVM0003738	456.519	0.444669	0.116707	3.81012	0.000138902	0.00344541	958	518	462	575	429	423	339	haao-1
EVM0006655	918.429	0.442709	0.0965466	4.58545	4.53011e-06	0.000155053	856	958	1022	1147	868	770	753	lec-11
EVM0010717	476.702	0.441631	0.144557	3.05507	0.00225009	0.0362158	1266	387	570	674	436	398	407
EVM0016352	6229.64	0.441281	0.079125	5.57702	2.44677e-08	1.21167e-06	1842	6208	7106	7908	5627	5602	5017	hpd-1
EVM0003734	508.32	0.440158	0.12794	3.44035	0.000580972	0.0118963	1404	457	615	661	486	413	425	ZK813.4
EVM0014338	1640.73	0.438521	0.0889223	4.9315	8.15993e-07	3.25581e-05	2061	1754	1971	1838	1383	1486	1409	C05C8.7
EVM0013187	311.323	0.438506	0.123029	3.56425	0.000364897	0.00790953	2592	328	362	367	283	271	258	ptr-20
EVM0009941	296.535	0.437939	0.130963	3.34398	0.000825851	0.0160403	551	316	342	349	286	277	213	F19B6.1
EVM0000099	258.911	0.437365	0.135382	3.23059	0.00123534	0.0224045	744	268	319	291	238	230	208	T10E9.8
EVM0007682	699.904	0.431566	0.109803	3.93035	8.48221e-05	0.00224345	3742	848	755	761	582	623	623	nkcc-1
EVM0006411	4565.83	0.431058	0.0715116	6.0278	1.66204e-09	9.83493e-08	1727	4913	5108	5451	4067	4043	3833	odc-1
EVM0004377	1974.19	0.427871	0.112353	3.80829	0.000139932	0.00346481	1483	2204	2238	2229	1557	1615	1973
EVM0010399	1282.03	0.42402	0.0927163	4.57331	4.80088e-06	0.000162852	1080	1274	1457	1613	1187	1098	1077	strl-1
EVM0002431	273.796	0.423863	0.138462	3.06123	0.00220428	0.0358356	1387	327	282	315	261	220	236	clec-51
EVM0014017	2826.28	0.42335	0.09156	4.62374	3.76881e-06	0.000131251	919	2756	3321	3495	2589	2370	2447
EVM0011737	262.98	0.422631	0.143593	2.94324	0.00324792	0.0472707	892	240	323	328	256	227	208	F38G1.3
EVM0008416	512.462	0.422158	0.119435	3.53462	0.000408358	0.00869318	660	469	628	639	474	450	422	C37E2.2
EVM0010628	711.996	0.422094	0.108221	3.90031	9.60707e-05	0.00250772	1520	761	859	781	616	603	646	F53B3.5
EVM0000868	295.919	0.421985	0.132946	3.1741	0.00150302	0.02627	429	287	341	374	240	264	272	acsd-1
EVM0012794	852.038	0.421848	0.0986093	4.27797	1.88607e-05	0.000577656	2547	829	1020	1034	753	782	704	Y15E3A.4
EVM0009386	576.417	0.421763	0.116248	3.62812	0.000285496	0.00651463	1668	532	722	697	513	540	463	C06H5.6
EVM0005710	454.531	0.42175	0.112772	3.73986	0.000184121	0.0043953	1412	469	514	554	419	378	395	ZK1320.9
EVM0004427	1849	0.419295	0.0841454	4.98298	6.26117e-07	2.54178e-05	4664	2120	1947	2171	1613	1649	1595	ptc-3
EVM0004240	938.909	0.415708	0.103332	4.02305	5.74501e-05	0.00159819	2152	905	1127	1139	787	834	847	scav-6
EVM0000130	481.888	0.415243	0.10504	3.95318	7.71188e-05	0.0020611	1477	519	523	584	420	441	408
EVM0003080	940.193	0.415091	0.115073	3.60719	0.000309533	0.00694957	1340	1128	861	1184	901	823	753	E04F6.6
EVM0014770	238.317	0.414321	0.136863	3.02726	0.00246782	0.0386546	1159	238	272	295	221	223	185
EVM0000541	322.752	0.414173	0.120465	3.43812	0.000585771	0.011977	1005	348	344	397	285	289	276	ZK185.5
EVM0011944	310.546	0.413922	0.135711	3.05003	0.00228822	0.036622	2449	319	379	348	316	268	235
EVM0014225	1810.13	0.41377	0.117443	3.52315	0.000426456	0.00900977	825	1568	2368	2178	1584	1590	1589
EVM0007256	564.567	0.41196	0.116672	3.53093	0.000414103	0.00878868	2467	690	605	600	465	523	499	cdc-25.3
EVM0001706	1826.73	0.41113	0.102543	4.00935	6.08871e-05	0.00168041	2195	1659	2253	2256	1672	1646	1502	pmp-5
EVM0007815	1129.62	0.411006	0.100638	4.08401	4.42645e-05	0.00127408	1801	1075	1333	1405	1038	963	975	cept-1
EVM0008172	12464	0.409099	0.107204	3.81607	0.000135594	0.00338388	516	14799	11060	16173	11688	11233	10006
EVM0002096	3275.95	0.408459	0.0797953	5.11884	3.07426e-07	1.3089e-05	2195	3485	3717	3820	2780	2933	2924	B0395.3
EVM0000518	7521.34	0.407778	0.0877233	4.64845	3.34433e-06	0.000118237	4420	9074	7769	8403	6929	6797	6147	tpp-2
EVM0017459	723.387	0.406596	0.13273	3.06334	0.0021888	0.0356669	1900	597	958	885	641	653	617	F43C9.2
EVM0016071	815.668	0.404368	0.111187	3.63684	0.000276007	0.00632914	595	735	974	1042	734	721	701
EVM0002203	3686.14	0.404094	0.0823387	4.90771	9.21448e-07	3.61461e-05	1224	3695	4060	4666	3468	3350	2942	pnk-1
EVM0001162	1183.83	0.403356	0.0992456	4.06422	4.81927e-05	0.0013707	1391	1153	1440	1387	1031	1039	1057	T25D10.4
EVM0009237	569.674	0.402929	0.114875	3.50754	0.000452262	0.00946903	702	543	656	720	549	474	483
EVM0016399	902.963	0.402163	0.112162	3.58557	0.000336349	0.00739703	699	900	1169	958	822	805	762	rcan-1
EVM0000381	2065.98	0.401589	0.0876548	4.58149	4.61682e-06	0.000157253	3124	2188	2302	2450	1733	1818	1906	abts-1
EVM0001620	603.031	0.399146	0.124073	3.21702	0.00129529	0.0233356	1188	751	608	658	495	526	572	aqp-2
EVM0015668	1680.1	0.399088	0.0998917	3.99521	6.46376e-05	0.00175958	1447	1558	1871	2235	1546	1493	1413
EVM0004003	1925.43	0.397689	0.080754	4.92469	8.44927e-07	3.3521e-05	667	2005	2121	2340	1776	1696	1631	gst-8
EVM0008281	3674.88	0.396122	0.0782968	5.05924	4.20938e-07	1.74868e-05	1715	4194	3905	4208	3334	3311	3103	ldp-1
EVM0016955	518.64	0.395372	0.1145	3.45304	0.0005543	0.0114003	1750	495	605	642	458	446	470	pho-9
EVM0001926	405.154	0.394914	0.130933	3.01615	0.00256008	0.0399458	683	371	501	488	376	332	365	F40A3.2
EVM0011607	603.195	0.394604	0.109286	3.61073	0.000305336	0.00686636	2914	567	677	785	533	556	513	T11F9.12
EVM0000767	497.823	0.393673	0.109621	3.59121	0.000329149	0.00727306	1860	571	499	598	454	449	419	pqn-37
EVM0006952	460.579	0.393659	0.119724	3.28805	0.00100883	0.0190641	1653	420	558	569	408	429	387	fmo-2
EVM0004714	424.587	0.392752	0.129745	3.02711	0.00246902	0.0386546	1929	451	540	426	401	369	357	lgc-31
EVM0003725	1056.26	0.391989	0.102276	3.83267	0.000126758	0.00319526	2090	988	1300	1254	935	992	882
EVM0017060	4244.14	0.390985	0.0884239	4.42171	9.7925e-06	0.000316556	309	4870	4450	4873	4094	3994	3223
EVM0005204	1405.76	0.389907	0.0827712	4.71066	2.46921e-06	8.91021e-05	3166	1447	1560	1703	1256	1277	1205	B0207.1
EVM0014012	317.633	0.389838	0.133214	2.92641	0.00342902	0.0492657	1729	289	376	401	290	274	280	glt-3
EVM0015851	313.43	0.38966	0.124779	3.1228	0.0017914	0.0302868	2119	316	371	362	293	283	258	Y32F6A.4
EVM0008141	1801.13	0.387641	0.0825502	4.69583	2.6553e-06	9.48372e-05	2137	2032	1957	2026	1643	1653	1500	tsct-1
EVM0006080	1012.07	0.386826	0.0951722	4.06449	4.8138e-05	0.0013707	2731	1027	1198	1158	922	887	883	ipla-7
EVM0008498	867.784	0.386741	0.0966126	4.00301	6.25411e-05	0.00171252	1310	864	992	1049	755	775	778	T12G3.4
EVM0001175	1312.43	0.386083	0.0900765	4.28617	1.81781e-05	0.000559157	1270	1358	1541	1486	1235	1215	1050	T18D3.9
EVM0004865	628.706	0.385376	0.127243	3.02866	0.00245645	0.038567	1370	701	722	672	516	511	639	C01G6.3
EVM0001281	637.146	0.38532	0.100623	3.82935	0.000128484	0.00322711	932	632	734	766	578	582	538	K04G2.9
EVM0015372	1139.25	0.385281	0.130224	2.9586	0.00309042	0.045754	1034	1036	1590	1174	998	1057	980	aps-2
EVM0005033	1597.32	0.382054	0.0805021	4.74589	2.07595e-06	7.58918e-05	1831	1703	1783	1846	1456	1505	1305	abhd-12
EVM0016830	548.482	0.380048	0.116102	3.27339	0.00106265	0.0198927	610	503	650	682	518	480	466
EVM0005111	943.814	0.379861	0.091904	4.13324	3.57684e-05	0.00104938	1374	983	1079	1087	880	892	752
EVM0008456	1374.28	0.379692	0.0973426	3.90057	9.59646e-05	0.00250772	360	1324	1681	1582	1284	1236	1150	rpb-11

## Sheet: Down_DEGs
Geneid	baseMean	log2FoldChange	lfcSE	stat	pvalue	padj	Length	Fed_S. algae1	Fed_S. algae2	Fed_S. algae3	Fed_E. coli1	Fed_E. coli2	Fed_E. coli3	C. elegans_gene_name
EVM0001110	786.034	-0.381695	0.125653	-3.03769	0.00238396	0.0376606	2510	760	557	694	897	1077	770	H06I04.6
EVM0007681	6070.31	-0.382192	0.104066	-3.6726	0.000240096	0.00557894	390	5770	4307	5455	7232	7701	6223	atp-4
EVM0008816	2387.47	-0.382295	0.087576	-4.36529	1.26956e-05	0.000403859	1011	1898	1908	2325	2578	2932	2786	R05D8.7
EVM0013397	15984.7	-0.383026	0.106583	-3.59369	0.000326025	0.0072269	825	15107	11489	14286	19420	20858	15527	rpl-35
EVM0000352	1669.29	-0.383148	0.0877182	-4.36794	1.25422e-05	0.000400804	1690	1403	1292	1586	1985	2106	1727	Y51H7C.9
EVM0007105	3217.47	-0.3833	0.117691	-3.25684	0.0011266	0.0208383	1327	3109	2116	3012	3757	4099	3358	W09C5.1
EVM0012813	843.841	-0.384971	0.103302	-3.72665	0.000194038	0.00458501	1979	705	651	807	897	1123	922	cor-1
EVM0005297	2000.57	-0.385526	0.101426	-3.80106	0.000144081	0.00353618	461	1833	1426	1860	2381	2512	2083	ttr-46
EVM0002350	896.117	-0.385588	0.101177	-3.81103	0.000138389	0.0034388	1425	734	813	741	1012	1041	1060
EVM0015862	793.901	-0.385714	0.102552	-3.76117	0.000169121	0.00405804	1082	691	656	681	836	1011	916
EVM0004305	1282.23	-0.387271	0.118776	-3.26051	0.00111214	0.0206529	557	1141	855	1291	1592	1603	1282	sdhd-1
EVM0010675	638.979	-0.390505	0.104252	-3.74579	0.000179824	0.00430007	475	515	493	628	764	804	664
EVM0011170	499.531	-0.391156	0.115685	-3.3812	0.000721697	0.0143568	503	449	375	451	607	637	502	ttr-27
EVM0017238	2354.27	-0.39298	0.0776686	-5.05971	4.19905e-07	1.74868e-05	2879	1953	1898	2158	2675	2861	2674	aagr-4
EVM0017439	3101.95	-0.393052	0.0763805	-5.14597	2.6614e-07	1.14008e-05	1497	2463	2542	2921	3499	3898	3432	pnp-1
EVM0014906	1434.97	-0.393095	0.083605	-4.70181	2.5786e-06	9.23337e-05	986	1184	1133	1348	1662	1760	1586	C54E4.5
EVM0005843	2567.09	-0.394219	0.12305	-3.20372	0.00135663	0.0241341	988	2613	1756	2153	3142	3189	2644	col-155
EVM0011550	11701	-0.395853	0.12444	-3.18107	0.00146732	0.0257104	5933	11749	7747	10248	13696	15665	11645	let-2
EVM0008378	634.579	-0.396648	0.125123	-3.17006	0.00152407	0.0266045	2517	629	445	538	741	793	684
EVM0005644	8259.76	-0.397422	0.0845153	-4.70237	2.57158e-06	9.23191e-05	3563	7350	6281	7389	9227	10223	9398	ivns-1
EVM0010454	652.314	-0.398269	0.109425	-3.63966	0.000272996	0.00627038	995	533	484	648	799	739	739	lec-11
EVM0000350	1426.94	-0.400609	0.0916027	-4.37333	1.22364e-05	0.000391928	3916	1077	1312	1240	1684	1698	1605	clec-48
EVM0000231	1376.47	-0.401774	0.0902591	-4.45134	8.53343e-06	0.000277784	2322	1078	1237	1182	1547	1664	1599	Y32F6B.1
EVM0004048	746.403	-0.402657	0.120264	-3.34812	0.000813618	0.0158248	1920	723	539	630	873	980	765	bcs-1
EVM0005648	4845.43	-0.402851	0.103888	-3.87776	0.000105421	0.00273644	951	4447	3325	4546	5505	6208	5263
EVM0006008	1921.92	-0.403464	0.104299	-3.86836	0.00010957	0.00283361	968	1773	1353	1755	2152	2478	2104	T17H7.1
EVM0015707	10377.8	-0.40365	0.0807704	-4.9975	5.80769e-07	2.36456e-05	1712	8387	8457	9544	11137	12734	12400	clec-66
EVM0016212	2307.88	-0.403652	0.0907968	-4.44567	8.76196e-06	0.00028456	1686	1949	1715	2209	2654	3001	2439	pghm-1
EVM0004591	760.849	-0.403874	0.119527	-3.37894	0.000727672	0.0144141	1030	705	521	707	958	936	774	F42H11.1
EVM0001852	716.702	-0.406469	0.11522	-3.52776	0.000419086	0.00888095	2590	490	677	655	789	884	836	gpcp-2
EVM0011858	657.156	-0.406992	0.113737	-3.57836	0.000345758	0.0075272	4567	574	519	572	696	771	828	pgp-9
EVM0005853	561.874	-0.408035	0.117207	-3.48131	0.000498961	0.010369	1209	448	418	564	630	769	577	F10G8.9
EVM0001875	271.348	-0.409229	0.131543	-3.11098	0.0018647	0.0313363	1470	197	239	253	314	327	310	C01C4.3
EVM0011682	2161.57	-0.410067	0.096122	-4.26611	1.98914e-05	0.000606513	1469	1604	2003	1870	2416	2557	2592
EVM0004490	6229.78	-0.410618	0.0978304	-4.19724	2.70186e-05	0.000797706	1415	5581	4354	5859	7025	7755	7068	act-3
EVM0010645	436.491	-0.412052	0.136059	-3.02848	0.00245791	0.038567	686	401	279	427	502	563	469	C52G5.2
EVM0008844	1823.54	-0.41314	0.092549	-4.46402	8.0437e-06	0.000263686	696	1435	1379	1817	2051	2328	2027	test-1
EVM0009457	732.923	-0.413368	0.115492	-3.5792	0.000344654	0.0075272	1328	618	622	611	752	874	938	lipl-1
EVM0009190	367.26	-0.415108	0.118791	-3.49444	0.000475057	0.00991655	528	318	287	323	437	427	424	T03F6.6
EVM0012934	320.601	-0.415505	0.135965	-3.05597	0.00224332	0.0362158	345	292	223	296	366	430	333
EVM0013141	411.86	-0.415662	0.117045	-3.55131	0.000383321	0.00822285	1850	297	352	395	496	483	467	F37A8.5
EVM0004578	3232.93	-0.416025	0.114229	-3.64204	0.000270491	0.00622308	3242	2319	2775	3104	3303	3715	4286
EVM0006835	262.78	-0.418529	0.130969	-3.19564	0.00139523	0.0246637	828	221	220	222	314	334	277	W01D2.3
EVM0002476	593.084	-0.419028	0.122707	-3.41487	0.000638119	0.0128777	1643	434	559	504	603	759	721
EVM0005539	7002.65	-0.420021	0.0862661	-4.8689	1.12223e-06	4.3055e-05	1884	5824	5145	6743	8099	8415	8092	ads-1
EVM0010473	295.92	-0.420045	0.133043	-3.15722	0.0015928	0.0274611	505	245	211	293	352	380	311	lury-1
EVM0007795	656.494	-0.421015	0.104926	-4.01251	6.00761e-05	0.00166461	1376	509	546	603	717	785	803	pcs-1
EVM0011921	1152.88	-0.421125	0.0898454	-4.68722	2.7694e-06	9.81592e-05	847	875	936	1105	1317	1447	1294
EVM0015102	435.416	-0.423396	0.117226	-3.61179	0.000304096	0.00685013	346	389	322	386	528	548	459
EVM0003442	536.398	-0.42372	0.138728	-3.05432	0.00225574	0.0362501	768	545	399	400	685	626	577	sqt-2
EVM0001456	352.618	-0.424735	0.124637	-3.40778	0.000654934	0.0131979	453	305	259	325	394	467	383
EVM0000464	411.327	-0.424942	0.1243	-3.41869	0.000629239	0.0127909	3521	293	348	398	471	466	508	ptr-22
EVM0013521	296.036	-0.42514	0.134171	-3.16865	0.00153151	0.0266678	2061	223	277	245	319	385	339	C39E9.7
EVM0017244	1928.41	-0.425227	0.0873011	-4.87081	1.11142e-06	4.28756e-05	1986	1593	1437	1836	2289	2328	2174	F38B7.3
EVM0008195	819.72	-0.426339	0.0937742	-4.54644	5.45601e-06	0.000183963	2754	619	693	755	943	1031	916	best-24
EVM0003426	237.784	-0.428126	0.144216	-2.96864	0.00299122	0.0449165	1832	203	198	196	244	302	291
EVM0001359	1144.89	-0.42942	0.0985209	-4.35867	1.30858e-05	0.000415326	1236	820	977	1090	1265	1419	1351	asp-1
EVM0003819	453.442	-0.430156	0.108858	-3.95155	7.76475e-05	0.00206937	1583	375	376	388	514	576	510	dmd-6
EVM0008403	593.038	-0.432264	0.125286	-3.45023	0.00056011	0.0115029	688	523	384	586	688	739	667	T28H11.7
EVM0014197	850.895	-0.432595	0.111065	-3.89498	9.82081e-05	0.00255396	1898	599	815	723	969	1037	995	mfb-1
EVM0011471	1186.6	-0.434238	0.0945553	-4.59243	4.38121e-06	0.000150699	933	977	1013	983	1297	1475	1414	tmem-189
EVM0016749	314.319	-0.434507	0.127122	-3.41804	0.000630749	0.0128029	1712	226	275	289	359	377	373	nas-7
EVM0005872	3864.43	-0.436091	0.114357	-3.81341	0.00013706	0.00341184	920	3703	2571	3403	4636	4989	4059	col-73
EVM0002110	1944.11	-0.436529	0.106751	-4.08922	4.32819e-05	0.00125141	2997	1832	1367	1666	2227	2488	2161	nnt-1
EVM0006163	259.487	-0.436976	0.137612	-3.17543	0.00149616	0.0261827	642	203	231	216	276	348	294	Y105C5B.5
EVM0007547	522.748	-0.437323	0.1177	-3.71559	0.000202733	0.00476627	2734	456	448	402	636	682	534
EVM0001817	1822.69	-0.438845	0.0932982	-4.70368	2.5551e-06	9.1964e-05	2562	1400	1518	1653	1981	2179	2270	tyr-1
EVM0007242	5398.76	-0.439911	0.0824037	-5.33849	9.37244e-08	4.30547e-06	2283	4548	4363	4591	5929	6709	6440	pitr-1
EVM0008310	1775.23	-0.440674	0.0868538	-5.07374	3.90065e-07	1.63581e-05	1382	1347	1578	1518	2020	2237	2025	F46G10.1
EVM0009906	264.015	-0.441221	0.132946	-3.3188	0.000904039	0.0173419	1746	219	217	224	290	325	318	F21A3.11
EVM0008110	20239.8	-0.443643	0.101856	-4.35561	1.32697e-05	0.000419258	2166	13634	17754	19415	22655	23881	24961	brp-1
EVM0006119	1070.44	-0.444029	0.0970949	-4.57315	4.80452e-06	0.000162852	3006	811	953	911	1195	1306	1285	tir-1
EVM0015361	3288.78	-0.445125	0.112666	-3.95084	7.78761e-05	0.0020715	912	3167	2303	2723	3863	4382	3438	col-117
EVM0008712	1351.56	-0.445316	0.0843219	-5.28115	1.28379e-07	5.78325e-06	815	1033	1117	1232	1579	1736	1480	gst-1
EVM0005200	1283.26	-0.448969	0.139259	-3.22399	0.00126419	0.0228388	671	1222	768	1214	1664	1638	1264	mrpl-51
EVM0003605	565.736	-0.450641	0.132373	-3.40433	0.000663254	0.013308	1281	396	411	613	656	648	699	K05B2.4
EVM0008262	596.216	-0.452347	0.118543	-3.81589	0.000135694	0.00338388	1671	418	475	599	682	691	739	C50B6.7
EVM0014964	623.885	-0.45248	0.127897	-3.53785	0.000403396	0.00861379	1264	587	400	567	752	782	683	VF13D12L.3
EVM0013755	1053.34	-0.452771	0.0947794	-4.7771	1.77838e-06	6.54437e-05	2124	758	869	1005	1227	1301	1212	clec-148
EVM0001751	595.976	-0.452812	0.117266	-3.8614	0.000112737	0.0028994	2265	463	511	510	606	752	754	mfsd-8
EVM0010400	601.839	-0.453283	0.137898	-3.2871	0.00101227	0.0190905	508	590	403	502	797	754	592	pfn-3
EVM0008849	2624.19	-0.453522	0.0769154	-5.89638	3.71567e-09	2.08391e-07	2646	2084	2152	2301	3050	3426	2859	tre-2
EVM0004593	299.647	-0.453767	0.153735	-2.95162	0.00316112	0.0462383	846	248	185	317	371	394	303	ttr-27
EVM0015246	885.775	-0.454639	0.0929356	-4.89198	9.98265e-07	3.89407e-05	1396	721	703	781	1075	1036	1032	papl-1
EVM0003934	8614.08	-0.454771	0.119486	-3.80605	0.000141204	0.00348796	930	8485	5650	7245	10284	11169	9210	col-176
EVM0014479	337.794	-0.45533	0.15523	-2.93326	0.00335419	0.0484397	2770	200	271	377	382	436	384
EVM0011625	1552.49	-0.455939	0.092062	-4.95252	7.32583e-07	2.93981e-05	1308	1143	1248	1483	1818	1832	1859
EVM0014686	736.485	-0.456934	0.125417	-3.64331	0.00026915	0.00620244	3632	578	483	781	916	913	793
EVM0003534	2769.42	-0.45768	0.0863901	-5.29782	1.17191e-07	5.33087e-06	387	2062	2143	2706	3280	3404	3163	ttr-15
EVM0011405	294.16	-0.457822	0.126759	-3.61176	0.000304123	0.00685013	1236	215	241	277	348	359	339
EVM0012092	607.561	-0.457857	0.120764	-3.79134	0.000149836	0.00363733	1403	423	583	504	675	752	731	K09H11.6
EVM0010135	467.651	-0.458542	0.112196	-4.08696	4.37054e-05	0.00126105	1762	406	361	394	553	611	502	cmk-1
EVM0010792	7145.5	-0.458922	0.0863502	-5.31466	1.06858e-07	4.87673e-06	1158	6275	5222	6247	8362	8864	8188	fkb-5
EVM0010415	2066.27	-0.459944	0.0938862	-4.89896	9.63477e-07	3.76889e-05	3010	1775	1646	1701	2269	2536	2534	tent-5
EVM0001078	395.127	-0.460397	0.121193	-3.79888	0.000145349	0.00356105	1899	288	311	386	493	509	408	C53D5.5
EVM0003032	3034.62	-0.461462	0.128308	-3.59652	0.0003225	0.00717152	828	3074	2045	2378	3788	3920	3122	col-155
EVM0008134	24058.8	-0.462957	0.125039	-3.70251	0.00021348	0.0050105	1599	22105	14782	22879	30817	31119	24021	K08D12.3
EVM0012327	7278.36	-0.463853	0.0914913	-5.06992	3.97988e-07	1.66404e-05	3431	6245	5485	6308	7893	8992	8995	pcp-3
EVM0004010	2527.18	-0.463963	0.125655	-3.69234	0.0002222	0.00518033	4218	2446	1573	2241	3054	3270	2696	kcc-3
EVM0013462	1897.9	-0.465664	0.0921866	-5.05132	4.38765e-07	1.8062e-05	2563	1370	1699	1637	2216	2286	2254	pept-3
EVM0009743	562.215	-0.468462	0.106771	-4.38754	1.14638e-05	0.000368026	2832	482	452	455	650	730	627	T01D3.6
EVM0015645	366.489	-0.469381	0.1252	-3.74905	0.000177507	0.00425194	725	249	310	351	416	464	428
EVM0001961	227.863	-0.469517	0.140109	-3.35108	0.000804966	0.0156783	1738	182	195	186	256	282	274	F43C1.5
EVM0014057	1000.84	-0.470797	0.103391	-4.55356	5.27465e-06	0.000178355	1392	694	858	930	1108	1259	1203	sulp-7
EVM0001798	5065.8	-0.472462	0.085598	-5.51955	3.39865e-08	1.631e-06	1002	3650	4204	4699	5950	5994	6114	irg-3
EVM0003822	1593.05	-0.473569	0.107141	-4.42004	9.86819e-06	0.000318266	634	1409	1072	1457	1979	2039	1684	F42H10.6
EVM0012724	598.254	-0.473664	0.12281	-3.85687	0.000114847	0.00294281	1457	406	543	531	689	678	763	elo-9
EVM0008661	211.821	-0.47467	0.155357	-3.05535	0.002248	0.0362158	1128	199	150	173	257	286	216
EVM0002562	785.163	-0.475223	0.116982	-4.06237	4.85776e-05	0.00137604	449	611	528	809	925	1001	883
EVM0004231	381.285	-0.476624	0.145476	-3.27632	0.0010517	0.0197938	7112	376	252	310	448	521	398	F48E3.8
EVM0012021	831.874	-0.476627	0.123654	-3.85453	0.000115954	0.00296575	2292	759	524	771	1012	1047	918
EVM0015007	367.927	-0.47664	0.154465	-3.08574	0.00203044	0.0334376	784	358	222	327	494	440	383
EVM0007016	3425	-0.478579	0.0770404	-6.21205	5.22992e-10	3.30479e-08	1206	2639	2706	3113	4149	4454	3674	ldh-1
EVM0000486	615.166	-0.478635	0.100199	-4.77683	1.78078e-06	6.54437e-05	517	480	508	529	743	804	658
EVM0006053	1280.79	-0.480399	0.0891595	-5.38808	7.12134e-08	3.31498e-06	1310	986	972	1205	1555	1553	1475	B0272.4
EVM0013098	3725.88	-0.483566	0.0771009	-6.27186	3.5676e-10	2.31728e-08	1427	2791	2996	3398	4345	4615	4381	ZK550.6
EVM0016489	555.685	-0.487945	0.12298	-3.96767	7.25788e-05	0.00196357	1733	367	496	505	652	639	697	ttll-15
EVM0009895	345.999	-0.488714	0.12705	-3.84662	0.000119756	0.00304626	2047	249	317	283	426	409	405	B0310.2
EVM0015347	904.838	-0.490682	0.104056	-4.71555	2.41054e-06	8.72104e-05	1051	783	640	797	1064	1209	982
EVM0003588	925.272	-0.490896	0.11612	-4.2275	2.36299e-05	0.000706621	303	806	602	865	1049	1177	1095	C34C12.4
EVM0000058	813.822	-0.496291	0.0963612	-5.15032	2.6004e-07	1.12082e-05	2954	637	688	665	930	1054	943	nhl-1
EVM0000425	417.195	-0.499561	0.110908	-4.50428	6.65981e-06	0.000219868	1118	313	340	368	492	540	471	syx-2
EVM0013254	5871.82	-0.499804	0.10038	-4.97911	6.3878e-07	2.58567e-05	1463	5366	4153	4797	7106	7715	6355	col-68
EVM0000888	1467.15	-0.501114	0.094735	-5.28964	1.2256e-07	5.539e-06	1828	1032	1184	1380	1674	1838	1767	zipt-17
EVM0011089	231.383	-0.501377	0.154948	-3.23578	0.00121311	0.0220867	1430	209	152	204	244	308	281	tag-96
EVM0008180	338.639	-0.505317	0.141786	-3.56395	0.000365317	0.00790953	3147	225	263	342	393	384	440
EVM0006779	1820.63	-0.505969	0.0938767	-5.38971	7.05697e-08	3.29601e-06	746	1320	1546	1577	2016	2271	2267	irg-3
EVM0008142	1548.86	-0.510241	0.0911259	-5.5993	2.15214e-08	1.06956e-06	678	1233	1109	1436	1855	2026	1719	C28C12.4
EVM0015595	297.711	-0.51031	0.127297	-4.00882	6.10241e-05	0.00168087	1165	227	223	276	367	355	352	clec-149
EVM0007403	10331.5	-0.510379	0.0830265	-6.14718	7.88726e-10	4.91721e-08	1263	7649	8425	9105	11311	13377	12587	asp-14
EVM0002243	451.405	-0.511757	0.115696	-4.4233	9.72067e-06	0.000314963	1157	393	323	381	539	578	514	col-142
EVM0008762	378.625	-0.511816	0.126828	-4.03551	5.44836e-05	0.00152784	3850	300	304	316	455	417	490	F26E4.7
EVM0005569	201.742	-0.514532	0.164492	-3.128	0.00175999	0.0299005	1456	127	158	208	222	246	260	srsx-25
EVM0004937	366.444	-0.515163	0.121928	-4.22513	2.38803e-05	0.000712581	909	314	259	317	438	476	412
EVM0010457	332.748	-0.516018	0.146687	-3.51782	0.0004351	0.00913709	952	305	239	262	435	462	312	col-130
EVM0000718	768.696	-0.516855	0.135336	-3.81906	0.00013396	0.00335261	379	713	465	688	976	1024	789	msd-4
EVM0010172	2043.11	-0.518759	0.109449	-4.73972	2.14014e-06	7.80343e-05	1323	1721	1480	1752	2292	2330	2738	F56D3.1
EVM0006524	417.026	-0.520088	0.119872	-4.3387	1.4333e-05	0.000448791	561	297	365	349	483	506	518	sulp-6
EVM0002019	6255.55	-0.520625	0.122471	-4.251	2.12821e-05	0.000644696	942	6074	4115	4911	7319	8611	6781	col-166
EVM0012058	2960.03	-0.521036	0.0879703	-5.92286	3.1639e-09	1.81081e-07	480	2116	2429	2642	3366	3667	3669	Y57G11B.2
EVM0003959	816.077	-0.521127	0.0975584	-5.34169	9.20828e-08	4.24402e-06	1495	623	660	695	905	1081	970	Y43F8B.2
EVM0012163	265.629	-0.523716	0.138065	-3.79325	0.00014869	0.00361752	2086	197	221	225	284	338	339	atln-1
EVM0001487	530.375	-0.524162	0.117634	-4.45586	8.35588e-06	0.000273278	858	450	373	461	639	739	551	ttr-27
EVM0006455	140.249	-0.524928	0.173746	-3.02123	0.00251749	0.0393252	1529	105	121	113	147	186	175	pbo-5
EVM0011888	914.725	-0.524993	0.103962	-5.04985	4.4215e-07	1.81074e-05	975	725	665	827	1111	1277	941	Y87G2A.2
EVM0011744	462.967	-0.52865	0.129636	-4.07795	4.54341e-05	0.00130285	1762	418	336	361	492	628	560	gpa-17
EVM0017165	2086.63	-0.531443	0.0946477	-5.61496	1.96605e-08	9.86253e-07	844	1758	1447	1832	2568	2760	2266
EVM0008942	305.099	-0.531501	0.144985	-3.66589	0.000246476	0.00571767	7752	272	197	267	326	410	372
EVM0001578	1550.55	-0.531559	0.0837741	-6.34515	2.2221e-10	1.47069e-08	1405	1175	1273	1293	1975	1960	1703	T06D8.9
EVM0016026	8575.13	-0.531801	0.0962208	-5.52687	3.25986e-08	1.56979e-06	1174	6769	6296	7651	9320	10507	11226	osm-11
EVM0000173	1339.02	-0.532531	0.0882578	-6.03381	1.6014e-09	9.59809e-08	708	1061	995	1176	1572	1666	1622	txdc-12.1
EVM0002361	763.067	-0.533134	0.103532	-5.14945	2.61254e-07	1.12259e-05	789	644	549	646	993	935	846
EVM0001079	1723.28	-0.541298	0.111388	-4.85959	1.17631e-06	4.46391e-05	889	1525	1095	1522	2129	2182	1968	Y34B4A.5
EVM0002689	2028.79	-0.541525	0.094464	-5.73261	9.88979e-09	5.21173e-07	3241	1530	1647	1698	2229	2528	2615	abts-1
EVM0004309	182.296	-0.541873	0.152566	-3.55172	0.000382728	0.00822277	372	131	145	163	216	253	197	Y106G6D.8
EVM0005463	180.047	-0.543826	0.15695	-3.46497	0.0005303	0.0109389	2598	161	132	138	219	229	208	T10E10.4
EVM0011499	178.274	-0.544486	0.160743	-3.38731	0.000705812	0.0140609	1107	139	127	163	218	257	178
EVM0004094	491.581	-0.544726	0.149414	-3.64576	0.000266608	0.00615401	1157	453	274	454	628	632	535
EVM0012470	476.973	-0.545229	0.111892	-4.8728	1.10025e-06	4.25623e-05	422	389	338	418	567	598	573
EVM0000461	272.539	-0.546627	0.139605	-3.91552	9.02102e-05	0.00237248	1649	223	177	255	319	359	317	hex-1
EVM0000409	1843.1	-0.547501	0.0861086	-6.35826	2.04052e-10	1.36344e-08	4626	1440	1398	1582	2083	2382	2255	Y38F2AR.12
EVM0003824	473.849	-0.547753	0.115959	-4.7237	2.31592e-06	8.42235e-05	5427	314	397	428	558	627	546	abt-4
EVM0013276	514.055	-0.549046	0.108082	-5.07992	3.77596e-07	1.59792e-05	1815	426	384	420	643	629	603
EVM0013649	159.762	-0.549251	0.165675	-3.31523	0.000915678	0.0175411	1262	125	104	155	199	205	180
EVM0003553	784.924	-0.553481	0.113576	-4.87322	1.09794e-06	4.25623e-05	808	664	537	676	1076	958	838
EVM0017532	212.344	-0.558794	0.154051	-3.62734	0.000286359	0.00652367	1532	132	190	186	276	276	227
EVM0011453	1313.56	-0.562005	0.0898571	-6.25443	3.98973e-10	2.56758e-08	1062	938	1036	1162	1546	1646	1615	clc-1
EVM0017203	256.671	-0.562272	0.13769	-4.08362	4.43396e-05	0.00127408	1077	197	189	226	298	308	332	R05D8.7
EVM0012153	168.358	-0.564014	0.190737	-2.95703	0.00310619	0.0458056	837	148	110	143	229	253	140
EVM0009152	177.017	-0.565355	0.191546	-2.95153	0.00316202	0.0462383	609	155	89	179	229	235	187
EVM0001312	3010.4	-0.565425	0.0906575	-6.23693	4.46245e-10	2.84558e-08	2005	2117	2410	2651	3401	3794	3824	dpy-18
EVM0006984	656.564	-0.565873	0.1248	-4.53425	5.78073e-06	0.000193592	871	406	599	560	754	832	819
EVM0014789	518.084	-0.568312	0.157095	-3.61764	0.000297306	0.00674007	900	519	295	413	687	618	595	col-130
EVM0008670	1110.67	-0.569328	0.140185	-4.06125	4.88111e-05	0.00137706	1252	1024	615	1001	1375	1474	1235	VF13D12L.3
EVM0007362	455.501	-0.572271	0.117643	-4.86447	1.14766e-06	4.36785e-05	1594	361	345	374	498	592	581	dmd-6
EVM0004812	226.625	-0.574952	0.144114	-3.98957	6.61931e-05	0.00179842	2196	146	184	209	272	296	266	R08F11.7
EVM0005422	134.816	-0.576886	0.195024	-2.95803	0.00309614	0.045754	938	76	131	113	190	167	140
EVM0003972	1053.96	-0.578309	0.110111	-5.25205	1.50413e-07	6.66832e-06	468	825	677	1001	1304	1315	1258	ttr-15
EVM0006474	452.386	-0.5833	0.15369	-3.7953	0.000147463	0.00359394	2575	267	361	447	552	479	627	nas-11
EVM0001233	120.55	-0.585802	0.195145	-3.00188	0.00268322	0.041132	499	108	81	95	173	157	116	valv-1
EVM0011192	7307.36	-0.588121	0.0746782	-7.8754	3.3966e-15	3.48776e-13	1572	5326	5574	6354	8781	9205	8952	zmp-4
EVM0002066	371.402	-0.591325	0.118163	-5.00433	5.60581e-07	2.28904e-05	2678	299	268	307	439	491	442	ZK185.2
EVM0005080	2422.74	-0.591619	0.0974945	-6.06823	1.2933e-09	7.88685e-08	807	1725	2044	1931	2669	3178	3090
EVM0002805	1462.27	-0.593624	0.107376	-5.52846	3.23048e-08	1.56103e-06	1254	962	1318	1159	1712	1887	1801	mpst-1
EVM0003343	2494.92	-0.596695	0.0798154	-7.47594	7.6653e-14	7.08913e-12	2649	1958	1860	2039	2988	3193	3041	tre-2
EVM0006282	259.671	-0.597633	0.140321	-4.25903	2.05319e-05	0.000624678	252	218	200	190	327	359	277
EVM0000301	226.412	-0.5995	0.157524	-3.80577	0.000141366	0.00348796	470	191	135	206	307	271	260
EVM0012273	508.154	-0.599908	0.162218	-3.69816	0.000217165	0.00507143	1140	499	277	413	698	661	527
EVM0014915	578.413	-0.600286	0.105218	-5.70515	1.16238e-08	6.03445e-07	964	417	420	523	704	736	701	nit-1
EVM0002100	1726.49	-0.60161	0.0834129	-7.21244	5.49598e-13	4.56854e-11	1772	1348	1303	1393	2033	2295	2068	fath-1
EVM0003995	92.5205	-0.603545	0.203344	-2.9681	0.00299649	0.0449473	1950	69	67	81	100	128	115	bcc-1
EVM0016609	87.7681	-0.608747	0.20543	-2.96329	0.00304373	0.0454226	618	72	62	71	115	113	98	C03C11.1
EVM0000599	1015.44	-0.612023	0.107572	-5.68945	1.27452e-08	6.56778e-07	1524	674	770	935	1178	1267	1319
EVM0007744	6338.54	-0.614205	0.0830549	-7.39517	1.41229e-13	1.27243e-11	2493	4855	4883	5027	7145	8594	7818	nep-22
EVM0008947	1231.64	-0.614442	0.0942134	-6.5218	6.94665e-11	4.75539e-09	2326	884	1039	945	1485	1597	1494	swt-3
EVM0003591	2870.12	-0.615002	0.0879508	-6.99257	2.699e-12	2.1175e-10	2040	1994	2335	2366	3381	3617	3653	Y61A9LA.1
EVM0006792	2757.01	-0.615174	0.0848233	-7.25241	4.0941e-13	3.48623e-11	705	2205	1930	2290	3349	3530	3364	gst-36
EVM0015636	1918.09	-0.617728	0.0939851	-6.57261	4.94403e-11	3.435e-09	1364	1336	1451	1690	2172	2494	2460	gbh-1
EVM0005520	6020.93	-0.618909	0.106824	-5.7937	6.88505e-09	3.69807e-07	827	3695	4949	5427	7213	7354	7783	clec-146
EVM0009695	822.536	-0.625155	0.1075	-5.81539	6.04931e-09	3.29995e-07	1257	552	605	760	947	1149	975	M05B5.4
EVM0000014	116.645	-0.625205	0.19102	-3.27298	0.00106421	0.0198951	2074	99	85	86	124	168	143	glo-4
EVM0011592	8006.07	-0.625915	0.0895577	-6.98895	2.76943e-12	2.16062e-10	2320	6331	5486	6769	9275	10323	10209	tyr-4
EVM0003869	2146	-0.627427	0.124028	-5.05876	4.21987e-07	1.74868e-05	1120	1988	1401	1564	2624	3064	2342	col-141
EVM0012834	513.898	-0.627906	0.10948	-5.73536	9.73039e-09	5.14716e-07	723	391	378	423	646	723	554
EVM0014250	5465.09	-0.631003	0.105637	-5.97329	2.32514e-09	1.35294e-07	2678	3530	4720	4415	6211	6914	7228	F23F1.2
EVM0008374	785.742	-0.632857	0.11351	-5.57534	2.47046e-08	1.21908e-06	4206	498	642	683	878	1081	977	mca-1
EVM0011379	5045.65	-0.633774	0.110943	-5.71259	1.11269e-08	5.81972e-07	1427	4102	3014	4581	6331	6782	5768
EVM0012500	2574.97	-0.634141	0.114582	-5.53437	3.12347e-08	1.51456e-06	345	2158	1582	2218	3270	3665	2724	cox-6C
EVM0014845	4249.77	-0.63419	0.0890164	-7.12442	1.04516e-12	8.38834e-11	2624	3099	3187	3549	4854	5369	5618	sulp-5
EVM0002454	466.319	-0.63582	0.11577	-5.49211	3.97165e-08	1.89945e-06	1907	320	368	391	525	653	567	nhr-21
EVM0003222	80.7087	-0.636306	0.216534	-2.9386	0.00329702	0.0478119	1364	54	60	73	89	112	101	T16G1.5
EVM0006489	24391.4	-0.638616	0.110202	-5.79496	6.83355e-09	3.68458e-07	1057	15584	17220	23873	28360	30853	31841
EVM0010897	108.016	-0.642681	0.200779	-3.20093	0.00136982	0.024307	593	74	72	104	160	126	119
EVM0009908	6786.11	-0.64448	0.0855174	-7.53624	4.83698e-14	4.56409e-12	1923	5177	5042	5393	7654	9061	8689	endu-2
EVM0017088	602.566	-0.64754	0.113066	-5.72711	1.02158e-08	5.36332e-07	1311	405	430	556	700	808	752	clec-198
EVM0008024	1737.88	-0.651241	0.106911	-6.09143	1.11905e-09	6.85417e-08	1219	1064	1438	1500	2128	2158	2226
EVM0012208	155.293	-0.653502	0.206297	-3.16777	0.00153613	0.0267149	228	109	86	164	244	195	147
EVM0015644	263.304	-0.658089	0.143533	-4.58494	4.54111e-06	0.000155053	1698	171	206	227	288	351	350	best-1
EVM0013556	136.06	-0.660315	0.174608	-3.7817	0.000155759	0.00376327	1253	99	89	124	182	167	163	D1054.8
EVM0008920	519.504	-0.662102	0.116682	-5.6744	1.39173e-08	7.11924e-07	943	431	351	403	615	683	656	aqp-4
EVM0014828	217.252	-0.662228	0.14636	-4.52465	6.04958e-06	0.000201629	691	148	165	184	261	266	289
EVM0010540	394.784	-0.663113	0.121671	-5.45005	5.03544e-08	2.4e-06	1654	325	277	298	481	552	456	F13B12.4
EVM0009486	193.078	-0.665333	0.157842	-4.21519	2.49567e-05	0.000739959	724	143	121	178	222	265	241
EVM0011122	151.8	-0.66879	0.189154	-3.53569	0.000406716	0.00867143	984	143	85	117	172	217	184	col-34
EVM0001236	1484.28	-0.669975	0.0820707	-8.16339	3.25759e-16	3.72888e-14	902	1052	1118	1213	1823	1961	1816	clec-51
EVM0009958	2806.58	-0.672598	0.216664	-3.10434	0.00190702	0.0319324	804	2596	1698	2063	3396	4107	3129	col-166
EVM0008205	721.376	-0.673635	0.10598	-6.35623	2.06759e-10	1.37495e-08	387	462	547	637	866	977	883
EVM0012040	94.5652	-0.674725	0.213283	-3.16352	0.00155871	0.0269733	605	70	86	58	125	132	101
EVM0006721	794.233	-0.675915	0.0933597	-7.2399	4.49001e-13	3.80018e-11	474	583	579	643	1048	1037	919	cri-2
EVM0010276	1119.66	-0.676392	0.11174	-6.05328	1.41927e-09	8.61746e-08	2704	760	867	919	1195	1505	1523
EVM0006664	948.96	-0.677092	0.139162	-4.86549	1.14171e-06	4.36785e-05	1297	617	806	732	929	1524	1146	R09H10.5
EVM0009611	457.085	-0.688983	0.115046	-5.98875	2.11464e-09	1.2356e-07	561	365	317	349	547	619	567
EVM0005832	12281.1	-0.690024	0.0928695	-7.43004	1.08564e-13	9.84477e-12	1016	7930	10173	9647	14539	16290	15711
EVM0012482	282.154	-0.690873	0.140666	-4.91143	9.04163e-07	3.5568e-05	2595	181	235	221	327	361	380
EVM0015939	133.637	-0.69158	0.174952	-3.95296	7.71896e-05	0.0020611	1485	91	101	110	151	195	162	spin-2
EVM0003184	263.361	-0.691593	0.177268	-3.9014	9.5637e-05	0.00250576	642	228	170	195	354	426	228
EVM0014876	88.7932	-0.692687	0.216071	-3.20583	0.00134674	0.0240502	1440	48	75	78	103	119	115	clec-43
EVM0012075	967.312	-0.694959	0.0918627	-7.56519	3.87293e-14	3.73003e-12	1689	689	694	799	1182	1263	1226
EVM0001493	310.714	-0.702034	0.126015	-5.57105	2.53212e-08	1.24511e-06	7133	235	228	234	375	409	397	lov-1
EVM0006179	179.553	-0.702261	0.151726	-4.62849	3.6835e-06	0.0001286	1666	137	127	139	222	238	223	glt-6
EVM0010242	9956.89	-0.702594	0.0877835	-8.00371	1.20726e-15	1.25816e-13	904	6310	7475	8662	12511	12864	12487	clec-146
EVM0009520	3126.15	-0.704816	0.0834319	-8.4478	2.96837e-17	3.97381e-15	1301	2292	2140	2591	3727	4290	3890	asp-14
EVM0015736	785.28	-0.707641	0.115045	-6.151	7.69937e-10	4.8216e-08	2097	463	658	643	965	1055	973
EVM0016647	167.181	-0.710108	0.181804	-3.9059	9.38755e-05	0.00246423	1275	87	155	133	201	220	216	C31H5.6
EVM0006051	128.355	-0.711346	0.1771	-4.01663	5.90358e-05	0.00163904	312	82	97	109	157	186	148
EVM0002980	1527.15	-0.714083	0.134859	-5.29504	1.1899e-07	5.39511e-06	975	1408	904	1085	1991	2171	1685	col-141
EVM0010144	1040.96	-0.720684	0.0893611	-8.06485	7.33247e-16	7.75742e-14	861	698	779	846	1305	1391	1285
EVM0015810	151.423	-0.722669	0.174238	-4.1476	3.35981e-05	0.000987784	645	100	93	146	203	196	181
EVM0001898	4547.76	-0.723796	0.0926491	-7.81222	5.61882e-15	5.686e-13	986	3154	2964	4043	5927	6334	5183	hsp-12.2
EVM0011099	2000.99	-0.727222	0.0846915	-8.58671	8.94963e-18	1.28847e-15	2848	1464	1393	1591	2387	2768	2511	W03F9.4
EVM0000272	806.775	-0.727508	0.0955499	-7.6139	2.65939e-14	2.61537e-12	603	545	612	637	989	1129	976
EVM0009624	325.558	-0.73059	0.139319	-5.244	1.57134e-07	6.94421e-06	576	181	253	292	425	428	396	C54D10.10
EVM0009903	136.771	-0.733855	0.185807	-3.94955	7.82975e-05	0.00207875	2408	74	114	116	161	178	185	bcc-1
EVM0004573	73.2733	-0.735535	0.246846	-2.97973	0.00288503	0.0435444	991	59	33	71	97	101	84	VM106R.1
EVM0004742	903.575	-0.73565	0.129725	-5.67084	1.421e-08	7.24244e-07	414	600	531	884	1219	1246	1013	ZK632.10
EVM0003938	2609.4	-0.742614	0.102948	-7.21349	5.45369e-13	4.56052e-11	365	1519	2071	2191	3383	3399	3249
EVM0001621	6635.69	-0.742825	0.09978	-7.44463	9.72186e-14	8.87358e-12	5668	4123	5087	5477	7664	8783	9018	abt-4
EVM0012321	3199.85	-0.748508	0.0830287	-9.01505	1.96783e-19	3.12281e-17	2328	2139	2376	2538	3969	4137	4198	ZC434.9
EVM0013026	333.799	-0.75009	0.125659	-5.96923	2.38375e-09	1.38129e-07	435	225	231	280	395	459	432
EVM0012203	236.496	-0.753749	0.14285	-5.27649	1.31682e-07	5.89405e-06	792	149	172	200	277	337	299	gst-36
EVM0009025	871.504	-0.75455	0.0933179	-8.0858	6.17574e-16	6.68559e-14	796	596	613	708	1097	1236	1035
EVM0001615	4870.22	-0.754887	0.101089	-7.46752	8.1723e-14	7.5083e-12	4749	3588	3157	3960	5600	6362	6773	C34F6.10
EVM0006936	142.108	-0.756456	0.212315	-3.56289	0.000366788	0.00792909	912	144	70	96	176	193	179	col-34
EVM0010812	855.955	-0.76106	0.113321	-6.71595	1.86839e-11	1.35192e-09	1629	507	690	681	1047	1117	1138	ghi-1
EVM0004486	1284	-0.761472	0.142447	-5.34564	9.00969e-08	4.16623e-06	1291	810	1083	915	1252	1822	1874	R09H10.5
EVM0015587	571.394	-0.767238	0.106638	-7.19479	6.25556e-13	5.10871e-11	2871	427	416	402	717	779	715	gcp-2.1
EVM0014432	425.497	-0.774467	0.166754	-4.64438	3.41095e-06	0.000120288	500	369	202	356	600	593	462
EVM0012130	396.525	-0.776741	0.117431	-6.61442	3.73e-11	2.63078e-09	645	274	264	326	484	563	493	hil-1
EVM0008384	389.93	-0.777532	0.119185	-6.52376	6.85647e-11	4.71678e-09	439	270	249	331	508	536	471
EVM0011414	756.988	-0.777582	0.10869	-7.15415	8.4192e-13	6.79619e-11	2184	475	561	613	940	957	1033	F21D12.3
EVM0012666	190.24	-0.781645	0.174905	-4.46896	7.86012e-06	0.000258274	492	138	97	180	232	270	238
EVM0002564	754.82	-0.784549	0.125256	-6.26356	3.7629e-10	2.43282e-08	469	501	439	706	937	1078	924
EVM0003276	99.282	-0.787279	0.253867	-3.10114	0.00192775	0.0321637	3282	71	76	67	102	96	183	C36B7.5
EVM0010670	370.734	-0.78993	0.124816	-6.32878	2.47105e-10	1.62774e-08	1823	242	273	287	478	455	506	glt-5
EVM0009699	279.284	-0.798351	0.14038	-5.68709	1.29223e-08	6.63456e-07	1358	206	186	209	328	362	396	clec-4
EVM0009106	943.805	-0.803627	0.110583	-7.26717	3.67091e-13	3.14505e-11	613	621	619	795	1072	1346	1267	F46C5.10
EVM0000321	1159.54	-0.804221	0.0869261	-9.25178	2.20794e-20	3.6707e-18	1405	779	825	889	1458	1585	1486	F41C3.2
EVM0004519	204.498	-0.809929	0.159364	-5.08227	3.72948e-07	1.58305e-05	1854	112	154	174	281	251	267	slc-17.4
EVM0004903	175.96	-0.811437	0.210096	-3.86222	0.000112362	0.0028994	833	146	79	153	253	278	163
EVM0004440	461.449	-0.811692	0.137537	-5.90163	3.59929e-09	2.02678e-07	870	269	407	311	571	654	582
EVM0015494	2362.66	-0.813562	0.0840973	-9.67405	3.88666e-22	7.43524e-20	1067	1579	1623	1861	2948	3144	3147	W01F3.2
EVM0007446	349.864	-0.816601	0.119532	-6.83163	8.39549e-12	6.26968e-10	513	246	251	250	464	493	416	F41D9.2
EVM0003799	539.021	-0.818317	0.111872	-7.31474	2.57876e-13	2.27926e-11	1629	344	410	397	657	735	719	ghi-1
EVM0010207	1191.48	-0.827601	0.0928742	-8.91099	5.05796e-19	7.84827e-17	1106	762	855	920	1475	1613	1589	C25E10.8
EVM0004963	79.7119	-0.838267	0.216594	-3.87023	0.000108735	0.00281722	894	56	50	63	108	116	91	F23C8.13
EVM0005042	897.546	-0.840125	0.103328	-8.13067	4.26907e-16	4.73155e-14	1193	566	626	710	1069	1242	1223	W02F12.2
EVM0009575	1838.33	-0.848166	0.0896817	-9.45751	3.1535e-21	5.64598e-19	2191	1132	1312	1438	2385	2421	2445	smf-1
EVM0010113	1374.88	-0.850003	0.140958	-6.03018	1.63776e-09	9.77406e-08	769	1130	670	1096	1717	1995	1727	Y48A6B.7
EVM0001385	2564.23	-0.856112	0.0815417	-10.4991	8.72364e-26	1.99714e-23	1815	1668	1788	1933	3204	3530	3406	nas-10
EVM0003510	1398.97	-0.864457	0.0942032	-9.17652	4.45258e-20	7.23027e-18	927	842	1007	1084	1738	1979	1831	clec-51
EVM0000582	980.987	-0.866417	0.10789	-8.03059	9.70011e-16	1.01851e-13	934	561	725	770	1275	1278	1332
EVM0002861	2016.62	-0.870633	0.0825322	-10.549	5.1338e-26	1.21514e-23	237	1348	1327	1537	2574	2970	2480
EVM0012611	366.478	-0.876525	0.129155	-6.78659	1.14813e-11	8.48339e-10	1994	224	252	288	446	485	523	gpa-3
EVM0014425	2423.12	-0.879238	0.0947028	-9.28418	1.6296e-20	2.77529e-18	3069	1596	1743	1692	2847	3648	3158	T19D12.4
EVM0000341	4182.93	-0.881925	0.104534	-8.43675	3.26273e-17	4.29849e-15	2438	3035	2451	3202	4914	5992	5738	F44E5.4
EVM0000860	41.8409	-0.885805	0.294204	-3.01085	0.00260518	0.0403788	1797	25	27	35	48	63	56	cah-4
EVM0008974	977.213	-0.88628	0.100214	-8.84384	9.24839e-19	1.41927e-16	698	566	675	791	1315	1366	1219	M7.9
EVM0013541	742.091	-0.886286	0.10934	-8.10581	5.23949e-16	5.71636e-14	1363	444	565	529	920	1117	927	clec-3
EVM0003809	315.815	-0.888656	0.139072	-6.38991	1.65982e-10	1.12522e-08	1542	213	246	192	407	419	431	swt-3
EVM0001098	49.179	-0.889491	0.296192	-3.00309	0.00267252	0.0410686	1958	38	25	39	75	81	42	ZK1055.7
EVM0010969	7290.14	-0.900279	0.0854306	-10.5381	5.76353e-26	1.34146e-23	2174	4772	4759	5495	9059	9828	10212	tyr-3
EVM0012109	5163.71	-0.903608	0.0814248	-11.0974	1.29074e-28	3.75526e-26	1035	3235	3492	3905	6439	7233	6984	mpst-3
EVM0013523	1967.59	-0.912314	0.108004	-8.44704	2.98783e-17	3.97381e-15	2259	1391	1096	1549	2445	2745	2695	F44E5.4
EVM0001680	348.724	-0.912529	0.143505	-6.35886	2.0326e-10	1.36344e-08	241	181	268	267	412	510	477
EVM0016405	267.846	-0.914628	0.135145	-6.76777	1.30781e-11	9.56205e-10	606	192	173	182	337	396	343
EVM0013553	109.504	-0.918794	0.22329	-4.11481	3.875e-05	0.00112738	463	99	47	77	149	163	129	ZK945.8
EVM0008044	5882.48	-0.919497	0.0834571	-11.0176	3.14327e-28	8.60703e-26	824	3724	3720	4593	7425	8298	7905	comt-3
EVM0014295	65.4728	-0.937463	0.246441	-3.804	0.000142379	0.0035049	516	43	38	52	93	106	67
EVM0011139	960.166	-0.939102	0.286686	-3.27572	0.00105394	0.0198092	1299	562	818	554	949	1540	1387	R09H10.5
EVM0009768	3235.69	-0.941411	0.10113	-9.30896	1.29092e-20	2.22564e-18	6939	1982	2435	2110	4018	4493	4538	mec-1
EVM0014294	161.973	-0.946138	0.174331	-5.42725	5.72286e-08	2.70914e-06	530	121	80	126	226	230	200
EVM0009919	192.723	-0.949757	0.154555	-6.14512	7.99036e-10	4.95935e-08	2315	116	134	138	257	247	274	glt-5
EVM0011872	8648.76	-0.949774	0.219568	-4.32565	1.52081e-05	0.00047301	447	6105	4011	7378	11918	12677	10490
EVM0015464	518.797	-0.951662	0.109772	-8.66941	4.34362e-18	6.31862e-16	804	356	307	381	725	730	648	F14H12.3
EVM0003386	819.189	-0.952855	0.105978	-8.9911	2.44768e-19	3.84065e-17	2411	481	555	614	1000	1179	1137	amt-4
EVM0002848	123.321	-0.95614	0.185533	-5.15347	2.55713e-07	1.10558e-05	312	76	79	93	144	196	161
EVM0002032	1031.7	-0.956858	0.109375	-8.74843	2.16345e-18	3.24866e-16	2544	580	668	831	1340	1382	1453
EVM0014113	453.358	-0.960362	0.121975	-7.87341	3.45113e-15	3.51789e-13	857	244	333	333	604	628	607
EVM0014825	509.895	-0.960864	0.112116	-8.57024	1.0327e-17	1.4716e-15	416	342	309	371	666	786	623
EVM0007137	185.027	-0.965287	0.162417	-5.94327	2.79385e-09	1.61223e-07	1260	118	115	137	227	243	279	Y53F4B.23
EVM0007475	2121.41	-0.967638	0.0880329	-10.9918	4.18579e-28	1.12413e-25	504	1287	1328	1633	2752	3197	2690	gpx-1
EVM0008030	14319.5	-0.97743	0.087752	-11.1386	8.14307e-29	2.41953e-26	1982	8239	9668	10626	18215	19990	20048	cah-4
EVM0011742	6697.84	-0.986783	0.102884	-9.59121	8.70579e-22	1.64292e-19	616	4423	3748	5115	8234	9427	9633
EVM0010594	337.194	-0.987674	0.130609	-7.56207	3.96704e-14	3.7945e-12	2124	221	210	236	400	510	467	rhy-1
EVM0002741	1013	-0.988885	0.106655	-9.27178	1.83073e-20	3.08027e-18	1005	539	672	801	1374	1437	1329	hsp-12.2
EVM0014025	2994.94	-0.990277	0.103689	-9.55047	1.2911e-21	2.3724e-19	430	1664	1826	2462	3952	4158	4116
EVM0000980	383.427	-1.00155	0.122298	-8.18946	2.62394e-16	3.07927e-14	1118	235	233	287	492	536	541
EVM0008934	1151.56	-1.0183	0.0995032	-10.2338	1.39886e-24	2.91568e-22	2351	638	778	835	1484	1651	1598	tyr-5
EVM0005032	428.655	-1.02247	0.120955	-8.45335	2.83055e-17	3.83773e-15	427	279	234	323	588	597	579	ttr-7
EVM0002570	432.002	-1.02278	0.121899	-8.39036	4.84651e-17	6.20931e-15	745	256	248	340	559	651	571	lec-11
EVM0004961	1213.2	-1.02335	0.132042	-7.75019	9.1757e-15	9.15276e-13	375	742	590	1045	1636	1845	1526
EVM0004908	76.7589	-1.02956	0.235763	-4.36693	1.26008e-05	0.000401758	763	57	38	54	118	118	82	Y46E12A.3
EVM0015594	2318.33	-1.02963	0.105241	-9.78359	1.32429e-22	2.56858e-20	2040	1331	1595	1574	2849	3192	3488	Y61A9LA.1
EVM0013299	134.447	-1.03116	0.17529	-5.88256	4.0396e-09	2.24753e-07	1223	86	77	98	200	185	170	ddo-3
EVM0004392	228.661	-1.05508	0.146509	-7.20148	5.95625e-13	4.89288e-11	628	123	144	173	301	359	291	C23H4.8
EVM0013918	336.41	-1.06219	0.145949	-7.27783	3.39242e-13	2.93672e-11	1348	193	181	272	401	509	487	F58B4.5
EVM0013548	2701.03	-1.08269	0.0831196	-13.0257	8.74473e-39	3.93936e-36	2300	1644	1749	1713	3547	4003	3720	gln-1
EVM0000440	3662.34	-1.08358	0.0828403	-13.0803	4.26778e-39	2.05516e-36	961	2172	2131	2642	4907	5303	5069
EVM0004403	836.807	-1.08689	0.104499	-10.401	2.45445e-25	5.52845e-23	584	488	566	525	1067	1254	1173
EVM0014569	1283.61	-1.08849	0.110331	-9.86564	5.86593e-23	1.17025e-20	1071	694	805	931	1659	1733	1953	C39E9.8
EVM0014074	121.936	-1.08928	0.18541	-5.87495	4.22974e-09	2.34398e-07	213	67	68	96	174	173	163
EVM0015270	49.3428	-1.08932	0.272102	-4.00336	6.24488e-05	0.00171252	3692	32	29	32	64	72	70	pgp-9
EVM0016004	177.535	-1.09318	0.158133	-6.91305	4.74337e-12	3.61974e-10	540	101	123	110	239	256	247
EVM0014853	818.022	-1.10462	0.112731	-9.79868	1.14067e-22	2.24359e-20	1694	516	483	532	1008	1172	1241	smf-3
EVM0016193	96.2331	-1.10905	0.204835	-5.41436	6.15085e-08	2.90191e-06	547	62	51	67	122	147	135
EVM0009320	1153.01	-1.12364	0.111297	-10.0959	5.75974e-24	1.18286e-21	1230	782	605	751	1470	1735	1647	cpr-9
EVM0013969	3334.1	-1.1285	0.102167	-11.0457	2.30024e-28	6.42456e-26	2898	1793	2146	2246	4163	4786	5068	F47E1.2
EVM0013332	18164.2	-1.14002	0.224649	-5.07466	3.88179e-07	1.63281e-05	476	12307	7579	13679	25281	26022	25393
EVM0004159	2883.39	-1.14152	0.107365	-10.6321	2.11213e-26	5.36289e-24	552	2003	1482	1811	4040	4524	3655	ttr-59
EVM0010195	250.085	-1.15411	0.137091	-8.41862	3.80934e-17	4.92568e-15	429	141	148	169	353	352	354	F26G1.2
EVM0010528	281.788	-1.15719	0.142352	-8.12907	4.32604e-16	4.75694e-14	2765	184	154	176	354	418	421	sul-2
EVM0012711	56.5763	-1.16164	0.266567	-4.35777	1.31394e-05	0.000416081	511	39	30	34	68	100	73
EVM0009961	126.746	-1.16597	0.20095	-5.80229	6.54171e-09	3.54089e-07	594	61	69	102	147	204	188	M7.9
EVM0017095	365.661	-1.16862	0.125324	-9.32478	1.11218e-20	1.94144e-18	1671	215	204	246	470	555	529	K08H10.6
EVM0004658	1201.55	-1.18273	0.140373	-8.42563	3.58806e-17	4.68292e-15	492	733	501	947	1713	1823	1595	ttr-32
EVM0002116	96.1675	-1.18392	0.222748	-5.31508	1.06612e-07	4.87673e-06	567	64	37	73	126	154	131
EVM0010714	837.554	-1.18717	0.110054	-10.7872	3.95641e-27	1.02317e-24	4331	464	478	569	1070	1217	1280	lat-2
EVM0003393	922.696	-1.19738	0.106676	-11.2245	3.09067e-29	9.38286e-27	225	477	507	677	1270	1384	1294
EVM0007550	2605.3	-1.19832	0.0837493	-14.3085	1.9371e-46	1.28817e-43	814	1446	1575	1647	3474	3914	3752	ttr-30
EVM0004397	113.946	-1.20663	0.199644	-6.04392	1.50414e-09	9.09319e-08	587	65	53	86	147	170	171
EVM0009636	330.067	-1.20828	0.144183	-8.3802	5.28374e-17	6.70795e-15	1076	184	222	181	407	560	451	clc-1
EVM0010070	407.324	-1.21477	0.118242	-10.2735	9.27432e-25	1.99255e-22	1803	215	239	271	557	605	586	C16E9.1
EVM0013602	3071.92	-1.22006	0.0989608	-12.3288	6.34199e-35	2.21415e-32	1082	1530	1929	1997	3992	4666	4533	C39E9.8
EVM0014451	28081.1	-1.2362	0.0714789	-17.2946	5.16564e-67	1.03054e-63	833	15417	15598	18463	39837	42021	39242	ora-1
EVM0014605	1069.95	-1.23897	0.0939202	-13.1917	9.79611e-40	4.88581e-37	489	586	607	688	1458	1586	1568	ttr-8
EVM0003069	781.721	-1.24116	0.1048	-11.8431	2.33546e-32	7.76539e-30	1668	383	471	521	1112	1145	1116	F26G1.2
EVM0014681	9368.62	-1.25295	0.0893768	-14.0188	1.19656e-44	7.59545e-42	498	5718	4702	5923	13922	14552	12152
EVM0005641	1709.83	-1.2544	0.0861641	-14.5582	5.17675e-48	4.0163e-45	1201	997	950	1031	2406	2505	2482
EVM0006010	71.8549	-1.27252	0.235236	-5.40956	6.31791e-08	2.97069e-06	363	36	48	40	96	111	105
EVM0000899	1941.39	-1.28288	0.121422	-10.5655	4.30793e-26	1.03725e-23	1432	938	1115	1296	2340	2920	3165
EVM0015642	1052.58	-1.28969	0.118513	-10.8822	1.40065e-27	3.69057e-25	1186	534	554	722	1390	1485	1697
EVM0006340	947.811	-1.30294	0.101091	-12.8888	5.20216e-38	2.13671e-35	832	528	530	554	1243	1490	1408	C55A6.3
EVM0002845	11238.7	-1.30799	0.101205	-12.9241	3.29116e-38	1.43628e-35	636	5203	6675	7269	15308	16521	17242	C10G8.4
EVM0016470	6323.02	-1.34578	0.114259	-11.7784	5.04429e-32	1.60099e-29	517	3706	2675	4183	9223	10137	8566	ttr-59
EVM0008864	37.0604	-1.34907	0.374357	-3.60369	0.000313726	0.00702112	387	11	24	27	67	31	64	F35E8.6
EVM0009740	16921.8	-1.35587	0.0999489	-13.5656	6.40525e-42	3.72705e-39	5286	9173	8918	9967	21491	25584	27447	tep-1
EVM0013134	36.8887	-1.35726	0.339609	-3.99652	6.42794e-05	0.00175324	867	19	23	19	36	68	59	dlc-5
EVM0004358	2179.27	-1.37846	0.103301	-13.3441	1.28132e-40	7.15746e-38	449	1042	1106	1440	3012	3249	3388
EVM0000639	3069.73	-1.38323	0.326862	-4.23183	2.31793e-05	0.000696127	399	1958	968	2112	4675	4953	4038	nlp-42
EVM0006324	366.221	-1.40231	0.164966	-8.50058	1.88653e-17	2.60846e-15	609	222	129	244	562	617	460
EVM0013312	1963.27	-1.41974	0.0985076	-14.4125	4.31577e-47	3.01348e-44	1884	925	1108	1122	2770	2883	3103	H14N18.4
EVM0001611	3469.9	-1.42369	0.0883294	-16.1179	1.90913e-58	2.42372e-55	786	1671	1808	2094	4804	5377	5328
EVM0012133	388.448	-1.43091	0.134754	-10.6187	2.44018e-26	6.08519e-24	1778	207	195	218	485	651	604	C51E3.6
EVM0011855	51.9235	-1.45096	0.303072	-4.78752	1.68852e-06	6.23815e-05	939	19	37	26	56	88	89	C02D5.4
EVM0001820	91.342	-1.50103	0.248703	-6.03543	1.5854e-09	9.54312e-08	840	30	43	69	109	148	157
EVM0003229	86.9667	-1.52125	0.230496	-6.59993	4.11366e-11	2.8868e-09	2070	51	41	40	122	122	150	B0507.1
EVM0012534	68.7232	-1.57871	0.252925	-6.2418	4.32573e-10	2.77105e-08	1092	30	29	43	100	96	119	hsd-1
EVM0014162	283.576	-1.58613	0.160703	-9.86996	5.6188e-23	1.1372e-20	2305	111	169	138	365	485	456	M60.7
EVM0005456	480.964	-1.59616	0.128061	-12.464	1.17293e-35	4.51792e-33	5630	214	254	237	635	817	767	abt-4
EVM0001035	2705.48	-1.5982	0.108324	-14.7538	2.90669e-49	2.38776e-46	989	1076	1330	1576	3760	4342	4372	M03A1.3
EVM0016423	424.466	-1.61621	0.123606	-13.0755	4.54507e-39	2.11573e-36	1188	177	201	240	626	748	598	oac-13
EVM0001759	1075.31	-1.61998	0.104188	-15.5487	1.62419e-54	1.62013e-51	964	458	515	588	1581	1635	1756	M03A1.3
EVM0014559	1203.65	-1.62102	0.10556	-15.3565	3.20549e-53	2.98431e-50	492	551	519	677	1688	1938	1946
EVM0016975	498.602	-1.63351	0.123594	-13.2167	7.02882e-40	3.63546e-37	390	243	190	286	775	817	727
EVM0009845	846.395	-1.66621	0.0999026	-16.6784	1.88253e-62	2.92106e-59	1055	416	379	400	1280	1444	1235	thn-1
EVM0002223	100.236	-1.68007	0.205627	-8.17048	3.07173e-16	3.54518e-14	974	40	47	54	156	167	147	clec-50
EVM0015427	2412.64	-1.68908	0.102884	-16.4174	1.43592e-60	2.00527e-57	1367	1051	1118	1203	3338	3791	4147	B0222.5
EVM0010794	1000.16	-1.70069	0.106663	-15.9445	3.11163e-57	3.62116e-54	262	476	380	535	1534	1667	1501
EVM0001412	447.444	-1.79311	0.143906	-12.4603	1.22937e-35	4.51792e-33	4352	193	190	208	594	703	826	lat-2
EVM0004987	3815.7	-1.81079	0.323272	-5.60143	2.12589e-08	1.06029e-06	930	1935	973	2105	6088	6842	5368
EVM0012344	15037.3	-1.86113	0.247278	-7.52647	5.21306e-14	4.88593e-12	1261	7612	4234	7315	23117	26526	22890	bus-2
EVM0004008	299.041	-1.90519	0.137661	-13.8397	1.46819e-43	8.91447e-41	839	116	127	129	461	555	438
EVM0015490	69.6614	-1.9314	0.290576	-6.6468	2.99537e-11	2.14515e-09	1032	10	39	37	117	110	112	hsd-3
EVM0003337	1645.67	-1.97102	0.100933	-19.528	6.34923e-85	1.77334e-81	450	598	591	792	2492	2860	2701
EVM0016156	1011.96	-1.97981	0.11488	-17.2337	1.48246e-66	2.58783e-63	1721	364	392	454	1437	1711	1799	zmp-3
EVM0013694	64.2508	-1.99835	0.27363	-7.30309	2.81228e-13	2.4546e-11	1619	24	21	31	93	97	124	cyp-13A11
EVM0013258	635.634	-2.06272	0.393451	-5.24264	1.58298e-07	6.97359e-06	390	295	123	309	1121	1174	869
EVM0003604	74.144	-2.09449	0.257323	-8.13953	3.96801e-16	4.45294e-14	1682	33	19	31	106	137	126	abt-4
EVM0000652	61.5238	-2.26044	0.299502	-7.54735	4.4422e-14	4.22009e-12	1097	15	23	25	114	134	68	hsd-3
EVM0006853	1736.57	-2.32777	0.257211	-9.05004	1.42914e-19	2.29401e-17	505	564	378	773	3043	3291	2590
EVM0003610	2338.89	-2.41402	0.0915195	-26.3772	2.50601e-153	1.74982e-149	557	634	710	843	3833	4245	4017
EVM0008177	691.265	-2.60919	0.441144	-5.91461	3.32666e-09	1.88849e-07	1089	228	86	264	1170	1298	1182
EVM0007072	1203.75	-2.9734	0.13132	-22.6424	1.65866e-113	7.72104e-110	1039	260	281	260	1728	2577	2258
EVM0011098	226.661	-3.05872	0.176593	-17.3207	3.28526e-67	7.64645e-64	393	56	45	42	396	463	386
EVM0008143	668.023	-3.18365	0.150661	-21.1312	4.10576e-99	1.43342e-95	1063	113	161	116	1011	1434	1254
EVM0010644	603.332	-3.54372	0.133006	-26.6434	2.13308e-156	2.97885e-152	488	87	77	118	1133	1254	1035
EVM0004291	512.125	-3.86684	0.327118	-11.8209	3.04347e-32	9.88419e-30	452	57	40	99	1033	1115	810
