# Supplementary material for: Multi-Omics Integrative Analysis to Reveal the Impacts of Shewanella algae on the Development and Lifespan of Marine Nematode Litoditis marina
Source: Int J Mol Sci. 2024 Aug 22;25(16):9111. doi: 10.3390/ijms25169111 (PMC11354469; doi:10.3390/ijms25169111)
Supplement: Supplementary file 1 [file ijms-25-09111-s001.zip › Table S3.xlsx]

## Sheet: up_GO_all
ID	Description	GeneRatio	BgRatio	pvalue	p.adjust	qvalue	geneID	Count	go_ontology
GO:0005506	iron ion binding	19/171	52/7594	7.30467e-19	2.22792e-16	1.92997e-16	EVM0003437/EVM0015840/EVM0007551/EVM0009668/EVM0001152/EVM0008123/EVM0005868/EVM0014199/EVM0004560/EVM0009993/EVM0010529/EVM0007530/EVM0000772/EVM0000873/EVM0009093/EVM0016218/EVM0015214/EVM0003738/EVM0006167	19	MF
GO:0016705	oxidoreductase activity, acting on paired donors, with incorporation or reduction of molecular oxygen	17/171	63/7594	1.8259e-14	2.7845e-12	2.41211e-12	EVM0003437/EVM0015840/EVM0006952/EVM0005868/EVM0005245/EVM0014199/EVM0004560/EVM0009993/EVM0010529/EVM0007530/EVM0000772/EVM0000873/EVM0009093/EVM0016218/EVM0012234/EVM0015214/EVM0006167	17	MF
GO:0016491	oxidoreductase activity	31/171	348/7594	2.73982e-11	2.78549e-09	2.41297e-09	EVM0011628/EVM0003437/EVM0015840/EVM0007551/EVM0000788/EVM0009668/EVM0001152/EVM0008123/EVM0001387/EVM0006952/EVM0005868/EVM0003088/EVM0000369/EVM0005245/EVM0014199/EVM0004560/EVM0009993/EVM0002957/EVM0012743/EVM0016521/EVM0010529/EVM0007530/EVM0000772/EVM0000873/EVM0009093/EVM0016218/EVM0012234/EVM0015214/EVM0003738/EVM0006167/EVM0008281	31	MF
GO:0055114	oxidation-reduction process	30/171	339/7594	7.08559e-11	5.40276e-09	4.68022e-09	EVM0011628/EVM0003437/EVM0015840/EVM0007551/EVM0000788/EVM0009668/EVM0001152/EVM0008123/EVM0001387/EVM0006952/EVM0005868/EVM0000369/EVM0005245/EVM0014199/EVM0004560/EVM0009993/EVM0002957/EVM0012743/EVM0016521/EVM0010529/EVM0007530/EVM0000772/EVM0000873/EVM0009093/EVM0016218/EVM0012234/EVM0015214/EVM0003738/EVM0006167/EVM0008281	30	BP
GO:0020037	heme binding	15/171	96/7594	2.81446e-09	1.71682e-07	1.48722e-07	EVM0003437/EVM0015840/EVM0005868/EVM0003088/EVM0014199/EVM0004560/EVM0009993/EVM0010529/EVM0007530/EVM0000772/EVM0000873/EVM0009093/EVM0016218/EVM0015214/EVM0006167	15	MF
GO:0046906	tetrapyrrole binding	15/171	98/7594	3.78027e-09	1.92163e-07	1.66464e-07	EVM0003437/EVM0015840/EVM0005868/EVM0003088/EVM0014199/EVM0004560/EVM0009993/EVM0010529/EVM0007530/EVM0000772/EVM0000873/EVM0009093/EVM0016218/EVM0015214/EVM0006167	15	MF
GO:0055085	transmembrane transport	27/171	401/7594	2.45876e-07	1.07132e-05	9.28045e-06	EVM0000276/EVM0006420/EVM0004113/EVM0006775/EVM0009386/EVM0007217/EVM0007301/EVM0004974/EVM0000541/EVM0001706/EVM0009264/EVM0012794/EVM0008349/EVM0002982/EVM0014282/EVM0007682/EVM0006627/EVM0008735/EVM0001150/EVM0009298/EVM0006473/EVM0003601/EVM0004524/EVM0000252/EVM0010289/EVM0015115/EVM0001176	27	BP
GO:0008610	lipid biosynthetic process	8/171	43/7594	4.15505e-06	0.000143562	0.000124362	EVM0010003/EVM0007551/EVM0009668/EVM0001152/EVM0007815/EVM0001732/EVM0003102/EVM0000369	8	BP
GO:0046914	transition metal ion binding	22/171	330/7594	4.23624e-06	0.000143562	0.000124362	EVM0003437/EVM0015840/EVM0007551/EVM0009668/EVM0001287/EVM0001152/EVM0008123/EVM0005868/EVM0014199/EVM0004560/EVM0009993/EVM0013180/EVM0010529/EVM0007530/EVM0000772/EVM0000873/EVM0009093/EVM0016218/EVM0015214/EVM0014338/EVM0003738/EVM0006167	22	MF
GO:0022804	active transmembrane transporter activity	11/171	108/7594	2.84807e-05	0.000868662	0.000752491	EVM0004113/EVM0009810/EVM0002569/EVM0001706/EVM0006627/EVM0001150/EVM0009298/EVM0003601/EVM0014012/EVM0015115/EVM0001176	11	MF
GO:0006629	lipid metabolic process	12/171	142/7594	7.93165e-05	0.00204287	0.00176967	EVM0010003/EVM0007551/EVM0000788/EVM0005890/EVM0009668/EVM0001152/EVM0007815/EVM0001732/EVM0003102/EVM0000369/EVM0002957/EVM0006080	12	BP
GO:0015399	primary active transmembrane transporter activity	7/171	49/7594	0.000100469	0.00204287	0.00176967	EVM0004113/EVM0001706/EVM0006627/EVM0009298/EVM0003601/EVM0015115/EVM0001176	7	MF
GO:0015405	P-P-bond-hydrolysis-driven transmembrane transporter activity	7/171	49/7594	0.000100469	0.00204287	0.00176967	EVM0004113/EVM0001706/EVM0006627/EVM0009298/EVM0003601/EVM0015115/EVM0001176	7	MF
GO:0042626	ATPase activity, coupled to transmembrane movement of substances	7/171	49/7594	0.000100469	0.00204287	0.00176967	EVM0004113/EVM0001706/EVM0006627/EVM0009298/EVM0003601/EVM0015115/EVM0001176	7	MF
GO:0043492	ATPase activity, coupled to movement of substances	7/171	49/7594	0.000100469	0.00204287	0.00176967	EVM0004113/EVM0001706/EVM0006627/EVM0009298/EVM0003601/EVM0015115/EVM0001176	7	MF
GO:0016820	hydrolase activity, acting on acid anhydrides, catalyzing transmembrane movement of substances	7/171	52/7594	0.000147841	0.00281823	0.00244133	EVM0004113/EVM0001706/EVM0006627/EVM0009298/EVM0003601/EVM0015115/EVM0001176	7	MF
GO:0042623	ATPase activity, coupled	7/171	62/7594	0.000449942	0.00807249	0.00699291	EVM0004113/EVM0001706/EVM0006627/EVM0009298/EVM0003601/EVM0015115/EVM0001176	7	MF
GO:1901605	alpha-amino acid metabolic process	4/171	21/7594	0.00110089	0.018654	0.0161593	EVM0010300/EVM0016702/EVM0003088/EVM0007594	4	BP
GO:0019752	carboxylic acid metabolic process	9/171	117/7594	0.00124028	0.019131	0.0165725	EVM0010300/EVM0000788/EVM0016702/EVM0001732/EVM0003088/EVM0010562/EVM0002957/EVM0007594/EVM0007577	9	BP
GO:0006082	organic acid metabolic process	9/171	118/7594	0.00131721	0.019131	0.0165725	EVM0010300/EVM0000788/EVM0016702/EVM0001732/EVM0003088/EVM0010562/EVM0002957/EVM0007594/EVM0007577	9	BP
GO:0043436	oxoacid metabolic process	9/171	118/7594	0.00131721	0.019131	0.0165725	EVM0010300/EVM0000788/EVM0016702/EVM0001732/EVM0003088/EVM0010562/EVM0002957/EVM0007594/EVM0007577	9	BP
GO:0044283	small molecule biosynthetic process	4/171	23/7594	0.00157262	0.0214885	0.0186147	EVM0010003/EVM0001732/EVM0003102/EVM0007594	4	BP
GO:0006541	glutamine metabolic process	3/171	11/7594	0.00162044	0.0214885	0.0186147	EVM0010300/EVM0016702/EVM0007594	3	BP
GO:0044711	single-organism biosynthetic process	10/171	147/7594	0.00171791	0.0218318	0.0189121	EVM0010003/EVM0007551/EVM0009668/EVM0002203/EVM0001152/EVM0007815/EVM0001732/EVM0003102/EVM0000369/EVM0007594	10	BP
GO:0004499	N,N-dimethylaniline monooxygenase activity	3/171	12/7594	0.00212502	0.0240049	0.0207946	EVM0006952/EVM0005245/EVM0012234	3	MF
GO:0009064	glutamine family amino acid metabolic process	3/171	12/7594	0.00212502	0.0240049	0.0207946	EVM0010300/EVM0016702/EVM0007594	3	BP
GO:0016709	oxidoreductase activity, acting on paired donors, with incorporation or reduction of molecular oxygen, NAD(P)H as one donor, and incorporation of one atom of oxygen	3/171	12/7594	0.00212502	0.0240049	0.0207946	EVM0006952/EVM0005245/EVM0012234	3	MF
GO:0050661	NADP binding	3/171	13/7594	0.00271711	0.029597	0.0256389	EVM0006952/EVM0005245/EVM0012234	3	MF
GO:0044255	cellular lipid metabolic process	6/171	69/7594	0.00443145	0.0466066	0.0403737	EVM0010003/EVM0000788/EVM0007815/EVM0001732/EVM0003102/EVM0002957	6	BP
GO:0032787	monocarboxylic acid metabolic process	4/171	31/7594	0.00485854	0.0485729	0.0420769	EVM0000788/EVM0001732/EVM0002957/EVM0007577	4	BP
GO:0044262	cellular carbohydrate metabolic process	3/171	16/7594	0.0050626	0.0485729	0.0420769	EVM0010003/EVM0003102/EVM0007577	3	BP
GO:0048037	cofactor binding	9/171	144/7594	0.00509617	0.0485729	0.0420769	EVM0004331/EVM0007227/EVM0003113/EVM0006952/EVM0010562/EVM0005245/EVM0003521/EVM0012234/EVM0003547	9	MF
GO:0016887	ATPase activity	7/171	95/7594	0.00544111	0.0502891	0.0435636	EVM0004113/EVM0001706/EVM0006627/EVM0009298/EVM0003601/EVM0015115/EVM0001176	7	MF
GO:0006631	fatty acid metabolic process	3/171	17/7594	0.0060468	0.0526935	0.0456465	EVM0000788/EVM0001732/EVM0002957	3	BP
GO:0016702	oxidoreductase activity, acting on single donors with incorporation of molecular oxygen, incorporation of two atoms of oxygen	3/171	17/7594	0.0060468	0.0526935	0.0456465	EVM0008123/EVM0003088/EVM0003738	3	MF
GO:0044281	small molecule metabolic process	12/171	234/7594	0.00644261	0.0545832	0.0472835	EVM0010003/EVM0010300/EVM0000788/EVM0002203/EVM0016702/EVM0001732/EVM0003102/EVM0003088/EVM0010562/EVM0002957/EVM0007594/EVM0007577	12	BP
GO:0016701	oxidoreductase activity, acting on single donors with incorporation of molecular oxygen	3/171	18/7594	0.00713749	0.058836	0.0509675	EVM0008123/EVM0003088/EVM0003738	3	MF
GO:0051213	dioxygenase activity	3/171	19/7594	0.0083373	0.0669178	0.0579685	EVM0008123/EVM0003088/EVM0003738	3	MF
GO:0004497	monooxygenase activity	3/171	21/7594	0.0110731	0.0865976	0.0750164	EVM0006952/EVM0005245/EVM0012234	3	MF
GO:0008654	phospholipid biosynthetic process	3/171	23/7594	0.0142688	0.1088	0.0942492	EVM0010003/EVM0007815/EVM0003102	3	BP
GO:0016053	organic acid biosynthetic process	2/171	10/7594	0.0201445	0.146287	0.126724	EVM0001732/EVM0007594	2	BP
GO:0046394	carboxylic acid biosynthetic process	2/171	10/7594	0.0201445	0.146287	0.126724	EVM0001732/EVM0007594	2	BP
GO:0030170	pyridoxal phosphate binding	4/171	49/7594	0.0239549	0.160861	0.139348	EVM0007227/EVM0010562/EVM0003521/EVM0003547	4	MF
GO:0070279	vitamin B6 binding	4/171	49/7594	0.0239549	0.160861	0.139348	EVM0007227/EVM0010562/EVM0003521/EVM0003547	4	MF
GO:0016054	organic acid catabolic process	2/171	11/7594	0.0242609	0.160861	0.139348	EVM0003088/EVM0002957	2	BP
GO:0046395	carboxylic acid catabolic process	2/171	11/7594	0.0242609	0.160861	0.139348	EVM0003088/EVM0002957	2	BP
GO:0016811	hydrolase activity, acting on carbon-nitrogen (but not peptide) bonds, in linear amides	2/171	12/7594	0.0286881	0.186168	0.16127	EVM0010300/EVM0016702	2	MF
GO:0043414	macromolecule methylation	2/171	13/7594	0.0334101	0.207961	0.180149	EVM0004729/EVM0001231	2	BP
GO:0044282	small molecule catabolic process	2/171	13/7594	0.0334101	0.207961	0.180149	EVM0003088/EVM0002957	2	BP
GO:0015291	secondary active transmembrane transporter activity	4/171	56/7594	0.0368305	0.220261	0.190804	EVM0009810/EVM0002569/EVM0001150/EVM0014012	4	MF
GO:0019842	vitamin binding	4/171	56/7594	0.0368305	0.220261	0.190804	EVM0007227/EVM0010562/EVM0003521/EVM0003547	4	MF
GO:0050662	coenzyme binding	5/171	86/7594	0.0441483	0.258947	0.224316	EVM0004331/EVM0003113/EVM0006952/EVM0005245/EVM0012234	5	MF
GO:0016051	carbohydrate biosynthetic process	2/171	16/7594	0.0491942	0.281625	0.243962	EVM0010003/EVM0003102	2	BP
GO:0006644	phospholipid metabolic process	3/171	37/7594	0.0498615	0.281625	0.243962	EVM0010003/EVM0007815/EVM0003102	3	BP
GO:0006732	coenzyme metabolic process	3/171	39/7594	0.0567886	0.309295	0.267931	EVM0002203/EVM0005710/EVM0001255	3	BP
GO:0015293	symporter activity	3/171	39/7594	0.0567886	0.309295	0.267931	EVM0009810/EVM0002569/EVM0014012	3	MF
GO:0006520	cellular amino acid metabolic process	4/171	66/7594	0.0609616	0.326198	0.282573	EVM0010300/EVM0016702/EVM0003088/EVM0007594	4	BP
GO:0044723	single-organism carbohydrate metabolic process	3/171	42/7594	0.0679825	0.354687	0.307253	EVM0010003/EVM0003102/EVM0007577	3	BP
GO:0016758	transferase activity, transferring hexosyl groups	6/171	128/7594	0.0686117	0.354687	0.307253	EVM0003629/EVM0005723/EVM0007756/EVM0005671/EVM0017520/EVM0014500	6	MF
GO:0009108	coenzyme biosynthetic process	2/171	20/7594	0.0734945	0.373597	0.323634	EVM0002203/EVM0001255	2	BP
GO:0051186	cofactor metabolic process	3/171	46/7594	0.0843284	0.421642	0.365253	EVM0002203/EVM0005710/EVM0001255	3	BP
GO:0032259	methylation	2/171	22/7594	0.0868105	0.427051	0.369939	EVM0004729/EVM0001231	2	BP
GO:0004867	serine-type endopeptidase inhibitor activity	3/171	49/7594	0.097581	0.472416	0.409237	EVM0017060/EVM0015787/EVM0009993	3	MF
GO:0050660	flavin adenine dinucleotide binding	3/171	51/7594	0.106856	0.509234	0.441131	EVM0006952/EVM0005245/EVM0012234	3	MF
GO:0006812	cation transport	6/171	151/7594	0.125103	0.575295	0.498357	EVM0004974/EVM0000541/EVM0009264/EVM0008349/EVM0015209/EVM0001150	6	BP
GO:0004866	endopeptidase inhibitor activity	3/171	55/7594	0.126376	0.575295	0.498357	EVM0017060/EVM0015787/EVM0009993	3	MF
GO:0061135	endopeptidase regulator activity	3/171	55/7594	0.126376	0.575295	0.498357	EVM0017060/EVM0015787/EVM0009993	3	MF
GO:0016810	hydrolase activity, acting on carbon-nitrogen (but not peptide) bonds	2/171	28/7594	0.130355	0.576206	0.499147	EVM0010300/EVM0016702	2	MF
GO:0051188	cofactor biosynthetic process	2/171	28/7594	0.130355	0.576206	0.499147	EVM0002203/EVM0001255	2	BP
GO:0016757	transferase activity, transferring glycosyl groups	6/171	154/7594	0.133781	0.582902	0.504947	EVM0003629/EVM0005723/EVM0007756/EVM0005671/EVM0017520/EVM0014500	6	MF
GO:0030414	peptidase inhibitor activity	3/171	58/7594	0.141791	0.600644	0.520316	EVM0017060/EVM0015787/EVM0009993	3	MF
GO:0061134	peptidase regulator activity	3/171	58/7594	0.141791	0.600644	0.520316	EVM0017060/EVM0015787/EVM0009993	3	MF
GO:0008168	methyltransferase activity	3/171	59/7594	0.147065	0.613033	0.531048	EVM0004729/EVM0015038/EVM0001231	3	MF
GO:0016829	lyase activity	4/171	91/7594	0.148736	0.613033	0.531048	EVM0008498/EVM0001255/EVM0010562/EVM0007577	4	MF
GO:0016853	isomerase activity	3/171	60/7594	0.152401	0.619764	0.536879	EVM0010003/EVM0003102/EVM0014338	3	MF
GO:0008146	sulfotransferase activity	3/171	61/7594	0.157798	0.63327	0.548579	EVM0011477/EVM0014645/EVM0005283	3	MF
GO:0016782	transferase activity, transferring sulfur-containing groups	3/171	62/7594	0.163254	0.646656	0.560175	EVM0011477/EVM0014645/EVM0005283	3	MF
GO:0090407	organophosphate biosynthetic process	4/171	96/7594	0.17023	0.659798	0.57156	EVM0010003/EVM0002203/EVM0007815/EVM0003102	4	BP
GO:0006811	ion transport	13/171	430/7594	0.170899	0.659798	0.57156	EVM0004714/EVM0000381/EVM0004974/EVM0000541/EVM0009264/EVM0008349/EVM0014282/EVM0007682/EVM0015209/EVM0001150/EVM0014527/EVM0016466/EVM0014480	13	BP
GO:0016830	carbon-carbon lyase activity	2/171	34/7594	0.177717	0.677546	0.586934	EVM0010562/EVM0007577	2	MF
GO:0016741	transferase activity, transferring one-carbon groups	3/171	65/7594	0.179949	0.677585	0.586968	EVM0004729/EVM0015038/EVM0001231	3	MF
GO:0004857	enzyme inhibitor activity	3/171	66/7594	0.185615	0.690397	0.598066	EVM0017060/EVM0015787/EVM0009993	3	MF
GO:0016616	oxidoreductase activity, acting on the CH-OH group of donors, NAD or NADP as acceptor	2/171	37/7594	0.202292	0.722732	0.626077	EVM0000788/EVM0000369	2	MF
GO:0044712	single-organism catabolic process	2/171	37/7594	0.202292	0.722732	0.626077	EVM0003088/EVM0002957	2	BP
GO:0008083	growth factor activity	1/171	10/7594	0.203787	0.722732	0.626077	EVM0007875	1	MF
GO:0008202	steroid metabolic process	1/171	10/7594	0.203787	0.722732	0.626077	EVM0000369	1	BP
GO:0044270	cellular nitrogen compound catabolic process	1/171	11/7594	0.221739	0.760243	0.658571	EVM0003088	1	BP
GO:0046700	heterocycle catabolic process	1/171	11/7594	0.221739	0.760243	0.658571	EVM0003088	1	BP
GO:0044763	single-organism cellular process	14/171	494/7594	0.222071	0.760243	0.658571	EVM0011628/EVM0010003/EVM0010300/EVM0000788/EVM0002203/EVM0016702/EVM0007815/EVM0001732/EVM0003102/EVM0003088/EVM0010562/EVM0002957/EVM0007594/EVM0007577	14	BP
GO:0007034	vacuolar transport	1/171	12/7594	0.23929	0.760243	0.658571	EVM0001689	1	BP
GO:0015297	antiporter activity	1/171	12/7594	0.23929	0.760243	0.658571	EVM0001150	1	MF
GO:0015298	solute:cation antiporter activity	1/171	12/7594	0.23929	0.760243	0.658571	EVM0001150	1	MF
GO:0015299	solute:proton antiporter activity	1/171	12/7594	0.23929	0.760243	0.658571	EVM0001150	1	MF
GO:0019439	aromatic compound catabolic process	1/171	12/7594	0.23929	0.760243	0.658571	EVM0003088	1	BP
GO:0030258	lipid modification	1/171	12/7594	0.23929	0.760243	0.658571	EVM0002957	1	BP
GO:1901361	organic cyclic compound catabolic process	1/171	12/7594	0.23929	0.760243	0.658571	EVM0003088	1	BP
GO:0005975	carbohydrate metabolic process	4/171	112/7594	0.245137	0.77079	0.667708	EVM0010003/EVM0003102/EVM0014338/EVM0007577	4	BP
GO:0005244	voltage-gated ion channel activity	1/171	13/7594	0.256446	0.78684	0.681611	EVM0014282	1	MF
GO:0022832	voltage-gated channel activity	1/171	13/7594	0.256446	0.78684	0.681611	EVM0014282	1	MF
GO:0017111	nucleoside-triphosphatase activity	9/171	308/7594	0.25798	0.78684	0.681611	EVM0016376/EVM0004113/EVM0009237/EVM0001706/EVM0006627/EVM0009298/EVM0003601/EVM0015115/EVM0001176	9	MF
GO:0008509	anion transmembrane transporter activity	2/171	44/7594	0.26076	0.787443	0.682134	EVM0000381/EVM0014282	2	MF
GO:0022891	substrate-specific transmembrane transporter activity	12/171	432/7594	0.2668	0.797784	0.691091	EVM0004714/EVM0000381/EVM0004974/EVM0000541/EVM0009264/EVM0014282/EVM0015209/EVM0001150/EVM0014527/EVM0016466/EVM0014480/EVM0012927	12	MF
GO:0016462	pyrophosphatase activity	9/171	314/7594	0.276034	0.817382	0.708068	EVM0016376/EVM0004113/EVM0009237/EVM0001706/EVM0006627/EVM0009298/EVM0003601/EVM0015115/EVM0001176	9	MF
GO:0016818	hydrolase activity, acting on acid anhydrides, in phosphorus-containing anhydrides	9/171	315/7594	0.279079	0.818453	0.708997	EVM0016376/EVM0004113/EVM0009237/EVM0001706/EVM0006627/EVM0009298/EVM0003601/EVM0015115/EVM0001176	9	MF
GO:0044242	cellular lipid catabolic process	1/171	15/7594	0.289614	0.841259	0.728753	EVM0002957	1	BP
GO:0016817	hydrolase activity, acting on acid anhydrides	9/171	322/7594	0.300659	0.847461	0.734125	EVM0016376/EVM0004113/EVM0009237/EVM0001706/EVM0006627/EVM0009298/EVM0003601/EVM0015115/EVM0001176	9	MF
GO:0016614	oxidoreductase activity, acting on CH-OH group of donors	2/171	49/7594	0.30272	0.847461	0.734125	EVM0000788/EVM0000369	2	MF
GO:0005777	peroxisome	1/171	16/7594	0.305642	0.847461	0.734125	EVM0002957	1	CC
GO:0042579	microbody	1/171	16/7594	0.305642	0.847461	0.734125	EVM0002957	1	CC
GO:1901681	sulfur compound binding	1/171	16/7594	0.305642	0.847461	0.734125	EVM0003113	1	MF
GO:0022892	substrate-specific transporter activity	12/171	448/7594	0.308694	0.848214	0.734777	EVM0004714/EVM0000381/EVM0004974/EVM0000541/EVM0009264/EVM0014282/EVM0015209/EVM0001150/EVM0014527/EVM0016466/EVM0014480/EVM0012927	12	MF
GO:0000723	telomere maintenance	1/171	17/7594	0.32131	0.852171	0.738205	EVM0016376	1	BP
GO:0016879	ligase activity, forming carbon-nitrogen bonds	1/171	17/7594	0.32131	0.852171	0.738205	EVM0007594	1	MF
GO:0032200	telomere organization	1/171	17/7594	0.32131	0.852171	0.738205	EVM0016376	1	BP
GO:0060249	anatomical structure homeostasis	1/171	17/7594	0.32131	0.852171	0.738205	EVM0016376	1	BP
GO:0008324	cation transmembrane transporter activity	5/171	169/7594	0.332294	0.862784	0.747398	EVM0004974/EVM0000541/EVM0009264/EVM0015209/EVM0001150	5	MF
GO:0004519	endonuclease activity	1/171	18/7594	0.336627	0.862784	0.747398	EVM0012794	1	MF
GO:0016042	lipid catabolic process	1/171	18/7594	0.336627	0.862784	0.747398	EVM0002957	1	BP
GO:0016667	oxidoreductase activity, acting on a sulfur group of donors	1/171	18/7594	0.336627	0.862784	0.747398	EVM0011628	1	MF
GO:0015075	ion transmembrane transporter activity	11/171	423/7594	0.355244	0.899073	0.778834	EVM0004714/EVM0000381/EVM0004974/EVM0000541/EVM0009264/EVM0014282/EVM0015209/EVM0001150/EVM0014527/EVM0016466/EVM0014480	11	MF
GO:0019637	organophosphate metabolic process	4/171	134/7594	0.356681	0.899073	0.778834	EVM0010003/EVM0002203/EVM0007815/EVM0003102	4	BP
GO:0042592	homeostatic process	2/171	56/7594	0.360672	0.901679	0.781092	EVM0011628/EVM0016376	2	BP
GO:0022836	gated channel activity	5/171	178/7594	0.372725	0.924237	0.800634	EVM0004714/EVM0014282/EVM0014527/EVM0016466/EVM0014480	5	MF
GO:0043623	cellular protein complex assembly	1/171	22/7594	0.394533	0.970425	0.840644	EVM0015278	1	BP
GO:0005509	calcium ion binding	3/171	102/7594	0.404504	0.986989	0.854993	EVM0017459/EVM0008733/EVM0016098	3	MF
GO:0003993	acid phosphatase activity	1/171	23/7594	0.408207	0.98812	0.855972	EVM0016955	1	MF
GO:0006820	anion transport	2/171	63/7594	0.416786	0.999342	0.865694	EVM0000381/EVM0014282	2	BP
GO:0015103	inorganic anion transmembrane transporter activity	1/171	24/7594	0.421573	0.999342	0.865694	EVM0014282	1	MF
GO:0030234	enzyme regulator activity	3/171	105/7594	0.422672	0.999342	0.865694	EVM0017060/EVM0015787/EVM0009993	3	MF
GO:0006790	sulfur compound metabolic process	1/171	25/7594	0.434639	0.999941	0.866213	EVM0005710	1	BP
GO:0016746	transferase activity, transferring acyl groups	3/171	110/7594	0.452524	0.999941	0.866213	EVM0002096/EVM0007577/EVM0007890	3	MF
GO:0005543	phospholipid binding	1/171	27/7594	0.459898	0.999941	0.866213	EVM0008733	1	MF
GO:0016874	ligase activity	2/171	70/7594	0.470345	0.999941	0.866213	EVM0001732/EVM0007594	2	MF
GO:0003678	DNA helicase activity	1/171	28/7594	0.472103	0.999941	0.866213	EVM0016376	1	MF
GO:0015698	inorganic anion transport	1/171	29/7594	0.484034	0.999941	0.866213	EVM0014282	1	BP
GO:0008289	lipid binding	2/171	72/7594	0.485108	0.999941	0.866213	EVM0008733/EVM0010399	2	MF
GO:0030001	metal ion transport	2/171	72/7594	0.485108	0.999941	0.866213	EVM0004974/EVM0008349	2	BP
GO:0005230	extracellular ligand-gated ion channel activity	4/171	160/7594	0.488173	0.999941	0.866213	EVM0004714/EVM0014527/EVM0016466/EVM0014480	4	MF
GO:0065008	regulation of biological quality	2/171	73/7594	0.492394	0.999941	0.866213	EVM0011628/EVM0016376	2	BP
GO:0005102	receptor binding	1/171	30/7594	0.495697	0.999941	0.866213	EVM0007875	1	MF
GO:0016831	carboxy-lyase activity	1/171	30/7594	0.495697	0.999941	0.866213	EVM0010562	1	MF
GO:1901565	organonitrogen compound catabolic process	1/171	30/7594	0.495697	0.999941	0.866213	EVM0003088	1	BP
GO:0015276	ligand-gated ion channel activity	4/171	164/7594	0.507565	0.999941	0.866213	EVM0004714/EVM0014527/EVM0016466/EVM0014480	4	MF
GO:0022834	ligand-gated channel activity	4/171	164/7594	0.507565	0.999941	0.866213	EVM0004714/EVM0014527/EVM0016466/EVM0014480	4	MF
GO:0009152	purine ribonucleotide biosynthetic process	1/171	33/7594	0.529137	0.999941	0.866213	EVM0002203	1	BP
GO:0009260	ribonucleotide biosynthetic process	1/171	33/7594	0.529137	0.999941	0.866213	EVM0002203	1	BP
GO:0046390	ribose phosphate biosynthetic process	1/171	33/7594	0.529137	0.999941	0.866213	EVM0002203	1	BP
GO:0016627	oxidoreductase activity, acting on the CH-CH group of donors	1/171	34/7594	0.539786	0.999941	0.866213	EVM0002957	1	MF
GO:0004252	serine-type endopeptidase activity	1/171	35/7594	0.550195	0.999941	0.866213	EVM0000518	1	MF
GO:0006164	purine nucleotide biosynthetic process	1/171	35/7594	0.550195	0.999941	0.866213	EVM0002203	1	BP
GO:0015631	tubulin binding	1/171	35/7594	0.550195	0.999941	0.866213	EVM0015278	1	MF
GO:0006814	sodium ion transport	1/171	36/7594	0.560371	0.999941	0.866213	EVM0008349	1	BP
GO:0045454	cell redox homeostasis	1/171	36/7594	0.560371	0.999941	0.866213	EVM0011628	1	BP
GO:0072522	purine-containing compound biosynthetic process	1/171	36/7594	0.560371	0.999941	0.866213	EVM0002203	1	BP
GO:0019725	cellular homeostasis	1/171	38/7594	0.58004	0.999941	0.866213	EVM0011628	1	BP
GO:0030246	carbohydrate binding	1/171	38/7594	0.58004	0.999941	0.866213	EVM0006655	1	MF
GO:0006457	protein folding	1/171	39/7594	0.589544	0.999941	0.866213	EVM0015278	1	BP
GO:0044248	cellular catabolic process	2/171	88/7594	0.593579	0.999941	0.866213	EVM0003088/EVM0002957	2	BP
GO:0004386	helicase activity	1/171	40/7594	0.598835	0.999941	0.866213	EVM0016376	1	MF
GO:0098655	cation transmembrane transport	1/171	43/7594	0.62547	0.999941	0.866213	EVM0004974	1	BP
GO:0098660	inorganic ion transmembrane transport	1/171	43/7594	0.62547	0.999941	0.866213	EVM0004974	1	BP
GO:0098662	inorganic cation transmembrane transport	1/171	43/7594	0.62547	0.999941	0.866213	EVM0004974	1	BP
GO:0034622	cellular macromolecular complex assembly	1/171	44/7594	0.633951	0.999941	0.866213	EVM0015278	1	BP
GO:0098772	molecular function regulator	3/171	146/7594	0.64354	0.999941	0.866213	EVM0017060/EVM0015787/EVM0009993	3	MF
GO:0004553	hydrolase activity, hydrolyzing O-glycosyl compounds	1/171	46/7594	0.650346	0.999941	0.866213	EVM0014132	1	MF
GO:0015078	hydrogen ion transmembrane transporter activity	1/171	46/7594	0.650346	0.999941	0.866213	EVM0001150	1	MF
GO:0016798	hydrolase activity, acting on glycosyl bonds	1/171	48/7594	0.66601	0.999941	0.866213	EVM0014132	1	MF
GO:0006461	protein complex assembly	1/171	49/7594	0.673579	0.999941	0.866213	EVM0015278	1	BP
GO:0070271	protein complex biogenesis	1/171	49/7594	0.673579	0.999941	0.866213	EVM0015278	1	BP
GO:1901575	organic substance catabolic process	2/171	103/7594	0.67904	0.999941	0.866213	EVM0003088/EVM0002957	2	BP
GO:0005216	ion channel activity	5/171	253/7594	0.679412	0.999941	0.866213	EVM0004714/EVM0014282/EVM0014527/EVM0016466/EVM0014480	5	MF
GO:0015267	channel activity	5/171	253/7594	0.679412	0.999941	0.866213	EVM0004714/EVM0014282/EVM0014527/EVM0016466/EVM0014480	5	MF
GO:0022803	passive transmembrane transporter activity	5/171	253/7594	0.679412	0.999941	0.866213	EVM0004714/EVM0014282/EVM0014527/EVM0016466/EVM0014480	5	MF
GO:0022838	substrate-specific channel activity	5/171	253/7594	0.679412	0.999941	0.866213	EVM0004714/EVM0014282/EVM0014527/EVM0016466/EVM0014480	5	MF
GO:0004518	nuclease activity	1/171	51/7594	0.688208	0.999941	0.866213	EVM0012794	1	MF
GO:0006281	DNA repair	1/171	53/7594	0.702185	0.999941	0.866213	EVM0016376	1	BP
GO:0009056	catabolic process	2/171	108/7594	0.704097	0.999941	0.866213	EVM0003088/EVM0002957	2	BP
GO:0071705	nitrogen compound transport	2/171	108/7594	0.704097	0.999941	0.866213	EVM0015209/EVM0004676	2	BP
GO:0009150	purine ribonucleotide metabolic process	1/171	54/7594	0.708939	0.999941	0.866213	EVM0002203	1	BP
GO:0009259	ribonucleotide metabolic process	1/171	54/7594	0.708939	0.999941	0.866213	EVM0002203	1	BP
GO:0071822	protein complex subunit organization	1/171	54/7594	0.708939	0.999941	0.866213	EVM0015278	1	BP
GO:0006259	DNA metabolic process	2/171	110/7594	0.713658	0.999941	0.866213	EVM0016376/EVM0012794	2	BP
GO:1901564	organonitrogen compound metabolic process	6/171	313/7594	0.713743	0.999941	0.866213	EVM0010300/EVM0002203/EVM0016702/EVM0003088/EVM0001255/EVM0007594	6	BP
GO:0006974	cellular response to DNA damage stimulus	1/171	55/7594	0.71554	0.999941	0.866213	EVM0016376	1	BP
GO:0033554	cellular response to stress	1/171	55/7594	0.71554	0.999941	0.866213	EVM0016376	1	BP
GO:0006163	purine nucleotide metabolic process	1/171	56/7594	0.721992	0.999941	0.866213	EVM0002203	1	BP
GO:0051276	chromosome organization	1/171	56/7594	0.721992	0.999941	0.866213	EVM0016376	1	BP
GO:0019693	ribose phosphate metabolic process	1/171	57/7594	0.728298	0.999941	0.866213	EVM0002203	1	BP
GO:0072521	purine-containing compound metabolic process	1/171	57/7594	0.728298	0.999941	0.866213	EVM0002203	1	BP
GO:0034220	ion transmembrane transport	1/171	61/7594	0.752134	0.999941	0.866213	EVM0004974	1	BP
GO:0004222	metalloendopeptidase activity	2/171	120/7594	0.757665	0.999941	0.866213	EVM0013146/EVM0009302	2	MF
GO:0008236	serine-type peptidase activity	1/171	63/7594	0.76326	0.999941	0.866213	EVM0000518	1	MF
GO:0017171	serine hydrolase activity	1/171	63/7594	0.76326	0.999941	0.866213	EVM0000518	1	MF
GO:0008092	cytoskeletal protein binding	1/171	64/7594	0.768636	0.999941	0.866213	EVM0015278	1	MF
GO:0016791	phosphatase activity	2/171	125/7594	0.777408	0.999941	0.866213	EVM0016955/EVM0005204	2	MF
GO:0001071	nucleic acid binding transcription factor activity	3/171	184/7594	0.789013	0.999941	0.866213	EVM0008141/EVM0001287/EVM0013180	3	MF
GO:0003700	transcription factor activity, sequence-specific DNA binding	3/171	184/7594	0.789013	0.999941	0.866213	EVM0008141/EVM0001287/EVM0013180	3	MF
GO:0009165	nucleotide biosynthetic process	1/171	69/7594	0.793746	0.999941	0.866213	EVM0002203	1	BP
GO:1901293	nucleoside phosphate biosynthetic process	1/171	69/7594	0.793746	0.999941	0.866213	EVM0002203	1	BP
GO:0004175	endopeptidase activity	3/171	187/7594	0.798083	0.999941	0.866213	EVM0000518/EVM0013146/EVM0009302	3	MF
GO:0065003	macromolecular complex assembly	1/171	71/7594	0.803014	0.999941	0.866213	EVM0015278	1	BP
GO:1901362	organic cyclic compound biosynthetic process	8/171	453/7594	0.808659	0.999941	0.866213	EVM0008456/EVM0008141/EVM0002203/EVM0001287/EVM0000369/EVM0001255/EVM0013180/EVM0000492	8	BP
GO:0004725	protein tyrosine phosphatase activity	1/171	73/7594	0.811868	0.999941	0.866213	EVM0005204	1	MF
GO:0022890	inorganic cation transmembrane transporter activity	2/171	135/7594	0.812729	0.999941	0.866213	EVM0004974/EVM0001150	2	MF
GO:0006470	protein dephosphorylation	1/171	76/7594	0.824412	0.999941	0.866213	EVM0005204	1	BP
GO:0043933	macromolecular complex subunit organization	1/171	76/7594	0.824412	0.999941	0.866213	EVM0015278	1	BP
GO:0022607	cellular component assembly	1/171	79/7594	0.836125	0.999941	0.866213	EVM0015278	1	BP
GO:0015672	monovalent inorganic cation transport	1/171	85/7594	0.85727	0.999941	0.866213	EVM0008349	1	BP
GO:0008237	metallopeptidase activity	2/171	154/7594	0.866375	0.999941	0.866213	EVM0013146/EVM0009302	2	MF
GO:0042578	phosphoric ester hydrolase activity	2/171	154/7594	0.866375	0.999941	0.866213	EVM0016955/EVM0005204	2	MF
GO:0006950	response to stress	1/171	88/7594	0.866802	0.999941	0.866213	EVM0016376	1	BP
GO:0046873	metal ion transmembrane transporter activity	1/171	89/7594	0.869836	0.999941	0.866213	EVM0004974	1	MF
GO:0019438	aromatic compound biosynthetic process	7/171	440/7594	0.874315	0.999941	0.866213	EVM0008456/EVM0008141/EVM0002203/EVM0001287/EVM0001255/EVM0013180/EVM0000492	7	BP
GO:0005576	extracellular region	1/171	92/7594	0.878534	0.999941	0.866213	EVM0009993	1	CC
GO:0009117	nucleotide metabolic process	1/171	93/7594	0.881302	0.999941	0.866213	EVM0002203	1	BP
GO:0009725	response to hormone	1/171	93/7594	0.881302	0.999941	0.866213	EVM0013180	1	BP
GO:0009755	hormone-mediated signaling pathway	1/171	93/7594	0.881302	0.999941	0.866213	EVM0013180	1	BP
GO:0014070	response to organic cyclic compound	1/171	93/7594	0.881302	0.999941	0.866213	EVM0013180	1	BP
GO:0032870	cellular response to hormone stimulus	1/171	93/7594	0.881302	0.999941	0.866213	EVM0013180	1	BP
GO:0033993	response to lipid	1/171	93/7594	0.881302	0.999941	0.866213	EVM0013180	1	BP
GO:0043401	steroid hormone mediated signaling pathway	1/171	93/7594	0.881302	0.999941	0.866213	EVM0013180	1	BP
GO:0048545	response to steroid hormone	1/171	93/7594	0.881302	0.999941	0.866213	EVM0013180	1	BP
GO:0071383	cellular response to steroid hormone stimulus	1/171	93/7594	0.881302	0.999941	0.866213	EVM0013180	1	BP
GO:0071396	cellular response to lipid	1/171	93/7594	0.881302	0.999941	0.866213	EVM0013180	1	BP
GO:0071407	cellular response to organic cyclic compound	1/171	93/7594	0.881302	0.999941	0.866213	EVM0013180	1	BP
GO:0018130	heterocycle biosynthetic process	7/171	445/7594	0.88142	0.999941	0.866213	EVM0008456/EVM0008141/EVM0002203/EVM0001287/EVM0001255/EVM0013180/EVM0000492	7	BP
GO:1901566	organonitrogen compound biosynthetic process	3/171	223/7594	0.883662	0.999941	0.866213	EVM0002203/EVM0001255/EVM0007594	3	BP
GO:0006753	nucleoside phosphate metabolic process	1/171	94/7594	0.884008	0.999941	0.866213	EVM0002203	1	BP
GO:0004721	phosphoprotein phosphatase activity	1/171	95/7594	0.886653	0.999941	0.866213	EVM0005204	1	MF
GO:0016043	cellular component organization	2/171	164/7594	0.888603	0.999941	0.866213	EVM0016376/EVM0015278	2	BP
GO:0016311	dephosphorylation	1/171	96/7594	0.889238	0.999941	0.866213	EVM0005204	1	BP
GO:0009719	response to endogenous stimulus	1/171	99/7594	0.896645	0.999941	0.866213	EVM0013180	1	BP
GO:0046983	protein dimerization activity	1/171	99/7594	0.896645	0.999941	0.866213	EVM0008456	1	MF
GO:0070887	cellular response to chemical stimulus	1/171	99/7594	0.896645	0.999941	0.866213	EVM0013180	1	BP
GO:0071310	cellular response to organic substance	1/171	99/7594	0.896645	0.999941	0.866213	EVM0013180	1	BP
GO:0071495	cellular response to endogenous stimulus	1/171	99/7594	0.896645	0.999941	0.866213	EVM0013180	1	BP
GO:0010033	response to organic substance	1/171	101/7594	0.901308	0.999941	0.866213	EVM0013180	1	BP
GO:0055086	nucleobase-containing small molecule metabolic process	1/171	103/7594	0.905761	0.999941	0.866213	EVM0002203	1	BP
GO:1901137	carbohydrate derivative biosynthetic process	1/171	104/7594	0.907913	0.999941	0.866213	EVM0002203	1	BP
GO:0042221	response to chemical	1/171	105/7594	0.910015	0.999941	0.866213	EVM0013180	1	BP
GO:0006351	transcription, DNA-templated	5/171	360/7594	0.914075	0.999941	0.866213	EVM0008456/EVM0008141/EVM0001287/EVM0013180/EVM0000492	5	BP
GO:0097659	nucleic acid-templated transcription	5/171	360/7594	0.914075	0.999941	0.866213	EVM0008456/EVM0008141/EVM0001287/EVM0013180/EVM0000492	5	BP
GO:0006996	organelle organization	1/171	107/7594	0.914078	0.999941	0.866213	EVM0016376	1	BP
GO:0015077	monovalent inorganic cation transmembrane transporter activity	1/171	107/7594	0.914078	0.999941	0.866213	EVM0001150	1	MF
GO:0044085	cellular component biogenesis	1/171	108/7594	0.91604	0.999941	0.866213	EVM0015278	1	BP
GO:0032774	RNA biosynthetic process	5/171	362/7594	0.916424	0.999941	0.866213	EVM0008456/EVM0008141/EVM0001287/EVM0013180/EVM0000492	5	BP
GO:0003008	system process	1/171	109/7594	0.917958	0.999941	0.866213	EVM0002267	1	BP
GO:0007600	sensory perception	1/171	109/7594	0.917958	0.999941	0.866213	EVM0002267	1	BP
GO:0007606	sensory perception of chemical stimulus	1/171	109/7594	0.917958	0.999941	0.866213	EVM0002267	1	BP
GO:0050877	neurological system process	1/171	109/7594	0.917958	0.999941	0.866213	EVM0002267	1	BP
GO:0006355	regulation of transcription, DNA-templated	4/171	306/7594	0.919092	0.999941	0.866213	EVM0008141/EVM0001287/EVM0013180/EVM0000492	4	BP
GO:0019219	regulation of nucleobase-containing compound metabolic process	4/171	306/7594	0.919092	0.999941	0.866213	EVM0008141/EVM0001287/EVM0013180/EVM0000492	4	BP
GO:0051252	regulation of RNA metabolic process	4/171	306/7594	0.919092	0.999941	0.866213	EVM0008141/EVM0001287/EVM0013180/EVM0000492	4	BP
GO:1903506	regulation of nucleic acid-templated transcription	4/171	306/7594	0.919092	0.999941	0.866213	EVM0008141/EVM0001287/EVM0013180/EVM0000492	4	BP
GO:2001141	regulation of RNA biosynthetic process	4/171	306/7594	0.919092	0.999941	0.866213	EVM0008141/EVM0001287/EVM0013180/EVM0000492	4	BP
GO:0009889	regulation of biosynthetic process	4/171	310/7594	0.923824	0.999941	0.866213	EVM0008141/EVM0001287/EVM0013180/EVM0000492	4	BP
GO:0010556	regulation of macromolecule biosynthetic process	4/171	310/7594	0.923824	0.999941	0.866213	EVM0008141/EVM0001287/EVM0013180/EVM0000492	4	BP
GO:0031326	regulation of cellular biosynthetic process	4/171	310/7594	0.923824	0.999941	0.866213	EVM0008141/EVM0001287/EVM0013180/EVM0000492	4	BP
GO:0051171	regulation of nitrogen compound metabolic process	4/171	310/7594	0.923824	0.999941	0.866213	EVM0008141/EVM0001287/EVM0013180/EVM0000492	4	BP
GO:2000112	regulation of cellular macromolecule biosynthetic process	4/171	310/7594	0.923824	0.999941	0.866213	EVM0008141/EVM0001287/EVM0013180/EVM0000492	4	BP
GO:0016788	hydrolase activity, acting on ester bonds	3/171	250/7594	0.924993	0.999941	0.866213	EVM0012794/EVM0016955/EVM0005204	3	MF
GO:0010468	regulation of gene expression	4/171	315/7594	0.929391	0.999941	0.866213	EVM0008141/EVM0001287/EVM0013180/EVM0000492	4	BP
GO:0080090	regulation of primary metabolic process	4/171	315/7594	0.929391	0.999941	0.866213	EVM0008141/EVM0001287/EVM0013180/EVM0000492	4	BP
GO:0031323	regulation of cellular metabolic process	4/171	316/7594	0.93046	0.999941	0.866213	EVM0008141/EVM0001287/EVM0013180/EVM0000492	4	BP
GO:0034654	nucleobase-containing compound biosynthetic process	6/171	433/7594	0.930894	0.999941	0.866213	EVM0008456/EVM0008141/EVM0002203/EVM0001287/EVM0013180/EVM0000492	6	BP
GO:0008270	zinc ion binding	3/171	255/7594	0.930992	0.999941	0.866213	EVM0001287/EVM0013180/EVM0014338	3	MF
GO:0032501	multicellular organismal process	1/171	118/7594	0.933372	0.999941	0.866213	EVM0002267	1	BP
GO:0060255	regulation of macromolecule metabolic process	4/171	320/7594	0.934591	0.999941	0.866213	EVM0008141/EVM0001287/EVM0013180/EVM0000492	4	BP
GO:0071840	cellular component organization or biogenesis	2/171	193/7594	0.935201	0.999941	0.866213	EVM0016376/EVM0015278	2	BP
GO:0019222	regulation of metabolic process	4/171	322/7594	0.936573	0.999941	0.866213	EVM0008141/EVM0001287/EVM0013180/EVM0000492	4	BP
GO:0071702	organic substance transport	1/171	123/7594	0.940653	0.999941	0.866213	EVM0004676	1	BP
GO:0035556	intracellular signal transduction	1/171	130/7594	0.949536	0.999941	0.866213	EVM0016399	1	BP
GO:0003924	GTPase activity	1/171	136/7594	0.95609	0.999941	0.866213	EVM0009237	1	MF
GO:0043565	sequence-specific DNA binding	1/171	136/7594	0.95609	0.999941	0.866213	EVM0013180	1	MF
GO:0001883	purine nucleoside binding	1/171	137/7594	0.957097	0.999941	0.866213	EVM0009237	1	MF
GO:0005525	GTP binding	1/171	137/7594	0.957097	0.999941	0.866213	EVM0009237	1	MF
GO:0032549	ribonucleoside binding	1/171	137/7594	0.957097	0.999941	0.866213	EVM0009237	1	MF
GO:0032550	purine ribonucleoside binding	1/171	137/7594	0.957097	0.999941	0.866213	EVM0009237	1	MF
GO:0032561	guanyl ribonucleotide binding	1/171	137/7594	0.957097	0.999941	0.866213	EVM0009237	1	MF
GO:0001882	nucleoside binding	1/171	138/7594	0.958081	0.999941	0.866213	EVM0009237	1	MF
GO:0044765	single-organism transport	1/171	142/7594	0.961797	0.999941	0.866213	EVM0004676	1	BP
GO:1902578	single-organism localization	1/171	146/7594	0.965185	0.999941	0.866213	EVM0004676	1	BP
GO:0019001	guanyl nucleotide binding	1/171	159/7594	0.974265	0.999941	0.866213	EVM0009237	1	MF
GO:1901135	carbohydrate derivative metabolic process	1/171	162/7594	0.976	0.999941	0.866213	EVM0002203	1	BP
GO:0006508	proteolysis	3/171	317/7594	0.976555	0.999941	0.866213	EVM0000518/EVM0013146/EVM0009302	3	BP
GO:0070011	peptidase activity, acting on L-amino acid peptides	3/171	318/7594	0.976974	0.999941	0.866213	EVM0000518/EVM0013146/EVM0009302	3	MF
GO:0008233	peptidase activity	3/171	335/7594	0.983099	0.999941	0.866213	EVM0000518/EVM0013146/EVM0009302	3	MF
GO:0099600	transmembrane receptor activity	4/171	404/7594	0.983307	0.999941	0.866213	EVM0004714/EVM0014527/EVM0016466/EVM0014480	4	MF
GO:0004872	receptor activity	4/171	408/7594	0.984411	0.999941	0.866213	EVM0004714/EVM0014527/EVM0016466/EVM0014480	4	MF
GO:0060089	molecular transducer activity	4/171	408/7594	0.984411	0.999941	0.866213	EVM0004714/EVM0014527/EVM0016466/EVM0014480	4	MF
GO:0005634	nucleus	2/171	300/7594	0.992312	0.999941	0.866213	EVM0001287/EVM0013180	2	CC
GO:0016301	kinase activity	4/171	473/7594	0.995053	0.999941	0.866213	EVM0002549/EVM0004943/EVM0002203/EVM0002663	4	MF
GO:0043231	intracellular membrane-bounded organelle	3/171	437/7594	0.997589	0.999941	0.866213	EVM0001287/EVM0002957/EVM0013180	3	CC
GO:0016310	phosphorylation	3/171	440/7594	0.997728	0.999941	0.866213	EVM0002549/EVM0011137/EVM0002663	3	BP
GO:0044444	cytoplasmic part	1/171	265/7594	0.997854	0.999941	0.866213	EVM0002957	1	CC
GO:0043227	membrane-bounded organelle	3/171	443/7594	0.997859	0.999941	0.866213	EVM0001287/EVM0002957/EVM0013180	3	CC
GO:0005737	cytoplasm	1/171	328/7594	0.999518	0.999941	0.866213	EVM0002957	1	CC
GO:0003677	DNA binding	2/171	436/7594	0.999579	0.999941	0.866213	EVM0013180/EVM0000492	2	MF
GO:0016773	phosphotransferase activity, alcohol group as acceptor	2/171	454/7594	0.999717	0.999941	0.866213	EVM0002549/EVM0002203	2	MF
GO:0007165	signal transduction	2/171	489/7594	0.99987	0.999941	0.866213	EVM0016399/EVM0013180	2	BP
GO:0044700	single organism signaling	2/171	491/7594	0.999875	0.999941	0.866213	EVM0016399/EVM0013180	2	BP
GO:0023052	signaling	2/171	492/7594	0.999878	0.999941	0.866213	EVM0016399/EVM0013180	2	BP
GO:0007154	cell communication	2/171	500/7594	0.999898	0.999941	0.866213	EVM0016399/EVM0013180	2	BP
GO:0004672	protein kinase activity	1/171	416/7594	0.999941	0.999941	0.866213	EVM0002549	1	MF
GO:0006468	protein phosphorylation	1/171	416/7594	0.999941	0.999941	0.866213	EVM0002549	1	BP

## Sheet: up_GO_top
ID	Description	GeneRatio	BgRatio	pvalue	p.adjust	qvalue	geneID	Count	go_ontology	ID2
GO:0005506	iron ion binding	19/171	52/7594	7.30467e-19	2.22792e-16	1.92997e-16	EVM0003437/EVM0015840/EVM0007551/EVM0009668/EVM0001152/EVM0008123/EVM0005868/EVM0014199/EVM0004560/EVM0009993/EVM0010529/EVM0007530/EVM0000772/EVM0000873/EVM0009093/EVM0016218/EVM0015214/EVM0003738/EVM0006167	19	MF	GO_0005506
GO:0016705	oxidoreductase activity, acting on paired donors, with incorporation or reduction of molecular oxygen	17/171	63/7594	1.8259e-14	2.7845e-12	2.41211e-12	EVM0003437/EVM0015840/EVM0006952/EVM0005868/EVM0005245/EVM0014199/EVM0004560/EVM0009993/EVM0010529/EVM0007530/EVM0000772/EVM0000873/EVM0009093/EVM0016218/EVM0012234/EVM0015214/EVM0006167	17	MF	GO_0016705
GO:0016491	oxidoreductase activity	31/171	348/7594	2.73982e-11	2.78549e-09	2.41297e-09	EVM0011628/EVM0003437/EVM0015840/EVM0007551/EVM0000788/EVM0009668/EVM0001152/EVM0008123/EVM0001387/EVM0006952/EVM0005868/EVM0003088/EVM0000369/EVM0005245/EVM0014199/EVM0004560/EVM0009993/EVM0002957/EVM0012743/EVM0016521/EVM0010529/EVM0007530/EVM0000772/EVM0000873/EVM0009093/EVM0016218/EVM0012234/EVM0015214/EVM0003738/EVM0006167/EVM0008281	31	MF	GO_0016491
GO:0055114	oxidation-reduction process	30/171	339/7594	7.08559e-11	5.40276e-09	4.68022e-09	EVM0011628/EVM0003437/EVM0015840/EVM0007551/EVM0000788/EVM0009668/EVM0001152/EVM0008123/EVM0001387/EVM0006952/EVM0005868/EVM0000369/EVM0005245/EVM0014199/EVM0004560/EVM0009993/EVM0002957/EVM0012743/EVM0016521/EVM0010529/EVM0007530/EVM0000772/EVM0000873/EVM0009093/EVM0016218/EVM0012234/EVM0015214/EVM0003738/EVM0006167/EVM0008281	30	BP	GO_0055114
GO:0020037	heme binding	15/171	96/7594	2.81446e-09	1.71682e-07	1.48722e-07	EVM0003437/EVM0015840/EVM0005868/EVM0003088/EVM0014199/EVM0004560/EVM0009993/EVM0010529/EVM0007530/EVM0000772/EVM0000873/EVM0009093/EVM0016218/EVM0015214/EVM0006167	15	MF	GO_0020037
GO:0046906	tetrapyrrole binding	15/171	98/7594	3.78027e-09	1.92163e-07	1.66464e-07	EVM0003437/EVM0015840/EVM0005868/EVM0003088/EVM0014199/EVM0004560/EVM0009993/EVM0010529/EVM0007530/EVM0000772/EVM0000873/EVM0009093/EVM0016218/EVM0015214/EVM0006167	15	MF	GO_0046906
GO:0055085	transmembrane transport	27/171	401/7594	2.45876e-07	1.07132e-05	9.28045e-06	EVM0000276/EVM0006420/EVM0004113/EVM0006775/EVM0009386/EVM0007217/EVM0007301/EVM0004974/EVM0000541/EVM0001706/EVM0009264/EVM0012794/EVM0008349/EVM0002982/EVM0014282/EVM0007682/EVM0006627/EVM0008735/EVM0001150/EVM0009298/EVM0006473/EVM0003601/EVM0004524/EVM0000252/EVM0010289/EVM0015115/EVM0001176	27	BP	GO_0055085
GO:0008610	lipid biosynthetic process	8/171	43/7594	4.15505e-06	0.000143562	0.000124362	EVM0010003/EVM0007551/EVM0009668/EVM0001152/EVM0007815/EVM0001732/EVM0003102/EVM0000369	8	BP	GO_0008610
GO:0046914	transition metal ion binding	22/171	330/7594	4.23624e-06	0.000143562	0.000124362	EVM0003437/EVM0015840/EVM0007551/EVM0009668/EVM0001287/EVM0001152/EVM0008123/EVM0005868/EVM0014199/EVM0004560/EVM0009993/EVM0013180/EVM0010529/EVM0007530/EVM0000772/EVM0000873/EVM0009093/EVM0016218/EVM0015214/EVM0014338/EVM0003738/EVM0006167	22	MF	GO_0046914
GO:0022804	active transmembrane transporter activity	11/171	108/7594	2.84807e-05	0.000868662	0.000752491	EVM0004113/EVM0009810/EVM0002569/EVM0001706/EVM0006627/EVM0001150/EVM0009298/EVM0003601/EVM0014012/EVM0015115/EVM0001176	11	MF	GO_0022804
GO:0006629	lipid metabolic process	12/171	142/7594	7.93165e-05	0.00204287	0.00176967	EVM0010003/EVM0007551/EVM0000788/EVM0005890/EVM0009668/EVM0001152/EVM0007815/EVM0001732/EVM0003102/EVM0000369/EVM0002957/EVM0006080	12	BP	GO_0006629
GO:0015399	primary active transmembrane transporter activity	7/171	49/7594	0.000100469	0.00204287	0.00176967	EVM0004113/EVM0001706/EVM0006627/EVM0009298/EVM0003601/EVM0015115/EVM0001176	7	MF	GO_0015399
GO:0015405	P-P-bond-hydrolysis-driven transmembrane transporter activity	7/171	49/7594	0.000100469	0.00204287	0.00176967	EVM0004113/EVM0001706/EVM0006627/EVM0009298/EVM0003601/EVM0015115/EVM0001176	7	MF	GO_0015405
GO:0042626	ATPase activity, coupled to transmembrane movement of substances	7/171	49/7594	0.000100469	0.00204287	0.00176967	EVM0004113/EVM0001706/EVM0006627/EVM0009298/EVM0003601/EVM0015115/EVM0001176	7	MF	GO_0042626
GO:1901605	alpha-amino acid metabolic process	4/171	21/7594	0.00110089	0.018654	0.0161593	EVM0010300/EVM0016702/EVM0003088/EVM0007594	4	BP	GO_1901605
GO:0019752	carboxylic acid metabolic process	9/171	117/7594	0.00124028	0.019131	0.0165725	EVM0010300/EVM0000788/EVM0016702/EVM0001732/EVM0003088/EVM0010562/EVM0002957/EVM0007594/EVM0007577	9	BP	GO_0019752
GO:0006082	organic acid metabolic process	9/171	118/7594	0.00131721	0.019131	0.0165725	EVM0010300/EVM0000788/EVM0016702/EVM0001732/EVM0003088/EVM0010562/EVM0002957/EVM0007594/EVM0007577	9	BP	GO_0006082
GO:0043436	oxoacid metabolic process	9/171	118/7594	0.00131721	0.019131	0.0165725	EVM0010300/EVM0000788/EVM0016702/EVM0001732/EVM0003088/EVM0010562/EVM0002957/EVM0007594/EVM0007577	9	BP	GO_0043436
GO:0044283	small molecule biosynthetic process	4/171	23/7594	0.00157262	0.0214885	0.0186147	EVM0010003/EVM0001732/EVM0003102/EVM0007594	4	BP	GO_0044283
GO:0006541	glutamine metabolic process	3/171	11/7594	0.00162044	0.0214885	0.0186147	EVM0010300/EVM0016702/EVM0007594	3	BP	GO_0006541

## Sheet: GO_0055114
Geneid	baseMean	log2FoldChange	lfcSE	stat	pvalue	padj	Length	Fed_S. algae1	Fed_S. algae2	Fed_S. algae3	Fed_E. coli1	Fed_E. coli2	Fed_E. coli3	C. elegans_gene_name			C. elegans_gene_name
EVM0000788	2372.99	1.36651	0.090724	15.0622	2.86915e-51	2.50423e-48	1217	3182	3313	3601	1540	1314	1222	hacd-1			hacd-1
EVM0009993	1051.96	1.77088	0.132823	13.3326	1.49614e-40	8.03597e-38	6987	1423	1741	1636	621	417	426	C08G9.2			C08G9.2
EVM0015840	883.594	1.52118	0.12208	12.4606	1.22491e-35	4.51792e-33	1542	1168	1371	1327	557	399	444	cyp-29A2			cyp-29A2
EVM0005868	1355.76	1.68502	0.135574	12.4287	1.82514e-35	6.53539e-33	1807	1847	2191	2061	851	544	579	cyp-14A5			cyp-14A5
EVM0007530	1386.01	1.1056	0.107895	10.2469	1.22154e-24	2.58467e-22	1620	1549	1971	2079	1005	847	848	cyp-14A5			daao-1
EVM0016218	2976	2.06061	0.237556	8.67421	4.16433e-18	6.12156e-16	1955	4147	4975	5061	1536	928	1064	cyp-14A5			cyp-14A2
EVM0010529	2919.91	2.19027	0.265887	8.23761	1.75681e-16	2.09691e-14	1747	3985	4929	5257	1440	828	950	cyp-14A5			dach-1
EVM0016521	579.362	0.933102	0.114646	8.13899	3.98581e-16	4.45294e-14	1116	729	645	876	438	406	380	daao-1			agmo-1
EVM0000772	2150.97	0.728951	0.0963018	7.56944	3.74826e-14	3.63503e-12	2252	2226	2839	2866	1753	1625	1592	cyp-14A2			cyp-25A2
EVM0015214	3542.86	0.548029	0.0743022	7.37568	1.63505e-13	1.46369e-11	1566	3899	4019	4511	3078	3003	2763	dach-1			fmo-1
EVM0007551	320.74	1.06619	0.147918	7.20794	5.6803e-13	4.69381e-11	1538	350	450	485	258	190	189	agmo-1			C01H6.4
EVM0000873	735.543	0.741045	0.109246	6.78325	1.17505e-11	8.6366e-10	1362	753	996	971	574	590	529	cyp-25A2			C15B12.1
EVM0005245	771.189	0.632932	0.0976093	6.48434	8.9122e-11	6.07116e-09	1778	835	959	974	646	617	594	fmo-1			hsd-2
EVM0012234	173.997	1.03553	0.16431	6.30228	2.93307e-10	1.91403e-08	1221	212	229	250	142	111	98	C01H6.4			cdo-1
EVM0001387	678.396	0.650596	0.107903	6.02942	1.64544e-09	9.77813e-08	1173	689	886	874	558	559	506	C15B12.1			T10H10.2
EVM0004560	900.732	0.654792	0.112616	5.81437	6.0861e-09	3.3071e-07	1700	909	1224	1119	757	688	702	cyp-14A5			ldp-1
EVM0012743	206.642	0.880796	0.154222	5.71121	1.12178e-08	5.84539e-07	1124	267	245	278	178	139	130	daao-1			cyp-42A1
EVM0000369	174.193	0.988947	0.175241	5.64334	1.66779e-08	8.43865e-07	1273	194	227	265	152	107	100	hsd-2			cyp-36A1
EVM0008123	1973.31	0.544064	0.0966775	5.62762	1.82717e-08	9.21173e-07	1020	1898	2427	2604	1698	1683	1553	cdo-1			acox-1.1
EVM0001152	420.264	0.789537	0.142384	5.54511	2.93771e-08	1.42945e-06	1457	385	586	607	333	308	305	agmo-1			drd-1
EVM0011628	1144.66	0.478792	0.0917203	5.22013	1.78794e-07	7.7784e-06	1912	1336	1245	1347	946	1003	986	T10H10.2			haao-1
EVM0008281	3674.88	0.396122	0.0782968	5.05924	4.20938e-07	1.74868e-05	1715	4194	3905	4208	3334	3311	3103	ldp-1			fmo-2
EVM0006167	238.216	0.741377	0.150247	4.93438	8.04071e-07	3.21743e-05	1653	288	289	302	224	167	157	cyp-42A1
EVM0003437	1970.18	0.457132	0.0939745	4.86443	1.14787e-06	4.36785e-05	1826	1940	2273	2532	1869	1702	1535	cyp-36A1
EVM0002957	43.1747	1.48774	0.307178	4.84325	1.27731e-06	4.83405e-05	1976	59	63	66	32	23	15	acox-1.1
EVM0009093	1261.65	0.481193	0.103755	4.63777	3.52196e-06	0.000123578	2461	1244	1598	1497	1125	1032	1073	dach-1
EVM0009668	909.886	0.573702	0.12451	4.60769	4.07173e-06	0.000140399	810	809	1217	1196	756	740	748	drd-1
EVM0014199	364.83	0.569967	0.138308	4.12099	3.77255e-05	0.00109987	2816	345	447	499	322	269	309	cyp-14A5
EVM0003738	456.519	0.444669	0.116707	3.81012	0.000138902	0.00344541	958	518	462	575	429	423	339	haao-1
EVM0006952	460.579	0.393659	0.119724	3.28805	0.00100883	0.0190641	1653	420	558	569	408	429	387	fmo-2

## Sheet: GO_0055085
Geneid	baseMean	log2FoldChange	lfcSE	stat	pvalue	padj	Length	Fed_S. algae1	Fed_S. algae2	Fed_S. algae3	Fed_E. coli1	Fed_E. coli2	Fed_E. coli3	C. elegans_gene_name
EVM0000276	110.753	0.654018	0.213743	3.05983	0.00221461	0.0359451	1448	104	160	136	113	83	69	F14E5.1
EVM0006420	548.919	0.782612	0.112463	6.95882	3.43142e-12	2.6475e-10	1518	610	689	753	465	396	379	Y51B9A.6
EVM0004113	619.341	0.591102	0.102262	5.78028	7.45748e-09	3.99018e-07	4289	683	732	783	468	555	496	pgp-14
EVM0006775	244.591	0.667347	0.144388	4.6219	3.80239e-06	0.00013209	1663	250	309	329	219	199	164	Y51A2D.18
EVM0009386	576.417	0.421763	0.116248	3.62812	0.000285496	0.00651463	1668	532	722	697	513	540	463	C06H5.6
EVM0007217	45.3121	1.01604	0.28289	3.59164	0.0003286	0.00727243	1338	60	53	66	27	32	33	K09C4.5
EVM0007301	418.908	0.556957	0.112308	4.9592	7.07826e-07	2.84864e-05	1600	468	501	502	364	368	311	K09C4.5
EVM0004974	946.148	0.545605	0.101285	5.38681	7.17192e-08	3.32744e-06	429	1070	1019	1229	885	761	718	K12C11.6
EVM0000541	322.752	0.414173	0.120465	3.43812	0.000585771	0.011977	1005	348	344	397	285	289	276	ZK185.5
EVM0001706	1826.73	0.41113	0.102543	4.00935	6.08871e-05	0.00168041	2195	1659	2253	2256	1672	1646	1502	pmp-5
EVM0009264	251.65	0.633836	0.145986	4.34176	1.41348e-05	0.000444577	1023	259	321	324	229	180	196	F41C6.7
EVM0012794	852.038	0.421848	0.0986093	4.27797	1.88607e-05	0.000577656	2547	829	1020	1034	753	782	704	Y15E3A.4
EVM0008349	1164.62	0.649964	0.0980175	6.6311	3.33191e-11	2.37399e-09	1698	1193	1468	1546	990	962	837	nac-1
EVM0002982	1140.53	1.26468	0.0979864	12.9067	4.12594e-38	1.74602e-35	2157	1541	1539	1672	771	644	643	T27D12.1
EVM0014282	156.039	1.05023	0.164493	6.38466	1.71775e-10	1.15886e-08	2656	209	202	209	114	100	98	clh-1
EVM0007682	699.904	0.431566	0.109803	3.93035	8.48221e-05	0.00224345	3742	848	755	761	582	623	623	nkcc-1
EVM0006627	237.628	0.846266	0.1387	6.10143	1.05123e-09	6.46715e-08	4212	309	270	322	176	181	165	pgp-14
EVM0008735	314.388	0.529516	0.137826	3.8419	0.000122084	0.00308858	1458	309	406	382	300	267	225	Y51B9A.6
EVM0001150	372.296	0.490403	0.121695	4.02979	5.58274e-05	0.00155926	2186	397	426	461	331	293	325	nhx-2
EVM0009298	2565.11	0.697998	0.0834079	8.36849	5.83625e-17	7.34264e-15	4062	3063	2977	3325	2032	1942	2025	pgp-1
EVM0006473	212.724	0.622386	0.144907	4.29507	1.74641e-05	0.000538382	1758	239	257	265	194	168	153	ZK822.5
EVM0003601	256.043	0.646364	0.13378	4.83156	1.35466e-06	5.07181e-05	3720	311	307	302	211	207	195	pgp-3
EVM0004524	91.5423	0.604433	0.206425	2.92809	0.0034105	0.0491006	1779	92	111	124	68	90	66	K09C4.5
EVM0000252	78.928	0.672607	0.215097	3.12699	0.00176605	0.0299671	1385	86	90	111	63	63	61	T22F3.10
EVM0010289	433.344	0.631111	0.130578	4.83322	1.34344e-06	5.04433e-05	1551	406	540	615	363	339	342	Y39B6A.41
EVM0015115	3232.34	0.544309	0.0981477	5.54581	2.92594e-08	1.4287e-06	4822	4165	3300	3825	2657	2762	2654	mrp-5
EVM0001176	406.891	0.836909	0.118016	7.09147	1.32695e-12	1.05891e-10	4254	502	523	512	328	291	278	pgp-14

## Sheet: GO_0008610
Geneid	baseMean	log2FoldChange	lfcSE	stat	pvalue	padj	Length	Fed_S. algae1	Fed_S. algae2	Fed_S. algae3	Fed_E. coli1	Fed_E. coli2	Fed_E. coli3	C. elegans_gene_name
EVM0010003	2204.82	0.608602	0.103857	5.86	4.62879e-09	2.54492e-07	2149	2092	2882	2906	1860	1864	1647	inos-1
EVM0007551	320.74	1.06619	0.147918	7.20794	5.6803e-13	4.69381e-11	1538	350	450	485	258	190	189	agmo-1
EVM0009668	909.886	0.573702	0.12451	4.60769	4.07173e-06	0.000140399	810	809	1217	1196	756	740	748	drd-1
EVM0001152	420.264	0.789537	0.142384	5.54511	2.93771e-08	1.42945e-06	1457	385	586	607	333	308	305	agmo-1
EVM0007815	1129.62	0.411006	0.100638	4.08401	4.42645e-05	0.00127408	1801	1075	1333	1405	1038	963	975	cept-1
EVM0001732	18541.5	0.567408	0.0812045	6.9874	2.80035e-12	2.1726e-10	7455	21950	20927	22383	15069	14996	15734	pod-2
EVM0003102	968.936	0.477014	0.0969133	4.92207	8.56338e-07	3.38775e-05	2139	981	1135	1217	900	825	765	inos-1
EVM0000369	174.193	0.988947	0.175241	5.64334	1.66779e-08	8.43865e-07	1273	194	227	265	152	107	100	hsd-2

## Sheet: GO_0006629
Geneid	baseMean	log2FoldChange	lfcSE	stat	pvalue	padj	Length	Fed_S. algae1	Fed_S. algae2	Fed_S. algae3	Fed_E. coli1	Fed_E. coli2	Fed_E. coli3	C. elegans_gene_name
EVM0010003	2204.82	0.608602	0.103857	5.86	4.62879e-09	2.54492e-07	2149	2092	2882	2906	1860	1864	1647	inos-1
EVM0007551	320.74	1.06619	0.147918	7.20794	5.6803e-13	4.69381e-11	1538	350	450	485	258	190	189	agmo-1
EVM0000788	2372.99	1.36651	0.090724	15.0622	2.86915e-51	2.50423e-48	1217	3182	3313	3601	1540	1314	1222	hacd-1
EVM0005890	300.679	0.61829	0.131804	4.69096	2.71924e-06	9.66263e-05	1020	365	348	360	274	250	206	Y49E10.18
EVM0009668	909.886	0.573702	0.12451	4.60769	4.07173e-06	0.000140399	810	809	1217	1196	756	740	748	drd-1
EVM0001152	420.264	0.789537	0.142384	5.54511	2.93771e-08	1.42945e-06	1457	385	586	607	333	308	305	agmo-1
EVM0007815	1129.62	0.411006	0.100638	4.08401	4.42645e-05	0.00127408	1801	1075	1333	1405	1038	963	975	cept-1
EVM0001732	18541.5	0.567408	0.0812045	6.9874	2.80035e-12	2.1726e-10	7455	21950	20927	22383	15069	14996	15734	pod-2
EVM0003102	968.936	0.477014	0.0969133	4.92207	8.56338e-07	3.38775e-05	2139	981	1135	1217	900	825	765	inos-1
EVM0000369	174.193	0.988947	0.175241	5.64334	1.66779e-08	8.43865e-07	1273	194	227	265	152	107	100	hsd-2
EVM0002957	43.1747	1.48774	0.307178	4.84325	1.27731e-06	4.83405e-05	1976	59	63	66	32	23	15	acox-1.1
EVM0006080	1012.07	0.386826	0.0951722	4.06449	4.8138e-05	0.0013707	2731	1027	1198	1158	922	887	883	ipla-7

## Sheet: GO_1901605
Geneid	baseMean	log2FoldChange	lfcSE	stat	pvalue	padj	Length	Fed_S. algae1	Fed_S. algae2	Fed_S. algae3	Fed_E. coli1	Fed_E. coli2	Fed_E. coli3	C. elegans_gene_name
EVM0010300	416.08	1.10362	0.138543	7.9659	1.64026e-15	1.69676e-13	2311	515	555	608	341	262	211	glna-1
EVM0016702	178.889	1.67124	0.174933	9.55362	1.25236e-21	2.33189e-19	2619	239	257	310	112	79	72	glna-1
EVM0003088	916.82	0.58209	0.0968185	6.01217	1.83052e-09	1.07862e-07	2585	990	1165	1086	739	801	717	tdo-2
EVM0007594	11443.2	0.628422	0.073373	8.56476	1.08297e-17	1.52765e-15	1176	12758	13536	14747	9849	9331	8454	gln-3

## Sheet: GO_0019752
Geneid	baseMean	log2FoldChange	lfcSE	stat	pvalue	padj	Length	Fed_S. algae1	Fed_S. algae2	Fed_S. algae3	Fed_E. coli1	Fed_E. coli2	Fed_E. coli3	C. elegans_gene_name
EVM0010300	416.08	1.10362	0.138543	7.9659	1.64026e-15	1.69676e-13	2311	515	555	608	341	262	211	glna-1
EVM0000788	2372.99	1.36651	0.090724	15.0622	2.86915e-51	2.50423e-48	1217	3182	3313	3601	1540	1314	1222	hacd-1
EVM0016702	178.889	1.67124	0.174933	9.55362	1.25236e-21	2.33189e-19	2619	239	257	310	112	79	72	glna-1
EVM0001732	18541.5	0.567408	0.0812045	6.9874	2.80035e-12	2.1726e-10	7455	21950	20927	22383	15069	14996	15734	pod-2
EVM0003088	916.82	0.58209	0.0968185	6.01217	1.83052e-09	1.07862e-07	2585	990	1165	1086	739	801	717	tdo-2
EVM0010562	688.49	0.672035	0.0969358	6.93278	4.12654e-12	3.16633e-10	1569	776	832	890	572	566	495	bas-1
EVM0002957	43.1747	1.48774	0.307178	4.84325	1.27731e-06	4.83405e-05	1976	59	63	66	32	23	15	acox-1.1
EVM0007594	11443.2	0.628422	0.073373	8.56476	1.08297e-17	1.52765e-15	1176	12758	13536	14747	9849	9331	8454	gln-3
EVM0007577	22406.5	0.51018	0.0707114	7.21496	5.395e-13	4.53863e-11	3047	25912	24801	26914	19230	19248	18289	icl-1

## Sheet: GO_0006082
Geneid	baseMean	log2FoldChange	lfcSE	stat	pvalue	padj	Length	Fed_S. algae1	Fed_S. algae2	Fed_S. algae3	Fed_E. coli1	Fed_E. coli2	Fed_E. coli3	C. elegans_gene_name
EVM0010300	416.08	1.10362	0.138543	7.9659	1.64026e-15	1.69676e-13	2311	515	555	608	341	262	211	glna-1
EVM0000788	2372.99	1.36651	0.090724	15.0622	2.86915e-51	2.50423e-48	1217	3182	3313	3601	1540	1314	1222	hacd-1
EVM0016702	178.889	1.67124	0.174933	9.55362	1.25236e-21	2.33189e-19	2619	239	257	310	112	79	72	glna-1
EVM0001732	18541.5	0.567408	0.0812045	6.9874	2.80035e-12	2.1726e-10	7455	21950	20927	22383	15069	14996	15734	pod-2
EVM0003088	916.82	0.58209	0.0968185	6.01217	1.83052e-09	1.07862e-07	2585	990	1165	1086	739	801	717	tdo-2
EVM0010562	688.49	0.672035	0.0969358	6.93278	4.12654e-12	3.16633e-10	1569	776	832	890	572	566	495	bas-1
EVM0002957	43.1747	1.48774	0.307178	4.84325	1.27731e-06	4.83405e-05	1976	59	63	66	32	23	15	acox-1.1
EVM0007594	11443.2	0.628422	0.073373	8.56476	1.08297e-17	1.52765e-15	1176	12758	13536	14747	9849	9331	8454	gln-3
EVM0007577	22406.5	0.51018	0.0707114	7.21496	5.395e-13	4.53863e-11	3047	25912	24801	26914	19230	19248	18289	icl-1

## Sheet: GO_0043436
Geneid	baseMean	log2FoldChange	lfcSE	stat	pvalue	padj	Length	Fed_S. algae1	Fed_S. algae2	Fed_S. algae3	Fed_E. coli1	Fed_E. coli2	Fed_E. coli3	C. elegans_gene_name
EVM0010300	416.08	1.10362	0.138543	7.9659	1.64026e-15	1.69676e-13	2311	515	555	608	341	262	211	glna-1
EVM0000788	2372.99	1.36651	0.090724	15.0622	2.86915e-51	2.50423e-48	1217	3182	3313	3601	1540	1314	1222	hacd-1
EVM0016702	178.889	1.67124	0.174933	9.55362	1.25236e-21	2.33189e-19	2619	239	257	310	112	79	72	glna-1
EVM0001732	18541.5	0.567408	0.0812045	6.9874	2.80035e-12	2.1726e-10	7455	21950	20927	22383	15069	14996	15734	pod-2
EVM0003088	916.82	0.58209	0.0968185	6.01217	1.83052e-09	1.07862e-07	2585	990	1165	1086	739	801	717	tdo-2
EVM0010562	688.49	0.672035	0.0969358	6.93278	4.12654e-12	3.16633e-10	1569	776	832	890	572	566	495	bas-1
EVM0002957	43.1747	1.48774	0.307178	4.84325	1.27731e-06	4.83405e-05	1976	59	63	66	32	23	15	acox-1.1
EVM0007594	11443.2	0.628422	0.073373	8.56476	1.08297e-17	1.52765e-15	1176	12758	13536	14747	9849	9331	8454	gln-3
EVM0007577	22406.5	0.51018	0.0707114	7.21496	5.395e-13	4.53863e-11	3047	25912	24801	26914	19230	19248	18289	icl-1

[truncated: 12 more sheets: GO_0044283, GO_0006541, GO_0005506, GO_0016705, GO_0016491, GO_0020037, GO_0046906, GO_0046914, GO_0022804, GO_0015399, GO_0015405, GO_0042626]
