# Supplementary material for: Multi-Omics Integrative Analysis to Reveal the Impacts of Shewanella algae on the Development and Lifespan of Marine Nematode Litoditis marina
Source: Int J Mol Sci. 2024 Aug 22;25(16):9111. doi: 10.3390/ijms25169111 (PMC11354469; doi:10.3390/ijms25169111)
Supplement: Supplementary file 1 [file ijms-25-09111-s001.zip › Table S4.xlsx]

## Sheet: Down_GO_all
ID	Description	GeneRatio	BgRatio	pvalue	p.adjust	qvalue	geneID	Count	go_ontology
GO:0044421	extracellular region part	16/180	61/7594	4.07316e-13	1.44597e-10	1.33771e-10	EVM0005297/EVM0016156/EVM0003972/EVM0008844/EVM0009740/EVM0005032/EVM0014605/EVM0004658/EVM0011192/EVM0004593/EVM0004159/EVM0001487/EVM0011170/EVM0016470/EVM0007550/EVM0003534	16	CC
GO:0005615	extracellular space	13/180	47/7594	3.36639e-11	5.97534e-09	5.52796e-09	EVM0005297/EVM0003972/EVM0009740/EVM0005032/EVM0014605/EVM0004658/EVM0004593/EVM0004159/EVM0001487/EVM0011170/EVM0016470/EVM0007550/EVM0003534	13	CC
GO:0005576	extracellular region	16/180	92/7594	3.33992e-10	3.95224e-08	3.65633e-08	EVM0005297/EVM0016156/EVM0003972/EVM0008844/EVM0009740/EVM0005032/EVM0014605/EVM0004658/EVM0011192/EVM0004593/EVM0004159/EVM0001487/EVM0011170/EVM0016470/EVM0007550/EVM0003534	16	CC
GO:0042302	structural constituent of cuticle	17/180	126/7594	5.3791e-09	4.77395e-07	4.41653e-07	EVM0002019/EVM0009958/EVM0003442/EVM0014789/EVM0008661/EVM0010457/EVM0013254/EVM0005872/EVM0004010/EVM0003934/EVM0012273/EVM0002243/EVM0015361/EVM0006936/EVM0005843/EVM0002980/EVM0003869	17	MF
GO:0005198	structural molecule activity	20/180	244/7594	1.12702e-06	8.00186e-05	7.40276e-05	EVM0002019/EVM0009958/EVM0011550/EVM0005200/EVM0013397/EVM0003442/EVM0014789/EVM0008661/EVM0010457/EVM0013254/EVM0005872/EVM0004010/EVM0003934/EVM0012273/EVM0002243/EVM0015361/EVM0006936/EVM0005843/EVM0002980/EVM0003869	20	MF
GO:0016491	oxidoreductase activity	20/180	348/7594	0.000203049	0.0120137	0.0111142	EVM0007016/EVM0008670/EVM0014906/EVM0011592/EVM0008934/EVM0013694/EVM0014964/EVM0001817/EVM0005539/EVM0015636/EVM0016212/EVM0001312/EVM0007475/EVM0002100/EVM0010969/EVM0013299/EVM0000652/EVM0004812/EVM0015490/EVM0012534	20	MF
GO:0030246	carbohydrate binding	6/180	38/7594	0.00023968	0.0121552	0.0112451	EVM0010714/EVM0011089/EVM0001412/EVM0017238/EVM0002570/EVM0010454	6	MF
GO:0008202	steroid metabolic process	3/180	10/7594	0.00139005	0.0616833	0.0570651	EVM0000652/EVM0015490/EVM0012534	3	BP
GO:0031012	extracellular matrix	3/180	14/7594	0.00393179	0.155087	0.143476	EVM0016156/EVM0008844/EVM0011192	3	CC
GO:0016614	oxidoreductase activity, acting on CH-OH group of donors	5/180	49/7594	0.00580346	0.188532	0.174417	EVM0007016/EVM0005539/EVM0000652/EVM0015490/EVM0012534	5	MF
GO:0044262	cellular carbohydrate metabolic process	3/180	16/7594	0.00584185	0.188532	0.174417	EVM0014906/EVM0003343/EVM0008849	3	BP
GO:0055114	oxidation-reduction process	16/180	339/7594	0.00649159	0.192043	0.177665	EVM0007016/EVM0008670/EVM0014906/EVM0013694/EVM0014964/EVM0005539/EVM0015636/EVM0016212/EVM0001312/EVM0007475/EVM0002100/EVM0013299/EVM0000652/EVM0004812/EVM0015490/EVM0012534	16	BP
GO:0004866	endopeptidase inhibitor activity	5/180	55/7594	0.00944996	0.239624	0.221683	EVM0015427/EVM0009624/EVM0006721/EVM0009740/EVM0009768	5	MF
GO:0061135	endopeptidase regulator activity	5/180	55/7594	0.00944996	0.239624	0.221683	EVM0015427/EVM0009624/EVM0006721/EVM0009740/EVM0009768	5	MF
GO:0016616	oxidoreductase activity, acting on the CH-OH group of donors, NAD or NADP as acceptor	4/180	37/7594	0.0109537	0.245606	0.227217	EVM0007016/EVM0000652/EVM0015490/EVM0012534	4	MF
GO:0030414	peptidase inhibitor activity	5/180	58/7594	0.0117614	0.245606	0.227217	EVM0015427/EVM0009624/EVM0006721/EVM0009740/EVM0009768	5	MF
GO:0061134	peptidase regulator activity	5/180	58/7594	0.0117614	0.245606	0.227217	EVM0015427/EVM0009624/EVM0006721/EVM0009740/EVM0009768	5	MF
GO:0005975	carbohydrate metabolic process	7/180	112/7594	0.0168232	0.331335	0.306528	EVM0000461/EVM0004231/EVM0007016/EVM0014906/EVM0017238/EVM0003343/EVM0008849	7	BP
GO:0008610	lipid biosynthetic process	4/180	43/7594	0.0183475	0.331335	0.306528	EVM0002100/EVM0000652/EVM0015490/EVM0012534	4	BP
GO:0006629	lipid metabolic process	8/180	142/7594	0.0193748	0.331335	0.306528	EVM0001852/EVM0009695/EVM0002100/EVM0005042/EVM0000652/EVM0009457/EVM0015490/EVM0012534	8	BP
GO:0004857	enzyme inhibitor activity	5/180	66/7594	0.019732	0.331335	0.306528	EVM0015427/EVM0009624/EVM0006721/EVM0009740/EVM0009768	5	MF
GO:0051260	protein homooligomerization	3/180	25/7594	0.0205335	0.331335	0.306528	EVM0012470/EVM0004573/EVM0008310	3	BP
GO:0004553	hydrolase activity, hydrolyzing O-glycosyl compounds	4/180	46/7594	0.0229747	0.345849	0.319956	EVM0000461/EVM0017238/EVM0003343/EVM0008849	4	MF
GO:0016887	ATPase activity	6/180	95/7594	0.0249538	0.345849	0.319956	EVM0003824/EVM0003604/EVM0001621/EVM0005456/EVM0015270/EVM0011858	6	MF
GO:0051259	protein oligomerization	3/180	27/7594	0.0252309	0.345849	0.319956	EVM0012470/EVM0004573/EVM0008310	3	BP
GO:0065003	macromolecular complex assembly	5/180	71/7594	0.0261745	0.345849	0.319956	EVM0012470/EVM0004573/EVM0008310/EVM0004048/EVM0012130	5	BP
GO:0016798	hydrolase activity, acting on glycosyl bonds	4/180	48/7594	0.0264199	0.345849	0.319956	EVM0000461/EVM0017238/EVM0003343/EVM0008849	4	MF
GO:0006461	protein complex assembly	4/180	49/7594	0.0282525	0.345849	0.319956	EVM0012470/EVM0004573/EVM0008310/EVM0004048	4	BP
GO:0070271	protein complex biogenesis	4/180	49/7594	0.0282525	0.345849	0.319956	EVM0012470/EVM0004573/EVM0008310/EVM0004048	4	BP
GO:0015698	inorganic anion transport	3/180	29/7594	0.0304568	0.346325	0.320396	EVM0014845/EVM0007242/EVM0014057	3	BP
GO:0006749	glutathione metabolic process	2/180	12/7594	0.031547	0.346325	0.320396	EVM0013312/EVM0001078	2	BP
GO:0043933	macromolecular complex subunit organization	5/180	76/7594	0.0338277	0.346325	0.320396	EVM0012470/EVM0004573/EVM0008310/EVM0004048/EVM0012130	5	BP
GO:0006575	cellular modified amino acid metabolic process	2/180	13/7594	0.0367113	0.346325	0.320396	EVM0013312/EVM0001078	2	BP
GO:0008272	sulfate transport	2/180	13/7594	0.0367113	0.346325	0.320396	EVM0014845/EVM0014057	2	BP
GO:0015116	sulfate transmembrane transporter activity	2/180	13/7594	0.0367113	0.346325	0.320396	EVM0014845/EVM0014057	2	MF
GO:0072348	sulfur compound transport	2/180	13/7594	0.0367113	0.346325	0.320396	EVM0014845/EVM0014057	2	BP
GO:1901682	sulfur compound transmembrane transporter activity	2/180	13/7594	0.0367113	0.346325	0.320396	EVM0014845/EVM0014057	2	MF
GO:0071822	protein complex subunit organization	4/180	54/7594	0.0385319	0.346325	0.320396	EVM0012470/EVM0004573/EVM0008310/EVM0004048	4	BP
GO:0070011	peptidase activity, acting on L-amino acid peptides	13/180	318/7594	0.038626	0.346325	0.320396	EVM0007744/EVM0006474/EVM0001385/EVM0016156/EVM0013312/EVM0009320/EVM0012327/EVM0016749/EVM0011192/EVM0012321/EVM0001078/EVM0016405/EVM0015587	13	MF
GO:0022607	cellular component assembly	5/180	79/7594	0.0390226	0.346325	0.320396	EVM0012470/EVM0004573/EVM0008310/EVM0004048/EVM0012130	5	BP
GO:0022804	active transmembrane transporter activity	6/180	108/7594	0.042865	0.364881	0.337562	EVM0007242/EVM0010670/EVM0009919/EVM0006179/EVM0015270/EVM0011858	6	MF
GO:0015291	secondary active transmembrane transporter activity	4/180	56/7594	0.043169	0.364881	0.337562	EVM0007242/EVM0010670/EVM0009919/EVM0006179	4	MF
GO:0030286	dynein complex	2/180	15/7594	0.0479198	0.395617	0.365997	EVM0013134/EVM0009486	2	CC
GO:0008233	peptidase activity	13/180	335/7594	0.05453	0.439958	0.407018	EVM0007744/EVM0006474/EVM0001385/EVM0016156/EVM0013312/EVM0009320/EVM0012327/EVM0016749/EVM0011192/EVM0012321/EVM0001078/EVM0016405/EVM0015587	13	MF
GO:0044711	single-organism biosynthetic process	7/180	147/7594	0.0599343	0.464527	0.429748	EVM0007681/EVM0007795/EVM0002100/EVM0000652/EVM0013548/EVM0015490/EVM0012534	7	BP
GO:0005875	microtubule associated complex	2/180	17/7594	0.0601923	0.464527	0.429748	EVM0013134/EVM0009486	2	CC
GO:0006820	anion transport	4/180	63/7594	0.0617596	0.466482	0.431556	EVM0014845/EVM0007242/EVM0014057/EVM0002689	4	BP
GO:0015293	symporter activity	3/180	39/7594	0.0642582	0.472153	0.436803	EVM0010670/EVM0009919/EVM0006179	3	MF
GO:0004222	metalloendopeptidase activity	6/180	120/7594	0.0651705	0.472153	0.436803	EVM0007744/EVM0006474/EVM0001385/EVM0016156/EVM0016749/EVM0011192	6	MF
GO:0016701	oxidoreductase activity, acting on single donors with incorporation of molecular oxygen	2/180	18/7594	0.0666886	0.473489	0.438039	EVM0014906/EVM0001312	2	MF
GO:0008237	metallopeptidase activity	7/180	154/7594	0.0730391	0.504463	0.466694	EVM0007744/EVM0006474/EVM0001385/EVM0016156/EVM0016749/EVM0011192/EVM0012321	7	MF
GO:0004175	endopeptidase activity	8/180	187/7594	0.0761577	0.504463	0.466694	EVM0007744/EVM0006474/EVM0001385/EVM0016156/EVM0016749/EVM0011192/EVM0016405/EVM0015587	8	MF
GO:0008238	exopeptidase activity	3/180	42/7594	0.0767353	0.504463	0.466694	EVM0013312/EVM0012321/EVM0001078	3	MF
GO:0044723	single-organism carbohydrate metabolic process	3/180	42/7594	0.0767353	0.504463	0.466694	EVM0014906/EVM0003343/EVM0008849	3	BP
GO:0008509	anion transmembrane transporter activity	3/180	44/7594	0.0855994	0.552505	0.511139	EVM0014845/EVM0014057/EVM0002689	3	MF
GO:0015630	microtubule cytoskeleton	2/180	21/7594	0.0874454	0.554341	0.512837	EVM0013134/EVM0009486	2	CC
GO:0055085	transmembrane transport	14/180	401/7594	0.0937199	0.579887	0.536471	EVM0007681/EVM0000321/EVM0015939/EVM0003591/EVM0017095/EVM0012133/EVM0000888/EVM0015594/EVM0004010/EVM0013521/EVM0001751/EVM0004519/EVM0015270/EVM0011858	14	BP
GO:0031683	G-protein beta/gamma-subunit complex binding	2/180	22/7594	0.0947421	0.579887	0.536471	EVM0011744/EVM0012611	2	MF
GO:0003993	acid phosphatase activity	2/180	23/7594	0.102207	0.61237	0.566522	EVM0009906/EVM0015246	2	MF
GO:0030234	enzyme regulator activity	5/180	105/7594	0.103499	0.61237	0.566522	EVM0015427/EVM0009624/EVM0006721/EVM0009740/EVM0009768	5	MF
GO:0004867	serine-type endopeptidase inhibitor activity	3/180	49/7594	0.109523	0.628847	0.581765	EVM0015427/EVM0009624/EVM0009768	3	MF
GO:0015103	inorganic anion transmembrane transporter activity	2/180	24/7594	0.109827	0.628847	0.581765	EVM0014845/EVM0014057	2	MF
GO:0044085	cellular component biogenesis	5/180	108/7594	0.113116	0.637399	0.589677	EVM0012470/EVM0004573/EVM0008310/EVM0004048/EVM0012130	5	BP
GO:0006790	sulfur compound metabolic process	2/180	25/7594	0.117591	0.652265	0.60343	EVM0013312/EVM0001078	2	BP
GO:0005506	iron ion binding	3/180	52/7594	0.12498	0.682582	0.631477	EVM0014906/EVM0013694/EVM0002100	3	MF
GO:0032403	protein complex binding	2/180	27/7594	0.13351	0.718123	0.664357	EVM0011744/EVM0012611	2	MF
GO:0006979	response to oxidative stress	2/180	28/7594	0.141643	0.739462	0.684098	EVM0007475/EVM0004812	2	BP
GO:0016810	hydrolase activity, acting on carbon-nitrogen (but not peptide) bonds	2/180	28/7594	0.141643	0.739462	0.684098	EVM0014915/EVM0005042	2	MF
GO:1901565	organonitrogen compound catabolic process	2/180	30/7594	0.158209	0.813973	0.753031	EVM0013312/EVM0001078	2	BP
GO:0004601	peroxidase activity	2/180	31/7594	0.166623	0.845016	0.781749	EVM0007475/EVM0004812	2	MF
GO:0008236	serine-type peptidase activity	3/180	63/7594	0.187363	0.910158	0.842014	EVM0012327/EVM0016405/EVM0015587	3	MF
GO:0016705	oxidoreductase activity, acting on paired donors, with incorporation or reduction of molecular oxygen	3/180	63/7594	0.187363	0.910158	0.842014	EVM0013694/EVM0016212/EVM0001312	3	MF
GO:0017171	serine hydrolase activity	3/180	63/7594	0.187363	0.910158	0.842014	EVM0012327/EVM0016405/EVM0015587	3	MF
GO:0016684	oxidoreductase activity, acting on peroxide as acceptor	2/180	34/7594	0.192287	0.910158	0.842014	EVM0007475/EVM0004812	2	MF
GO:0044877	macromolecular complex binding	2/180	34/7594	0.192287	0.910158	0.842014	EVM0011744/EVM0012611	2	MF
GO:0004252	serine-type endopeptidase activity	2/180	35/7594	0.200956	0.911993	0.843712	EVM0016405/EVM0015587	2	MF
GO:0016209	antioxidant activity	2/180	35/7594	0.200956	0.911993	0.843712	EVM0007475/EVM0004812	2	MF
GO:0016053	organic acid biosynthetic process	1/180	10/7594	0.213394	0.911993	0.843712	EVM0013548	1	BP
GO:0046394	carboxylic acid biosynthetic process	1/180	10/7594	0.213394	0.911993	0.843712	EVM0013548	1	BP
GO:0005783	endoplasmic reticulum	2/180	37/7594	0.218422	0.911993	0.843712	EVM0001312/EVM0001578	2	CC
GO:0000785	chromatin	1/180	11/7594	0.232063	0.911993	0.843712	EVM0012130	1	CC
GO:0000786	nucleosome	1/180	11/7594	0.232063	0.911993	0.843712	EVM0012130	1	CC
GO:0006541	glutamine metabolic process	1/180	11/7594	0.232063	0.911993	0.843712	EVM0013548	1	BP
GO:0009116	nucleoside metabolic process	1/180	11/7594	0.232063	0.911993	0.843712	EVM0017439	1	BP
GO:0032993	protein-DNA complex	1/180	11/7594	0.232063	0.911993	0.843712	EVM0012130	1	CC
GO:0044815	DNA packaging complex	1/180	11/7594	0.232063	0.911993	0.843712	EVM0012130	1	CC
GO:1901657	glycosyl compound metabolic process	1/180	11/7594	0.232063	0.911993	0.843712	EVM0017439	1	BP
GO:0006754	ATP biosynthetic process	1/180	12/7594	0.250292	0.911993	0.843712	EVM0007681	1	BP
GO:0009064	glutamine family amino acid metabolic process	1/180	12/7594	0.250292	0.911993	0.843712	EVM0013548	1	BP
GO:0009142	nucleoside triphosphate biosynthetic process	1/180	12/7594	0.250292	0.911993	0.843712	EVM0007681	1	BP
GO:0009145	purine nucleoside triphosphate biosynthetic process	1/180	12/7594	0.250292	0.911993	0.843712	EVM0007681	1	BP
GO:0009201	ribonucleoside triphosphate biosynthetic process	1/180	12/7594	0.250292	0.911993	0.843712	EVM0007681	1	BP
GO:0009206	purine ribonucleoside triphosphate biosynthetic process	1/180	12/7594	0.250292	0.911993	0.843712	EVM0007681	1	BP
GO:0015985	energy coupled proton transport, down electrochemical gradient	1/180	12/7594	0.250292	0.911993	0.843712	EVM0007681	1	BP
GO:0015986	ATP synthesis coupled proton transport	1/180	12/7594	0.250292	0.911993	0.843712	EVM0007681	1	BP
GO:0016811	hydrolase activity, acting on carbon-nitrogen (but not peptide) bonds, in linear amides	1/180	12/7594	0.250292	0.911993	0.843712	EVM0005042	1	MF
GO:0016746	transferase activity, transferring acyl groups	4/180	110/7594	0.263874	0.911993	0.843712	EVM0007795/EVM0009695/EVM0010594/EVM0011099	4	MF
GO:0098772	molecular function regulator	5/180	146/7594	0.264864	0.911993	0.843712	EVM0015427/EVM0009624/EVM0006721/EVM0009740/EVM0009768	5	MF
GO:0016052	carbohydrate catabolic process	1/180	13/7594	0.26809	0.911993	0.843712	EVM0014906	1	BP
GO:0044282	small molecule catabolic process	1/180	13/7594	0.26809	0.911993	0.843712	EVM0014906	1	BP
GO:0044724	single-organism carbohydrate catabolic process	1/180	13/7594	0.26809	0.911993	0.843712	EVM0014906	1	BP
GO:0007017	microtubule-based process	2/180	44/7594	0.280222	0.911993	0.843712	EVM0013134/EVM0009486	2	BP
GO:0034622	cellular macromolecular complex assembly	2/180	44/7594	0.280222	0.911993	0.843712	EVM0004048/EVM0012130	2	BP
GO:0004181	metallocarboxypeptidase activity	1/180	14/7594	0.285469	0.911993	0.843712	EVM0012321	1	MF
GO:0006323	DNA packaging	1/180	14/7594	0.285469	0.911993	0.843712	EVM0012130	1	BP
GO:0006334	nucleosome assembly	1/180	14/7594	0.285469	0.911993	0.843712	EVM0012130	1	BP
GO:0008235	metalloexopeptidase activity	1/180	14/7594	0.285469	0.911993	0.843712	EVM0012321	1	MF
GO:0031497	chromatin assembly	1/180	14/7594	0.285469	0.911993	0.843712	EVM0012130	1	BP
GO:0034728	nucleosome organization	1/180	14/7594	0.285469	0.911993	0.843712	EVM0012130	1	BP
GO:0065004	protein-DNA complex assembly	1/180	14/7594	0.285469	0.911993	0.843712	EVM0012130	1	BP
GO:0071824	protein-DNA complex subunit organization	1/180	14/7594	0.285469	0.911993	0.843712	EVM0012130	1	BP
GO:0006812	cation transport	5/180	151/7594	0.287727	0.911993	0.843712	EVM0007681/EVM0000888/EVM0003386/EVM0001578/EVM0002066	5	BP
GO:0006333	chromatin assembly or disassembly	1/180	15/7594	0.302436	0.917649	0.848944	EVM0012130	1	BP
GO:0009124	nucleoside monophosphate biosynthetic process	1/180	15/7594	0.302436	0.917649	0.848944	EVM0007681	1	BP
GO:0009127	purine nucleoside monophosphate biosynthetic process	1/180	15/7594	0.302436	0.917649	0.848944	EVM0007681	1	BP
GO:0009156	ribonucleoside monophosphate biosynthetic process	1/180	15/7594	0.302436	0.917649	0.848944	EVM0007681	1	BP
GO:0009168	purine ribonucleoside monophosphate biosynthetic process	1/180	15/7594	0.302436	0.917649	0.848944	EVM0007681	1	BP
GO:0017111	nucleoside-triphosphatase activity	9/180	308/7594	0.307612	0.925442	0.856154	EVM0012163/EVM0003824/EVM0011744/EVM0003604/EVM0001621/EVM0005456/EVM0015270/EVM0011858/EVM0012611	9	MF
GO:0015399	primary active transmembrane transporter activity	2/180	49/7594	0.324251	0.936233	0.866137	EVM0015270/EVM0011858	2	MF
GO:0015405	P-P-bond-hydrolysis-driven transmembrane transporter activity	2/180	49/7594	0.324251	0.936233	0.866137	EVM0015270/EVM0011858	2	MF
GO:0042626	ATPase activity, coupled to transmembrane movement of substances	2/180	49/7594	0.324251	0.936233	0.866137	EVM0015270/EVM0011858	2	MF
GO:0043492	ATPase activity, coupled to movement of substances	2/180	49/7594	0.324251	0.936233	0.866137	EVM0015270/EVM0011858	2	MF
GO:0016462	pyrophosphatase activity	9/180	314/7594	0.327521	0.936233	0.866137	EVM0012163/EVM0003824/EVM0011744/EVM0003604/EVM0001621/EVM0005456/EVM0015270/EVM0011858/EVM0012611	9	MF
GO:0016818	hydrolase activity, acting on acid anhydrides, in phosphorus-containing anhydrides	9/180	315/7594	0.330865	0.936233	0.866137	EVM0012163/EVM0003824/EVM0011744/EVM0003604/EVM0001621/EVM0005456/EVM0015270/EVM0011858/EVM0012611	9	MF
GO:0016702	oxidoreductase activity, acting on single donors with incorporation of molecular oxygen, incorporation of two atoms of oxygen	1/180	17/7594	0.335179	0.936233	0.866137	EVM0001312	1	MF
GO:0016879	ligase activity, forming carbon-nitrogen bonds	1/180	17/7594	0.335179	0.936233	0.866137	EVM0013548	1	MF
GO:0098800	inner mitochondrial membrane protein complex	1/180	17/7594	0.335179	0.936233	0.866137	EVM0007681	1	CC
GO:0006508	proteolysis	9/180	317/7594	0.337572	0.936233	0.866137	EVM0007744/EVM0006474/EVM0001385/EVM0016156/EVM0009320/EVM0012327/EVM0016749/EVM0011192/EVM0012321	9	BP
GO:0044248	cellular catabolic process	3/180	88/7594	0.346913	0.949447	0.878362	EVM0013312/EVM0014906/EVM0001078	3	BP
GO:0016043	cellular component organization	5/180	164/7594	0.348575	0.949447	0.878362	EVM0012470/EVM0004573/EVM0008310/EVM0004048/EVM0012130	5	BP
GO:0016820	hydrolase activity, acting on acid anhydrides, catalyzing transmembrane movement of substances	2/180	52/7594	0.350359	0.949447	0.878362	EVM0015270/EVM0011858	2	MF
GO:0016817	hydrolase activity, acting on acid anhydrides	9/180	322/7594	0.354438	0.953224	0.881856	EVM0012163/EVM0003824/EVM0011744/EVM0003604/EVM0001621/EVM0005456/EVM0015270/EVM0011858/EVM0012611	9	MF
GO:0044455	mitochondrial membrane part	1/180	19/7594	0.366393	0.963478	0.891342	EVM0007681	1	CC
GO:0051213	dioxygenase activity	1/180	19/7594	0.366393	0.963478	0.891342	EVM0001312	1	MF
GO:0098798	mitochondrial protein complex	1/180	19/7594	0.366393	0.963478	0.891342	EVM0007681	1	CC
GO:0046914	transition metal ion binding	9/180	330/7594	0.381651	0.99622	0.921633	EVM0002454/EVM0016156/EVM0014906/EVM0008134/EVM0013694/EVM0011192/EVM0016212/EVM0012321/EVM0002100	9	MF
GO:0004497	monooxygenase activity	1/180	21/7594	0.396149	0.999892	0.92503	EVM0016212	1	MF
GO:0071103	DNA conformation change	1/180	21/7594	0.396149	0.999892	0.92503	EVM0012130	1	BP
GO:1901605	alpha-amino acid metabolic process	1/180	21/7594	0.396149	0.999892	0.92503	EVM0013548	1	BP
GO:0006643	membrane lipid metabolic process	1/180	22/7594	0.410502	0.999892	0.92503	EVM0005042	1	BP
GO:0033177	proton-transporting two-sector ATPase complex, proton-transporting domain	1/180	22/7594	0.410502	0.999892	0.92503	EVM0007681	1	CC
GO:0043623	cellular protein complex assembly	1/180	22/7594	0.410502	0.999892	0.92503	EVM0004048	1	BP
GO:0043603	cellular amide metabolic process	5/180	179/7594	0.419557	0.999892	0.92503	EVM0013397/EVM0007795/EVM0013312/EVM0001078/EVM0005042	5	BP
GO:0044283	small molecule biosynthetic process	1/180	23/7594	0.424515	0.999892	0.92503	EVM0013548	1	BP
GO:0042623	ATPase activity, coupled	2/180	62/7594	0.43447	0.999892	0.92503	EVM0015270/EVM0011858	2	MF
GO:0044765	single-organism transport	4/180	142/7594	0.435829	0.999892	0.92503	EVM0014845/EVM0007681/EVM0014057/EVM0002350	4	BP
GO:0005743	mitochondrial inner membrane	1/180	24/7594	0.438197	0.999892	0.92503	EVM0007681	1	CC
GO:0005789	endoplasmic reticulum membrane	1/180	24/7594	0.438197	0.999892	0.92503	EVM0001578	1	CC
GO:0008081	phosphoric diester hydrolase activity	1/180	24/7594	0.438197	0.999892	0.92503	EVM0001852	1	MF
GO:0008378	galactosyltransferase activity	1/180	24/7594	0.438197	0.999892	0.92503	EVM0012344	1	MF
GO:0044432	endoplasmic reticulum part	1/180	24/7594	0.438197	0.999892	0.92503	EVM0001578	1	CC
GO:0006811	ion transport	11/180	430/7594	0.441879	0.999892	0.92503	EVM0014845/EVM0007681/EVM0000888/EVM0007242/EVM0003386/EVM0014057/EVM0004010/EVM0002689/EVM0001578/EVM0002066/EVM0006455	11	BP
GO:1901575	organic substance catabolic process	3/180	103/7594	0.443189	0.999892	0.92503	EVM0013312/EVM0014906/EVM0001078	3	BP
GO:0019866	organelle inner membrane	1/180	25/7594	0.451556	0.999892	0.92503	EVM0007681	1	CC
GO:0044427	chromosomal part	1/180	25/7594	0.451556	0.999892	0.92503	EVM0012130	1	CC
GO:1902578	single-organism localization	4/180	146/7594	0.456974	0.999892	0.92503	EVM0014845/EVM0007681/EVM0014057/EVM0002350	4	BP
GO:0004180	carboxypeptidase activity	1/180	26/7594	0.464599	0.999892	0.92503	EVM0012321	1	MF
GO:0006325	chromatin organization	1/180	26/7594	0.464599	0.999892	0.92503	EVM0012130	1	BP
GO:0042175	nuclear outer membrane-endoplasmic reticulum membrane network	1/180	26/7594	0.464599	0.999892	0.92503	EVM0001578	1	CC
GO:1901564	organonitrogen compound metabolic process	8/180	313/7594	0.465438	0.999892	0.92503	EVM0007681/EVM0013397/EVM0007795/EVM0013312/EVM0017439/EVM0001078/EVM0005042/EVM0013548	8	BP
GO:0044430	cytoskeletal part	2/180	66/7594	0.466488	0.999892	0.92503	EVM0013134/EVM0009486	2	CC
GO:0009056	catabolic process	3/180	108/7594	0.474147	0.999892	0.92503	EVM0013312/EVM0014906/EVM0001078	3	BP
GO:0071840	cellular component organization or biogenesis	5/180	193/7594	0.484653	0.999892	0.92503	EVM0012470/EVM0004573/EVM0008310/EVM0004048/EVM0012130	5	BP
GO:0005856	cytoskeleton	2/180	70/7594	0.497417	0.999892	0.92503	EVM0013134/EVM0009486	2	CC
GO:0016747	transferase activity, transferring acyl groups other than amino-acyl groups	2/180	70/7594	0.497417	0.999892	0.92503	EVM0009695/EVM0010594	2	MF
GO:0016469	proton-transporting two-sector ATPase complex	1/180	29/7594	0.501905	0.999892	0.92503	EVM0007681	1	CC
GO:0008289	lipid binding	2/180	72/7594	0.512451	0.999892	0.92503	EVM0010812/EVM0003799	2	MF
GO:0030001	metal ion transport	2/180	72/7594	0.512451	0.999892	0.92503	EVM0000888/EVM0001578	2	BP
GO:0019001	guanyl nucleotide binding	4/180	159/7594	0.523648	0.999892	0.92503	EVM0007547/EVM0012163/EVM0011744/EVM0012611	4	MF
GO:0046034	ATP metabolic process	1/180	31/7594	0.525327	0.999892	0.92503	EVM0007681	1	BP
GO:1902600	hydrogen ion transmembrane transport	1/180	31/7594	0.525327	0.999892	0.92503	EVM0007681	1	BP
GO:0012505	endomembrane system	2/180	74/7594	0.527188	0.999892	0.92503	EVM0001312/EVM0001578	2	CC
GO:0009144	purine nucleoside triphosphate metabolic process	1/180	32/7594	0.536625	0.999892	0.92503	EVM0007681	1	BP
GO:0009199	ribonucleoside triphosphate metabolic process	1/180	32/7594	0.536625	0.999892	0.92503	EVM0007681	1	BP
GO:0009205	purine ribonucleoside triphosphate metabolic process	1/180	32/7594	0.536625	0.999892	0.92503	EVM0007681	1	BP
GO:0009141	nucleoside triphosphate metabolic process	1/180	33/7594	0.547654	0.999892	0.92503	EVM0007681	1	BP
GO:0009152	purine ribonucleotide biosynthetic process	1/180	33/7594	0.547654	0.999892	0.92503	EVM0007681	1	BP
GO:0009260	ribonucleotide biosynthetic process	1/180	33/7594	0.547654	0.999892	0.92503	EVM0007681	1	BP
GO:0046390	ribose phosphate biosynthetic process	1/180	33/7594	0.547654	0.999892	0.92503	EVM0007681	1	BP
GO:0009123	nucleoside monophosphate metabolic process	1/180	34/7594	0.558423	0.999892	0.92503	EVM0007681	1	BP
GO:0009126	purine nucleoside monophosphate metabolic process	1/180	34/7594	0.558423	0.999892	0.92503	EVM0007681	1	BP
GO:0009161	ribonucleoside monophosphate metabolic process	1/180	34/7594	0.558423	0.999892	0.92503	EVM0007681	1	BP
GO:0009167	purine ribonucleoside monophosphate metabolic process	1/180	34/7594	0.558423	0.999892	0.92503	EVM0007681	1	BP
GO:0031966	mitochondrial membrane	1/180	34/7594	0.558423	0.999892	0.92503	EVM0007681	1	CC
GO:0006518	peptide metabolic process	4/180	168/7594	0.567468	0.999892	0.92503	EVM0013397/EVM0007795/EVM0013312/EVM0001078	4	BP
GO:0006164	purine nucleotide biosynthetic process	1/180	35/7594	0.568937	0.999892	0.92503	EVM0007681	1	BP
GO:0008324	cation transmembrane transporter activity	4/180	169/7594	0.572201	0.999892	0.92503	EVM0007681/EVM0000888/EVM0003386/EVM0002066	4	MF
GO:1902494	catalytic complex	2/180	81/7594	0.576366	0.999892	0.92503	EVM0013134/EVM0009486	2	CC
GO:0005694	chromosome	1/180	36/7594	0.579202	0.999892	0.92503	EVM0012130	1	CC
GO:0005740	mitochondrial envelope	1/180	36/7594	0.579202	0.999892	0.92503	EVM0007681	1	CC
GO:0072522	purine-containing compound biosynthetic process	1/180	36/7594	0.579202	0.999892	0.92503	EVM0007681	1	BP
GO:0006818	hydrogen transport	1/180	37/7594	0.589223	0.999892	0.92503	EVM0007681	1	BP
GO:0015992	proton transport	1/180	37/7594	0.589223	0.999892	0.92503	EVM0007681	1	BP
GO:0044712	single-organism catabolic process	1/180	37/7594	0.589223	0.999892	0.92503	EVM0014906	1	BP
GO:0006950	response to stress	2/180	88/7594	0.62173	0.999892	0.92503	EVM0007475/EVM0004812	2	BP
GO:0031967	organelle envelope	1/180	41/7594	0.626991	0.999892	0.92503	EVM0007681	1	CC
GO:0031975	envelope	1/180	41/7594	0.626991	0.999892	0.92503	EVM0007681	1	CC
GO:0003924	GTPase activity	3/180	136/7594	0.630305	0.999892	0.92503	EVM0012163/EVM0011744/EVM0012611	3	MF
GO:0043565	sequence-specific DNA binding	3/180	136/7594	0.630305	0.999892	0.92503	EVM0002454/EVM0003819/EVM0007362	3	MF
GO:0044429	mitochondrial part	1/180	43/7594	0.644559	0.999892	0.92503	EVM0007681	1	CC
GO:0098655	cation transmembrane transport	1/180	43/7594	0.644559	0.999892	0.92503	EVM0007681	1	BP
GO:0098660	inorganic ion transmembrane transport	1/180	43/7594	0.644559	0.999892	0.92503	EVM0007681	1	BP
GO:0098662	inorganic cation transmembrane transport	1/180	43/7594	0.644559	0.999892	0.92503	EVM0007681	1	BP
GO:0007186	G-protein coupled receptor signaling pathway	4/180	191/7594	0.668581	0.999892	0.92503	EVM0010714/EVM0001412/EVM0011744/EVM0012611	4	BP
GO:0020037	heme binding	2/180	96/7594	0.668906	0.999892	0.92503	EVM0013694/EVM0004812	2	MF
GO:0015078	hydrogen ion transmembrane transporter activity	1/180	46/7594	0.66938	0.999892	0.92503	EVM0007681	1	MF
GO:0003735	structural constituent of ribosome	2/180	97/7594	0.674459	0.999892	0.92503	EVM0005200/EVM0013397	2	MF
GO:0046906	tetrapyrrole binding	2/180	98/7594	0.679936	0.999892	0.92503	EVM0013694/EVM0004812	2	MF
GO:0005509	calcium ion binding	2/180	102/7594	0.701099	0.999892	0.92503	EVM0008844/EVM0009768	2	MF
GO:0055086	nucleobase-containing small molecule metabolic process	2/180	103/7594	0.706207	0.999892	0.92503	EVM0007681/EVM0017439	2	BP
GO:0050660	flavin adenine dinucleotide binding	1/180	51/7594	0.706976	0.999892	0.92503	EVM0005539	1	MF
GO:1901137	carbohydrate derivative biosynthetic process	2/180	104/7594	0.711241	0.999892	0.92503	EVM0007681/EVM0012344	2	BP
GO:0042578	phosphoric ester hydrolase activity	3/180	154/7594	0.712382	0.999892	0.92503	EVM0009906/EVM0001852/EVM0015246	3	MF
GO:0016788	hydrolase activity, acting on ester bonds	5/180	250/7594	0.712453	0.999892	0.92503	EVM0010528/EVM0009906/EVM0009908/EVM0001852/EVM0015246	5	MF
GO:0042221	response to chemical	2/180	105/7594	0.716204	0.999892	0.92503	EVM0002454/EVM0007795	2	BP
GO:0006486	protein glycosylation	1/180	53/7594	0.720795	0.999892	0.92503	EVM0012344	1	BP
GO:0009101	glycoprotein biosynthetic process	1/180	53/7594	0.720795	0.999892	0.92503	EVM0012344	1	BP
GO:0043413	macromolecule glycosylation	1/180	53/7594	0.720795	0.999892	0.92503	EVM0012344	1	BP
GO:0070085	glycosylation	1/180	53/7594	0.720795	0.999892	0.92503	EVM0012344	1	BP
GO:0006996	organelle organization	2/180	107/7594	0.725916	0.999892	0.92503	EVM0004048/EVM0012130	2	BP
GO:0009100	glycoprotein metabolic process	1/180	54/7594	0.72746	0.999892	0.92503	EVM0012344	1	BP
GO:0009150	purine ribonucleotide metabolic process	1/180	54/7594	0.72746	0.999892	0.92503	EVM0007681	1	BP
GO:0009259	ribonucleotide metabolic process	1/180	54/7594	0.72746	0.999892	0.92503	EVM0007681	1	BP
GO:0008270	zinc ion binding	5/180	255/7594	0.72864	0.999892	0.92503	EVM0002454/EVM0016156/EVM0008134/EVM0011192/EVM0012321	5	MF
GO:0043228	non-membrane-bounded organelle	4/180	207/7594	0.728749	0.999892	0.92503	EVM0013397/EVM0013134/EVM0009486/EVM0012130	4	CC
GO:0043232	intracellular non-membrane-bounded organelle	4/180	207/7594	0.728749	0.999892	0.92503	EVM0013397/EVM0013134/EVM0009486/EVM0012130	4	CC
GO:0071705	nitrogen compound transport	2/180	108/7594	0.730666	0.999892	0.92503	EVM0003386/EVM0002350	2	BP
GO:0044446	intracellular organelle part	5/180	256/7594	0.731799	0.999892	0.92503	EVM0007681/EVM0013134/EVM0009486/EVM0001578/EVM0012130	5	CC
GO:0005739	mitochondrion	1/180	55/7594	0.733966	0.999892	0.92503	EVM0007681	1	CC
GO:0044422	organelle part	5/180	258/7594	0.738036	0.999892	0.92503	EVM0007681/EVM0013134/EVM0009486/EVM0001578/EVM0012130	5	CC
GO:0006163	purine nucleotide metabolic process	1/180	56/7594	0.740318	0.999892	0.92503	EVM0007681	1	BP
GO:0051276	chromosome organization	1/180	56/7594	0.740318	0.999892	0.92503	EVM0012130	1	BP
GO:1901135	carbohydrate derivative metabolic process	3/180	162/7594	0.744097	0.999892	0.92503	EVM0007681/EVM0017439/EVM0012344	3	BP
GO:0019693	ribose phosphate metabolic process	1/180	57/7594	0.746519	0.999892	0.92503	EVM0007681	1	BP
GO:0072521	purine-containing compound metabolic process	1/180	57/7594	0.746519	0.999892	0.92503	EVM0007681	1	BP
GO:0008168	methyltransferase activity	1/180	59/7594	0.758482	0.999892	0.92503	EVM0008044	1	MF
GO:0034220	ion transmembrane transport	1/180	61/7594	0.769884	0.999892	0.92503	EVM0007681	1	BP
GO:0016192	vesicle-mediated transport	1/180	62/7594	0.775383	0.999892	0.92503	EVM0000425	1	BP
GO:1901566	organonitrogen compound biosynthetic process	4/180	223/7594	0.780444	0.999892	0.92503	EVM0007681/EVM0013397/EVM0007795/EVM0013548	4	BP
GO:0008234	cysteine-type peptidase activity	1/180	64/7594	0.785991	0.999892	0.92503	EVM0009320	1	MF
GO:0031090	organelle membrane	1/180	64/7594	0.785991	0.999892	0.92503	EVM0007681	1	CC
GO:0016741	transferase activity, transferring one-carbon groups	1/180	65/7594	0.791107	0.999892	0.92503	EVM0008044	1	MF
GO:0015075	ion transmembrane transporter activity	8/180	423/7594	0.793088	0.999892	0.92503	EVM0014845/EVM0007681/EVM0000888/EVM0003386/EVM0014057/EVM0002689/EVM0002066/EVM0006455	8	MF
GO:0006520	cellular amino acid metabolic process	1/180	66/7594	0.796101	0.999892	0.92503	EVM0013548	1	BP
GO:0005737	cytoplasm	6/180	328/7594	0.796584	0.999892	0.92503	EVM0007681/EVM0013397/EVM0014906/EVM0001312/EVM0001578/EVM0008403	6	CC
GO:0016791	phosphatase activity	2/180	125/7594	0.801294	0.999892	0.92503	EVM0009906/EVM0015246	2	MF
GO:0009165	nucleotide biosynthetic process	1/180	69/7594	0.810382	0.999892	0.92503	EVM0007681	1	BP
GO:0044255	cellular lipid metabolic process	1/180	69/7594	0.810382	0.999892	0.92503	EVM0005042	1	BP
GO:0098796	membrane protein complex	1/180	69/7594	0.810382	0.999892	0.92503	EVM0007681	1	CC
GO:1901293	nucleoside phosphate biosynthetic process	1/180	69/7594	0.810382	0.999892	0.92503	EVM0007681	1	BP
GO:0044281	small molecule metabolic process	4/180	234/7594	0.811271	0.999892	0.92503	EVM0007681/EVM0017439/EVM0014906/EVM0013548	4	BP
GO:0022891	substrate-specific transmembrane transporter activity	8/180	432/7594	0.811715	0.999892	0.92503	EVM0014845/EVM0007681/EVM0000888/EVM0003386/EVM0014057/EVM0002689/EVM0002066/EVM0006455	8	MF
GO:0016874	ligase activity	1/180	70/7594	0.814918	0.999892	0.92503	EVM0013548	1	MF
GO:0043234	protein complex	4/180	241/7594	0.828997	0.999892	0.92503	EVM0011550/EVM0007681/EVM0013134/EVM0009486	4	CC
GO:0022890	inorganic cation transmembrane transporter activity	2/180	135/7594	0.834751	0.999892	0.92503	EVM0007681/EVM0000888	2	MF
GO:0044763	single-organism cellular process	9/180	494/7594	0.837056	0.999892	0.92503	EVM0007681/EVM0007795/EVM0017439/EVM0014906/EVM0005042/EVM0003343/EVM0008849/EVM0012344/EVM0013548	9	BP
GO:0001883	purine nucleoside binding	2/180	137/7594	0.840803	0.999892	0.92503	EVM0007547/EVM0012163	2	MF
GO:0005525	GTP binding	2/180	137/7594	0.840803	0.999892	0.92503	EVM0007547/EVM0012163	2	MF
GO:0032549	ribonucleoside binding	2/180	137/7594	0.840803	0.999892	0.92503	EVM0007547/EVM0012163	2	MF
GO:0032550	purine ribonucleoside binding	2/180	137/7594	0.840803	0.999892	0.92503	EVM0007547/EVM0012163	2	MF
GO:0032561	guanyl ribonucleotide binding	2/180	137/7594	0.840803	0.999892	0.92503	EVM0007547/EVM0012163	2	MF
GO:0022892	substrate-specific transporter activity	8/180	448/7594	0.841669	0.999892	0.92503	EVM0014845/EVM0007681/EVM0000888/EVM0003386/EVM0014057/EVM0002689/EVM0002066/EVM0006455	8	MF
GO:0001882	nucleoside binding	2/180	138/7594	0.843754	0.999892	0.92503	EVM0007547/EVM0012163	2	MF
GO:0015672	monovalent inorganic cation transport	1/180	85/7594	0.871331	0.999892	0.92503	EVM0007681	1	BP
GO:0050662	coenzyme binding	1/180	86/7594	0.874415	0.999892	0.92503	EVM0005539	1	MF
GO:0044444	cytoplasmic part	4/180	265/7594	0.87963	0.999892	0.92503	EVM0007681/EVM0013397/EVM0001312/EVM0001578	4	CC
GO:0046873	metal ion transmembrane transporter activity	1/180	89/7594	0.883234	0.999892	0.92503	EVM0000888	1	MF
GO:0043043	peptide biosynthetic process	2/180	156/7594	0.889045	0.999892	0.92503	EVM0013397/EVM0007795	2	BP
GO:0043604	amide biosynthetic process	2/180	158/7594	0.893251	0.999892	0.92503	EVM0013397/EVM0007795	2	BP
GO:0009117	nucleotide metabolic process	1/180	93/7594	0.894041	0.999892	0.92503	EVM0007681	1	BP
GO:0009725	response to hormone	1/180	93/7594	0.894041	0.999892	0.92503	EVM0002454	1	BP
GO:0009755	hormone-mediated signaling pathway	1/180	93/7594	0.894041	0.999892	0.92503	EVM0002454	1	BP
GO:0014070	response to organic cyclic compound	1/180	93/7594	0.894041	0.999892	0.92503	EVM0002454	1	BP
GO:0032870	cellular response to hormone stimulus	1/180	93/7594	0.894041	0.999892	0.92503	EVM0002454	1	BP
GO:0033993	response to lipid	1/180	93/7594	0.894041	0.999892	0.92503	EVM0002454	1	BP
GO:0043401	steroid hormone mediated signaling pathway	1/180	93/7594	0.894041	0.999892	0.92503	EVM0002454	1	BP
GO:0048545	response to steroid hormone	1/180	93/7594	0.894041	0.999892	0.92503	EVM0002454	1	BP
GO:0071383	cellular response to steroid hormone stimulus	1/180	93/7594	0.894041	0.999892	0.92503	EVM0002454	1	BP
GO:0071396	cellular response to lipid	1/180	93/7594	0.894041	0.999892	0.92503	EVM0002454	1	BP
GO:0071407	cellular response to organic cyclic compound	1/180	93/7594	0.894041	0.999892	0.92503	EVM0002454	1	BP
GO:0006753	nucleoside phosphate metabolic process	1/180	94/7594	0.896584	0.999892	0.92503	EVM0007681	1	BP
GO:0090407	organophosphate biosynthetic process	1/180	96/7594	0.901489	0.999892	0.92503	EVM0007681	1	BP
GO:0007165	signal transduction	8/180	489/7594	0.901514	0.999892	0.92503	EVM0002454/EVM0010714/EVM0008844/EVM0001412/EVM0014162/EVM0006119/EVM0011744/EVM0012611	8	BP
GO:0004871	signal transducer activity	4/180	279/7594	0.902758	0.999892	0.92503	EVM0010714/EVM0001412/EVM0011744/EVM0012611	4	MF
GO:0005840	ribosome	1/180	97/7594	0.903854	0.999892	0.92503	EVM0013397	1	CC
GO:0044700	single organism signaling	8/180	491/7594	0.903872	0.999892	0.92503	EVM0002454/EVM0010714/EVM0008844/EVM0001412/EVM0014162/EVM0006119/EVM0011744/EVM0012611	8	BP
GO:0023052	signaling	8/180	492/7594	0.905034	0.999892	0.92503	EVM0002454/EVM0010714/EVM0008844/EVM0001412/EVM0014162/EVM0006119/EVM0011744/EVM0012611	8	BP
GO:0009719	response to endogenous stimulus	1/180	99/7594	0.908416	0.999892	0.92503	EVM0002454	1	BP
GO:0070887	cellular response to chemical stimulus	1/180	99/7594	0.908416	0.999892	0.92503	EVM0002454	1	BP
GO:0071310	cellular response to organic substance	1/180	99/7594	0.908416	0.999892	0.92503	EVM0002454	1	BP
GO:0071495	cellular response to endogenous stimulus	1/180	99/7594	0.908416	0.999892	0.92503	EVM0002454	1	BP
GO:0010033	response to organic substance	1/180	101/7594	0.912762	0.999892	0.92503	EVM0002454	1	BP
GO:0007154	cell communication	8/180	500/7594	0.913908	0.999892	0.92503	EVM0002454/EVM0010714/EVM0008844/EVM0001412/EVM0014162/EVM0006119/EVM0011744/EVM0012611	8	BP
GO:1901362	organic cyclic compound biosynthetic process	7/180	453/7594	0.919046	0.999892	0.92503	EVM0007681/EVM0002454/EVM0003819/EVM0007362/EVM0000652/EVM0015490/EVM0012534	7	BP
GO:0015077	monovalent inorganic cation transmembrane transporter activity	1/180	107/7594	0.924608	0.999892	0.92503	EVM0007681	1	MF
GO:0032991	macromolecular complex	6/180	415/7594	0.934197	0.999892	0.92503	EVM0011550/EVM0007681/EVM0013397/EVM0013134/EVM0009486/EVM0012130	6	CC
GO:0004930	G-protein coupled receptor activity	2/180	184/7594	0.93603	0.999892	0.92503	EVM0010714/EVM0001412	2	MF
GO:0019752	carboxylic acid metabolic process	1/180	117/7594	0.940902	0.999892	0.92503	EVM0013548	1	BP
GO:0006082	organic acid metabolic process	1/180	118/7594	0.942325	0.999892	0.92503	EVM0013548	1	BP
GO:0043436	oxoacid metabolic process	1/180	118/7594	0.942325	0.999892	0.92503	EVM0013548	1	BP
GO:0030529	intracellular ribonucleoprotein complex	1/180	123/7594	0.948943	0.999892	0.92503	EVM0013397	1	CC
GO:0071702	organic substance transport	1/180	123/7594	0.948943	0.999892	0.92503	EVM0002350	1	BP
GO:1990904	ribonucleoprotein complex	1/180	123/7594	0.948943	0.999892	0.92503	EVM0013397	1	CC
GO:0016758	transferase activity, transferring hexosyl groups	1/180	128/7594	0.954806	0.999892	0.92503	EVM0012344	1	MF
GO:0035556	intracellular signal transduction	1/180	130/7594	0.956959	0.999892	0.92503	EVM0014162	1	BP
GO:0019637	organophosphate metabolic process	1/180	134/7594	0.960964	0.999892	0.92503	EVM0007681	1	BP
GO:0048037	cofactor binding	1/180	144/7594	0.969428	0.999892	0.92503	EVM0005539	1	MF
GO:0006412	translation	1/180	151/7594	0.97424	0.999892	0.92503	EVM0013397	1	BP
GO:0016757	transferase activity, transferring glycosyl groups	1/180	154/7594	0.976065	0.999892	0.92503	EVM0012344	1	MF
GO:0006355	regulation of transcription, DNA-templated	3/180	306/7594	0.978577	0.999892	0.92503	EVM0002454/EVM0003819/EVM0007362	3	BP
GO:0019219	regulation of nucleobase-containing compound metabolic process	3/180	306/7594	0.978577	0.999892	0.92503	EVM0002454/EVM0003819/EVM0007362	3	BP
GO:0051252	regulation of RNA metabolic process	3/180	306/7594	0.978577	0.999892	0.92503	EVM0002454/EVM0003819/EVM0007362	3	BP
GO:1903506	regulation of nucleic acid-templated transcription	3/180	306/7594	0.978577	0.999892	0.92503	EVM0002454/EVM0003819/EVM0007362	3	BP
GO:2001141	regulation of RNA biosynthetic process	3/180	306/7594	0.978577	0.999892	0.92503	EVM0002454/EVM0003819/EVM0007362	3	BP
GO:0005230	extracellular ligand-gated ion channel activity	1/180	160/7594	0.979337	0.999892	0.92503	EVM0006455	1	MF
GO:0003723	RNA binding	1/180	161/7594	0.979837	0.999892	0.92503	EVM0003995	1	MF
GO:0009889	regulation of biosynthetic process	3/180	310/7594	0.980151	0.999892	0.92503	EVM0002454/EVM0003819/EVM0007362	3	BP
GO:0010556	regulation of macromolecule biosynthetic process	3/180	310/7594	0.980151	0.999892	0.92503	EVM0002454/EVM0003819/EVM0007362	3	BP
GO:0031326	regulation of cellular biosynthetic process	3/180	310/7594	0.980151	0.999892	0.92503	EVM0002454/EVM0003819/EVM0007362	3	BP
GO:0051171	regulation of nitrogen compound metabolic process	3/180	310/7594	0.980151	0.999892	0.92503	EVM0002454/EVM0003819/EVM0007362	3	BP
GO:2000112	regulation of cellular macromolecule biosynthetic process	3/180	310/7594	0.980151	0.999892	0.92503	EVM0002454/EVM0003819/EVM0007362	3	BP
GO:0043231	intracellular membrane-bounded organelle	5/180	437/7594	0.980627	0.999892	0.92503	EVM0007681/EVM0002454/EVM0001312/EVM0001578/EVM0012130	5	CC
GO:0015276	ligand-gated ion channel activity	1/180	164/7594	0.981267	0.999892	0.92503	EVM0006455	1	MF
GO:0022834	ligand-gated channel activity	1/180	164/7594	0.981267	0.999892	0.92503	EVM0006455	1	MF
GO:0010468	regulation of gene expression	3/180	315/7594	0.981965	0.999892	0.92503	EVM0002454/EVM0003819/EVM0007362	3	BP
GO:0080090	regulation of primary metabolic process	3/180	315/7594	0.981965	0.999892	0.92503	EVM0002454/EVM0003819/EVM0007362	3	BP
GO:0031323	regulation of cellular metabolic process	3/180	316/7594	0.982309	0.999892	0.92503	EVM0002454/EVM0003819/EVM0007362	3	BP
GO:0043227	membrane-bounded organelle	5/180	443/7594	0.982484	0.999892	0.92503	EVM0007681/EVM0002454/EVM0001312/EVM0001578/EVM0012130	5	CC
GO:0060255	regulation of macromolecule metabolic process	3/180	320/7594	0.983621	0.999892	0.92503	EVM0002454/EVM0003819/EVM0007362	3	BP
GO:0019222	regulation of metabolic process	3/180	322/7594	0.984242	0.999892	0.92503	EVM0002454/EVM0003819/EVM0007362	3	BP
GO:0004888	transmembrane signaling receptor activity	2/180	252/7594	0.984333	0.999892	0.92503	EVM0010714/EVM0001412	2	MF
GO:0038023	signaling receptor activity	2/180	252/7594	0.984333	0.999892	0.92503	EVM0010714/EVM0001412	2	MF
GO:0022836	gated channel activity	1/180	178/7594	0.986715	0.999892	0.92503	EVM0006455	1	MF
GO:0001071	nucleic acid binding transcription factor activity	1/180	184/7594	0.988536	0.999892	0.92503	EVM0002454	1	MF
GO:0003700	transcription factor activity, sequence-specific DNA binding	1/180	184/7594	0.988536	0.999892	0.92503	EVM0002454	1	MF
GO:0006351	transcription, DNA-templated	3/180	360/7594	0.992537	0.999892	0.92503	EVM0002454/EVM0003819/EVM0007362	3	BP
GO:0097659	nucleic acid-templated transcription	3/180	360/7594	0.992537	0.999892	0.92503	EVM0002454/EVM0003819/EVM0007362	3	BP
GO:0032774	RNA biosynthetic process	3/180	362/7594	0.99283	0.999892	0.92503	EVM0002454/EVM0003819/EVM0007362	3	BP
GO:0034654	nucleobase-containing compound biosynthetic process	4/180	433/7594	0.993216	0.999892	0.92503	EVM0007681/EVM0002454/EVM0003819/EVM0007362	4	BP
GO:0003677	DNA binding	4/180	436/7594	0.993589	0.999892	0.92503	EVM0002454/EVM0003819/EVM0007362/EVM0012130	4	MF
GO:0019438	aromatic compound biosynthetic process	4/180	440/7594	0.994055	0.999892	0.92503	EVM0007681/EVM0002454/EVM0003819/EVM0007362	4	BP
GO:0005634	nucleus	2/180	300/7594	0.994446	0.999892	0.92503	EVM0002454/EVM0012130	2	CC
GO:0018130	heterocycle biosynthetic process	4/180	445/7594	0.994592	0.999892	0.92503	EVM0007681/EVM0002454/EVM0003819/EVM0007362	4	BP
GO:0099600	transmembrane receptor activity	3/180	404/7594	0.996945	0.999892	0.92503	EVM0010714/EVM0001412/EVM0006455	3	MF
GO:0004872	receptor activity	3/180	408/7594	0.997187	0.999892	0.92503	EVM0010714/EVM0001412/EVM0006455	3	MF
GO:0060089	molecular transducer activity	3/180	408/7594	0.997187	0.999892	0.92503	EVM0010714/EVM0001412/EVM0006455	3	MF
GO:0005216	ion channel activity	1/180	253/7594	0.997916	0.999892	0.92503	EVM0006455	1	MF
GO:0015267	channel activity	1/180	253/7594	0.997916	0.999892	0.92503	EVM0006455	1	MF
GO:0022803	passive transmembrane transporter activity	1/180	253/7594	0.997916	0.999892	0.92503	EVM0006455	1	MF
GO:0022838	substrate-specific channel activity	1/180	253/7594	0.997916	0.999892	0.92503	EVM0006455	1	MF
GO:0004672	protein kinase activity	2/180	416/7594	0.999593	0.999892	0.92503	EVM0001875/EVM0010135	2	MF
GO:0006468	protein phosphorylation	2/180	416/7594	0.999593	0.999892	0.92503	EVM0001875/EVM0010135	2	BP
GO:0016310	phosphorylation	2/180	440/7594	0.999766	0.999892	0.92503	EVM0001875/EVM0010135	2	BP
GO:0016773	phosphotransferase activity, alcohol group as acceptor	2/180	454/7594	0.999832	0.999892	0.92503	EVM0001875/EVM0010135	2	MF
GO:0016301	kinase activity	2/180	473/7594	0.999892	0.999892	0.92503	EVM0001875/EVM0010135	2	MF

## Sheet: Down_GO_top
ID	Description	GeneRatio	BgRatio	pvalue	p.adjust	qvalue	geneID	Count	go_ontology	ID2
GO:0044421	extracellular region part	16/180	61/7594	4.07316e-13	1.44597e-10	1.33771e-10	EVM0005297/EVM0016156/EVM0003972/EVM0008844/EVM0009740/EVM0005032/EVM0014605/EVM0004658/EVM0011192/EVM0004593/EVM0004159/EVM0001487/EVM0011170/EVM0016470/EVM0007550/EVM0003534	16	CC	GO_0044421
GO:0005615	extracellular space	13/180	47/7594	3.36639e-11	5.97534e-09	5.52796e-09	EVM0005297/EVM0003972/EVM0009740/EVM0005032/EVM0014605/EVM0004658/EVM0004593/EVM0004159/EVM0001487/EVM0011170/EVM0016470/EVM0007550/EVM0003534	13	CC	GO_0005615
GO:0005576	extracellular region	16/180	92/7594	3.33992e-10	3.95224e-08	3.65633e-08	EVM0005297/EVM0016156/EVM0003972/EVM0008844/EVM0009740/EVM0005032/EVM0014605/EVM0004658/EVM0011192/EVM0004593/EVM0004159/EVM0001487/EVM0011170/EVM0016470/EVM0007550/EVM0003534	16	CC	GO_0005576
GO:0042302	structural constituent of cuticle	17/180	126/7594	5.3791e-09	4.77395e-07	4.41653e-07	EVM0002019/EVM0009958/EVM0003442/EVM0014789/EVM0008661/EVM0010457/EVM0013254/EVM0005872/EVM0004010/EVM0003934/EVM0012273/EVM0002243/EVM0015361/EVM0006936/EVM0005843/EVM0002980/EVM0003869	17	MF	GO_0042302
GO:0005198	structural molecule activity	20/180	244/7594	1.12702e-06	8.00186e-05	7.40276e-05	EVM0002019/EVM0009958/EVM0011550/EVM0005200/EVM0013397/EVM0003442/EVM0014789/EVM0008661/EVM0010457/EVM0013254/EVM0005872/EVM0004010/EVM0003934/EVM0012273/EVM0002243/EVM0015361/EVM0006936/EVM0005843/EVM0002980/EVM0003869	20	MF	GO_0005198
GO:0016491	oxidoreductase activity	20/180	348/7594	0.000203049	0.0120137	0.0111142	EVM0007016/EVM0008670/EVM0014906/EVM0011592/EVM0008934/EVM0013694/EVM0014964/EVM0001817/EVM0005539/EVM0015636/EVM0016212/EVM0001312/EVM0007475/EVM0002100/EVM0010969/EVM0013299/EVM0000652/EVM0004812/EVM0015490/EVM0012534	20	MF	GO_0016491
GO:0030246	carbohydrate binding	6/180	38/7594	0.00023968	0.0121552	0.0112451	EVM0010714/EVM0011089/EVM0001412/EVM0017238/EVM0002570/EVM0010454	6	MF	GO_0030246

## Sheet: GO_0044421
Geneid	baseMean	log2FoldChange	lfcSE	stat	pvalue	padj	Length	Fed_S. algae1	Fed_S. algae2	Fed_S. algae3	Fed_E. coli1	Fed_E. coli2	Fed_E. coli3	C. elegans_gene_name
EVM0016156	1011.96	-1.97981	0.11488	-17.2337	1.48246e-66	2.58783e-63	1721	364	392	454	1437	1711	1799	zmp-3
EVM0007550	2605.3	-1.19832	0.0837493	-14.3085	1.9371e-46	1.28817e-43	814	1446	1575	1647	3474	3914	3752	ttr-30
EVM0009740	16921.8	-1.35587	0.0999489	-13.5656	6.40525e-42	3.72705e-39	5286	9173	8918	9967	21491	25584	27447	tep-1
EVM0014605	1069.95	-1.23897	0.0939202	-13.1917	9.79611e-40	4.88581e-37	489	586	607	688	1458	1586	1568	ttr-8
EVM0016470	6323.02	-1.34578	0.114259	-11.7784	5.04429e-32	1.60099e-29	517	3706	2675	4183	9223	10137	8566	ttr-59
EVM0004159	2883.39	-1.14152	0.107365	-10.6321	2.11213e-26	5.36289e-24	552	2003	1482	1811	4040	4524	3655	ttr-59
EVM0005032	428.655	-1.02247	0.120955	-8.45335	2.83055e-17	3.83773e-15	427	279	234	323	588	597	579	ttr-7
EVM0004658	1201.55	-1.18273	0.140373	-8.42563	3.58806e-17	4.68292e-15	492	733	501	947	1713	1823	1595	ttr-32
EVM0011192	7307.36	-0.588121	0.0746782	-7.8754	3.3966e-15	3.48776e-13	1572	5326	5574	6354	8781	9205	8952	zmp-4
EVM0003534	2769.42	-0.45768	0.0863901	-5.29782	1.17191e-07	5.33087e-06	387	2062	2143	2706	3280	3404	3163	ttr-15
EVM0003972	1053.96	-0.578309	0.110111	-5.25205	1.50413e-07	6.66832e-06	468	825	677	1001	1304	1315	1258	ttr-15
EVM0008844	1823.54	-0.41314	0.092549	-4.46402	8.0437e-06	0.000263686	696	1435	1379	1817	2051	2328	2027	test-1
EVM0001487	530.375	-0.524162	0.117634	-4.45586	8.35588e-06	0.000273278	858	450	373	461	639	739	551	ttr-27
EVM0005297	2000.57	-0.385526	0.101426	-3.80106	0.000144081	0.00353618	461	1833	1426	1860	2381	2512	2083	ttr-46
EVM0011170	499.531	-0.391156	0.115685	-3.3812	0.000721697	0.0143568	503	449	375	451	607	637	502	ttr-27
EVM0004593	299.647	-0.453767	0.153735	-2.95162	0.00316112	0.0462383	846	248	185	317	371	394	303	ttr-27

## Sheet: GO_0005615
Geneid	baseMean	log2FoldChange	lfcSE	stat	pvalue	padj	Length	Fed_S. algae1	Fed_S. algae2	Fed_S. algae3	Fed_E. coli1	Fed_E. coli2	Fed_E. coli3	C. elegans_gene_name
EVM0007550	2605.3	-1.19832	0.0837493	-14.3085	1.9371e-46	1.28817e-43	814	1446	1575	1647	3474	3914	3752	ttr-30
EVM0009740	16921.8	-1.35587	0.0999489	-13.5656	6.40525e-42	3.72705e-39	5286	9173	8918	9967	21491	25584	27447	tep-1
EVM0014605	1069.95	-1.23897	0.0939202	-13.1917	9.79611e-40	4.88581e-37	489	586	607	688	1458	1586	1568	ttr-8
EVM0016470	6323.02	-1.34578	0.114259	-11.7784	5.04429e-32	1.60099e-29	517	3706	2675	4183	9223	10137	8566	ttr-59
EVM0004159	2883.39	-1.14152	0.107365	-10.6321	2.11213e-26	5.36289e-24	552	2003	1482	1811	4040	4524	3655	ttr-59
EVM0005032	428.655	-1.02247	0.120955	-8.45335	2.83055e-17	3.83773e-15	427	279	234	323	588	597	579	ttr-7
EVM0004658	1201.55	-1.18273	0.140373	-8.42563	3.58806e-17	4.68292e-15	492	733	501	947	1713	1823	1595	ttr-32
EVM0003534	2769.42	-0.45768	0.0863901	-5.29782	1.17191e-07	5.33087e-06	387	2062	2143	2706	3280	3404	3163	ttr-15
EVM0003972	1053.96	-0.578309	0.110111	-5.25205	1.50413e-07	6.66832e-06	468	825	677	1001	1304	1315	1258	ttr-15
EVM0001487	530.375	-0.524162	0.117634	-4.45586	8.35588e-06	0.000273278	858	450	373	461	639	739	551	ttr-27
EVM0005297	2000.57	-0.385526	0.101426	-3.80106	0.000144081	0.00353618	461	1833	1426	1860	2381	2512	2083	ttr-46
EVM0011170	499.531	-0.391156	0.115685	-3.3812	0.000721697	0.0143568	503	449	375	451	607	637	502	ttr-27
EVM0004593	299.647	-0.453767	0.153735	-2.95162	0.00316112	0.0462383	846	248	185	317	371	394	303	ttr-27

## Sheet: GO_0005576
Geneid	baseMean	log2FoldChange	lfcSE	stat	pvalue	padj	Length	Fed_S. algae1	Fed_S. algae2	Fed_S. algae3	Fed_E. coli1	Fed_E. coli2	Fed_E. coli3	C. elegans_gene_name
EVM0016156	1011.96	-1.97981	0.11488	-17.2337	1.48246e-66	2.58783e-63	1721	364	392	454	1437	1711	1799	zmp-3
EVM0007550	2605.3	-1.19832	0.0837493	-14.3085	1.9371e-46	1.28817e-43	814	1446	1575	1647	3474	3914	3752	ttr-30
EVM0009740	16921.8	-1.35587	0.0999489	-13.5656	6.40525e-42	3.72705e-39	5286	9173	8918	9967	21491	25584	27447	tep-1
EVM0014605	1069.95	-1.23897	0.0939202	-13.1917	9.79611e-40	4.88581e-37	489	586	607	688	1458	1586	1568	ttr-8
EVM0016470	6323.02	-1.34578	0.114259	-11.7784	5.04429e-32	1.60099e-29	517	3706	2675	4183	9223	10137	8566	ttr-59
EVM0004159	2883.39	-1.14152	0.107365	-10.6321	2.11213e-26	5.36289e-24	552	2003	1482	1811	4040	4524	3655	ttr-59
EVM0005032	428.655	-1.02247	0.120955	-8.45335	2.83055e-17	3.83773e-15	427	279	234	323	588	597	579	ttr-7
EVM0004658	1201.55	-1.18273	0.140373	-8.42563	3.58806e-17	4.68292e-15	492	733	501	947	1713	1823	1595	ttr-32
EVM0011192	7307.36	-0.588121	0.0746782	-7.8754	3.3966e-15	3.48776e-13	1572	5326	5574	6354	8781	9205	8952	zmp-4
EVM0003534	2769.42	-0.45768	0.0863901	-5.29782	1.17191e-07	5.33087e-06	387	2062	2143	2706	3280	3404	3163	ttr-15
EVM0003972	1053.96	-0.578309	0.110111	-5.25205	1.50413e-07	6.66832e-06	468	825	677	1001	1304	1315	1258	ttr-15
EVM0008844	1823.54	-0.41314	0.092549	-4.46402	8.0437e-06	0.000263686	696	1435	1379	1817	2051	2328	2027	test-1
EVM0001487	530.375	-0.524162	0.117634	-4.45586	8.35588e-06	0.000273278	858	450	373	461	639	739	551	ttr-27
EVM0005297	2000.57	-0.385526	0.101426	-3.80106	0.000144081	0.00353618	461	1833	1426	1860	2381	2512	2083	ttr-46
EVM0011170	499.531	-0.391156	0.115685	-3.3812	0.000721697	0.0143568	503	449	375	451	607	637	502	ttr-27
EVM0004593	299.647	-0.453767	0.153735	-2.95162	0.00316112	0.0462383	846	248	185	317	371	394	303	ttr-27

## Sheet: GO_0042302
Geneid	baseMean	log2FoldChange	lfcSE	stat	pvalue	padj	Length	Fed_S. algae1	Fed_S. algae2	Fed_S. algae3	Fed_E. coli1	Fed_E. coli2	Fed_E. coli3	C. elegans_gene_name
EVM0002980	1527.15	-0.714083	0.134859	-5.29504	1.1899e-07	5.39511e-06	975	1408	904	1085	1991	2171	1685	col-141
EVM0003869	2146	-0.627427	0.124028	-5.05876	4.21987e-07	1.74868e-05	1120	1988	1401	1564	2624	3064	2342	col-141
EVM0013254	5871.82	-0.499804	0.10038	-4.97911	6.3878e-07	2.58567e-05	1463	5366	4153	4797	7106	7715	6355	col-68
EVM0002243	451.405	-0.511757	0.115696	-4.4233	9.72067e-06	0.000314963	1157	393	323	381	539	578	514	col-142
EVM0002019	6255.55	-0.520625	0.122471	-4.251	2.12821e-05	0.000644696	942	6074	4115	4911	7319	8611	6781	col-166
EVM0015361	3288.78	-0.445125	0.112666	-3.95084	7.78761e-05	0.0020715	912	3167	2303	2723	3863	4382	3438	col-117
EVM0005872	3864.43	-0.436091	0.114357	-3.81341	0.00013706	0.00341184	920	3703	2571	3403	4636	4989	4059	col-73
EVM0003934	8614.08	-0.454771	0.119486	-3.80605	0.000141204	0.00348796	930	8485	5650	7245	10284	11169	9210	col-176
EVM0012273	508.154	-0.599908	0.162218	-3.69816	0.000217165	0.00507143	1140	499	277	413	698	661	527
EVM0004010	2527.18	-0.463963	0.125655	-3.69234	0.0002222	0.00518033	4218	2446	1573	2241	3054	3270	2696	kcc-3
EVM0014789	518.084	-0.568312	0.157095	-3.61764	0.000297306	0.00674007	900	519	295	413	687	618	595	col-130
EVM0006936	142.108	-0.756456	0.212315	-3.56289	0.000366788	0.00792909	912	144	70	96	176	193	179	col-34
EVM0010457	332.748	-0.516018	0.146687	-3.51782	0.0004351	0.00913709	952	305	239	262	435	462	312	col-130
EVM0005843	2567.09	-0.394219	0.12305	-3.20372	0.00135663	0.0241341	988	2613	1756	2153	3142	3189	2644	col-155
EVM0009958	2806.58	-0.672598	0.216664	-3.10434	0.00190702	0.0319324	804	2596	1698	2063	3396	4107	3129	col-166
EVM0008661	211.821	-0.47467	0.155357	-3.05535	0.002248	0.0362158	1128	199	150	173	257	286	216
EVM0003442	536.398	-0.42372	0.138728	-3.05432	0.00225574	0.0362501	768	545	399	400	685	626	577	sqt-2

## Sheet: GO_0005198
Geneid	baseMean	log2FoldChange	lfcSE	stat	pvalue	padj	Length	Fed_S. algae1	Fed_S. algae2	Fed_S. algae3	Fed_E. coli1	Fed_E. coli2	Fed_E. coli3	C. elegans_gene_name
EVM0002980	1527.15	-0.714083	0.134859	-5.29504	1.1899e-07	5.39511e-06	975	1408	904	1085	1991	2171	1685	col-141
EVM0003869	2146	-0.627427	0.124028	-5.05876	4.21987e-07	1.74868e-05	1120	1988	1401	1564	2624	3064	2342	col-141
EVM0013254	5871.82	-0.499804	0.10038	-4.97911	6.3878e-07	2.58567e-05	1463	5366	4153	4797	7106	7715	6355	col-68
EVM0002243	451.405	-0.511757	0.115696	-4.4233	9.72067e-06	0.000314963	1157	393	323	381	539	578	514	col-142
EVM0002019	6255.55	-0.520625	0.122471	-4.251	2.12821e-05	0.000644696	942	6074	4115	4911	7319	8611	6781	col-166
EVM0015361	3288.78	-0.445125	0.112666	-3.95084	7.78761e-05	0.0020715	912	3167	2303	2723	3863	4382	3438	col-117
EVM0005872	3864.43	-0.436091	0.114357	-3.81341	0.00013706	0.00341184	920	3703	2571	3403	4636	4989	4059	col-73
EVM0003934	8614.08	-0.454771	0.119486	-3.80605	0.000141204	0.00348796	930	8485	5650	7245	10284	11169	9210	col-176
EVM0012273	508.154	-0.599908	0.162218	-3.69816	0.000217165	0.00507143	1140	499	277	413	698	661	527
EVM0004010	2527.18	-0.463963	0.125655	-3.69234	0.0002222	0.00518033	4218	2446	1573	2241	3054	3270	2696	kcc-3
EVM0014789	518.084	-0.568312	0.157095	-3.61764	0.000297306	0.00674007	900	519	295	413	687	618	595	col-130
EVM0013397	15984.7	-0.383026	0.106583	-3.59369	0.000326025	0.0072269	825	15107	11489	14286	19420	20858	15527	rpl-35
EVM0006936	142.108	-0.756456	0.212315	-3.56289	0.000366788	0.00792909	912	144	70	96	176	193	179	col-34
EVM0010457	332.748	-0.516018	0.146687	-3.51782	0.0004351	0.00913709	952	305	239	262	435	462	312	col-130
EVM0005200	1283.26	-0.448969	0.139259	-3.22399	0.00126419	0.0228388	671	1222	768	1214	1664	1638	1264	mrpl-51
EVM0005843	2567.09	-0.394219	0.12305	-3.20372	0.00135663	0.0241341	988	2613	1756	2153	3142	3189	2644	col-155
EVM0011550	11701	-0.395853	0.12444	-3.18107	0.00146732	0.0257104	5933	11749	7747	10248	13696	15665	11645	let-2
EVM0009958	2806.58	-0.672598	0.216664	-3.10434	0.00190702	0.0319324	804	2596	1698	2063	3396	4107	3129	col-166
EVM0008661	211.821	-0.47467	0.155357	-3.05535	0.002248	0.0362158	1128	199	150	173	257	286	216
EVM0003442	536.398	-0.42372	0.138728	-3.05432	0.00225574	0.0362501	768	545	399	400	685	626	577	sqt-2

## Sheet: GO_0016491
Geneid	baseMean	log2FoldChange	lfcSE	stat	pvalue	padj	Length	Fed_S. algae1	Fed_S. algae2	Fed_S. algae3	Fed_E. coli1	Fed_E. coli2	Fed_E. coli3	C. elegans_gene_name
EVM0007016	3425	-0.478579	0.0770404	-6.21205	5.22992e-10	3.30479e-08	1206	2639	2706	3113	4149	4454	3674	ldh-1
EVM0008670	1110.67	-0.569328	0.140185	-4.06125	4.88111e-05	0.00137706	1252	1024	615	1001	1375	1474	1235	VF13D12L.3
EVM0014906	1434.97	-0.393095	0.083605	-4.70181	2.5786e-06	9.23337e-05	986	1184	1133	1348	1662	1760	1586	C54E4.5
EVM0011592	8006.07	-0.625915	0.0895577	-6.98895	2.76943e-12	2.16062e-10	2320	6331	5486	6769	9275	10323	10209	tyr-4
EVM0008934	1151.56	-1.0183	0.0995032	-10.2338	1.39886e-24	2.91568e-22	2351	638	778	835	1484	1651	1598	tyr-5
EVM0013694	64.2508	-1.99835	0.27363	-7.30309	2.81228e-13	2.4546e-11	1619	24	21	31	93	97	124	cyp-13A11
EVM0014964	623.885	-0.45248	0.127897	-3.53785	0.000403396	0.00861379	1264	587	400	567	752	782	683	VF13D12L.3
EVM0001817	1822.69	-0.438845	0.0932982	-4.70368	2.5551e-06	9.1964e-05	2562	1400	1518	1653	1981	2179	2270	tyr-1
EVM0005539	7002.65	-0.420021	0.0862661	-4.8689	1.12223e-06	4.3055e-05	1884	5824	5145	6743	8099	8415	8092	ads-1
EVM0015636	1918.09	-0.617728	0.0939851	-6.57261	4.94403e-11	3.435e-09	1364	1336	1451	1690	2172	2494	2460	gbh-1
EVM0016212	2307.88	-0.403652	0.0907968	-4.44567	8.76196e-06	0.00028456	1686	1949	1715	2209	2654	3001	2439	pghm-1
EVM0001312	3010.4	-0.565425	0.0906575	-6.23693	4.46245e-10	2.84558e-08	2005	2117	2410	2651	3401	3794	3824	dpy-18
EVM0007475	2121.41	-0.967638	0.0880329	-10.9918	4.18579e-28	1.12413e-25	504	1287	1328	1633	2752	3197	2690	gpx-1
EVM0002100	1726.49	-0.60161	0.0834129	-7.21244	5.49598e-13	4.56854e-11	1772	1348	1303	1393	2033	2295	2068	fath-1
EVM0010969	7290.14	-0.900279	0.0854306	-10.5381	5.76353e-26	1.34146e-23	2174	4772	4759	5495	9059	9828	10212	tyr-3
EVM0013299	134.447	-1.03116	0.17529	-5.88256	4.0396e-09	2.24753e-07	1223	86	77	98	200	185	170	ddo-3
EVM0000652	61.5238	-2.26044	0.299502	-7.54735	4.4422e-14	4.22009e-12	1097	15	23	25	114	134	68	hsd-3
EVM0004812	226.625	-0.574952	0.144114	-3.98957	6.61931e-05	0.00179842	2196	146	184	209	272	296	266	R08F11.7
EVM0015490	69.6614	-1.9314	0.290576	-6.6468	2.99537e-11	2.14515e-09	1032	10	39	37	117	110	112	hsd-3
EVM0012534	68.7232	-1.57871	0.252925	-6.2418	4.32573e-10	2.77105e-08	1092	30	29	43	100	96	119	hsd-1

## Sheet: GO_0030246
Geneid	baseMean	log2FoldChange	lfcSE	stat	pvalue	padj	Length	Fed_S. algae1	Fed_S. algae2	Fed_S. algae3	Fed_E. coli1	Fed_E. coli2	Fed_E. coli3	C. elegans_gene_name
EVM0010714	837.554	-1.18717	0.110054	-10.7872	3.95641e-27	1.02317e-24	4331	464	478	569	1070	1217	1280	lat-2
EVM0011089	231.383	-0.501377	0.154948	-3.23578	0.00121311	0.0220867	1430	209	152	204	244	308	281	tag-96
EVM0001412	447.444	-1.79311	0.143906	-12.4603	1.22937e-35	4.51792e-33	4352	193	190	208	594	703	826	lat-2
EVM0017238	2354.27	-0.39298	0.0776686	-5.05971	4.19905e-07	1.74868e-05	2879	1953	1898	2158	2675	2861	2674	aagr-4
EVM0002570	432.002	-1.02278	0.121899	-8.39036	4.84651e-17	6.20931e-15	745	256	248	340	559	651	571	lec-11
EVM0010454	652.314	-0.398269	0.109425	-3.63966	0.000272996	0.00627038	995	533	484	648	799	739	739	lec-11
