# Supplementary material for: Multi-Omics Integrative Analysis to Reveal the Impacts of Shewanella algae on the Development and Lifespan of Marine Nematode Litoditis marina
Source: Int J Mol Sci. 2024 Aug 22;25(16):9111. doi: 10.3390/ijms25169111 (PMC11354469; doi:10.3390/ijms25169111)
Supplement: Supplementary file 1 [file ijms-25-09111-s001.zip › Table S5.xlsx]

## Sheet: up_kegg
	ID	Description	GeneRatio	BgRatio	pvalue	p.adjust	qvalue	geneID	Count
cel01212	cel01212	Fatty acid metabolism	0.181818	44/2049	4.9629e-05	0.000817144	0.000566442	EVM0000114/EVM0000630/EVM0000788/EVM0001732/EVM0002957/EVM0008138	6
cel01040	cel01040	Biosynthesis of unsaturated fatty acids	0.121212	14/2049	4.99059e-05	0.000817144	0.000566442	EVM0000114/EVM0000630/EVM0002957/EVM0008138	4
cel00380	cel00380	Tryptophan metabolism	0.151515	28/2049	5.97911e-05	0.000817144	0.000566442	EVM0000788/EVM0003088/EVM0003521/EVM0003738/EVM0010589	5
cel00062	cel00062	Fatty acid elongation	0.0909091	15/2049	0.00151891	0.0155689	0.0107923	EVM0000114/EVM0000630/EVM0000788	3
cel04146	cel04146	Peroxisome	0.151515	62/2049	0.00266184	0.0218271	0.0151304	EVM0001175/EVM0001387/EVM0002096/EVM0002957/EVM0012743	5
cel00260	cel00260	Glycine, serine and threonine metabolism	0.0909091	24/2049	0.00612028	0.0418219	0.0289908	EVM0001387/EVM0012743/EVM0014464	3

## Sheet: cel01212
Geneid	baseMean	log2FoldChange	lfcSE	stat	pvalue	padj	Length	Fed_S. algae1	Fed_S. algae2	Fed_S. algae3	Fed_E. coli1	Fed_E. coli2	Fed_E. coli3	C. elegans_gene_name
EVM0000788	2372.99	1.36651	0.090724	15.0622	2.86915e-51	2.50423e-48	1217	3182	3313	3601	1540	1314	1222	hacd-1
EVM0001732	18541.5	0.567408	0.0812045	6.9874	2.80035e-12	2.1726e-10	7455	21950	20927	22383	15069	14996	15734	pod-2
EVM0002957	43.1747	1.48774	0.307178	4.84325	1.27731e-06	4.83405e-05	1976	59	63	66	32	23	15	acox-1.1
EVM0000114	9319.89	0.720834	0.0844493	8.53569	1.39317e-17	1.94557e-15	1614	9963	12112	12194	7529	7102	6975	elo-6
EVM0000630	4133.05	0.753682	0.0805786	9.35338	8.48924e-21	1.50066e-18	932	4590	5191	5550	3336	3113	3001	elo-5
EVM0008138	2196.14	0.751401	0.0908963	8.26658	1.3786e-16	1.65967e-14	1232	2510	2512	3131	1719	1618	1683	fat-6

## Sheet: cel01040
Geneid	baseMean	log2FoldChange	lfcSE	stat	pvalue	padj	Length	Fed_S. algae1	Fed_S. algae2	Fed_S. algae3	Fed_E. coli1	Fed_E. coli2	Fed_E. coli3	C. elegans_gene_name
EVM0002957	43.1747	1.48774	0.307178	4.84325	1.27731e-06	4.83405e-05	1976	59	63	66	32	23	15	acox-1.1
EVM0000114	9319.89	0.720834	0.0844493	8.53569	1.39317e-17	1.94557e-15	1614	9963	12112	12194	7529	7102	6975	elo-6
EVM0000630	4133.05	0.753682	0.0805786	9.35338	8.48924e-21	1.50066e-18	932	4590	5191	5550	3336	3113	3001	elo-5
EVM0008138	2196.14	0.751401	0.0908963	8.26658	1.3786e-16	1.65967e-14	1232	2510	2512	3131	1719	1618	1683	fat-6

## Sheet: cel00380
Geneid	baseMean	log2FoldChange	lfcSE	stat	pvalue	padj	Length	Fed_S. algae1	Fed_S. algae2	Fed_S. algae3	Fed_E. coli1	Fed_E. coli2	Fed_E. coli3	C. elegans_gene_name
EVM0000788	2372.99	1.36651	0.090724	15.0622	2.86915e-51	2.50423e-48	1217	3182	3313	3601	1540	1314	1222	hacd-1
EVM0003088	916.82	0.58209	0.0968185	6.01217	1.83052e-09	1.07862e-07	2585	990	1165	1086	739	801	717	tdo-2
EVM0010589	380.241	0.51705	0.120158	4.30307	1.68448e-05	0.000520436	703	448	401	472	351	325	286	alh-11
EVM0003521	538.222	0.891329	0.10892	8.18335	2.76059e-16	3.21263e-14	1239	656	655	755	429	380	350	nkat-3
EVM0003738	456.519	0.444669	0.116707	3.81012	0.000138902	0.00344541	958	518	462	575	429	423	339	haao-1

## Sheet: cel00062
Geneid	baseMean	log2FoldChange	lfcSE	stat	pvalue	padj	Length	Fed_S. algae1	Fed_S. algae2	Fed_S. algae3	Fed_E. coli1	Fed_E. coli2	Fed_E. coli3	C. elegans_gene_name
EVM0000788	2372.99	1.36651	0.090724	15.0622	2.86915e-51	2.50423e-48	1217	3182	3313	3601	1540	1314	1222	hacd-1
EVM0000114	9319.89	0.720834	0.0844493	8.53569	1.39317e-17	1.94557e-15	1614	9963	12112	12194	7529	7102	6975	elo-6
EVM0000630	4133.05	0.753682	0.0805786	9.35338	8.48924e-21	1.50066e-18	932	4590	5191	5550	3336	3113	3001	elo-5

## Sheet: cel04146
Geneid	baseMean	log2FoldChange	lfcSE	stat	pvalue	padj	Length	Fed_S. algae1	Fed_S. algae2	Fed_S. algae3	Fed_E. coli1	Fed_E. coli2	Fed_E. coli3	C. elegans_gene_name
EVM0001175	1312.43	0.386083	0.0900765	4.28617	1.81781e-05	0.000559157	1270	1358	1541	1486	1235	1215	1050	T18D3.9
EVM0002096	3275.95	0.408459	0.0797953	5.11884	3.07426e-07	1.3089e-05	2195	3485	3717	3820	2780	2933	2924	B0395.3
EVM0001387	678.396	0.650596	0.107903	6.02942	1.64544e-09	9.77813e-08	1173	689	886	874	558	559	506	C15B12.1
EVM0002957	43.1747	1.48774	0.307178	4.84325	1.27731e-06	4.83405e-05	1976	59	63	66	32	23	15	acox-1.1
EVM0012743	206.642	0.880796	0.154222	5.71121	1.12178e-08	5.84539e-07	1124	267	245	278	178	139	130	daao-1

## Sheet: cel00260
Geneid	baseMean	log2FoldChange	lfcSE	stat	pvalue	padj	Length	Fed_S. algae1	Fed_S. algae2	Fed_S. algae3	Fed_E. coli1	Fed_E. coli2	Fed_E. coli3	C. elegans_gene_name
EVM0014464	839.985	0.812096	0.100674	8.06662	7.22723e-16	7.70444e-14	1727	1006	973	1185	689	618	567	K01C8.1
EVM0001387	678.396	0.650596	0.107903	6.02942	1.64544e-09	9.77813e-08	1173	689	886	874	558	559	506	C15B12.1
EVM0012743	206.642	0.880796	0.154222	5.71121	1.12178e-08	5.84539e-07	1124	267	245	278	178	139	130	daao-1
