# Supplementary material for: Multi-Omics Integrative Analysis to Reveal the Impacts of Shewanella algae on the Development and Lifespan of Marine Nematode Litoditis marina
Source: Int J Mol Sci. 2024 Aug 22;25(16):9111. doi: 10.3390/ijms25169111 (PMC11354469; doi:10.3390/ijms25169111)
Supplement: Supplementary file 1 [file ijms-25-09111-s001.zip › Table S6.xlsx]

## Sheet: DEGs
genes	baseMean	log2FoldChange	lfcSE	stat	pvalue	padj	S. algae_1	S. algae_2	S. algae_3	OP50_1	OP50_2	OP50_3
aceB	4282.3	-5.55472	0.100811	-55.1006	0	0	185	183	181	8437	8538	7629
aldB	3431.9	-6.83987	0.131015	-52.207	0	0	61	73	49	7142	7404	5575
aer	8932.99	-6.96257	0.0982867	-70.8394	0	0	160	131	147	18271	19556	14579
ahpC	4167.66	-6.13953	0.120342	-51.0174	0	0	110	97	151	8516	8824	6916
argD	1511.86	4.56849	0.113769	40.1559	0	0	3149	3095	2694	131	140	91
aroF	3776.28	-8.21727	0.178948	-45.9198	0	0	32	23	23	7733	8268	6243
bolA	1433.36	-5.18145	0.123688	-41.8913	0	0	88	64	85	2949	3023	2279
cheA	1848.88	-4.55407	0.120031	-37.9408	0	0	129	185	149	3735	3893	2868
cpdA	2710.37	-3.00481	0.0763799	-39.3404	0	0	662	592	596	5064	5031	4114
crr	1888.8	-3.18389	0.0842286	-37.8005	0	0	440	366	350	3527	3686	2839
cyoB	1567.99	-4.81938	0.116868	-41.2376	0	0	129	110	92	3056	3081	2751
cysB	1322.18	-3.82589	0.10116	-37.8203	0	0	183	169	184	2486	2623	2161
dadA_2	1655.83	-4.56703	0.113928	-40.087	0	0	182	115	118	3392	3402	2603
deoB_1	4047.6	-3.27202	0.0818835	-39.9594	0	0	834	763	742	7258	7577	6688
dnaJ	9996.27	7.73497	0.112347	68.849	0	0	21918	19924	19457	101	85	89
dnaK_1	26778.5	3.5076	0.0751087	46.7003	0	0	50319	52015	48883	4466	4635	3668
cyoA	2072.85	-4.23626	0.0918678	-46.1125	0	0	238	196	210	4110	4192	3316
LBANOLMJ_02523	2005.84	-5.50578	0.116206	-47.3794	0	0	89	87	90	3968	4303	3314
LBANOLMJ_02557	1207.47	-4.67927	0.120444	-38.8503	0	0	86	105	88	2339	2538	1978
LBANOLMJ_02966	7117.7	5.34291	0.0945258	56.5234	0	0	14135	14754	13780	327	390	293
gspD	1409.87	5.36122	0.133445	40.1755	0	0	2889	2883	2691	69	62	66
gspE	1258.9	6.01932	0.158105	38.0718	0	0	2754	2511	2378	35	50	28
glpD	6824.22	-5.81793	0.0855168	-68.0326	0	0	269	243	221	13971	14385	11237
fdnG_1	2161.69	5.83835	0.125797	46.411	0	0	4484	4420	4164	69	84	66
glgA	2294.54	-5.26076	0.10681	-49.2534	0	0	116	129	114	4686	4768	3748
glgC	2328.69	-6.08815	0.123858	-49.1544	0	0	78	66	64	4717	4891	3924
glgX	1349.35	-4.51561	0.109729	-41.1525	0	0	118	118	112	2651	2721	2242
glpK	14619	-5.41319	0.072718	-74.4409	0	0	744	673	649	29134	30033	24925
groL	25410.3	3.45906	0.088191	39.2223	0	0	45690	51212	45993	4464	4626	3442
groS	1811.37	4.63173	0.115038	40.2624	0	0	3588	3730	3384	169	135	111
fliC	39653	-2.85175	0.0647169	-44.0649	0	0	10852	9922	8985	71932	75500	58264
htpG	7441.05	3.59005	0.084193	42.6407	0	0	13924	14809	13468	1206	1239	929
ibpA	10971.5	3.81289	0.0731766	52.1053	0	0	21709	21304	20003	1463	1612	1228
ilvB	2623.26	-4.52067	0.0970978	-46.5579	0	0	210	242	221	5270	5391	4186
maeB	3770.7	-3.22451	0.0746834	-43.1757	0	0	813	693	740	7164	7264	5688
malP_2	3008.56	-5.68561	0.108008	-52.6405	0	0	119	103	131	6207	6331	4898
mdtJ	2399.3	4.1252	0.098978	41.678	0	0	5287	4212	4509	273	248	243
nlpD_2	2749.15	-4.21324	0.111313	-37.8504	0	0	327	257	284	5922	5904	3734
nlpI	5933.05	-4.70176	0.0853204	-55.1071	0	0	438	442	469	11714	12316	9681
ompW	12508.3	3.70687	0.094461	39.2423	0	0	22342	25831	23054	1886	1858	1505
pckA	5573.15	-3.30991	0.0754304	-43.8803	0	0	1208	963	982	10332	10675	8807
ridA	1611.02	-6.30595	0.151454	-41.6362	0	0	46	47	31	3259	3472	2665
rmf	6869.33	-5.15192	0.0953207	-54.0483	0	0	457	397	308	13508	13997	11798
rpoH	10499.1	-4.50933	0.0761499	-59.2164	0	0	1060	828	841	21122	21774	16565
rpoS	3030.76	-5.36474	0.102942	-52.1143	0	0	145	152	145	6154	6613	4758
rraB	2357.87	-3.09692	0.0804421	-38.4988	0	0	575	473	475	4500	4467	3505
sodB	13178.4	-2.78295	0.0667011	-41.7226	0	0	3762	3333	3215	23167	25700	19139
talB	3203.34	-3.45805	0.0847536	-40.8012	0	0	638	477	535	5970	6308	5034
tyrA	1945.21	-4.05186	0.0991204	-40.8781	0	0	243	251	188	3864	3971	3013
uvrA	5887.72	-2.97951	0.0762322	-39.0847	0	0	1516	1340	1232	10707	10665	9332
ycaC	1357.03	-4.44738	0.110502	-40.2471	0	0	118	125	123	2690	2877	2111
ygiW_1	1527.21	-4.55304	0.114127	-39.8945	0	0	123	141	120	3104	3297	2290
ynfM	2603.24	4.18523	0.096837	43.2193	0	0	5390	5251	4561	291	262	245
zapA	1417.71	-4.92622	0.120822	-40.7726	0	0	119	73	87	2928	2919	2266
zntA	6467.29	-4.6544	0.0792019	-58.7662	0	0	526	532	463	12856	13301	10542
glgB	1307.48	-6.25789	0.16694	-37.4858	1.56928e-307	5.06093e-306	42	30	32	2617	2598	2356
adhB	6722.21	10.3687	0.277239	37.3998	3.94318e-306	1.24937e-304	13590	14392	13271	13	10	7
sad	1511.03	5.39276	0.144354	37.3578	1.89534e-305	5.9017e-304	2844	3277	2929	83	75	50
thrA	1274.49	-3.9661	0.107102	-37.0309	3.6412e-300	1.11458e-298	145	168	158	2441	2597	2029
cnoX	2737.52	3.42964	0.0927092	36.9935	1.45569e-299	4.38164e-298	5163	5408	4826	511	466	394
glcB	1076.12	-5.95941	0.162556	-36.6608	3.08407e-294	9.13086e-293	42	33	30	2163	2311	1780
tonB	1499.59	6.75992	0.184689	36.6017	2.69005e-293	7.83586e-292	2994	3113	3016	24	36	21
LBANOLMJ_04193	2241.11	8.09859	0.22316	36.2905	2.28056e-288	6.53759e-287	4747	4670	4322	13	16	19
katG	4167.12	-2.87606	0.0798312	-36.0268	3.18734e-284	8.99429e-283	1106	1079	895	7628	7745	6254
srkA	1190.7	-3.56688	0.0997808	-35.7472	7.32042e-280	2.03395e-278	188	191	191	2306	2313	1858
puuA	1528.39	-4.2229	0.118838	-35.5349	1.42362e-276	3.89553e-275	162	168	148	2851	2834	2789
astD	1321.15	3.60896	0.10159	35.5248	2.03466e-276	5.48447e-275	2608	2572	2334	209	199	181
LBANOLMJ_03439	1873.99	7.81019	0.220174	35.4728	1.28954e-275	3.42488e-274	4075	3664	3749	16	15	18
tpx	1281.02	-3.42412	0.0984782	-34.7703	6.8378e-265	1.78972e-263	225	240	207	2411	2590	1928
infC	19624	2.16909	0.0630131	34.4228	1.1515e-259	2.97087e-258	36341	32418	30283	7397	7701	5981
LBANOLMJ_03244	2090.26	-2.83256	0.082665	-34.2656	2.55709e-257	6.50436e-256	540	521	522	3677	3945	3176
rbsK	2070.97	-3.0584	0.0892964	-34.25	4.36019e-257	1.09368e-255	463	495	408	3795	3956	3153
ptsH	993.02	-3.72697	0.108887	-34.2277	9.35897e-257	2.31538e-255	143	131	155	1923	1963	1561
yghB	933.472	-4.38241	0.128373	-34.1381	2.01095e-255	4.90781e-254	112	79	73	1942	1775	1531
glmS	4147.38	-3.2799	0.0965047	-33.9869	3.47436e-253	8.36625e-252	726	840	807	7980	8155	6112
ppsA	6582.2	3.02859	0.0891736	33.9629	7.87942e-253	1.8724e-251	11572	12751	11656	1456	1596	1194
ihfB	1766.85	3.33446	0.0981886	33.9598	8.74628e-253	2.0514e-251	3418	3511	2967	329	360	254
dnaG	2601.66	2.78901	0.0821947	33.9317	2.26746e-252	5.25004e-251	4755	4629	4588	658	703	576
LBANOLMJ_02589	4283.26	-3.15542	0.0933712	-33.7944	2.38721e-250	5.45735e-249	825	957	869	8185	8170	6393
gspF	806.759	5.32465	0.158886	33.5124	3.18381e-246	7.18744e-245	1739	1598	1514	36	48	32
ptsI	2490.97	-2.59767	0.0776208	-33.4662	1.49813e-245	3.34028e-244	779	678	719	4372	4718	3545
pilQ	913.465	5.74161	0.172085	33.3649	4.42621e-244	9.74846e-243	1847	1788	1874	40	34	25
motB	825.754	-5.28493	0.158809	-33.2786	7.88401e-243	1.71549e-241	34	44	49	1675	1824	1274
ybhF	844.083	-3.64667	0.110525	-32.9942	9.8287e-239	2.11317e-237	144	120	121	1672	1654	1293
trmJ	2342.78	-3.83912	0.116893	-32.8432	1.42603e-236	3.02989e-235	413	237	299	4471	4852	3624
ubiD	2163.61	-2.7489	0.0838804	-32.7716	1.49343e-235	3.1362e-234	678	532	522	3967	4082	3090
slyD	1456.45	-2.95818	0.0905677	-32.6626	5.30841e-234	1.10195e-232	385	332	308	2623	2912	2103
pgk	4945.14	-2.71347	0.0836001	-32.4577	4.2144e-231	8.64909e-230	1330	1447	1244	8984	9185	7170
rplT	13526.1	2.69752	0.0831734	32.4326	9.54483e-231	1.93685e-229	27498	24210	20727	3670	4143	2892
nrdD	3732	-2.47254	0.0763561	-32.3817	4.96719e-230	9.96749e-229	1182	1158	1163	6408	6885	5365
fdnH_2	837.029	5.49637	0.17101	32.1406	1.19414e-226	2.36991e-225	1644	1785	1599	33	42	32
thrC	766.763	-3.72523	0.116161	-32.0697	1.1665e-225	2.28988e-224	117	99	116	1466	1528	1211
motA	808.22	-6.04894	0.188986	-32.0073	8.62934e-225	1.67576e-223	19	24	31	1641	1731	1330
aceA	4038.46	-3.38755	0.106533	-31.7982	6.85683e-222	1.31739e-220	713	813	639	7331	7282	6953
tdh_1	1879.31	-2.59421	0.0816459	-31.7739	1.4833e-221	2.81984e-220	579	556	510	3400	3519	2621
hyaC	1089.8	3.33374	0.10523	31.6804	2.89319e-220	5.44281e-219	2063	2128	1906	210	211	160
selB	2491.77	2.90958	0.0920823	31.5976	3.97946e-219	7.40917e-218	4488	4823	4201	600	614	510
malQ	742.594	-5.87123	0.186547	-31.4732	2.0205e-217	3.72349e-216	33	26	18	1533	1586	1199
thrB	633.954	-4.43095	0.140956	-31.4351	6.71455e-217	1.2249e-215	58	60	55	1228	1325	1023
yqjC	751.081	-3.67749	0.117208	-31.3757	4.3394e-216	7.83696e-215	130	102	104	1383	1537	1190
garR	683.875	4.08239	0.130301	31.3305	1.79229e-215	3.20483e-214	1403	1329	1245	86	76	63
mioC	795.39	-3.68812	0.118185	-31.2063	8.73866e-214	1.54726e-212	147	97	110	1566	1576	1221
metH	919.524	-3.13285	0.100397	-31.2046	9.2316e-214	1.61867e-212	212	184	184	1688	1733	1439
ndhI_2	1112.54	7.05359	0.226408	31.1544	4.42721e-213	7.68803e-212	2262	2388	2135	12	20	17
lpp	13462.4	-2.8494	0.0915194	-31.1344	8.25215e-213	1.41937e-211	3902	3464	2779	22862	25684	20995
eda	1712.54	-2.81616	0.0906073	-31.081	4.35284e-212	7.41625e-211	421	445	442	3163	3206	2489
LBANOLMJ_00229	744.824	3.68364	0.118525	31.0791	4.62002e-212	7.79791e-211	1504	1414	1339	123	112	83
katE	820.762	-3.63366	0.117095	-31.0317	2.01454e-211	3.36876e-210	151	101	126	1577	1679	1239
clpA	9793.42	-2.33815	0.075625	-30.9177	6.9174e-210	1.14613e-208	3348	3402	3191	17332	17940	13146
fdnG_2	674.025	5.07023	0.164159	30.8861	1.83394e-209	3.011e-208	1358	1390	1276	41	42	32
atoB	1074.09	6.71426	0.217468	30.8747	2.61421e-209	4.25339e-208	2059	2444	2024	25	24	11
gcvP	9467.93	-2.39747	0.0777351	-30.8415	7.27971e-209	1.17385e-207	3054	3218	3005	16579	17143	13278
cyoE	639.511	-5.05707	0.166075	-30.4505	1.18123e-203	1.88788e-202	40	51	24	1314	1342	1016
recA	5782.44	-2.00795	0.0661176	-30.3693	1.39623e-202	2.21192e-201	2601	2312	2189	9618	10043	7701
udp	1468.08	-2.53919	0.083615	-30.3676	1.47004e-202	2.3086e-201	485	442	402	2590	2713	2095
ubiJ_2	701.693	-3.80839	0.126072	-30.208	1.86023e-200	2.89618e-199	98	109	81	1304	1473	1093
lipB	1191.52	3.27291	0.108418	30.188	3.40918e-200	5.26238e-199	2632	1950	2100	242	249	171
rpmI	7402.07	2.14994	0.0713226	30.144	1.28671e-199	1.96932e-198	13988	12112	11206	2757	3030	2258
glmU	1876.3	-2.72538	0.0906328	-30.0705	1.17672e-198	1.78585e-197	593	445	485	3470	3603	2588
LBANOLMJ_03776	2716.05	-2.89906	0.0967422	-29.9669	2.64952e-197	3.98753e-196	626	692	653	5119	5396	3704
gspK	571.099	4.29958	0.144289	29.7985	4.0839e-195	6.09548e-194	1235	1060	1058	59	59	45
iscR	922.866	-3.08662	0.103613	-29.79	5.26677e-195	7.79654e-194	205	193	200	1667	1706	1478
LBANOLMJ_00368	671.991	-3.66972	0.123397	-29.739	2.40316e-194	3.52854e-193	115	81	106	1280	1367	1035
fecB	1156.85	3.55107	0.119522	29.7105	5.62674e-194	8.19508e-193	2129	2384	2030	169	192	173
LBANOLMJ_02087	629.741	-4.92707	0.166443	-29.6022	1.40058e-192	2.02356e-191	56	36	32	1345	1360	921
cheW	594.583	-4.52884	0.153584	-29.4876	4.14579e-191	5.9423e-190	46	61	45	1206	1284	891
fkpA	1395.03	-2.50178	0.0850973	-29.399	5.65587e-190	8.04292e-189	472	425	394	2533	2468	1996
kdpD	1098.12	2.89453	0.0990783	29.2146	1.26676e-187	1.78732e-186	2164	1964	1842	255	312	204
nadA	854.768	3.07748	0.10537	29.2065	1.6058e-187	2.24812e-186	1793	1443	1484	190	188	156
adhE	2003.62	-2.82997	0.0969241	-29.1978	2.0692e-187	2.87459e-186	551	479	492	3456	3487	3331
secG	1497.6	-2.38286	0.0820913	-29.0269	3.01061e-185	4.15051e-184	545	479	462	2680	2654	2089
lldP	547.814	-4.07721	0.140931	-28.9307	4.91359e-184	6.72268e-183	74	61	54	1072	1057	913
ndk	1102.71	2.62227	0.0907705	28.889	1.64109e-183	2.22843e-182	2164	1884	1806	314	339	257
asnC	1337.25	-3.11979	0.108322	-28.8011	2.07614e-182	2.79814e-181	366	233	256	2461	2578	2038
cadC	555.379	4.65033	0.162225	28.666	1.01434e-180	1.35696e-179	1134	1119	1035	41	57	28
nupX	1392.63	7.95578	0.277642	28.6548	1.39637e-180	1.85429e-179	3724	2428	2471	10	14	9
gmk	1352.47	-3.19982	0.112484	-28.4469	5.32743e-178	7.02288e-177	356	217	250	2515	2651	2040
mglA_1	725.039	4.02625	0.141553	28.4435	5.86466e-178	7.67506e-177	1426	1475	1301	112	74	62
tsr	1028.39	-2.63151	0.0925953	-28.4195	1.16057e-177	1.50791e-176	332	289	261	1842	1902	1485
abgT	715.643	4.37401	0.154988	28.2216	3.17369e-175	4.09405e-174	1724	1185	1319	58	64	71
lysA	766.583	2.99798	0.106933	28.036	5.92361e-173	7.58726e-172	1508	1353	1339	192	184	129
ccmF_2	821.461	3.45096	0.123313	27.9853	2.45028e-172	3.11634e-171	1528	1619	1478	165	144	99
cheR	511.356	-4.09384	0.146546	-27.9355	9.888e-172	1.24879e-170	53	53	68	1016	1049	791
rluC	729.931	4.25433	0.152702	27.8603	8.07898e-171	1.01324e-169	1763	1144	1390	73	74	67
apbE	609.766	3.3967	0.121951	27.8529	9.9255e-171	1.23624e-169	1267	1117	1052	121	102	89
mdtI	1086.4	4.35074	0.156376	27.8222	2.33456e-170	2.88782e-169	2823	1696	1920	98	94	105
zapD	971.646	3.81333	0.137951	27.6427	3.41587e-168	4.19664e-167	2193	1466	1948	128	152	102
LBANOLMJ_00651	661.805	3.18961	0.115461	27.625	5.5694e-168	6.79617e-167	1262	1216	1191	128	149	109
fadK	678.408	6.36283	0.230378	27.6191	6.56567e-168	7.95812e-167	1364	1441	1312	16	16	16
fliI	583.84	3.56658	0.129497	27.5418	5.55199e-167	6.68459e-166	1184	1146	988	100	90	78
LBANOLMJ_00899	1033.63	3.32191	0.121395	27.3645	7.25144e-165	8.67291e-164	1870	1964	1935	219	213	127
ycaD	519.893	4.64	0.169816	27.3237	2.21753e-164	2.63477e-163	1075	1078	927	41	55	23
rnr	3753.27	-1.97177	0.0721769	-27.3186	2.55258e-164	3.01305e-163	1750	1545	1411	6062	6480	5100
LBANOLMJ_03459	456.24	4.43274	0.16303	27.1898	8.57747e-163	1.0059e-161	958	889	839	42	40	37
kbaY	551.267	5.88781	0.220478	26.7048	4.13982e-157	4.82356e-156	1100	1131	1098	19	19	16
phoP	2604.74	3.0826	0.115603	26.6654	1.18664e-156	1.37377e-155	6180	3919	4372	559	619	449
yajO	761.625	-2.99378	0.112303	-26.6581	1.44202e-156	1.65878e-155	189	194	141	1438	1452	1111
gspJ	451.129	5.06834	0.190502	26.6053	5.90043e-156	6.74442e-155	958	885	855	23	30	24
ybhI	1393.93	8.48018	0.320261	26.479	1.6917e-154	1.92151e-153	2618	3084	2813	12	7	4
cyaA	2258.14	-1.9832	0.0750186	-26.4361	5.27753e-154	5.95701e-153	1009	888	912	3849	3790	3004
LBANOLMJ_02757	619.525	-3.03084	0.115086	-26.3355	7.52023e-153	8.43573e-152	142	148	126	1197	1162	904
ychN	497.779	-3.62976	0.138264	-26.2525	6.69465e-152	7.46329e-151	72	79	78	1003	1012	717
oxyR_1	1194.94	-2.78177	0.106038	-26.2336	1.09873e-151	1.21737e-150	391	299	250	2173	2293	1707
grxB	1735.94	-2.12142	0.0809816	-26.1963	2.9248e-151	3.22085e-150	702	655	641	2857	3164	2326
LBANOLMJ_03770	507.141	5.6571	0.216509	26.1287	1.72144e-150	1.88419e-149	1004	1071	978	19	18	21
glyA	4037.18	-1.85114	0.0709703	-26.0833	5.63695e-150	6.13273e-149	1954	1795	1653	6392	6997	5285
yeeZ	699.62	-2.92357	0.112401	-26.0101	3.80341e-149	4.11315e-148	169	165	167	1238	1264	1125
ynbC	476.502	5.49286	0.211374	25.9865	7.04403e-149	7.57233e-148	967	980	918	27	15	19
allB	465.934	3.8557	0.14924	25.8356	3.5336e-147	3.77615e-146	1005	805	878	65	53	59
paaF	933.104	7.72102	0.299217	25.8041	7.97146e-147	8.4685e-146	1990	2042	1687	8	12	6
LBANOLMJ_00769	467.611	-3.36398	0.130369	-25.8036	8.071e-147	8.52411e-146	88	82	85	912	901	705
rplA	5274.21	-1.96688	0.0763116	-25.7743	1.72233e-146	1.80845e-145	2230	2121	2252	8901	8824	7061
gpsA	3167.32	1.88059	0.0733124	25.6517	4.04995e-145	4.22787e-144	5578	4773	5004	1443	1454	1103
fumC	827.752	-2.54809	0.0994548	-25.6206	8.99803e-145	9.33934e-144	279	254	213	1479	1514	1182
cspA	58878	-2.9423	0.114939	-25.5987	1.57604e-144	1.62647e-143	18633	11242	12303	109759	113393	85054
pdeR	731.536	2.69485	0.105275	25.5982	1.59823e-144	1.64e-143	1427	1305	1177	193	221	164
rsxC	552.061	3.26471	0.127561	25.5932	1.81519e-144	1.85211e-143	1034	1078	962	112	108	87
prmB	711.893	2.67554	0.104683	25.5584	4.42775e-144	4.49242e-143	1392	1173	1231	194	214	161
phoA	442.431	4.86686	0.191095	25.4682	4.43534e-143	4.47499e-142	908	938	785	26	25	35
hisG	468.183	-3.53852	0.138967	-25.4629	5.07683e-143	5.09375e-142	72	72	84	845	926	764
pntB	2079.3	2.30207	0.0904958	25.4384	9.4834e-143	9.46244e-142	3550	3636	3439	759	781	539
ahpF	601.932	-3.27916	0.12894	-25.4316	1.12715e-142	1.11848e-141	120	94	132	1064	1241	918
gltP	623.109	-2.80471	0.110457	-25.3919	3.09721e-142	3.05659e-141	178	153	150	1074	1187	950
mltF	419.046	3.92823	0.154973	25.3478	9.50966e-142	9.33393e-141	841	791	789	51	66	36
fimD_1	427.129	-3.90582	0.154381	-25.2999	3.20419e-141	3.12799e-140	44	62	58	850	820	688
gltB	1834.22	-2.13634	0.0847001	-25.2225	2.272e-140	2.20604e-139	793	668	637	2984	3106	2689
sfsA	427.926	-4.98192	0.197866	-25.1782	6.93849e-140	6.70102e-139	28	33	20	905	961	606
yccA	1853.33	-2.09512	0.0833557	-25.1347	2.07645e-139	1.99472e-138	780	752	635	3059	3204	2588
ccmH_1	416.165	4.4259	0.176102	25.1326	2.18859e-139	2.09132e-138	859	825	767	40	52	18
metL	479.427	-3.19307	0.127308	-25.0814	7.94625e-139	7.55312e-138	102	101	88	870	908	764
ubiE	1441.08	-2.23236	0.0897346	-24.8773	1.30886e-136	1.23759e-135	620	487	457	2415	2611	1993
dsbE	400.481	4.16845	0.167656	24.8631	1.86529e-136	1.75453e-135	796	804	732	35	45	44
carB	1249.55	2.28246	0.0919723	24.8168	5.9082e-136	5.5286e-135	2187	2169	2022	457	473	332
chrR	402.26	-3.58813	0.144606	-24.8132	6.46192e-136	6.01558e-135	61	70	59	769	780	639
pssA	964.993	-2.3334	0.0941123	-24.7938	1.04586e-135	9.68624e-135	338	307	338	1645	1719	1382
ygfA	986.45	-2.63624	0.106369	-24.784	1.33515e-135	1.23025e-134	280	284	276	1711	1682	1583
LBANOLMJ_04233	415.046	3.76297	0.152325	24.7036	9.77981e-135	8.96565e-134	796	782	797	66	55	47
ynbD	387.117	4.54181	0.184331	24.6394	4.77523e-134	4.35558e-133	784	812	688	37	30	27
mntH	445.364	-3.44579	0.13991	-24.6286	6.23849e-134	5.66166e-133	86	64	81	872	914	635
fadD	2330.76	-1.89581	0.0770442	-24.6068	1.06839e-133	9.64754e-133	1146	956	946	3874	4038	2965
ghxP	641.591	-2.77109	0.113014	-24.5199	9.06002e-133	8.1405e-132	161	171	172	1216	1188	906
tilS	652.221	2.5995	0.10604	24.5143	1.03908e-132	9.28998e-132	1220	1137	1090	184	195	165
flgK	2049.56	-1.90638	0.0781493	-24.3941	1.97726e-131	1.75908e-130	903	896	856	3356	3473	2721
pflA	876.823	-2.25057	0.0922803	-24.3884	2.27106e-131	2.01056e-130	332	310	296	1522	1529	1224
flgE	367.314	-5.15108	0.212073	-24.2892	2.55117e-130	2.24752e-129	26	19	17	745	715	639
dsbA	625.904	-2.54535	0.104945	-24.254	5.99928e-130	5.25956e-129	199	183	182	1109	1160	888
nadB	562.325	2.75997	0.114236	24.1602	5.82725e-129	5.08406e-128	1084	1002	935	147	167	114
LBANOLMJ_00280	831.05	2.52598	0.104624	24.1434	8.76103e-129	7.60693e-128	1605	1462	1300	249	242	231
slyA	349.28	-4.58853	0.190125	-24.1343	1.09121e-128	9.42935e-128	33	20	33	731	728	529
hslU	3089.97	2.35202	0.0975369	24.1142	1.77528e-128	1.52674e-127	5010	5604	5227	1022	1036	915
hyaA	1331.41	2.71998	0.112926	24.0863	3.4765e-128	2.97562e-127	2180	2584	2318	380	366	290
LBANOLMJ_02075	841.19	-2.42988	0.101234	-24.0027	2.60874e-127	2.22235e-126	262	264	283	1454	1528	1203
hemC	936.767	-2.58998	0.10806	-23.968	6.00019e-127	5.08748e-126	264	312	244	1627	1705	1398
asnB	431.546	-3.12267	0.130289	-23.9673	6.09578e-127	5.14438e-126	103	80	91	788	819	673
pabC	479.301	3.0162	0.126346	23.8726	5.89755e-126	4.95394e-125	946	881	801	106	104	100
LBANOLMJ_04182	833.003	-2.84648	0.119304	-23.8591	8.14968e-126	6.81404e-125	220	235	172	1523	1711	1114
ilvC	447.915	-3.19388	0.134205	-23.7985	3.4577e-125	2.8777e-124	114	85	74	827	907	657
hflX	5665.8	1.73852	0.0732389	23.7376	1.47625e-124	1.22299e-123	9090	9044	8668	2701	2855	2164
ugd	392.484	3.49905	0.148063	23.6322	1.80019e-123	1.48454e-122	807	692	725	61	82	46
argG	664.379	-2.59864	0.110152	-23.5913	4.72961e-123	3.88258e-122	212	165	203	1178	1180	998
lpxC	12235.6	-2.23421	0.0947066	-23.5908	4.78994e-123	3.91431e-122	5484	3721	4091	21464	21861	16388
pheA	1939.78	-1.92886	0.0818662	-23.5611	9.65914e-123	7.85784e-122	856	853	774	3085	3253	2702
fumB	934.601	2.84823	0.121007	23.5376	1.67987e-122	1.36047e-121	1605	1813	1615	202	258	210
aspC	1171.11	-2.02109	0.0859646	-23.5107	3.17084e-122	2.55649e-121	536	460	433	2005	1995	1553
ihfA	1903.65	-1.86138	0.0796913	-23.3573	1.16116e-120	9.32026e-120	923	791	819	2981	3353	2488
tusA	319.558	-4.72351	0.202455	-23.3311	2.14349e-120	1.7129e-119	30	25	17	667	669	489
LBANOLMJ_02595	606.934	-3.12557	0.134683	-23.2069	3.87994e-119	3.08686e-118	123	146	115	1187	1265	793
LBANOLMJ_03251	408.566	4.73311	0.204434	23.1522	1.38003e-118	1.09313e-117	1061	683	703	26	29	32
purB	1645.9	2.05851	0.089377	23.0318	2.23865e-117	1.7655e-116	2779	2718	2662	606	694	574
truC	349.727	3.80887	0.165696	22.9871	6.28037e-117	4.93145e-116	791	607	620	43	47	47
yedA	426.763	3.12223	0.136294	22.908	3.87117e-116	3.02655e-115	920	756	691	89	90	80
rppH	777.583	-2.27417	0.0994529	-22.8668	9.94226e-116	7.73953e-115	317	255	251	1380	1400	1036
LBANOLMJ_01498	2801.95	-5.39849	0.237322	-22.7476	1.51644e-114	1.1754e-113	194	115	96	5270	5837	4966
gspH	487.832	6.72314	0.295751	22.7324	2.14132e-114	1.65266e-113	1139	982	866	11	8	8
ygjK	497.411	2.98136	0.131197	22.7243	2.57861e-114	1.98169e-113	1081	859	793	103	130	97
udk	399.527	3.09511	0.136271	22.7129	3.33739e-114	2.55395e-113	795	716	692	76	88	82
rpsN	5604.81	-1.49092	0.065828	-22.6487	1.43537e-113	1.09379e-112	3349	2941	2785	8658	8814	6935
fadJ	1814.19	-1.99734	0.088421	-22.5889	5.57007e-113	4.2267e-112	871	744	632	3051	3170	2364
gyrB	7166.91	-1.46879	0.0650309	-22.5861	5.9393e-113	4.48802e-112	4228	3778	3718	11062	11484	8598
lon_2	6711.15	1.83838	0.0816563	22.5137	3.04821e-112	2.29378e-111	10686	11185	10345	2944	3072	2608
yeiG	741.529	-2.21007	0.0982693	-22.4899	5.2094e-112	3.90381e-111	277	272	262	1292	1271	1033
ppnN	2480.6	-2.24126	0.0998843	-22.4386	1.65469e-111	1.23486e-110	813	963	878	4145	4305	3597
secA	6556.43	1.51847	0.0676835	22.4349	1.79772e-111	1.33609e-110	10387	9736	9780	3523	3589	2892
yqhD	376.587	-3.33689	0.149175	-22.369	7.89699e-111	5.84506e-110	77	50	82	717	736	571
pflB	5913.73	-2.14601	0.0959844	-22.3579	1.01062e-110	7.44968e-110	2046	2368	2262	9939	10108	8362
LBANOLMJ_04082	390.768	-3.00114	0.134234	-22.3574	1.02212e-110	7.50387e-110	92	79	96	712	728	605
fdhE	381.093	-3.07711	0.138124	-22.2778	6.05983e-110	4.43079e-109	93	67	89	711	745	559
carA	578.718	2.86519	0.128786	22.2476	1.18967e-109	8.66345e-109	1258	906	985	155	130	126
fabF	1649.29	-2.03702	0.091797	-22.1905	4.23907e-109	3.0746e-108	642	663	679	2621	2947	2256
ybdG	487.165	2.76314	0.124871	22.1279	1.70271e-108	1.23004e-107	1027	794	806	125	144	101
yhaJ_2	308.067	-3.64584	0.165081	-22.0851	4.39201e-108	3.16015e-107	39	49	52	609	596	478
accB	500.84	-2.47048	0.111926	-22.0724	5.81602e-108	4.16815e-107	171	155	146	886	912	708
phoQ	1309.01	2.2935	0.104259	21.9982	2.99402e-107	2.13723e-106	2742	2067	1930	431	487	389
cusC_2	478.117	6.929	0.315848	21.9378	1.1334e-106	8.05871e-106	1077	931	918	11	8	4
rpsK	5846.19	-1.53678	0.0701005	-21.9226	1.58136e-106	1.11998e-105	3305	2842	3083	9028	9334	7305
dnaE	1494.53	1.74685	0.0797135	21.9141	1.90544e-106	1.34423e-105	2508	2359	2225	723	726	576
grpE	2896.67	1.89704	0.0866819	21.8851	3.59961e-106	2.52953e-105	5157	4628	4305	1362	1371	912
zur	815.677	-2.06298	0.0944234	-21.8482	8.09195e-106	5.66437e-105	337	333	300	1351	1426	1108
lon_1	719.267	-2.23197	0.102221	-21.8346	1.0885e-105	7.5901e-105	281	230	267	1273	1261	972
glsA2	386.044	2.86669	0.131724	21.7628	5.22267e-105	3.62774e-104	765	670	659	106	94	75
cfa	610.261	-2.47659	0.11382	-21.7588	5.70501e-105	3.94761e-104	202	213	158	1095	1116	848
hslV	989.637	2.21669	0.101928	21.7475	7.29031e-105	5.02531e-104	1947	1578	1509	379	334	317
LBANOLMJ_02588	833.61	-2.04489	0.0941539	-21.7186	1.36762e-104	9.39136e-104	345	322	334	1426	1437	1103
rpoA	19299.7	-1.39374	0.0642978	-21.6764	3.42795e-104	2.34503e-103	11862	10332	10597	29351	30586	22775
nhaB	625.289	2.51564	0.116265	21.6372	8.01996e-104	5.46568e-103	1112	1105	1054	208	170	169
cysQ	477.591	-2.48841	0.115022	-21.6342	8.56093e-104	5.81242e-103	155	150	140	829	892	674
flgL	1887.54	-1.85258	0.0856329	-21.634	8.60713e-104	5.8219e-103	837	806	872	3025	3234	2471
yhbO	422.077	2.73398	0.12657	21.6005	1.77617e-103	1.19692e-102	785	763	711	110	127	89
cheB	414.59	-3.17971	0.147379	-21.575	3.08199e-103	2.06917e-102	108	60	87	810	828	579
fre	1398.95	-2.11115	0.0979048	-21.5633	3.97349e-103	2.65783e-102	566	548	506	2506	2564	1690
astE	311.31	3.42693	0.158927	21.5629	4.00723e-103	2.6705e-102	663	543	552	46	60	50
gspG	558.456	7.42934	0.346094	21.4663	3.21798e-102	2.13664e-101	1140	1195	1077	7	6	6
rlmF	420.352	2.65554	0.123867	21.4386	5.83444e-102	3.85971e-101	788	732	713	115	120	104
fur	1408.05	-2.15152	0.100405	-21.4284	7.25661e-102	4.78301e-101	655	451	496	2389	2576	1845
putA	2262.71	1.62716	0.0759467	21.425	7.81696e-102	5.13361e-101	3624	3493	3399	1152	1194	922
thrS	8134.66	-1.58716	0.0742069	-21.3883	1.71629e-101	1.12305e-100	4893	3868	3801	12495	12977	10501
rplO	9780.06	-1.87207	0.0875563	-21.3814	1.99175e-101	1.29859e-100	4079	4451	4338	16089	16898	12473
copA	1065.91	-1.81829	0.0851468	-21.3547	3.5243e-101	2.28952e-100	516	482	453	1725	1795	1385
minD	950.844	1.91655	0.0899556	21.3055	1.00838e-100	6.52737e-100	1626	1511	1490	399	425	349
sppA	717.279	2.15151	0.101018	21.2983	1.17812e-100	7.59888e-100	1364	1176	1076	276	273	228
hcaR_3	313.752	4.1356	0.194221	21.2933	1.31029e-100	8.42127e-100	557	604	657	37	40	23
ydhR	505.595	-2.55651	0.120178	-21.2726	2.03629e-100	1.30409e-99	138	160	153	905	906	736
iscS	2072.79	-2.00778	0.0944668	-21.2538	3.04307e-100	1.94198e-99	805	863	864	3373	3399	2978
bluR	1104.21	-2.16005	0.101967	-21.1839	1.34558e-99	8.55677e-99	503	386	360	1747	1920	1634
nemA	252.132	-4.47106	0.211169	-21.1729	1.69658e-99	1.0751e-98	22	23	22	471	544	409
pitA_1	669.353	-2.15051	0.101576	-21.1714	1.75223e-99	1.10648e-98	276	258	225	1173	1166	892
topA_1	464.362	-2.49206	0.117871	-21.1422	3.25609e-99	2.04896e-98	153	149	130	796	883	652
deoD	1252.87	-1.88385	0.089214	-21.1161	5.66151e-99	3.55024e-98	575	549	520	1960	2044	1784
cueR	392.996	-2.67269	0.126775	-21.0821	1.16216e-98	7.26251e-98	110	116	102	708	731	567
ilvI	414.052	2.86444	0.136159	21.0375	2.97593e-98	1.85329e-97	801	783	660	118	94	83
atoD	300.832	5.63714	0.268416	21.0015	6.35226e-98	3.94233e-97	613	603	597	15	12	8
yiiM	623.853	-2.25477	0.107481	-20.9784	1.03366e-97	6.39314e-97	222	239	204	1045	1138	863
hisD	436.914	-2.82092	0.134582	-20.9606	1.50196e-97	9.25784e-97	112	118	103	744	770	725
sdhB	3319.43	1.75603	0.0838799	20.935	2.57047e-97	1.579e-96	5269	5421	5047	1559	1538	1359
aroE	304.984	-3.03782	0.145674	-20.8536	1.41269e-96	8.64851e-96	71	68	65	571	588	448
clpB	17622.1	1.55477	0.0747513	20.7992	4.39993e-96	2.68455e-95	27263	28254	25311	9375	9642	7424
ypjD	381.03	2.8043	0.134885	20.7904	5.2903e-96	3.21693e-95	768	653	638	95	118	70
rplQ	3914.03	-1.47934	0.0712843	-20.7526	1.16082e-95	7.03503e-95	2351	1993	2030	5997	6392	4665
nlpE	946.233	1.83645	0.0888711	20.6642	7.28084e-95	4.39773e-94	1639	1471	1445	440	423	357
gltD	895.239	-1.8723	0.0907201	-20.6383	1.24446e-94	7.49165e-94	438	375	372	1514	1498	1147
ccmE	303.3	3.3043	0.160144	20.6333	1.37919e-94	8.27512e-94	567	558	568	53	70	42
LBANOLMJ_02224	813.189	1.94451	0.0944098	20.5965	2.94867e-94	1.76334e-93	1432	1251	1295	337	377	277
glyS	1988.83	-1.71415	0.0833454	-20.5668	5.44748e-94	3.24691e-93	968	1007	883	3128	3344	2534
gspA	262.483	4.65479	0.227088	20.4977	2.25611e-93	1.34031e-92	491	562	495	22	18	19
pgaC	321.717	6.05937	0.295886	20.4788	3.33031e-93	1.97198e-92	774	602	585	12	5	11
evgA	256.468	-3.84409	0.188654	-20.3764	2.70912e-92	1.59891e-91	35	35	33	511	563	354
gnd	1952.63	-1.79817	0.0882531	-20.3751	2.78079e-92	1.63587e-91	1063	788	846	3222	3323	2437
glxR	276.241	5.46778	0.268601	20.3565	4.06263e-92	2.38218e-91	547	576	536	17	9	10
dbpA	393.142	2.5933	0.127907	20.2749	2.14152e-91	1.25165e-90	790	637	656	123	114	93
LBANOLMJ_02502	248.732	3.75556	0.185581	20.2368	4.64821e-91	2.7034e-90	486	493	445	38	32	31
yiaD	313.392	3.01369	0.148922	20.2367	4.65536e-91	2.7034e-90	637	574	509	67	69	67
epsM	235.997	4.01285	0.19908	20.157	2.33685e-90	1.35268e-89	478	446	443	22	31	28
roxA	895.787	-1.93289	0.0959625	-20.1421	3.15682e-90	1.82147e-89	436	349	363	1414	1619	1167
hscC	284.888	3.63509	0.180882	20.0965	7.92482e-90	4.55803e-89	548	524	546	32	41	51
cirA	279.257	-3.08165	0.153473	-20.0794	1.11652e-89	6.40137e-89	70	51	61	530	523	421
fbp	829.452	-1.84789	0.092741	-19.9252	2.45906e-88	1.4054e-87	392	363	356	1323	1450	1066
kbl	1742.48	-1.5708	0.079134	-19.8499	1.10476e-87	6.29397e-87	969	883	853	2743	2896	2084
astB	381.787	2.65721	0.134038	19.8244	1.83533e-87	1.04233e-86	687	639	700	115	113	81
maa	222.449	-4.5787	0.231207	-19.8034	2.78121e-87	1.57456e-86	16	26	13	420	473	366
rseA	4216.49	-1.66366	0.0840347	-19.7973	3.13843e-87	1.77125e-86	2032	2027	2151	6685	7057	5220
kdpC	280.427	3.57374	0.180602	19.7879	3.78169e-87	2.12764e-86	518	569	503	57	46	26
rsmF	299.25	2.96826	0.150529	19.7188	1.488e-86	8.34574e-86	622	521	496	79	63	58
glxK	233.726	5.03253	0.255481	19.6983	2.23153e-86	1.24772e-85	532	457	413	16	16	9
pgpB	218.465	-3.82057	0.194542	-19.6387	7.21681e-86	4.0227e-85	31	35	23	420	439	345
patZ	2573.09	-1.6291	0.0830289	-19.6208	1.02624e-85	5.70276e-85	1278	1274	1309	3935	4099	3409
clpP	1747.26	-1.54553	0.078785	-19.617	1.1064e-85	6.1293e-85	958	884	902	2748	2684	2236
gdhA	1128.74	2.36539	0.120965	19.5544	3.78663e-85	2.09133e-84	1723	2095	1965	404	364	313
mprA	392.571	-2.46303	0.126115	-19.5299	6.11124e-85	3.36491e-84	144	103	125	691	712	559
abgA	227.781	3.93768	0.20265	19.4309	4.22804e-84	2.32093e-83	433	438	441	31	23	28
fabR	488.301	-2.13031	0.109756	-19.4095	6.42043e-84	3.51373e-83	206	176	178	849	843	657
fieF	379.462	-2.69366	0.13889	-19.3942	8.63201e-84	4.70979e-83	93	121	98	723	677	541
fliP	235.537	3.46259	0.178694	19.3772	1.20152e-83	6.53599e-83	508	420	407	39	48	29
gltA	7044.64	-1.46438	0.0758085	-19.3168	3.87983e-83	2.1042e-82	4338	3446	3780	10538	10782	9102
mngR_1	270.933	5.28526	0.274064	19.2848	7.20493e-83	3.89584e-82	741	460	445	14	14	12
dacB	403.773	2.38288	0.123755	19.2548	1.28582e-82	6.93191e-82	737	673	675	122	139	121
LBANOLMJ_02958	1278.35	-1.55591	0.0811191	-19.1806	5.37844e-82	2.89091e-81	739	630	632	1938	2048	1638
gabT	663.707	-2.02952	0.105923	-19.1603	7.93736e-82	4.25367e-81	304	276	226	1055	1143	940
mipA_1	267.177	4.05713	0.212073	19.1308	1.39894e-81	7.47481e-81	454	573	514	39	22	28
mrcA	996.109	1.79549	0.0940419	19.0925	2.91708e-81	1.55406e-80	1667	1596	1500	502	474	344
pncC_2	1036.34	1.75873	0.0921513	19.0852	3.34996e-81	1.77942e-80	1708	1700	1517	513	504	381
gshB	854.279	-1.89113	0.0991694	-19.0697	4.51302e-81	2.39018e-80	375	380	361	1331	1548	1102
hypF	505.334	2.11689	0.111511	18.9836	2.32902e-80	1.22988e-79	892	852	784	187	198	172
atoE	224.903	5.33745	0.281578	18.9555	3.98109e-80	2.09616e-79	477	432	442	14	8	10
hisC	242.27	-3.17106	0.167605	-18.9198	7.83174e-80	4.11166e-79	48	59	42	437	477	372
tyrR	842.811	-1.8285	0.0966698	-18.915	8.58843e-80	4.49586e-79	381	400	358	1330	1459	1096
pntA	1567.21	1.77507	0.0943865	18.8064	6.6985e-79	3.49638e-78	2439	2625	2383	765	715	608
infA	2100.57	-1.80363	0.0960416	-18.7797	1.10702e-78	5.76162e-78	1198	855	846	3415	3359	2841
degS	458.851	2.23861	0.119316	18.762	1.54535e-78	8.01984e-78	888	737	715	186	165	124
cpxR	453.16	-2.37676	0.126917	-18.7269	2.98832e-78	1.54639e-77	193	134	126	788	776	672
aroC	793.805	1.93975	0.1036	18.7235	3.18798e-78	1.645e-77	1414	1297	1171	299	364	302
LBANOLMJ_01373	565.806	-2.36382	0.126308	-18.7147	3.75927e-78	1.93426e-77	183	159	223	959	1015	817
frr	1114.82	-1.60255	0.08569	-18.7017	4.7923e-78	2.45877e-77	579	574	546	1734	1791	1422
argE_1	212.941	-3.35427	0.179405	-18.6967	5.26845e-78	2.69542e-77	44	36	37	387	434	325
fliH	365.037	2.55226	0.136898	18.6436	1.42455e-77	7.2676e-77	618	655	640	104	114	95
erpA	317.912	-2.72825	0.146394	-18.6364	1.62773e-77	8.28081e-77	93	68	96	573	629	436
LBANOLMJ_01488	623.545	-1.95232	0.104884	-18.614	2.47341e-77	1.25477e-76	306	253	232	976	1106	843
def	851.788	-1.87627	0.10086	-18.6028	3.04847e-77	1.54217e-76	383	349	390	1484	1424	1058
rsxD	222.636	3.41212	0.183693	18.5751	5.10696e-77	2.5763e-76	410	424	416	42	42	29
mukB	1328.55	-1.49478	0.080503	-18.568	5.82955e-77	2.93264e-76	778	670	697	2053	2124	1619
spy	200.146	-3.50435	0.189489	-18.4937	2.32103e-76	1.16438e-75	39	34	27	385	382	317
pepN	2204.43	-1.42617	0.07712	-18.4929	2.35687e-76	1.17909e-75	1277	1260	1143	3259	3445	2765
glnA	2718.46	-1.6039	0.0867439	-18.4901	2.48234e-76	1.23842e-75	1659	1240	1265	4167	4243	3621
argC	213.936	-3.25264	0.176131	-18.4671	3.7984e-76	1.88978e-75	40	41	44	392	426	325
yhhW	332.744	-2.43688	0.132251	-18.4262	8.09434e-76	4.01604e-75	104	104	111	572	615	471
fabD	1940.75	1.79864	0.0977462	18.4012	1.28597e-75	6.36293e-75	2922	3324	2998	912	911	733
rpsD	10965.3	-1.19109	0.0648801	-18.3583	2.83151e-75	1.39719e-74	7477	6423	6687	15791	16639	12637
selU	386.859	2.40044	0.130823	18.3487	3.38259e-75	1.66457e-74	747	655	606	109	151	104
wcaJ	221.429	5.50593	0.301064	18.2883	1.02651e-74	5.03771e-74	495	391	449	6	8	14
bamC	1604.2	-1.43325	0.0784865	-18.2611	1.68883e-74	8.26568e-74	962	846	864	2427	2593	1907
rlmE	1451.76	-1.58726	0.0870999	-18.2234	3.36638e-74	1.64316e-73	871	657	712	2292	2281	1852
ilvD	372.79	-2.21806	0.122079	-18.169	9.08256e-74	4.42132e-73	141	134	131	617	661	530
plsY	446.999	2.13851	0.117729	18.1648	9.81478e-74	4.76492e-73	845	679	725	184	171	134
sseA	1164.44	-1.58176	0.0870962	-18.161	1.05079e-73	5.08776e-73	601	610	582	1783	1900	1469
queE	237.804	-3.30387	0.182012	-18.1519	1.24086e-73	5.99195e-73	51	33	51	498	468	319
LBANOLMJ_01764	568.96	1.97817	0.109342	18.0916	3.71478e-73	1.78904e-72	1044	835	922	244	257	181
pgpA	521.293	-1.93591	0.107297	-18.0426	9.02558e-73	4.33516e-72	232	205	228	857	891	692
yhaI	395.463	7.48142	0.415172	18.0201	1.35556e-72	6.49373e-72	888	838	701	10	1	2
nth	202.208	3.46137	0.192134	18.0154	1.47455e-72	7.04507e-72	378	383	377	34	33	32
mltD	1284.53	-1.52733	0.0851637	-17.934	6.39632e-72	3.04796e-71	788	614	642	1994	2045	1594
tsx	1557.85	1.67207	0.09383	17.8202	4.92459e-71	2.34048e-70	2365	2585	2329	779	781	634
LBANOLMJ_01453	578.739	-1.83172	0.102804	-17.8177	5.15388e-71	2.44302e-70	282	254	246	949	920	790
cyoC	299.714	-2.6705	0.150677	-17.7233	2.77078e-70	1.30996e-69	98	66	87	574	498	452
dacA	1017.7	2.00324	0.113081	17.7151	3.20669e-70	1.51208e-69	2067	1374	1606	423	431	345
nrfG	204.638	3.50385	0.197982	17.6978	4.35775e-70	2.04951e-69	472	327	366	35	36	27
fadH	948.115	-1.68961	0.095654	-17.6638	7.97579e-70	3.74137e-69	540	456	391	1457	1567	1244
rlmL	862.014	2.02486	0.114693	17.6546	9.38237e-70	4.38978e-69	1767	1194	1328	341	363	298
mdh_1	5336.69	-1.13296	0.0643069	-17.6181	1.79029e-69	8.35467e-69	3724	3315	3263	7689	7772	6172
gspI	213.601	5.81441	0.331184	17.5564	5.31039e-69	2.46544e-68	484	392	419	9	6	7
pqiB	167.666	-3.92317	0.223459	-17.5565	5.30173e-69	2.46544e-68	24	21	19	344	338	250
ilvA	349.516	-2.21472	0.126328	-17.5315	8.23925e-69	3.81541e-68	128	129	124	580	607	505
yjdF	199.944	3.61908	0.207422	17.4479	3.57229e-68	1.65001e-67	483	331	334	34	31	24
LBANOLMJ_00200	973.689	1.63682	0.0940194	17.4094	7.00241e-68	3.22611e-67	1764	1382	1408	500	484	412
recJ	769.097	-1.62787	0.0936117	-17.3896	9.88775e-68	4.54383e-67	414	392	353	1246	1235	954
xthA	436.957	2.19738	0.126598	17.3571	1.74192e-67	7.98453e-67	751	799	658	160	180	123
aidB	1320.16	-1.58538	0.0913613	-17.3529	1.87553e-67	8.57519e-67	798	649	594	2168	2119	1579
barA	555.433	1.94663	0.112182	17.3525	1.88963e-67	8.61786e-67	927	896	890	219	274	184
aroA	327.564	2.36272	0.136173	17.3508	1.94366e-67	8.84194e-67	558	577	550	106	122	87
napF	188.903	3.44302	0.198753	17.3231	3.15157e-67	1.43008e-66	410	315	344	40	29	25
yajR	295.416	2.68396	0.154997	17.3162	3.55297e-67	1.60819e-66	660	463	463	84	84	67
queG	720.966	-1.9858	0.114686	-17.3151	3.61854e-67	1.63377e-66	375	240	285	1236	1193	969
msrA	211.002	-2.95447	0.170794	-17.2984	4.83367e-67	2.17696e-66	59	52	38	403	399	304
puuB	307.504	2.56001	0.148541	17.2343	1.46801e-66	6.59509e-66	565	569	483	85	84	92
yjhH	159.363	-4.18733	0.243329	-17.2085	2.29436e-66	1.02819e-65	14	17	20	301	338	253
ygbN	208.675	3.32062	0.193233	17.1845	3.46732e-66	1.55e-65	357	417	388	43	38	31
pepQ	1610.56	-1.34655	0.0784333	-17.1681	4.60148e-66	2.05192e-65	964	927	906	2361	2484	1972
nrfA	837.63	1.94426	0.113335	17.155	5.76692e-66	2.56529e-65	1284	1467	1325	330	381	306
cmk	1313.69	1.73256	0.101343	17.0959	1.59199e-65	7.0642e-65	2454	1757	2033	594	662	534
hemX	896.261	-1.64403	0.0962299	-17.0844	1.93915e-65	8.58357e-65	434	467	434	1427	1469	1117
rstA	171.417	4.07049	0.238356	17.0773	2.18916e-65	9.66657e-65	317	345	331	17	27	13
menA	272.764	2.52907	0.148157	17.0702	2.47314e-65	1.08939e-64	500	504	428	79	93	66
uup	824.003	1.54692	0.0907115	17.0532	3.30687e-65	1.45309e-64	1329	1250	1201	425	460	355
arcA	4178.41	-1.2713	0.074589	-17.0441	3.86619e-65	1.69474e-64	2678	2392	2469	6467	6341	4695
sapC	276.793	2.57227	0.151943	16.9292	2.74157e-64	1.19886e-63	510	504	446	100	78	58
acpP	1863.87	-1.46568	0.0866285	-16.9192	3.24896e-64	1.4173e-63	1223	925	918	2872	2863	2335
flgJ	443.323	2.6886	0.158999	16.9096	3.82498e-64	1.66456e-63	750	665	936	112	143	97
yjjV	305.75	-2.83233	0.167599	-16.8994	4.54143e-64	1.97159e-63	76	87	69	580	662	363
bioD1_2	160.454	3.69122	0.218706	16.8776	6.5767e-64	2.84833e-63	324	301	292	24	24	20
LBANOLMJ_00207	169.945	-3.34027	0.197929	-16.8761	6.74237e-64	2.91309e-63	29	33	32	323	341	251
tcyP	377.283	-2.36772	0.14077	-16.8198	1.74703e-63	7.53014e-63	126	110	140	614	628	605
yciV	872.118	1.51988	0.0904093	16.8111	2.02362e-63	8.70157e-63	1399	1344	1239	458	493	380
adk	2087.04	1.30497	0.0779698	16.7368	7.06766e-63	3.03187e-62	3485	2823	2870	1254	1317	985
btsT	338.138	2.52518	0.151003	16.7227	8.95323e-63	3.83164e-62	529	635	599	106	104	85
aroH	307.469	2.32304	0.138926	16.7215	9.14511e-63	3.90451e-62	589	483	509	120	95	87
trxB	495.724	1.92692	0.115528	16.6793	1.85357e-62	7.89517e-62	893	836	693	207	218	183
rpsC	9349.35	-1.22609	0.073548	-16.6707	2.14148e-62	9.10004e-62	5768	5880	5559	13671	14220	10821
LBANOLMJ_04015	423.012	-2.04782	0.123136	-16.6305	4.19289e-62	1.77755e-61	167	158	181	709	680	611
ccmA	278.344	2.41081	0.145487	16.5706	1.13688e-61	4.80845e-61	551	436	461	104	91	66
crp	2719.37	-1.24393	0.075121	-16.559	1.37828e-61	5.81585e-61	1807	1661	1511	3939	4275	3104
polB	666.081	-1.84864	0.111746	-16.5432	1.79179e-61	7.54306e-61	372	277	248	1138	1099	848
cydX	213.405	-2.72768	0.164985	-16.533	2.12483e-61	8.92428e-61	70	57	46	405	380	310
kdpE	210.552	2.83089	0.171244	16.5313	2.18356e-61	9.14968e-61	391	402	343	59	50	44
folK	156.063	3.96715	0.240073	16.5248	2.43349e-61	1.01733e-60	315	315	272	18	15	22
hypE	554.021	1.69298	0.102644	16.4938	4.06876e-61	1.69704e-60	967	843	802	275	287	212
acpS	177.589	3.28669	0.199319	16.4896	4.35936e-61	1.81406e-60	364	335	296	44	34	20
fliM	344.855	2.12152	0.129259	16.4129	1.54567e-60	6.41721e-60	647	535	550	149	137	96
LBANOLMJ_00497	445.209	1.84586	0.112606	16.3922	2.17387e-60	9.00459e-60	745	723	676	209	202	161
thiI	832.785	1.85977	0.113539	16.38	2.65817e-60	1.09855e-59	1667	1187	1193	353	373	331
lolD_1	329.344	-2.10957	0.129345	-16.3095	8.442e-60	3.48088e-59	124	130	127	535	597	447
degQ	836.232	1.73534	0.10653	16.2896	1.16908e-59	4.79855e-59	1261	1409	1275	402	403	333
LBANOLMJ_01763	632.53	2.02947	0.124585	16.2898	1.16643e-59	4.79855e-59	1230	868	1045	262	296	182
LBANOLMJ_02367	177.649	3.20113	0.1966	16.2824	1.3156e-59	5.38768e-59	364	325	298	29	33	40
pta	1279.71	-1.5576	0.0957251	-16.2716	1.57122e-59	6.41995e-59	699	670	628	1840	1958	1795
fliR	153.105	4.34587	0.267131	16.2687	1.647e-59	6.7144e-59	302	277	316	13	10	19
ybaY	1016.18	-1.46383	0.090009	-16.2632	1.80107e-59	7.32598e-59	607	553	508	1533	1697	1190
ftsZ	4231.94	-1.45351	0.0899424	-16.1605	9.5788e-59	3.88749e-58	2278	2534	2142	6475	6899	4985
LBANOLMJ_02105	152.465	3.51699	0.217737	16.1525	1.09033e-58	4.41512e-58	316	282	266	26	21	25
tas	325.26	-2.14557	0.132913	-16.1427	1.27846e-58	5.16533e-58	120	136	113	569	579	423
rplE	8526.46	-1.09834	0.0680503	-16.1402	1.3321e-58	5.37003e-58	6321	5148	5292	12133	12593	9623
astA	604.666	1.72348	0.106791	16.1388	1.36258e-58	5.48067e-58	946	965	939	290	288	249
cysS	689.547	1.76989	0.11009	16.0768	3.71261e-58	1.48999e-57	1324	1002	975	302	335	283
prs_1	152.626	-3.38489	0.210631	-16.0702	4.12426e-58	1.65153e-57	26	27	29	268	308	244
ptsG	505.721	-1.75219	0.109121	-16.0573	5.07822e-58	2.02904e-57	257	218	238	832	783	680
caiA_2	156.995	-3.68073	0.229253	-16.0553	5.24457e-58	2.09088e-57	24	14	32	315	332	219
lexA_1	2166.69	-1.55864	0.0973008	-16.0188	9.45047e-58	3.75937e-57	1259	953	1175	3408	3673	2520
rsxE	168.536	3.30905	0.206877	15.9952	1.37949e-57	5.47553e-57	359	281	307	37	39	16
rpmH	1044.73	1.91031	0.119584	15.9746	1.91972e-57	7.6031e-57	2173	1450	1500	416	471	403
LBANOLMJ_02262	154.575	3.45751	0.216962	15.936	3.56459e-57	1.40868e-56	302	313	257	28	25	23
tolA	532.971	1.72856	0.108669	15.9066	5.70122e-57	2.24812e-56	860	821	836	237	275	216
flhA_1	439.4	2.68336	0.169042	15.8739	9.60329e-57	3.77855e-56	688	676	959	134	129	88
LBANOLMJ_00201	1489.25	-1.51142	0.0957685	-15.7821	4.13469e-56	1.62331e-55	980	723	693	2200	2430	1877
speA	2199.14	-1.22936	0.0779205	-15.7771	4.47023e-56	1.75125e-55	1426	1401	1223	3177	3274	2638
alr	685.681	1.73855	0.11034	15.7563	6.21386e-56	2.42906e-55	1262	1047	952	289	346	294
selA	771.483	1.64816	0.104686	15.7439	7.5666e-56	2.95146e-55	1346	1229	1035	383	370	343
LBANOLMJ_00976	671.599	9.36586	0.596562	15.6997	1.51921e-55	5.91313e-55	1434	1426	1268	3	2	1
eno	3815.46	-1.14528	0.0729693	-15.6953	1.62825e-55	6.3239e-55	2663	2465	2199	5551	5732	4266
LBANOLMJ_01130	765.316	-1.79464	0.114524	-15.6704	2.40869e-55	9.33495e-55	407	293	358	1245	1392	897
cysG	150.62	-3.41093	0.218033	-15.6441	3.6439e-55	1.40918e-54	32	18	30	299	313	207
rihA	631.142	-1.78963	0.114399	-15.6438	3.6629e-55	1.4135e-54	268	323	278	983	1095	814
ung	310.935	2.09524	0.134067	15.6283	4.66908e-55	1.79795e-54	544	520	489	126	139	85
fadE	2824.13	-1.68667	0.107994	-15.6182	5.47085e-55	2.1022e-54	1797	1177	1185	4405	4514	3767
torR	179.948	2.90646	0.186135	15.6148	5.77123e-55	2.21292e-54	343	295	339	37	52	36
dauR	338.603	-2.09145	0.134753	-15.5206	2.51605e-54	9.62708e-54	163	105	130	547	615	459
csrA	1504.02	-1.50021	0.0972905	-15.4199	1.20238e-53	4.59089e-53	1008	716	711	2344	2369	1852
cysI	151.201	-3.10236	0.201207	-15.4187	1.2249e-53	4.66701e-53	31	38	28	283	278	236
frmA	770.316	-1.40771	0.0913447	-15.411	1.3809e-53	5.25032e-53	476	413	411	1181	1155	961
mdtL	278.75	2.39021	0.155197	15.4011	1.6092e-53	6.1055e-53	573	397	479	102	98	65
fliK	273.357	2.96959	0.193055	15.3821	2.15936e-53	8.17569e-53	439	423	618	61	65	56
purN	596.546	1.62288	0.105643	15.3619	2.94773e-53	1.11372e-52	932	944	891	304	295	261
LBANOLMJ_03993	158.01	3.2001	0.208638	15.3381	4.25569e-53	1.60454e-52	315	281	283	45	28	19
LBANOLMJ_00351	148.1	-3.23581	0.211443	-15.3034	7.25362e-53	2.72917e-52	37	28	23	285	311	201
raiA	12435	-1.06892	0.0698724	-15.2982	7.85682e-53	2.94998e-52	9096	8104	7565	16996	19099	13744
tolR	279.304	2.09477	0.137178	15.2704	1.20476e-52	4.51408e-52	479	478	435	108	110	94
dtpB	1242.61	-1.30799	0.0857281	-15.2574	1.4702e-52	5.49727e-52	743	754	702	1831	1947	1455
cusR	243.491	2.27191	0.148933	15.2546	1.53322e-52	5.72106e-52	413	420	406	89	84	73
ubiX	214.715	2.37753	0.156429	15.1989	3.59876e-52	1.34007e-51	379	372	356	72	70	62
dam_1	510.196	2.13203	0.140349	15.1909	4.06171e-52	1.50935e-51	1095	668	816	204	205	152
recN	914.371	1.41709	0.0932968	15.1891	4.1776e-52	1.54923e-51	1587	1292	1233	496	536	436
lptD	2202.9	-1.17878	0.0776189	-15.1867	4.33146e-52	1.60299e-51	1544	1251	1368	3116	3279	2615
rssB_2	459.835	1.74426	0.114933	15.1764	5.0712e-52	1.87292e-51	746	690	741	203	236	184
hexR	350.644	2.41328	0.159027	15.1753	5.15698e-52	1.90072e-51	574	627	611	148	111	71
ycbB	821.933	-1.37295	0.0906757	-15.1413	8.65068e-52	3.1819e-51	513	448	451	1270	1289	952
apbC	1689.21	-1.35359	0.0895049	-15.1231	1.13995e-51	4.18446e-51	1133	858	945	2514	2750	1933
hisB	243.429	-2.22594	0.14735	-15.1065	1.46827e-51	5.37869e-51	94	91	79	384	435	360
ftsI	694.899	1.48115	0.098074	15.1023	1.56274e-51	5.71316e-51	1167	1040	952	392	408	286
crcB	243.057	2.2448	0.148849	15.081	2.1586e-51	7.87561e-51	474	380	386	78	99	73
LBANOLMJ_03503	217.756	-2.57007	0.17056	-15.0685	2.61074e-51	9.50605e-51	82	48	64	343	421	333
purA	7737.72	1.73352	0.115316	15.0328	4.47609e-51	1.62652e-50	16147	9692	11150	3738	3870	2964
LBANOLMJ_04097	198.608	2.60921	0.173634	15.0271	4.88253e-51	1.77065e-50	339	357	350	51	57	56
fliN	271.914	2.27521	0.15142	15.0258	4.97517e-51	1.80063e-50	452	492	441	112	97	67
prfA	768.679	1.39842	0.0931641	15.0102	6.29286e-51	2.27298e-50	1184	1128	1116	445	438	363
torS	274.363	2.05216	0.136826	14.9983	7.53192e-51	2.7151e-50	522	419	425	111	116	88
tsaD	507.072	1.68624	0.112562	14.9805	9.84482e-51	3.54178e-50	921	749	721	225	274	210
pspC	720.657	1.53082	0.102215	14.9764	1.04712e-50	3.75963e-50	1302	978	1032	387	401	307
ygaZ	373.38	-1.93843	0.1295	-14.9685	1.17904e-50	4.2249e-50	144	176	154	626	605	512
mreB	1420.48	-1.18709	0.0794849	-14.9348	1.95756e-50	7.00072e-50	1005	854	817	2089	2072	1664
rpsE	8481.7	-1.09887	0.0736566	-14.9188	2.48615e-50	8.8735e-50	5611	5695	5292	12274	12491	9436
LBANOLMJ_00983	264.773	2.0528	0.138098	14.8649	5.57106e-50	1.98449e-49	499	409	410	106	114	84
LBANOLMJ_03716	515.374	1.88081	0.12657	14.8598	6.00938e-50	2.13641e-49	1051	717	746	222	229	197
brnQ	358.98	-1.82109	0.122867	-14.8217	1.06105e-49	3.76473e-49	188	153	148	619	566	467
dgcC	128.367	3.56682	0.240768	14.8144	1.1827e-49	4.18814e-49	240	236	251	25	19	15
murB	319.11	-2.09949	0.142024	-14.7826	1.89759e-49	6.70655e-49	128	110	134	557	605	379
emrD	316.373	-1.86808	0.126703	-14.7438	3.37254e-49	1.18961e-48	146	146	127	497	545	423
ppiD	1572.26	1.26146	0.0856802	14.7228	4.59931e-49	1.61917e-48	2467	2041	2327	963	992	777
yqiJ	513.375	-1.73781	0.118332	-14.6858	7.94689e-49	2.79223e-48	219	262	245	819	827	680
fklB	831.474	1.79594	0.122318	14.6826	8.33642e-49	2.92341e-48	1699	1119	1191	365	435	301
cusA	167.451	2.66129	0.181276	14.6809	8.54893e-49	2.99213e-48	336	287	270	41	55	39
rplD	5478.44	-1.0307	0.0702124	-14.6798	8.68414e-49	3.03357e-48	3786	3658	3628	7570	8008	6146
rplF	7682.31	-1.10833	0.0755396	-14.6722	9.70948e-49	3.3852e-48	4999	5192	4769	10980	11281	8739
folB	141.235	2.99917	0.204484	14.667	1.04838e-48	3.64813e-48	294	244	238	34	36	23
hcr	190	2.5475	0.173728	14.6637	1.1009e-48	3.82351e-48	320	352	324	57	63	44
LBANOLMJ_00733	198.282	2.84382	0.194149	14.6476	1.39628e-48	4.84009e-48	420	307	351	49	70	26
prmC	393.759	1.74404	0.119129	14.64	1.56179e-48	5.40342e-48	720	572	581	178	192	163
rsxG	160.474	2.8887	0.197318	14.6398	1.56575e-48	5.40678e-48	282	306	279	32	41	39
ybgC	233.655	2.36808	0.161806	14.6353	1.67326e-48	5.76701e-48	468	352	388	77	67	78
rpsG	4310.87	-1.05128	0.0718804	-14.6254	1.93411e-48	6.65333e-48	3251	2631	2779	6010	6363	4814
LBANOLMJ_03497	646.592	-1.59452	0.109088	-14.6168	2.19319e-48	7.53024e-48	329	297	362	1014	1005	841
argP	138.596	-3.2691	0.223859	-14.6034	2.67141e-48	9.15478e-48	24	18	38	253	277	211
sapD	464.319	1.61015	0.11032	14.5953	3.00905e-48	1.02923e-47	771	708	675	218	248	208
rlmN	668.727	1.8282	0.125564	14.56	5.04832e-48	1.72349e-47	1387	911	943	309	301	256
lolE	494.949	-1.52274	0.104605	-14.557	5.27237e-48	1.79659e-47	287	261	240	744	806	618
lolC	408.646	-1.82339	0.125354	-14.546	6.19382e-48	2.1066e-47	231	161	165	667	636	570
potF	320.042	1.87879	0.129301	14.5304	7.77647e-48	2.63991e-47	533	491	523	131	151	121
hupB	3406.16	1.10625	0.0762483	14.5086	1.06916e-47	3.62272e-47	5123	4818	4394	2205	2460	1734
sbcC	608.717	1.66483	0.114821	14.4993	1.22317e-47	4.1368e-47	953	1025	868	284	346	234
rpmF	864.895	-1.80852	0.124775	-14.4942	1.31749e-47	4.44746e-47	505	300	386	1340	1547	1097
rpsT	3074.39	3.36611	0.232293	14.4908	1.38443e-47	4.66472e-47	8192	4365	4939	556	612	441
alsT	298.635	2.05728	0.14266	14.4209	3.82263e-47	1.2856e-46	521	495	465	129	98	112
ccmC	212.302	2.25101	0.156117	14.4187	3.94773e-47	1.3252e-46	365	355	358	80	72	65
curA	227.854	-2.28231	0.158555	-14.3944	5.61206e-47	1.88041e-46	74	82	83	412	431	281
pyrG	4746.81	1.30918	0.0909654	14.3921	5.80275e-47	1.9407e-46	8480	5963	6506	2840	2862	2343
torT	268.285	2.35651	0.16377	14.3891	6.05396e-47	2.02097e-46	520	430	438	86	123	53
ygfZ	953.916	-1.32931	0.0927426	-14.3333	1.35501e-46	4.51502e-46	652	516	510	1340	1493	1188
rnk	302.626	1.91151	0.133473	14.3213	1.61051e-46	5.35651e-46	536	453	486	145	139	93
hflD	497.36	1.59183	0.111539	14.2714	3.29822e-46	1.09496e-45	776	805	715	245	269	216
phoR	249.96	2.13384	0.149532	14.2701	3.35963e-46	1.1133e-45	464	373	417	95	86	91
infB	6126.95	-1.11206	0.0779377	-14.2686	3.4349e-46	1.13616e-45	4022	4207	3688	8647	9132	6970
rhlB	2126.46	1.36767	0.0959579	14.2528	4.30652e-46	1.42186e-45	3842	2701	2949	1215	1242	1040
emrB	212.557	-2.49511	0.175065	-14.2525	4.32774e-46	1.42626e-45	75	57	66	408	426	246
proC	432.821	1.75581	0.123239	14.2472	4.66561e-46	1.53481e-45	695	698	658	202	185	192
epmB	124.725	-3.10594	0.21828	-14.2292	6.03657e-46	1.98219e-45	27	31	22	236	243	182
ubiI	928.917	1.23862	0.0871357	14.2148	7.41133e-46	2.4292e-45	1422	1333	1263	587	570	473
yabJ	254.174	2.10096	0.147929	14.2025	8.83709e-46	2.89127e-45	494	369	412	101	112	72
fdhF_2	388.049	1.63527	0.115321	14.1801	1.21631e-45	3.97225e-45	642	594	573	207	202	150
ccmB	142.863	3.04633	0.215566	14.1318	2.41856e-45	7.88433e-45	248	297	237	30	35	26
cysJ	231.959	-2.3026	0.162963	-14.1295	2.4978e-45	8.12797e-45	77	91	72	399	361	367
lpoA	822.22	1.24238	0.0879993	14.1181	2.93988e-45	9.54933e-45	1276	1160	1125	503	522	416
yjjW	280.146	2.0242	0.14352	14.1039	3.59216e-45	1.16471e-44	460	463	459	101	137	89
mlaA	1120.73	2.07962	0.147708	14.0793	5.09073e-45	1.64765e-44	2578	1450	1623	455	514	309
ychF	715.91	-1.29635	0.0922427	-14.0537	7.30976e-45	2.36161e-44	455	420	401	1038	1077	882
nusA	3287.39	-1.1171	0.0796698	-14.0216	1.14985e-44	3.70828e-44	2521	1980	1916	4721	4688	3855
tolQ	380.887	1.61037	0.114955	14.0087	1.37875e-44	4.43853e-44	640	578	551	189	209	157
recR	553.845	1.5069	0.107611	14.0033	1.48893e-44	4.78471e-44	899	809	814	266	314	267
rsxA	181.842	2.44705	0.174761	14.0023	1.50927e-44	4.84146e-44	366	276	307	49	65	52
sstT	1234.33	1.15823	0.0827954	13.989	1.81919e-44	5.82526e-44	1960	1623	1678	815	818	625
lpdA	4623.18	-1.03743	0.0742695	-13.9684	2.4296e-44	7.76612e-44	3167	3211	2937	6566	6664	5140
LBANOLMJ_03216	535.276	1.42074	0.101974	13.9323	4.03197e-44	1.28653e-43	872	746	784	304	309	246
argO	512.982	5.06071	0.363981	13.9038	6.01036e-44	1.91441e-43	1407	704	991	24	44	21
secY	23507.7	-0.924685	0.0665707	-13.8903	7.25567e-44	2.307e-43	17449	16730	15753	32424	33731	24970
speE	395.863	-1.62429	0.117075	-13.874	9.11152e-44	2.89199e-43	202	204	191	648	651	472
ribD	723.646	-1.44484	0.104173	-13.8697	9.67037e-44	3.06398e-43	377	423	393	1085	1113	918
flhB	210.814	2.19211	0.158346	13.8438	1.38617e-43	4.38427e-43	387	352	329	78	95	52
pppA	123.194	3.19244	0.23064	13.8416	1.42894e-43	4.51165e-43	268	192	227	28	27	17
dapA	1266.23	-1.33904	0.0970339	-13.7998	2.55726e-43	8.06005e-43	903	632	686	1901	1901	1550
topB	663.791	-1.34814	0.0978784	-13.7736	3.67466e-43	1.15617e-42	410	355	388	1031	985	797
macA	381.394	1.76533	0.128414	13.7472	5.29458e-43	1.66296e-42	601	556	652	174	188	149
xerD_2	424.98	-1.6487	0.119957	-13.7441	5.52719e-43	1.73301e-42	215	232	186	702	702	506
recF	706.553	1.46876	0.107085	13.7158	8.16374e-43	2.55524e-42	1283	926	1003	382	395	328
azoR_1	224.079	2.3739	0.173086	13.7151	8.24288e-43	2.57554e-42	493	318	354	65	78	70
flgD	192.29	-7.20141	0.52618	-13.6862	1.22747e-42	3.82868e-42	4	2	2	369	422	334
hmp	242.776	-1.90662	0.139352	-13.6821	1.29935e-42	4.04592e-42	112	106	97	412	397	322
purH	1251.27	-1.22703	0.0897397	-13.6733	1.46672e-42	4.55921e-42	772	783	747	1870	1756	1532
ydiK	183.377	-2.21368	0.162361	-13.6343	2.50379e-42	7.76949e-42	66	71	63	306	319	263
surA	1823.39	-1.02362	0.0752177	-13.6088	3.55134e-42	1.10012e-41	1300	1205	1196	2492	2597	2112
gcvT	4101.26	-1.31342	0.0965988	-13.5967	4.19037e-42	1.29586e-41	2976	2007	2307	6224	6293	4781
eptA	117.276	3.0444	0.223986	13.5919	4.47137e-42	1.38039e-41	224	206	214	26	30	19
dapF	1112.58	-1.16891	0.0860089	-13.5906	4.55347e-42	1.40334e-41	781	686	647	1648	1695	1221
iscA	803.204	-1.23419	0.0908965	-13.578	5.41124e-42	1.66485e-41	502	496	476	1173	1209	945
aaaT	211.31	2.11014	0.155461	13.5734	5.75627e-42	1.768e-41	360	374	322	83	89	63
LBANOLMJ_02265	170.112	2.66308	0.196386	13.5604	6.87427e-42	2.1078e-41	280	337	285	50	59	29
qmcA	1250.19	-1.30382	0.0962761	-13.5425	8.77614e-42	2.68639e-41	914	660	659	1856	1935	1470
ubiF	1201.74	-1.22968	0.0909285	-13.5236	1.13488e-41	3.468e-41	770	773	670	1798	1875	1323
pgm	956.458	-1.18329	0.0877077	-13.4913	1.75883e-41	5.36563e-41	616	597	586	1417	1384	1117
pyrD	280.775	1.87926	0.139585	13.4632	2.57591e-41	7.84503e-41	474	410	474	113	138	103
ytfQ	467.074	-1.43245	0.10648	-13.4528	2.96442e-41	9.01302e-41	290	257	232	698	724	587
pbpC	438.992	1.5134	0.112588	13.4419	3.43632e-41	1.04302e-40	759	625	625	237	261	177
nfuA	947.894	-1.56691	0.116644	-13.4333	3.85625e-41	1.16852e-40	639	409	437	1398	1619	1175
htpX	1401.59	-1.03968	0.077549	-13.4068	5.51734e-41	1.66907e-40	1049	905	876	1954	2018	1593
rph	303.49	-1.74933	0.130677	-13.3867	7.23055e-41	2.18367e-40	168	122	140	495	517	374
rfbB	527.624	1.5054	0.112458	13.3863	7.27017e-41	2.19197e-40	798	760	839	295	299	219
guaB	925.788	1.22702	0.0917311	13.3763	8.32132e-41	2.50472e-40	1476	1226	1300	556	635	449
dapB	525.603	1.44969	0.108439	13.3687	9.21127e-41	2.76798e-40	898	753	725	264	323	244
rpsA	16643.6	0.896539	0.0671828	13.3448	1.27047e-40	3.81142e-40	24785	20466	21552	12259	12608	9529
fucP	468.051	-1.43011	0.107207	-13.3396	1.36109e-40	4.07651e-40	278	243	259	705	706	598
smpB	734.991	-1.57606	0.118319	-13.3205	1.75906e-40	5.25971e-40	483	304	357	1153	1113	972
adeP	447.675	-1.47081	0.110571	-13.302	2.25374e-40	6.72771e-40	274	234	224	644	704	587
ynaI	177.112	2.30867	0.173598	13.2989	2.34823e-40	6.99819e-40	335	317	257	54	65	56
ffh	4039.82	-0.897769	0.0675339	-13.2936	2.52139e-40	7.50187e-40	3117	2890	2689	5453	5703	4375
cecR	246.226	-1.94489	0.146478	-13.2777	3.11771e-40	9.26083e-40	126	104	84	379	446	330
ligA	593.544	1.31811	0.099296	13.2745	3.25359e-40	9.64857e-40	906	877	825	362	364	278
pspE	579.187	-1.3863	0.104499	-13.2662	3.6334e-40	1.07573e-39	344	308	335	866	953	664
dksA	1000.65	-1.54209	0.116246	-13.2658	3.65703e-40	1.08095e-39	681	436	471	1535	1706	1178
sufS	670.763	-1.25194	0.0944107	-13.2606	3.91706e-40	1.15592e-39	447	382	394	952	1040	797
rpmD	2311.7	-1.2386	0.0934577	-13.2531	4.32929e-40	1.27548e-39	1357	1446	1420	3379	3712	2542
nudE	574.122	-1.34721	0.101903	-13.2206	6.67728e-40	1.96403e-39	355	312	331	820	932	684
folD	773.803	-1.21631	0.0921896	-13.1936	9.55595e-40	2.80619e-39	519	475	442	1130	1206	868
trpC	257.314	-1.978	0.150071	-13.1804	1.13729e-39	3.33433e-39	116	121	84	431	399	374
menD	586.362	1.36604	0.103695	13.1736	1.24509e-39	3.64446e-39	896	865	837	352	321	291
msbA_2	823.249	1.19385	0.0906544	13.1693	1.31839e-39	3.85276e-39	1286	1168	1079	499	560	420
hisI	208.726	-2.09883	0.159846	-13.1303	2.2071e-39	6.43945e-39	100	71	73	317	362	314
lnt	716.425	1.31333	0.100073	13.1237	2.40811e-39	7.01458e-39	1227	954	977	443	416	353
accC	2265.09	1.01984	0.0777355	13.1194	2.54992e-39	7.4157e-39	3189	3190	2952	1535	1632	1251
argB	97.3907	-3.46392	0.264222	-13.1099	2.89151e-39	8.39561e-39	21	14	15	167	211	150
slyX	198.551	2.15359	0.164336	13.1048	3.09119e-39	8.96099e-39	382	345	276	79	82	55
ackA	940.49	-1.22197	0.0934794	-13.072	4.75789e-39	1.37704e-38	633	522	585	1364	1488	1049
prc	1489.42	1.03612	0.0793952	13.0501	6.34231e-39	1.83268e-38	2325	1978	1880	999	1069	816
ispU	831.943	-1.2752	0.0978677	-13.0298	8.27961e-39	2.38865e-38	588	431	484	1188	1269	1014
sdhE	469.396	-1.73128	0.132898	-13.0271	8.58035e-39	2.47147e-38	295	173	206	726	762	636
LBANOLMJ_04184	204.199	1.99015	0.152949	13.0119	1.0477e-38	3.01298e-38	380	316	311	90	80	72
atpB	2895.92	0.918909	0.0706553	13.0055	1.13813e-38	3.26781e-38	4163	3796	3710	2154	2080	1679
metE	138.254	-2.55072	0.196293	-12.9944	1.3157e-38	3.77166e-38	41	42	41	272	225	199
tolC	2212	-1.03037	0.0793062	-12.9923	1.35253e-38	3.87111e-38	1515	1437	1517	3024	3199	2534
dusC	131.577	2.66861	0.205536	12.9836	1.51551e-38	4.33072e-38	274	232	198	34	45	27
ilvH	120.332	2.73176	0.210904	12.9526	2.27038e-38	6.47758e-38	216	217	210	34	34	25
recO	208.156	1.98428	0.153464	12.9299	3.05298e-38	8.69667e-38	395	327	306	93	93	63
holA	352.43	1.56163	0.120897	12.917	3.60937e-38	1.02654e-37	565	531	523	173	186	165
moaE	147.821	2.3505	0.182021	12.9133	3.78621e-38	1.07514e-37	278	243	241	44	57	42
yliI	485.304	1.43193	0.111429	12.8507	8.52608e-38	2.41729e-37	714	733	727	272	280	222
mtr	1047.42	-1.11703	0.0869557	-12.846	9.05957e-38	2.56451e-37	762	627	651	1561	1516	1164
rplC	7813.43	-0.941374	0.0732947	-12.8437	9.33312e-38	2.63781e-37	6187	4918	5407	10809	11082	8479
tsaE	346.659	1.66021	0.129314	12.8386	9.97061e-38	2.81358e-37	640	463	526	179	180	134
rplW	3190.42	-0.972022	0.0757309	-12.8352	1.04107e-37	2.93319e-37	2249	2183	2192	4438	4630	3435
modB	435.383	1.53341	0.119499	12.832	1.08529e-37	3.05302e-37	643	700	644	240	242	179
mhpC	92.6476	4.71088	0.367442	12.8208	1.25476e-37	3.52425e-37	183	203	162	4	7	9
mscS	1166.37	1.05465	0.0823436	12.8079	1.48166e-37	4.1551e-37	1760	1609	1485	793	788	653
yfhL	128.355	2.60036	0.203116	12.8024	1.59045e-37	4.45325e-37	244	213	223	40	45	23
cvpA	269.914	-1.94237	0.152128	-12.768	2.47408e-37	6.9167e-37	156	97	93	471	434	360
thiE	94.1175	3.36634	0.263914	12.7554	2.90763e-37	8.11619e-37	187	165	176	20	14	15
dppA	1140.47	-1.15108	0.0903131	-12.7455	3.30394e-37	9.20819e-37	756	702	720	1551	1630	1434
rpsR	1423.38	0.995746	0.0781385	12.7433	3.39541e-37	9.44854e-37	2075	1916	1848	957	1029	817
LBANOLMJ_00040	309.225	-2.16666	0.170025	-12.7432	3.4012e-37	9.4501e-37	102	145	99	573	594	345
rlmD	824.243	1.13729	0.0893363	12.7305	4.00456e-37	1.11094e-36	1291	1118	1086	533	532	452
rsuA	368.785	-1.781	0.140601	-12.6671	9.00209e-37	2.49352e-36	222	127	166	585	590	506
dauA	420.452	1.46339	0.115565	12.6628	9.49915e-37	2.62718e-36	640	652	604	221	235	202
LBANOLMJ_03788	301.993	-1.62417	0.128288	-12.6603	9.80686e-37	2.70813e-36	179	139	139	448	509	389
glyQ	856.237	-1.50655	0.119201	-12.6387	1.29174e-36	3.56164e-36	584	355	443	1357	1332	1053
cmoB	233.679	1.82244	0.144607	12.6027	2.04065e-36	5.61801e-36	392	359	371	120	107	78
cntO	168.528	2.10206	0.167316	12.5634	3.35568e-36	9.22428e-36	299	273	269	63	63	61
LBANOLMJ_01388	895.538	1.35808	0.108176	12.5543	3.76339e-36	1.03293e-35	1642	1130	1221	516	533	433
fmt	1551.34	-0.970601	0.0776231	-12.504	7.09665e-36	1.94485e-35	1123	1082	1022	2142	2219	1707
rne	2773.98	1.1058	0.0885101	12.4935	8.10544e-36	2.21794e-35	3722	3940	3954	1811	1891	1490
nrfB	84.8363	-4.31534	0.346232	-12.4637	1.1775e-35	3.21718e-35	7	4	14	181	187	114
tesB	398.942	1.43374	0.115099	12.4565	1.28917e-35	3.51699e-35	632	621	541	228	233	176
fhuF	98.2066	-3.12763	0.251151	-12.4532	1.34379e-35	3.66047e-35	19	29	14	174	187	157
trkA	621.259	1.28096	0.103146	12.4189	2.06485e-35	5.61616e-35	1031	863	826	359	425	289
argH	263.742	-1.66608	0.134381	-12.3982	2.67284e-35	7.25886e-35	133	136	120	395	446	342
bamA	3436.62	-0.906106	0.0731692	-12.3837	3.20171e-35	8.68211e-35	2512	2413	2428	4580	4765	3860
gltC_1	367.586	-1.60515	0.129791	-12.3671	3.93551e-35	1.0656e-34	221	147	194	585	611	443
minE	269.758	1.66922	0.135047	12.3603	4.28624e-35	1.15883e-34	444	431	389	122	150	109
sucD	3634.85	0.984087	0.079658	12.3539	4.64046e-35	1.25272e-34	5017	5197	4632	2571	2657	1991
uvrY	479.103	1.30446	0.105709	12.3401	5.51034e-35	1.48532e-34	738	698	664	301	284	230
yidC	2026.99	-0.908202	0.0736596	-12.3297	6.26643e-35	1.68661e-34	1584	1351	1409	2779	2801	2225
hisF	170.191	-2.014	0.163406	-12.3251	6.63459e-35	1.78305e-34	74	70	64	268	295	240
rstB	205.486	1.84953	0.150194	12.3143	7.59044e-35	2.0369e-34	352	308	331	92	101	71
rplV	4316.76	-1.22123	0.0992165	-12.3087	8.12826e-35	2.17799e-34	2402	2778	2752	6179	6516	5127
deaD	8490.82	-1.21869	0.0990392	-12.3051	8.5021e-35	2.27478e-34	6652	4431	4753	12390	12326	10268
arnC_3	92.8179	3.10713	0.252563	12.3024	8.791e-35	2.3486e-34	178	173	161	17	24	16
gyrA	5218.93	-0.956031	0.077726	-12.3	9.05621e-35	2.41588e-34	4065	3528	3364	7578	7541	5323
rplR	4048.33	-0.902047	0.0733913	-12.2909	1.01333e-34	2.69923e-34	2970	2952	2759	5359	5814	4405
fabA	638.247	-1.19816	0.0976538	-12.2694	1.32154e-34	3.51502e-34	409	380	403	949	938	738
sspA	3043.88	-1.02328	0.0834618	-12.2605	1.47638e-34	3.9211e-34	2331	1797	2067	4198	4535	3337
yciK	258.413	1.76955	0.144406	12.2539	1.60033e-34	4.24406e-34	500	359	379	119	134	94
hemY	1117.3	-1.04643	0.0854655	-12.2439	1.81075e-34	4.79504e-34	843	698	709	1521	1694	1238
fis	256.272	1.74078	0.142305	12.2328	2.0768e-34	5.4915e-34	447	363	406	137	111	100
mnmA	1458.59	1.1732	0.0959543	12.2266	2.24111e-34	5.91733e-34	2530	1837	1893	970	938	740
metJ	382.856	-1.73074	0.141634	-12.2198	2.43813e-34	6.42812e-34	250	144	157	624	629	487
LBANOLMJ_02258	272.157	-1.63686	0.134047	-12.2111	2.71351e-34	7.14374e-34	155	121	133	422	472	327
metB	91.1535	-3.18107	0.260696	-12.2023	3.02326e-34	7.94762e-34	22	19	15	164	202	123
ydhX_1	80.1039	-3.58479	0.294512	-12.172	4.38303e-34	1.15055e-33	14	11	13	140	173	124
metAS	154.395	2.28704	0.187909	12.171	4.43651e-34	1.16289e-33	240	279	266	51	61	43
tig	2668	-0.846449	0.0695494	-12.1705	4.46516e-34	1.16871e-33	2085	1915	1873	3566	3621	2923
ftsY	946.074	-1.1392	0.0936081	-12.1699	4.49903e-34	1.17587e-33	658	587	577	1438	1431	995
cysL	646.076	-1.36403	0.112319	-12.1443	6.15339e-34	1.60593e-33	358	412	341	946	1069	742
LBANOLMJ_01449	258.119	1.71439	0.141348	12.1289	7.42474e-34	1.93493e-33	413	411	392	107	140	108
sodC	381.033	-1.49722	0.123727	-12.101	1.04388e-33	2.71648e-33	203	190	220	598	634	437
polA	2037.84	-0.898015	0.0742981	-12.0866	1.24255e-33	3.22884e-33	1541	1452	1389	2802	2752	2264
hslO	607.6	-1.24074	0.102707	-12.0804	1.34093e-33	3.47948e-33	407	349	357	838	883	784
hflC	2442.65	0.939603	0.0778636	12.0673	1.57208e-33	4.07342e-33	3718	3056	3136	1641	1816	1472
fliG	316.978	1.50758	0.125034	12.0574	1.77337e-33	4.5884e-33	532	476	440	183	181	125
yfhM	4606.74	0.848538	0.0704329	12.0475	1.99999e-33	5.16735e-33	6366	6210	5659	3405	3554	2754
cmoA	162.212	2.16998	0.180295	12.0357	2.30604e-33	5.94959e-33	330	265	228	70	62	43
galR	385.295	-1.41862	0.117939	-12.0285	2.51826e-33	6.48785e-33	248	189	211	605	613	444
caiT_1	91.8802	3.40108	0.282793	12.0267	2.57092e-33	6.61407e-33	229	135	158	17	17	13
bioF	108.768	2.63247	0.21947	11.9947	3.7892e-33	9.73442e-33	188	201	186	33	30	26
pdxH	318.832	1.62809	0.135759	11.9925	3.89076e-33	9.98112e-33	523	516	443	144	156	156
pqiC	84.9218	-3.31947	0.277302	-11.9706	5.06495e-33	1.29749e-32	26	12	10	164	161	131
purD	1356.65	-1.17511	0.0982054	-11.9659	5.36312e-33	1.37193e-32	806	927	822	2007	2010	1541
gcvH	2197.64	-0.993646	0.0831005	-11.9572	5.95614e-33	1.52147e-32	1569	1599	1356	3103	3173	2379
yebT	726.416	1.11696	0.0934627	11.9508	6.42836e-33	1.63978e-32	1112	979	974	505	465	383
arnB	173.134	2.01203	0.16857	11.9359	7.69656e-33	1.96051e-32	330	252	276	68	84	52
nagA	201.085	-1.87212	0.1569	-11.932	8.06355e-33	2.05109e-32	90	96	80	342	360	237
gloC	810.968	-1.13027	0.0947652	-11.927	8.55894e-33	2.17404e-32	588	466	515	1206	1138	940
ftsE	545.954	-1.32227	0.111354	-11.8745	1.60524e-32	4.07171e-32	334	351	276	858	823	627
trpB	293.546	-1.69672	0.143009	-11.8644	1.81231e-32	4.59051e-32	124	161	139	472	449	397
plsC	329.217	1.61885	0.136505	11.8593	1.92555e-32	4.8705e-32	584	456	495	150	206	124
hisA	156.895	-2.0199	0.170527	-11.8451	2.28213e-32	5.76436e-32	65	59	67	248	283	212
cysK	1334.18	-1.2714	0.107435	-11.8341	2.59965e-32	6.55723e-32	845	803	757	1753	1882	1866
cusB	81.8535	3.96178	0.335003	11.8261	2.86095e-32	7.20623e-32	162	124	186	12	7	10
mobA	255.693	1.64814	0.139429	11.8207	3.05297e-32	7.67921e-32	434	402	360	116	150	100
dmlR_4	147.476	-2.11535	0.178973	-11.8193	3.10121e-32	7.78968e-32	69	46	56	262	257	191
rpsP	2407.28	0.944801	0.0802651	11.771	5.50647e-32	1.38121e-31	3495	3005	3259	1635	1870	1361
bioC	78.4675	3.60365	0.306453	11.7592	6.33147e-32	1.58594e-31	142	144	158	9	13	13
yahB	177.892	1.99431	0.16978	11.7465	7.36403e-32	1.84203e-31	335	295	250	87	75	50
uraA	170.378	1.98576	0.169263	11.7318	8.75632e-32	2.18726e-31	290	251	295	66	73	63
prs_2	1394.32	0.988155	0.0844339	11.7033	1.22598e-31	3.05818e-31	1955	1812	1933	948	1021	789
cpoB	779.708	1.13907	0.0973454	11.7013	1.25528e-31	3.12693e-31	1197	1034	1076	504	568	373
fliE	272.729	5.93247	0.508323	11.6707	1.79992e-31	4.47748e-31	410	417	801	8	11	7
yccF	167.488	2.14839	0.184144	11.6669	1.88126e-31	4.67338e-31	343	220	283	68	62	52
ispG	1146.6	0.944546	0.081022	11.6579	2.09146e-31	5.18842e-31	1706	1468	1480	820	850	647
ruvB	458.144	1.26326	0.108375	11.6565	2.1268e-31	5.26887e-31	697	649	644	289	267	237
hscB	392.868	1.3954	0.119845	11.6433	2.4813e-31	6.13866e-31	618	580	553	219	207	208
bamE	498.505	-1.53941	0.132669	-11.6034	3.96081e-31	9.78554e-31	341	213	238	725	886	590
btuD_3	563.061	1.43578	0.123851	11.5928	4.48131e-31	1.10563e-30	855	862	813	364	336	206
sucA	7079.73	0.900449	0.0777199	11.5858	4.86259e-31	1.19807e-30	9698	9728	8928	4958	5102	4447
LBANOLMJ_02109	103.82	6.24431	0.539203	11.5806	5.16663e-31	1.27124e-30	194	212	222	3	5	0
ubiH	1292.34	-1.18579	0.102529	-11.5654	6.16824e-31	1.51563e-30	769	880	772	1756	1885	1629
tusC	226.679	1.72631	0.149338	11.5598	6.58994e-31	1.61704e-30	345	382	342	110	117	84
trmA	425.43	-1.34991	0.117056	-11.5321	9.0875e-31	2.22687e-30	241	253	243	686	634	488
ada	226.234	-1.72683	0.149769	-11.5299	9.32319e-31	2.28153e-30	100	114	108	330	375	315
ydhP	214.536	-1.81311	0.157739	-11.4944	1.40805e-30	3.44107e-30	99	110	84	384	361	248
LBANOLMJ_03650	94.7663	-2.86118	0.249215	-11.4808	1.64814e-30	4.02235e-30	35	14	22	173	163	153
dppB	216.814	1.78823	0.156013	11.462	2.04655e-30	4.98796e-30	390	339	311	99	125	66
ssb	1206.63	-0.961534	0.0841649	-11.4244	3.15783e-30	7.68604e-30	962	796	770	1655	1647	1392
smg	2214.21	-1.01318	0.0888608	-11.4018	4.09397e-30	9.95115e-30	1625	1493	1405	3248	3355	2207
feoB	656.046	1.16342	0.102117	11.393	4.53295e-30	1.10034e-29	928	967	893	424	449	325
bamD	1072.51	-1.00826	0.0885323	-11.3886	4.76384e-30	1.15483e-29	857	664	680	1486	1500	1236
stpA	217.584	1.6732	0.146925	11.3881	4.7926e-30	1.16025e-29	361	307	352	109	114	84
coaA_1	191.733	1.76418	0.154946	11.3857	4.92607e-30	1.19096e-29	347	270	298	90	98	70
menH	236.556	2.046	0.179727	11.384	5.02568e-30	1.21342e-29	399	367	407	101	127	49
dgcQ	196.966	-1.7143	0.150718	-11.3742	5.62148e-30	1.35546e-29	93	102	88	312	326	253
LBANOLMJ_01873	950.598	0.990496	0.087283	11.3481	7.58016e-30	1.8253e-29	1361	1255	1275	666	653	555
LBANOLMJ_00346	323.53	1.38875	0.122676	11.3205	1.03926e-29	2.4992e-29	501	498	442	187	186	154
rho	8088.39	1.03476	0.0914493	11.3152	1.1041e-29	2.65161e-29	13319	9553	10756	5247	5522	4809
fliF	84.0106	-3.34395	0.295695	-11.3088	1.18705e-29	2.84703e-29	9	23	14	132	159	154
secD	1418.14	0.924191	0.0817726	11.302	1.28311e-29	3.07333e-29	1994	1932	1791	972	1079	836
yhgF	744.861	1.1567	0.102515	11.2832	1.58771e-29	3.79788e-29	1247	961	974	517	490	360
pepB	1443.6	1.00762	0.0894365	11.2663	1.92449e-29	4.5974e-29	2010	2110	1809	992	1004	829
trpE	109.775	2.3514	0.208777	11.2627	2.00415e-29	4.78136e-29	206	196	164	37	37	32
ptrB	887.285	1.09114	0.0969477	11.255	2.18869e-29	5.21475e-29	1284	1268	1165	648	578	451
yccX	156.174	2.18992	0.194608	11.253	2.23957e-29	5.32894e-29	234	279	272	58	72	37
gor	1016.97	-0.993852	0.0884704	-11.2337	2.78508e-29	6.61822e-29	717	732	643	1406	1437	1150
lpxH	155.781	1.99907	0.178622	11.1916	4.48333e-29	1.06398e-28	300	218	253	73	67	45
narJ	250.549	-1.59711	0.142777	-11.186	4.77443e-29	1.13158e-28	147	127	111	410	432	279
rplN	6834.94	-1.06168	0.0949444	-11.1822	4.98658e-29	1.18031e-28	5556	3778	4377	9808	10028	7509
anmK	447.016	1.25678	0.112451	11.1763	5.32818e-29	1.25952e-28	717	644	585	299	282	201
LBANOLMJ_01666	100.443	-2.4147	0.216065	-11.1758	5.35701e-29	1.26467e-28	38	30	30	187	179	135
fdhD	313.352	1.41448	0.126723	11.162	6.25358e-29	1.47441e-28	480	473	450	186	193	128
hybF	182.255	1.76008	0.158097	11.1329	8.67886e-29	2.04355e-28	314	277	277	99	84	63
ybhS	289.18	-1.52581	0.137124	-11.1272	9.24662e-29	2.1744e-28	151	167	140	401	467	392
potA_3	107.772	2.34069	0.210617	11.1135	1.07882e-28	2.53362e-28	183	182	188	37	40	28
rarA	751.443	1.17078	0.105624	11.0844	1.49301e-28	3.50179e-28	1055	1030	1108	446	487	424
yggR	129.19	2.34145	0.211278	11.0823	1.52814e-28	3.57953e-28	191	234	234	48	38	39
hemW	360.9	1.28746	0.116174	11.0822	1.5311e-28	3.58183e-28	547	517	512	213	236	171
rimI	192.618	1.68454	0.152021	11.0809	1.55222e-28	3.62653e-28	339	289	279	87	106	77
acrB_2	3387.71	0.842297	0.0760149	11.0807	1.55693e-28	3.63284e-28	4545	4618	4211	2510	2605	2044
pgi	1339.92	-0.982988	0.0888772	-11.0601	1.95943e-28	4.5661e-28	944	968	857	1737	1939	1562
rsd	766.693	1.22043	0.11036	11.0586	1.9914e-28	4.63462e-28	1056	1137	1099	532	465	365
pyrF	316.081	1.3978	0.126629	11.0386	2.48978e-28	5.78707e-28	506	469	436	190	163	158
cobS	177.823	1.73447	0.157236	11.031	2.7078e-28	6.28571e-28	295	266	281	89	89	65
bioB	102.887	2.42248	0.22018	11.0023	3.72603e-28	8.63826e-28	180	190	164	34	40	22
mltG	235.905	1.69856	0.15444	10.9982	3.89898e-28	9.02765e-28	426	310	377	97	128	102
lpxM	348.478	1.37836	0.12546	10.9864	4.44052e-28	1.02683e-27	598	445	511	199	199	172
cobT	279.475	1.43051	0.130498	10.9619	5.82686e-28	1.34569e-27	447	428	382	155	175	118
mutT	122.419	2.14227	0.195599	10.9524	6.47374e-28	1.49318e-27	243	193	181	44	46	43
LBANOLMJ_01351	536.456	-1.15227	0.105325	-10.9401	7.41208e-28	1.70743e-27	391	306	331	740	841	608
folE	785.697	1.37772	0.126441	10.8961	1.20258e-27	2.76669e-27	1475	918	1125	453	435	395
rapZ	679.152	-1.03388	0.0948884	-10.8957	1.20821e-27	2.77611e-27	526	423	427	943	957	789
puuR	411.924	1.30136	0.119489	10.891	1.27167e-27	2.91822e-27	722	526	565	250	245	206
pnuC	98.8087	-2.5086	0.230754	-10.8713	1.57918e-27	3.61928e-27	30	35	26	205	163	130
ybhH	756.25	11.1236	1.02622	10.8394	2.23968e-27	5.12657e-27	1487	1707	1445	0	2	0
sohB	464.654	-1.31147	0.121023	-10.8365	2.31044e-27	5.28184e-27	341	231	254	639	719	591
LBANOLMJ_01448	121.636	2.16995	0.200505	10.8225	2.6943e-27	6.15158e-27	203	213	195	36	52	42
lptG	713.86	-1.01931	0.0942785	-10.8117	3.0286e-27	6.90612e-27	560	443	454	1015	1018	792
fadI	1501.39	-1.20338	0.111337	-10.8084	3.14017e-27	7.15151e-27	1218	852	755	2184	2226	1769
ppk	807.582	-1.00677	0.0932928	-10.7915	3.77476e-27	8.58592e-27	577	539	536	1047	1217	918
rtcA	136.631	-2.16616	0.200741	-10.7908	3.80464e-27	8.64299e-27	44	68	41	240	251	172
yibN	280.279	-1.4109	0.130788	-10.7877	3.93625e-27	8.93074e-27	189	147	138	431	450	326
yaeQ	220.885	-1.53039	0.142509	-10.7389	6.68223e-27	1.51419e-26	140	107	104	330	351	286
yddE	258.524	-1.54257	0.14387	-10.722	8.02604e-27	1.81642e-26	161	134	114	391	462	292
fliS	665.167	1.29833	0.121499	10.686	1.18385e-26	2.67589e-26	964	838	1100	404	410	321
LBANOLMJ_00533	383.633	-1.22344	0.114823	-10.655	1.65214e-26	3.72971e-26	254	214	241	561	596	433
yfeX	983.171	0.931017	0.0874297	10.6487	1.76722e-26	3.98452e-26	1411	1336	1227	681	763	556
pdhR	888.967	1.20221	0.112959	10.6429	1.88272e-26	4.23964e-26	1590	1060	1191	537	569	479
yafP	71.0521	3.09293	0.290741	10.6381	1.98114e-26	4.4557e-26	125	122	143	14	18	12
ycaO	391.861	1.28786	0.12114	10.6312	2.13451e-26	4.79468e-26	582	583	544	206	259	205
ydhC	950.019	3.1253	0.294362	10.6172	2.47908e-26	5.56176e-26	2600	1230	1503	202	237	143
yghA	161.665	-1.87582	0.176681	-10.617	2.48516e-26	5.56848e-26	97	60	58	279	275	200
mazG	258.018	-1.60293	0.151252	-10.5978	3.05143e-26	6.82886e-26	134	133	127	440	454	266
cysN	92.519	-2.46155	0.232505	-10.5871	3.42074e-26	7.64587e-26	37	32	19	175	159	129
fhuA	249.964	-1.50263	0.142217	-10.5658	4.29426e-26	9.58644e-26	128	138	134	370	368	344
artJ	65.6487	-3.17982	0.301506	-10.5465	5.27476e-26	1.17608e-25	9	18	13	120	126	102
mutS2	394.131	-1.19991	0.113835	-10.5408	5.60419e-26	1.24799e-25	261	256	220	574	611	441
trmH_2	89.3393	-2.49322	0.237173	-10.5122	7.58673e-26	1.68739e-25	31	18	34	155	161	131
mutY	172.915	-1.70226	0.162452	-10.4785	1.08447e-25	2.40905e-25	101	75	75	253	282	242
dusB	1255.33	1.05094	0.100337	10.4741	1.13641e-25	2.52133e-25	2134	1497	1614	828	869	711
ybeM_1	148.051	1.9344	0.18486	10.4641	1.26246e-25	2.79755e-25	235	270	215	58	62	60
wzxE	494.404	1.15172	0.11062	10.4115	2.19747e-25	4.86352e-25	804	612	689	323	313	268
siaM	57.833	4.35918	0.418961	10.4047	2.35912e-25	5.2149e-25	134	111	97	9	6	1
phoB	176.203	1.66034	0.15996	10.3797	3.06725e-25	6.77195e-25	318	262	248	83	102	66
LBANOLMJ_01590	195.763	1.56528	0.150829	10.3778	3.12771e-25	6.89699e-25	348	280	277	110	107	76
miaB	633.248	-1.03151	0.0994804	-10.3689	3.4328e-25	7.56053e-25	461	443	378	848	907	748
luxS_1	443.07	-1.13129	0.109316	-10.3488	4.23855e-25	9.32377e-25	332	260	266	659	632	506
sucC	4251.99	0.906875	0.0877322	10.3368	4.80064e-25	1.05474e-24	5545	6103	5377	3005	3104	2595
deoC	795.695	-1.03032	0.0997558	-10.3284	5.24079e-25	1.15004e-24	516	537	552	1071	1154	922
rplK	2704.58	-0.787615	0.0763027	-10.3222	5.59064e-25	1.22533e-24	2140	1973	1995	3720	3707	2719
rpsJ	5585.29	-1.05074	0.102056	-10.2957	7.36691e-25	1.61268e-24	4433	2976	3834	7994	8170	6125
ruvA	314.876	1.28711	0.125023	10.295	7.42306e-25	1.62301e-24	468	460	446	178	213	150
lpxL	364.641	-1.31337	0.127629	-10.2906	7.77228e-25	1.69731e-24	272	177	199	533	550	450
pqiA	89.0156	-2.45197	0.238433	-10.2837	8.34931e-25	1.82112e-24	30	27	28	167	180	103
LBANOLMJ_02986	157.821	1.86731	0.181696	10.2771	8.93495e-25	1.9465e-24	257	242	262	87	56	57
ftsA_2	1165.53	-0.95364	0.0928641	-10.2692	9.70045e-25	2.11072e-24	922	798	732	1685	1711	1171
nupC	74.8389	-2.70782	0.263785	-10.2653	1.0103e-24	2.19567e-24	19	15	27	129	140	113
tnpR	57.7754	3.61317	0.352911	10.2382	1.33719e-24	2.90261e-24	110	110	109	10	13	3
hisH	164.531	-1.68345	0.165041	-10.2002	1.97858e-24	4.28969e-24	81	83	76	256	246	233
atpF	2513.18	-0.828594	0.0812527	-10.1977	2.02941e-24	4.39462e-24	1836	1839	1885	3342	3445	2703
syd	226.678	1.45151	0.142722	10.1702	2.69327e-24	5.82521e-24	389	310	327	137	132	91
rpmC	4858.85	-0.701381	0.0692174	-10.133	3.94281e-24	8.51761e-24	4013	3685	3695	6328	6621	4861
LBANOLMJ_02650	118.231	1.97552	0.195085	10.1265	4.21508e-24	9.0949e-24	226	168	189	50	55	37
gdx	334.33	1.40346	0.138782	10.1127	4.85361e-24	1.04602e-23	587	476	440	220	204	123
rplB	8148.97	-0.826586	0.0818218	-10.1023	5.39781e-24	1.16191e-23	5890	6149	5998	11105	11401	8354
atoS	596.156	0.978864	0.0969528	10.0963	5.73728e-24	1.23352e-23	847	800	787	406	438	340
sapF	215.677	1.44901	0.143576	10.0923	5.97627e-24	1.28337e-23	369	302	303	112	121	107
yceD	2435.57	1.16691	0.115644	10.0905	6.08495e-24	1.30516e-23	4394	2678	3381	1555	1604	1270
LBANOLMJ_00056	61.2155	3.13315	0.311699	10.0518	9.01679e-24	1.93171e-23	113	125	100	12	15	10
rsmJ	201.86	-1.45573	0.144979	-10.041	1.00643e-23	2.15357e-23	126	103	104	322	312	241
tolB	1484.02	0.855195	0.0851731	10.0407	1.00985e-23	2.15834e-23	1995	2018	1865	1075	1188	862
yjeH	240.404	1.47242	0.147263	9.99854	1.54661e-23	3.30163e-23	425	326	340	132	116	125
yihG	88.7465	2.33549	0.23393	9.98373	1.79583e-23	3.82912e-23	147	162	145	26	30	30
gmhB	645.406	-0.975963	0.0978155	-9.97759	1.91054e-23	4.06891e-23	498	425	420	917	952	669
nudL	140.426	1.90788	0.19127	9.9748	1.96489e-23	4.17972e-23	244	190	249	73	58	44
yecS	63.9992	-2.88598	0.289385	-9.97283	2.00435e-23	4.25864e-23	16	14	17	106	137	91
pspB_2	384.389	1.28203	0.128686	9.96246	2.22493e-23	4.72178e-23	580	556	541	202	285	177
guaA	951.976	-0.865829	0.0869155	-9.96174	2.24114e-23	4.75059e-23	718	692	666	1325	1280	1024
ribC	377.517	1.1309	0.113573	9.95744	2.34014e-23	4.95461e-23	586	498	514	258	239	201
elaA	110.554	1.97197	0.19807	9.95593	2.37587e-23	5.02438e-23	210	173	162	47	51	35
feaR	107.329	-2.07003	0.207939	-9.95499	2.39849e-23	5.06627e-23	47	42	38	167	169	170
aceE	4192.76	-0.755927	0.0759581	-9.9519	2.47415e-23	5.21999e-23	3263	3309	3018	5400	5506	4596
rhtC	220.765	-1.40267	0.141033	-9.94571	2.6329e-23	5.54844e-23	137	127	110	351	344	254
ybiS	291.1	-1.30991	0.131758	-9.94182	2.73776e-23	5.76269e-23	172	158	184	400	452	368
flgI	347.32	1.24129	0.125076	9.92433	3.2629e-23	6.86007e-23	503	517	479	193	220	193
nrdB	987.712	-0.990602	0.0999666	-9.90933	3.79165e-23	7.96246e-23	650	690	690	1422	1443	1030
ccmD	73.5881	2.56176	0.258998	9.89103	4.5531e-23	9.5504e-23	130	131	126	27	20	16
rraA	2211.03	-0.833178	0.0842641	-9.8877	4.70703e-23	9.86182e-23	1636	1697	1554	3010	3130	2251
yqaA	84.7128	-2.28684	0.231337	-9.88532	4.82037e-23	1.00876e-22	36	25	28	157	140	118
napC	101.656	-2.05052	0.207501	-9.88197	4.98417e-23	1.04183e-22	44	44	34	184	171	130
LBANOLMJ_00844	476.614	-1.31225	0.132876	-9.87571	5.30565e-23	1.10775e-22	369	215	265	708	708	587
yehL	52.2976	3.64284	0.369422	9.86091	6.14867e-23	1.28228e-22	100	98	100	9	10	4
puuD	250.485	-1.36347	0.138323	-9.85718	6.38168e-23	1.32933e-22	174	129	131	394	398	279
narQ	259.289	-1.31062	0.132979	-9.85588	6.46474e-23	1.34508e-22	162	137	160	393	405	296
arnT	118.663	1.90433	0.19329	9.85218	6.70751e-23	1.39399e-22	200	205	171	50	50	47
emrA	238.242	-1.58703	0.161316	-9.838	7.72294e-23	1.60318e-22	162	87	120	396	362	298
ppsR	113.301	1.93405	0.196622	9.83641	7.84619e-23	1.62689e-22	183	184	185	53	50	36
mtfA	654.979	-0.920105	0.0939677	-9.79171	1.22206e-22	2.53101e-22	483	467	444	874	932	723
folP	285.546	1.33107	0.136015	9.78621	1.29044e-22	2.66956e-22	492	386	387	188	179	116
hypB	512.095	1.34404	0.137611	9.76691	1.56137e-22	3.22636e-22	650	850	747	295	333	229
rdgB	269.925	1.24308	0.127283	9.76627	1.57136e-22	3.24329e-22	408	381	379	169	169	135
pepE	284.155	1.33696	0.136977	9.76049	1.66354e-22	3.42963e-22	397	437	415	157	186	133
xseA	880.805	0.940119	0.0967839	9.71358	2.63896e-22	5.43439e-22	1344	1053	1176	583	666	529
glnE	1370.59	0.757286	0.078168	9.68793	3.39333e-22	6.9799e-22	1961	1681	1671	1043	1119	848
rplJ	6837.52	-0.704189	0.0728172	-9.67064	4.01874e-22	8.25693e-22	6142	4852	5073	8895	9223	6941
ycgL	118.208	1.8607	0.192994	9.64123	5.35434e-22	1.09886e-21	202	171	197	47	55	48
lapA	494.788	-1.084	0.11267	-9.62097	6.52147e-22	1.33686e-21	399	297	286	738	693	556
kefC_2	251.66	1.28198	0.133276	9.61901	6.64689e-22	1.36103e-21	401	371	328	144	165	124
LBANOLMJ_02962	143.028	8.13197	0.845488	9.61808	6.70738e-22	1.37186e-21	349	264	269	2	0	1
pabB	139.404	1.74825	0.18203	9.60415	7.67876e-22	1.56876e-21	256	213	196	60	83	47
der	1221.67	0.824519	0.0861732	9.56816	1.08826e-21	2.22079e-21	1809	1469	1540	911	897	785
rnd	571.527	1.10627	0.115997	9.53704	1.46963e-21	2.99565e-21	979	712	725	373	355	336
psd	676.718	-1.0907	0.114812	-9.49993	2.1004e-21	4.27658e-21	426	450	450	919	896	877
cyaY	204.08	1.43469	0.151429	9.47433	2.68479e-21	5.45751e-21	359	309	254	114	122	90
LBANOLMJ_02110	65.7375	2.81572	0.297197	9.47427	2.68645e-21	5.45751e-21	108	112	132	22	11	15
nfo	138.327	-1.76643	0.187375	-9.42729	4.20824e-21	8.53941e-21	84	52	59	221	257	159
tsaB	238.011	1.46955	0.155987	9.42098	4.46909e-21	9.05856e-21	413	357	311	161	110	102
gshA	1732.58	0.722915	0.0769201	9.39826	5.54708e-21	1.1231e-20	2419	2143	2090	1289	1453	1115
ubiB	803.112	-0.88384	0.0943109	-9.37156	7.1467e-21	1.44535e-20	614	525	599	1108	1117	854
pdeG	64.8063	2.76301	0.294883	9.36985	7.2638e-21	1.46739e-20	119	101	127	24	11	14
LBANOLMJ_00535	183.072	-1.46654	0.156596	-9.36513	7.59534e-21	1.53265e-20	105	108	87	305	283	209
pstC	502.087	1.04879	0.112068	9.35847	8.08975e-21	1.63059e-20	827	663	606	359	356	255
mpl	958.201	-0.783311	0.0841027	-9.31374	1.23406e-20	2.48462e-20	761	711	696	1242	1293	1038
fadB	1670.15	-0.716642	0.0769628	-9.31154	1.25992e-20	2.53106e-20	1402	1313	1180	2181	2198	1749
ssuA	48.0049	4.92411	0.528814	9.31161	1.25907e-20	2.53106e-20	101	99	86	2	3	4
srlR_2	170.788	-1.5995	0.17206	-9.29614	1.45633e-20	2.92238e-20	111	88	64	271	298	195
nepI	152.826	-1.54277	0.166092	-9.28864	1.56273e-20	3.13239e-20	80	73	87	239	235	196
iscU	775.368	-1.10303	0.119281	-9.24734	2.30143e-20	4.60796e-20	460	525	523	1025	1064	1005
moaA	532.684	0.997456	0.107959	9.23923	2.48266e-20	4.96532e-20	724	700	756	382	376	292
sbcB	443.832	1.06226	0.115164	9.22383	2.86668e-20	5.72701e-20	718	530	606	298	299	250
nrdR	386.687	-1.03188	0.111901	-9.22137	2.93315e-20	5.85334e-20	281	266	236	561	543	430
hpf	946.209	-0.82052	0.0892395	-9.19458	3.76469e-20	7.50444e-20	782	707	622	1201	1325	1037
ettA	1237.61	0.834088	0.0908107	9.18491	4.11864e-20	8.20094e-20	1631	1715	1527	884	968	769
aes	46.4788	-3.27318	0.359147	-9.11376	7.95748e-20	1.58273e-19	12	7	8	93	96	62
rna	372.231	1.1032	0.121259	9.0979	9.20951e-20	1.82974e-19	555	539	470	217	261	217
pyrH	673.603	-0.862573	0.0949338	-9.08604	1.02708e-19	2.03836e-19	504	495	472	887	966	716
dnaB	638.401	0.872407	0.0961475	9.07363	1.15119e-19	2.28216e-19	925	860	761	468	476	386
ppc	1696.48	-0.818124	0.0904314	-9.0469	1.47085e-19	2.91268e-19	1247	1342	1183	2160	2277	1927
ydcV_3	87.4125	2.00411	0.221841	9.034	1.65511e-19	3.27397e-19	171	137	125	35	38	30
yhcH_1	49.2604	5.34762	0.5923	9.02857	1.73924e-19	3.43662e-19	121	79	98	2	4	1
truD	343.907	-1.14064	0.1267	-9.00264	2.20345e-19	4.34911e-19	219	249	192	507	487	401
LBANOLMJ_01255	216.079	1.64181	0.182541	8.9942	2.37949e-19	4.69144e-19	305	364	335	105	145	64
yajC	342.12	-1.13192	0.126248	-8.96583	3.07953e-19	6.06502e-19	272	203	189	464	537	389
potH	64.5182	2.54947	0.28488	8.94928	3.57823e-19	7.03953e-19	108	132	99	22	23	11
ptsN	551.119	-0.983216	0.109871	-8.94885	3.59206e-19	7.05904e-19	369	362	406	763	814	589
hipA	124.587	-1.82889	0.204655	-8.93644	4.01922e-19	7.88989e-19	72	45	52	196	173	197
epd	837.263	-0.898604	0.100632	-8.92959	4.27605e-19	8.38496e-19	573	627	594	1079	1206	929
rpoN	1798.04	-0.711175	0.0799444	-8.89587	5.7963e-19	1.13537e-18	1469	1350	1377	2189	2407	1972
rpoC	17392.6	-0.642336	0.0723141	-8.88259	6.53191e-19	1.27807e-18	14007	14311	13423	22095	22838	17682
LBANOLMJ_02726	56.682	2.75129	0.309779	8.88148	6.59761e-19	1.28953e-18	92	115	95	11	17	15
rimP	1304.3	-0.899314	0.101273	-8.8801	6.6803e-19	1.30428e-18	1086	765	961	1805	1829	1388
mutM	148.614	1.5942	0.179556	8.87859	6.77127e-19	1.32062e-18	237	229	222	68	100	52
LBANOLMJ_03908	624.563	0.837168	0.0943354	8.87437	7.03273e-19	1.37013e-18	901	780	788	479	468	376
lysC	331.678	1.08955	0.122821	8.87105	7.24613e-19	1.41018e-18	535	456	403	220	214	190
flgB	369.512	3.62565	0.408744	8.87023	7.2997e-19	1.41908e-18	565	511	1003	73	54	38
metG	1475.06	0.725161	0.0818219	8.86268	7.81152e-19	1.51695e-18	2088	1757	1822	1145	1132	992
kch_1	43.1269	4.08456	0.462934	8.8232	1.11231e-18	2.15771e-18	99	63	89	1	5	8
rsfS	358.11	-0.993689	0.112666	-8.81977	1.14693e-18	2.22248e-18	270	236	232	483	510	412
edd	1296.66	-0.870874	0.0988677	-8.80848	1.26856e-18	2.45554e-18	940	1051	828	1734	1833	1387
LBANOLMJ_01262	122.825	1.6693	0.18957	8.8057	1.30034e-18	2.51436e-18	183	195	195	53	68	52
alaA	185.077	-1.46566	0.166602	-8.79736	1.40075e-18	2.70562e-18	85	97	119	281	286	233
rimO	237.434	1.19958	0.136701	8.77521	1.70588e-18	3.29148e-18	339	342	335	150	148	126
pnp	8426.84	-0.622036	0.0709325	-8.7694	1.79619e-18	3.46204e-18	7118	6826	6483	10494	10479	9058
srlR_3	149.839	1.47578	0.169028	8.73101	2.52401e-18	4.85966e-18	268	203	210	78	81	74
hemD	337.167	-1.10737	0.126895	-8.72662	2.62395e-18	5.0467e-18	209	235	212	441	503	410
menB	535.877	-0.934953	0.107155	-8.72527	2.65541e-18	5.10178e-18	400	332	401	731	766	582
psuG	66.4314	2.24535	0.257518	8.71921	2.80148e-18	5.37669e-18	115	111	111	22	24	22
dedD	354.463	-0.998773	0.11455	-8.71908	2.80471e-18	5.37718e-18	263	246	220	479	524	393
zipA	1105.79	0.744423	0.0855757	8.69901	3.34803e-18	6.41202e-18	1488	1351	1422	823	909	706
selD	929.351	-0.812069	0.093416	-8.69305	3.52849e-18	6.75048e-18	687	676	709	1192	1316	989
sprT	69.5314	2.27469	0.26213	8.67773	4.03756e-18	7.71623e-18	123	103	128	18	29	23
rhaS_3	180.262	1.3576	0.156479	8.67593	4.10182e-18	7.83075e-18	293	255	253	117	114	70
yoaA	355.178	-1.06112	0.12237	-8.67136	4.2699e-18	8.14302e-18	289	203	220	480	526	411
minC	313.986	1.20331	0.138774	8.67098	4.28411e-18	8.1615e-18	535	370	448	208	180	171
thiC	137.194	1.5021	0.173312	8.66703	4.43554e-18	8.44107e-18	210	199	214	76	74	61
ppiC	42.9042	-3.45839	0.399244	-8.66235	4.62138e-18	8.78549e-18	6	3	13	92	85	57
hpt	733.344	0.894008	0.103399	8.64619	5.32466e-18	1.01118e-17	1120	962	866	580	559	385
wzb	59.7854	6.44969	0.750973	8.58844	8.8155e-18	1.67235e-17	117	128	118	1	3	0
lipA	1200.78	0.779523	0.0910523	8.56127	1.11632e-17	2.1155e-17	1765	1416	1505	906	1024	692
ttcA	439.654	1.09599	0.128224	8.54747	1.25818e-17	2.38184e-17	691	511	647	311	316	206
feaB	263.858	-1.33704	0.156518	-8.54238	1.31483e-17	2.48648e-17	191	166	107	367	440	312
rlmC	155.742	1.37245	0.160965	8.52643	1.50939e-17	2.85141e-17	248	213	231	87	95	74
yqcC	65.7758	2.19421	0.257686	8.51507	1.66494e-17	3.14198e-17	128	103	103	24	29	17
hslR	205.113	-1.26629	0.148893	-8.5047	1.82069e-17	3.43233e-17	153	104	116	311	318	230
rpsS	2837.15	-0.720937	0.0847903	-8.50259	1.85403e-17	3.49153e-17	2140	2166	2269	3704	3780	2944
tyrP	326.602	-1.05114	0.123633	-8.50207	1.86247e-17	3.50378e-17	220	214	220	430	512	361
kch_2	152.352	-1.45952	0.171807	-8.4951	1.97756e-17	3.71641e-17	99	63	89	241	238	182
grxA	48.9364	2.95662	0.34947	8.46029	2.66709e-17	5.00703e-17	123	66	81	10	13	10
trpR	108.711	-1.88154	0.222618	-8.45188	2.86652e-17	5.37584e-17	35	66	41	171	193	141
bamB	2234.31	0.664904	0.0790251	8.41383	3.96823e-17	7.43425e-17	3192	2641	2626	1719	1810	1551
pdxA	637.065	0.809874	0.0962603	8.41337	3.98387e-17	7.45582e-17	885	852	762	492	481	392
mak	161.325	-1.53439	0.182901	-8.38919	4.89508e-17	9.15167e-17	83	98	74	299	244	171
bioA	124.841	-1.54696	0.184742	-8.37361	5.5878e-17	1.0436e-16	82	52	63	206	191	153
coaE	118.722	1.59581	0.190647	8.37051	5.73678e-17	1.07031e-16	221	179	153	67	63	45
ogt	180.962	-1.29341	0.154573	-8.36762	5.87933e-17	1.09578e-16	100	114	108	278	270	211
sdhC	4314.36	-0.761793	0.0910665	-8.36524	5.99906e-17	1.11694e-16	4023	2803	3088	5564	5867	4587
rluA	135.652	-1.54537	0.184782	-8.36325	6.10144e-17	1.13483e-16	98	62	55	213	213	171
can	316.434	-0.996175	0.119189	-8.35793	6.38302e-17	1.18598e-16	223	218	209	438	437	366
purF	1152.73	0.809732	0.097013	8.34664	7.02333e-17	1.30361e-16	1436	1559	1507	890	874	706
rplS	2079.16	-0.637456	0.0764452	-8.33873	7.50931e-17	1.39238e-16	1773	1655	1583	2496	2828	2146
dnaA	1957.38	-0.901892	0.108224	-8.33358	7.84345e-17	1.45285e-16	1783	1129	1321	2612	2724	2183
hemF	258.804	-1.09885	0.132015	-8.32368	8.52724e-17	1.57789e-16	181	170	156	358	353	324
rsgA	1102.06	-0.981687	0.11804	-8.31655	9.05632e-17	1.67408e-16	923	578	791	1508	1592	1222
nsrR	1098.19	-0.790382	0.0950836	-8.3125	9.37088e-17	1.73045e-16	850	801	825	1570	1498	1063
eco	400.055	-0.973691	0.117225	-8.30619	9.8822e-17	1.82301e-16	266	296	267	529	587	448
dsbC	471.712	-0.870355	0.105614	-8.24091	1.70909e-16	3.1496e-16	363	312	352	636	653	511
chaA	593.464	-0.791763	0.0962363	-8.22728	1.91519e-16	3.52582e-16	476	432	430	778	777	659
tpiA	2113.76	0.672705	0.0818221	8.22156	2.0088e-16	3.69439e-16	2884	2405	2713	1643	1801	1368
cpxA	666.182	-0.837989	0.102021	-8.21392	2.1409e-16	3.93333e-16	486	482	501	932	926	673
rsmG	271.689	1.24017	0.151034	8.2112	2.18985e-16	4.01917e-16	443	307	428	167	186	126
menC	474.093	-0.975492	0.11944	-8.16719	3.15652e-16	5.78748e-16	307	354	320	708	648	503
zapC	299.429	-1.06571	0.130675	-8.15543	3.47953e-16	6.37325e-16	231	166	201	452	420	327
LBANOLMJ_01779	326.155	0.997489	0.122754	8.12592	4.43966e-16	8.12363e-16	462	420	455	245	221	177
clpX	3754.25	-0.611853	0.0753125	-8.12419	4.5036e-16	8.23229e-16	3076	3129	2924	4719	4913	3774
hfq	2338.48	-0.784839	0.0970143	-8.08993	5.96971e-16	1.09012e-15	1638	1907	1720	3095	3228	2426
iaaA	304.281	1.08831	0.134877	8.06891	7.09279e-16	1.2939e-15	427	457	387	183	199	188
proQ	650.585	-0.801423	0.0993473	-8.06688	7.21189e-16	1.3143e-15	533	433	496	895	858	688
ybfF	181.876	-1.21514	0.150852	-8.05516	7.93717e-16	1.44501e-15	115	109	113	248	291	212
alaS	4722.94	0.529476	0.0658074	8.04585	8.56469e-16	1.55769e-15	6315	5564	5331	4068	4065	3271
pspB_1	198.487	-1.14492	0.142311	-8.04518	8.61154e-16	1.56463e-15	139	122	120	271	300	235
hflK	3816.93	0.608235	0.0758943	8.01424	1.10816e-15	2.0114e-15	5091	4365	4740	3114	3106	2673
mnmE	676.362	0.777386	0.0970732	8.00824	1.16363e-15	2.10995e-15	909	880	841	538	551	388
ftsB	153.744	-1.35678	0.169653	-7.99735	1.27121e-15	2.30272e-15	110	71	86	211	248	193
yjiG	76.5732	1.86474	0.233184	7.99684	1.27648e-15	2.30819e-15	125	122	123	38	38	22
LBANOLMJ_02915	32.8284	3.92378	0.490667	7.99681	1.27679e-15	2.30819e-15	69	62	59	4	5	3
dmsA	1363.32	0.719009	0.0899997	7.98902	1.36018e-15	2.45648e-15	1718	1787	1705	1110	1117	823
ygiF	530.613	0.80695	0.101193	7.9744	1.53126e-15	2.76269e-15	765	661	657	429	399	313
ybhR	418.44	0.869566	0.109364	7.95112	1.84829e-15	3.33136e-15	579	569	517	320	309	245
LBANOLMJ_01803	126.901	1.46628	0.184464	7.94888	1.88208e-15	3.38887e-15	223	162	190	70	64	64
caiB	57.8819	-2.16519	0.272998	-7.93118	2.17081e-15	3.90486e-15	25	16	24	92	100	86
yhhQ	147.825	-1.44031	0.181825	-7.92142	2.34806e-15	4.21949e-15	80	79	85	222	192	215
tusE	182.532	1.25334	0.158385	7.91326	2.50739e-15	4.50134e-15	271	246	273	94	123	100
ompR	888.535	-0.767989	0.0971599	-7.90438	2.69278e-15	4.82936e-15	656	723	640	1148	1200	953
cysD	32.0115	-3.8148	0.48343	-7.89111	2.99517e-15	5.36635e-15	2	7	4	60	60	55
cydD	556.491	0.781298	0.0991003	7.88391	3.17298e-15	5.6793e-15	741	723	700	424	440	344
murD	1079.92	-0.680085	0.0863559	-7.87537	3.39739e-15	6.07493e-15	920	879	760	1403	1440	1089
fepD	46.3205	-2.53762	0.32236	-7.87202	3.48958e-15	6.23362e-15	18	15	9	75	79	77
hcaR_1	171.098	-1.2738	0.161899	-7.86784	3.60817e-15	6.43909e-15	127	85	98	274	255	189
ratA	285.041	-1.07653	0.137071	-7.85379	4.03645e-15	7.19628e-15	236	152	180	420	413	312
rpsU	1665.84	0.966858	0.123174	7.8495	4.17683e-15	7.43921e-15	3024	1811	2021	1119	1260	951
LBANOLMJ_01251	95.6912	1.75451	0.223781	7.84032	4.49416e-15	7.9965e-15	140	158	155	38	61	31
rpsH	5769.27	-0.561516	0.0717364	-7.8275	4.97673e-15	8.84644e-15	4895	4775	4661	7381	7329	5625
mdtH	192.978	1.21607	0.155672	7.81175	5.64002e-15	1.00156e-14	327	253	253	116	109	115
blc	201.622	-1.11944	0.143329	-7.81028	5.70617e-15	1.01231e-14	146	119	127	269	311	235
lpxD	1771.93	0.637234	0.0816431	7.80512	5.94432e-15	1.05353e-14	2249	2293	2090	1462	1453	1175
ygjP	128.083	1.4972	0.192186	7.79037	6.68147e-15	1.18301e-14	196	174	210	55	73	68
ftsX	653.432	-0.758548	0.0973826	-7.78936	6.7348e-15	1.19129e-14	537	517	443	879	886	665
purT	371.381	1.03808	0.133401	7.78163	7.15948e-15	1.26517e-14	500	550	482	221	250	240
ftsQ	717.217	-0.711293	0.0917545	-7.75213	9.03608e-15	1.59523e-14	627	543	509	954	950	729
ftsN	439.759	-0.849301	0.109691	-7.74266	9.73564e-15	1.71705e-14	326	327	313	616	612	447
LBANOLMJ_01297	171.2	-1.26898	0.164272	-7.7249	1.11944e-14	1.97239e-14	96	118	94	230	259	221
purK	676.943	-0.758392	0.0987197	-7.68228	1.56283e-14	2.75095e-14	580	527	446	852	951	711
LBANOLMJ_01970	51.5012	2.23187	0.292	7.64341	2.11548e-14	3.72012e-14	102	79	81	17	17	19
lplT	363.198	0.912379	0.119459	7.63758	2.21337e-14	3.88848e-14	519	438	504	258	287	201
acuI	301.627	-1.04274	0.1366	-7.63355	2.28372e-14	4.00815e-14	202	227	178	455	449	303
yecM	97.019	1.53006	0.20069	7.624	2.45926e-14	4.31207e-14	151	146	146	55	49	43
rhtB	101.149	1.48057	0.19502	7.59188	3.15292e-14	5.52296e-14	160	149	149	55	54	48
cdaR	244.046	-1.03292	0.136114	-7.58866	3.23223e-14	5.6564e-14	175	169	149	331	326	304
kdsA	813.326	0.664532	0.0878228	7.56673	3.82739e-14	6.69145e-14	1080	1000	991	670	671	518
prfC	596.172	0.762631	0.100834	7.56324	3.93162e-14	6.86702e-14	783	759	763	437	467	396
parC	1169.05	0.646898	0.0856137	7.55601	4.1563e-14	7.25244e-14	1529	1501	1363	985	978	733
rlmA	190.95	1.22388	0.161995	7.55507	4.18622e-14	7.29759e-14	300	255	271	136	134	72
modE	333.335	0.88363	0.116989	7.5531	4.25012e-14	7.40185e-14	499	417	418	253	238	200
rcnA	109.544	1.45607	0.193026	7.54341	4.57856e-14	7.96617e-14	199	143	155	65	60	48
napH	130.015	1.28985	0.171065	7.54015	4.69445e-14	8.15995e-14	206	184	179	79	82	62
corC	1472.07	0.601723	0.0798253	7.538	4.77229e-14	8.28726e-14	1896	1781	1782	1183	1233	1026
msrP	187.899	-1.12709	0.149911	-7.5184	5.54508e-14	9.61999e-14	129	107	127	258	266	233
tesA	303.275	-0.927707	0.123701	-7.49961	6.40102e-14	1.10943e-13	211	224	207	411	413	346
avtA	282.889	-0.984639	0.131581	-7.48313	7.25712e-14	1.2566e-13	223	176	188	425	410	282
recX	227.96	1.03198	0.137941	7.4813	7.35927e-14	1.27307e-13	366	278	302	154	161	127
acnA	4944.95	-0.641173	0.0857347	-7.47856	7.51389e-14	1.29857e-13	3935	4268	3668	6264	6187	5278
hemB	748.541	-0.746877	0.100795	-7.40983	1.26459e-13	2.18342e-13	575	614	529	922	1001	835
fpr	341.382	-0.939177	0.12718	-7.38463	1.52881e-13	2.63709e-13	242	270	208	439	504	381
miaA	3534.95	-0.597528	0.0810925	-7.36848	1.72588e-13	2.97417e-13	2825	2962	2849	4386	4538	3627
tqsA	163.213	1.17545	0.160409	7.32779	2.33982e-13	4.02833e-13	278	203	219	109	104	83
xseB	157.573	-1.14305	0.156159	-7.31979	2.48358e-13	4.27175e-13	110	99	94	228	239	175
coaBC	506.958	0.821473	0.112502	7.30183	2.8388e-13	4.8781e-13	763	616	619	353	368	352
typA	2416.44	-0.751276	0.102923	-7.2994	2.89048e-13	4.96218e-13	2245	1483	1846	3136	3298	2523
LBANOLMJ_04042	283.457	0.90686	0.124284	7.29668	2.94953e-13	5.05873e-13	406	353	380	205	218	160
gabD	724.764	-0.656423	0.0900944	-7.28595	3.19404e-13	5.47289e-13	616	548	569	921	959	739
LBANOLMJ_00767	689.932	2.36673	0.324845	7.28571	3.1997e-13	5.47741e-13	1822	738	1061	247	235	181
moaC	143.952	1.24224	0.170544	7.28395	3.24177e-13	5.54416e-13	200	223	198	84	94	74
yibL	393.426	0.863114	0.118799	7.26531	3.72178e-13	6.35907e-13	608	456	506	299	314	215
LBANOLMJ_02084	568.192	-0.766791	0.105727	-7.25256	4.08956e-13	6.98085e-13	447	418	430	812	756	554
ribB	1141.6	-0.602529	0.0831365	-7.24747	4.24634e-13	7.24164e-13	1049	852	897	1429	1499	1140
flgC	358.872	2.58466	0.356808	7.24384	4.36155e-13	7.4311e-13	521	452	899	105	108	89
LBANOLMJ_00775	467.464	0.817518	0.11288	7.24236	4.40932e-13	7.5054e-13	680	546	612	320	362	312
panC	449.624	-0.787797	0.10887	-7.23613	4.61666e-13	7.85093e-13	348	362	305	585	609	485
fkpB	348.691	0.922944	0.12761	7.23254	4.74059e-13	8.0541e-13	488	463	454	212	294	205
atpE	1309.2	-0.627764	0.0868481	-7.2283	4.89087e-13	8.30161e-13	1071	1021	1071	1667	1768	1272
yciH	67.7402	1.77616	0.247019	7.19037	6.46164e-13	1.09575e-12	110	104	109	29	41	21
ygdG	219.264	1.06757	0.148621	7.18318	6.81098e-13	1.15391e-12	315	329	269	127	157	132
ytfE	60.1277	-1.96822	0.274412	-7.17252	7.36294e-13	1.24625e-12	36	14	26	100	107	77
serA	646.403	-0.754576	0.105409	-7.15856	8.15304e-13	1.37869e-12	469	505	502	876	837	681
ribE	980.117	0.773196	0.108356	7.13571	9.62869e-13	1.6267e-12	1565	1070	1196	702	818	616
ypdF	63.2812	1.83998	0.257901	7.13446	9.71675e-13	1.64004e-12	116	101	89	23	38	21
rpoD	7008.08	0.506379	0.0709795	7.13415	9.73838e-13	1.64216e-12	8707	8197	8391	5828	6397	4871
yjjP	157.996	1.2115	0.170527	7.10445	1.20803e-12	2.03517e-12	259	213	208	92	86	100
tsaC	294.111	-0.911111	0.128272	-7.10296	1.22114e-12	2.05533e-12	199	213	215	391	430	314
metC	270.952	0.904132	0.127318	7.10137	1.2353e-12	2.07724e-12	390	354	345	213	200	146
secB	2406.89	0.598562	0.0846658	7.0697	1.55269e-12	2.60852e-12	2921	2919	3058	2003	2033	1613
yaaA	115.921	1.30732	0.185137	7.06136	1.64879e-12	2.76739e-12	181	164	163	58	75	63
yrdA_1	324.844	-0.896536	0.127757	-7.0175	2.25867e-12	3.78752e-12	267	192	242	439	475	338
dmlR_1	77.6769	1.68886	0.240759	7.01475	2.30357e-12	3.85924e-12	104	126	132	32	42	34
damX	931.457	-0.719109	0.10261	-7.00819	2.4142e-12	4.04081e-12	731	651	781	1141	1313	969
add	375.308	0.856477	0.122475	6.99309	2.68896e-12	4.49654e-12	569	517	409	275	297	218
cysH	87.5434	-1.44885	0.207467	-6.98349	2.87941e-12	4.81056e-12	54	48	43	141	139	100
fusA	13234.3	-0.469533	0.0673026	-6.97644	3.02747e-12	5.05324e-12	11754	11571	10819	15980	16469	12915
acrR_2	77.6912	-1.56321	0.224425	-6.96542	3.27414e-12	5.45993e-12	40	44	37	134	120	90
queF	347.804	0.836961	0.121242	6.90322	5.08374e-12	8.46977e-12	502	400	472	268	255	213
LBANOLMJ_01915	359.122	-0.803576	0.116527	-6.89607	5.34627e-12	8.89895e-12	282	256	268	475	522	357
murI	502.774	-0.68875	0.100002	-6.88733	5.68479e-12	9.45371e-12	423	374	389	647	671	515
ppx	618.455	0.659796	0.0958313	6.88497	5.78011e-12	9.60338e-12	851	759	725	518	484	411
yejM	728.927	0.716821	0.104139	6.88334	5.84649e-12	9.70475e-12	1039	869	886	561	527	526
rpsM	6771.87	-0.45559	0.0661956	-6.88248	5.88204e-12	9.75479e-12	6320	5556	5720	8186	8568	6409
ggt	213.701	-0.953334	0.139243	-6.84656	7.56444e-12	1.25334e-11	157	157	134	289	291	249
rpsF	2914.46	0.537167	0.0786701	6.82809	8.60527e-12	1.42448e-11	3764	3361	3497	2423	2404	2154
rsxB	94.9753	1.35552	0.198784	6.81904	9.16517e-12	1.51578e-11	146	141	133	55	54	48
cca	549.259	-0.681783	0.100042	-6.81494	9.43063e-12	1.55825e-11	483	416	403	744	717	542
diaA	490.927	0.77959	0.114466	6.81064	9.71628e-12	1.60399e-11	622	684	599	348	404	313
torA	106.62	1.37569	0.202569	6.7912	1.11205e-11	1.83413e-11	158	171	143	52	58	63
LBANOLMJ_03373	184.9	-1.03093	0.151879	-6.78781	1.13847e-11	1.87598e-11	152	122	102	247	274	212
rpe_2	446.65	0.796964	0.117494	6.78303	1.17684e-11	1.93744e-11	712	526	519	334	373	260
uvrC	387.259	-0.749387	0.110491	-6.78233	1.18251e-11	1.94501e-11	314	280	295	491	511	427
panB	347.969	-0.810428	0.11968	-6.7716	1.27362e-11	2.09295e-11	268	233	276	458	463	384
LBANOLMJ_03319	159.998	1.26081	0.186357	6.7656	1.32761e-11	2.1797e-11	312	179	211	87	108	83
smrA	124.123	1.1982	0.177428	6.75319	1.4463e-11	2.3724e-11	201	163	170	88	76	59
rep	292.13	-0.923908	0.137097	-6.7391	1.59372e-11	2.61185e-11	232	224	166	366	400	356
yadG	198.878	-0.95457	0.142149	-6.71527	1.87715e-11	3.07356e-11	157	126	135	277	290	210
nemR	144.749	-1.16993	0.174966	-6.68661	2.28392e-11	3.7362e-11	97	87	90	231	177	180
LBANOLMJ_02261	37.2989	2.43556	0.364475	6.68237	2.35103e-11	3.84249e-11	55	72	65	7	14	13
LBANOLMJ_02054	98.541	1.40258	0.209934	6.68105	2.37234e-11	3.87382e-11	183	132	129	51	71	39
rcdA	78.6776	1.47389	0.220676	6.67899	2.40596e-11	3.92518e-11	132	115	110	50	39	34
rlmG	245.066	-0.917458	0.137479	-6.67346	2.49833e-11	4.07219e-11	211	170	144	315	357	274
mnmC	387.541	0.734907	0.110484	6.65173	2.89666e-11	4.71719e-11	568	468	459	305	304	249
ispH	616.608	0.637998	0.095975	6.64755	2.98013e-11	4.84875e-11	827	737	748	517	487	417
atpG	3193.73	0.531557	0.0801877	6.62891	3.38183e-11	5.49738e-11	3853	3965	3780	2726	2874	2126
moaB	94.7309	-1.30493	0.196871	-6.62833	3.39497e-11	5.51377e-11	57	58	53	141	144	113
ribF	531.768	-0.653172	0.0987631	-6.61352	3.75294e-11	6.08968e-11	475	408	393	677	715	531
ibaG	93.8875	1.38945	0.210962	6.58624	4.51103e-11	7.31321e-11	147	138	134	69	49	36
rtcB	81.3291	-1.45722	0.221859	-6.56822	5.0919e-11	8.2475e-11	46	48	40	119	148	88
LBANOLMJ_00114	127.094	1.21616	0.185173	6.56771	5.10956e-11	8.2687e-11	204	151	192	75	74	75
envZ	454.744	-0.709909	0.108326	-6.55344	5.62282e-11	9.09115e-11	387	319	358	591	632	449
pyrB	357.504	0.775871	0.118763	6.53292	6.44988e-11	1.0419e-10	519	412	461	253	294	230
yeeN	199.744	1.03907	0.159583	6.51114	7.45829e-11	1.20372e-10	338	228	267	134	159	96
zapB	542.254	-0.819697	0.126074	-6.50172	7.94075e-11	1.28045e-10	530	357	332	729	775	549
hybC	2942.54	0.731229	0.112516	6.4989	8.09101e-11	1.30351e-10	3448	4145	3658	2511	2437	1634
thiL	340.084	0.751157	0.115828	6.48509	8.86811e-11	1.42743e-10	491	403	423	270	276	204
rluF	70.089	-1.55513	0.239964	-6.48066	9.13198e-11	1.4686e-10	42	29	39	125	109	77
yejK	390.729	0.851497	0.131674	6.46669	1.00173e-10	1.60953e-10	667	458	437	290	309	226
hypD	804.911	0.593687	0.0918318	6.46494	1.0134e-10	1.62685e-10	1035	960	985	659	725	515
LBANOLMJ_00315	464.42	0.918445	0.142074	6.46453	1.01613e-10	1.62977e-10	844	506	540	316	343	287
yceF	169.734	1.00234	0.155076	6.46356	1.02265e-10	1.63879e-10	236	236	224	105	129	99
cydB	18060.1	-0.585263	0.0906248	-6.45809	1.06033e-10	1.69766e-10	14502	15964	13890	21323	22435	19820
tatC	604.495	0.658466	0.102417	6.42927	1.28217e-10	2.05102e-10	841	701	742	496	539	357
acs	1693.78	-0.628998	0.0979376	-6.42244	1.3411e-10	2.14339e-10	1310	1515	1258	2090	2197	1774
rpiA	677.988	0.60115	0.0937028	6.4155	1.40362e-10	2.24132e-10	935	836	751	550	584	456
nagZ	359.341	0.782489	0.122559	6.3846	1.71848e-10	2.74167e-10	560	403	443	287	271	222
hemL	1263.91	0.526622	0.0825556	6.379	1.78254e-10	2.84136e-10	1584	1559	1447	1075	1081	895
yqiK	1214.64	0.57669	0.0907961	6.35149	2.13246e-10	3.39614e-10	1482	1535	1449	1025	986	857
deoA	1134.39	-0.529939	0.0834876	-6.34752	2.18808e-10	3.48165e-10	974	956	925	1411	1412	1131
LBANOLMJ_02988	420.63	0.765914	0.120687	6.3463	2.20549e-10	3.50627e-10	548	535	546	300	382	242
trmH_1	259.084	0.853983	0.134763	6.33694	2.34367e-10	3.72266e-10	360	332	336	183	226	139
atpH	1888.52	0.516426	0.0816607	6.32405	2.548e-10	4.04366e-10	2289	2265	2276	1587	1714	1290
murJ	260.991	0.866322	0.137724	6.29029	3.16864e-10	5.02421e-10	407	287	348	195	202	150
proB	261.682	-0.80829	0.128733	-6.27882	3.41158e-10	5.40466e-10	226	183	179	365	358	264
sdaA	1106.85	-0.624539	0.0997321	-6.26217	3.7966e-10	6.00935e-10	1107	801	791	1346	1500	1122
skp	1804.96	-0.538705	0.0862096	-6.24878	4.13668e-10	6.54189e-10	1509	1578	1437	2238	2384	1710
ybeZ	993.828	-0.667809	0.107006	-6.24084	4.35214e-10	6.87661e-10	718	852	782	1230	1305	1057
focA	327.918	1.19159	0.191251	6.23049	4.64972e-10	7.34038e-10	701	330	397	216	239	141
tldD	1363.28	-0.485885	0.0780273	-6.22711	4.75118e-10	7.494e-10	1243	1173	1083	1653	1700	1341
ltrA	68.5398	-1.66271	0.267531	-6.21502	5.13183e-10	8.08734e-10	34	19	48	113	106	88
bfr	414.651	-0.830812	0.133797	-6.20951	5.31499e-10	8.36868e-10	348	258	316	589	625	371
dapD	647.288	-0.613019	0.0988249	-6.20308	5.5367e-10	8.71017e-10	528	537	509	809	879	629
hemG	231.018	0.832922	0.134294	6.20221	5.56744e-10	8.75091e-10	345	296	273	165	188	138
LBANOLMJ_00953	81.835	1.30851	0.211619	6.18334	6.27598e-10	9.85602e-10	125	123	111	48	52	39
fldA	603.634	0.604902	0.0981129	6.16537	7.03181e-10	1.10334e-09	843	746	660	507	506	401
sucB	2884.01	0.473262	0.0768275	6.16006	7.27175e-10	1.14e-09	3584	3475	3257	2481	2464	2153
glnD	789.227	0.69115	0.112302	6.1544	7.53633e-10	1.18045e-09	1145	980	884	558	608	597
qseC	126.933	1.05705	0.172014	6.14515	7.98896e-10	1.25026e-09	189	164	175	80	92	71
ubiA	611.015	-0.594556	0.0967708	-6.14397	8.04863e-10	1.25851e-09	571	482	451	762	813	600
csgD	22.8214	2.99679	0.488257	6.13772	8.37129e-10	1.30783e-09	46	34	45	7	4	4
amiB	1288.58	0.622044	0.101363	6.13679	8.42077e-10	1.31443e-09	1997	1395	1451	1026	1125	848
purL	4676.26	0.46236	0.0754385	6.12896	8.84532e-10	1.3795e-09	5679	5801	5186	4104	4157	3339
maeA	1102.97	0.538506	0.0881801	6.10689	1.01594e-09	1.58307e-09	1494	1208	1328	980	945	734
sulA	541.19	0.731145	0.119774	6.10436	1.03211e-09	1.60688e-09	877	610	608	394	447	358
cobU	145.274	1.05789	0.1749	6.04858	1.46132e-09	2.27317e-09	221	196	189	122	91	67
LBANOLMJ_01135	85.6935	-1.26129	0.208904	-6.03765	1.56375e-09	2.4304e-09	50	57	48	131	121	104
nadE	382.688	0.803151	0.133179	6.03059	1.63361e-09	2.5368e-09	629	428	453	287	332	210
ddlA	633.041	0.68103	0.113002	6.0267	1.67339e-09	2.59531e-09	1006	693	719	499	526	411
pepD	2017.13	-0.432875	0.0718271	-6.02663	1.67416e-09	2.59531e-09	1898	1711	1681	2405	2525	1918
LBANOLMJ_00596	80.6909	-1.31303	0.217891	-6.02607	1.67996e-09	2.60207e-09	50	48	45	125	136	82
yddA	19.4209	4.17102	0.692224	6.02554	1.68544e-09	2.60832e-09	31	31	50	2	2	2
argS	574.465	0.610879	0.101678	6.00799	1.87837e-09	2.9044e-09	838	672	637	484	475	383
rbfA	372.685	-0.664702	0.110901	-5.99366	2.05171e-09	3.1697e-09	328	284	277	488	467	392
fnr	1150.79	0.473849	0.0793578	5.97105	2.35734e-09	3.63877e-09	1489	1325	1310	1015	1027	803
leuS	2027.1	-0.479043	0.0803569	-5.96143	2.50033e-09	3.85619e-09	1752	1782	1672	2393	2604	1974
thiH	65.6808	1.4171	0.238634	5.9384	2.87826e-09	4.43527e-09	106	92	96	39	32	34
serC	463.93	-0.615805	0.103879	-5.92808	3.06497e-09	4.71896e-09	398	379	351	590	575	488
napB	47.1832	-1.65957	0.280085	-5.92525	3.11819e-09	4.7968e-09	26	21	23	71	82	59
suhB	465.325	0.798083	0.13542	5.89341	3.78306e-09	5.81465e-09	759	464	608	343	382	280
rpsO	2613.35	0.600273	0.101864	5.89286	3.7957e-09	5.82912e-09	4029	3047	2693	1999	2346	1783
marR	109.487	1.12895	0.19192	5.88237	4.04437e-09	6.20572e-09	152	145	165	77	78	49
mutS	639.728	0.572005	0.0972887	5.87946	4.11615e-09	6.3105e-09	864	747	746	509	531	471
yhbU	81.0412	1.2803	0.218268	5.86573	4.47151e-09	6.8495e-09	124	129	101	46	57	37
tag	103.366	-1.09616	0.186956	-5.86316	4.54133e-09	6.95054e-09	74	64	65	151	143	121
LBANOLMJ_03506	105.932	-1.11007	0.18956	-5.85604	4.74023e-09	7.24882e-09	68	74	64	138	155	132
greB	64.7723	-1.41914	0.24285	-5.84369	5.10578e-09	7.80121e-09	30	39	39	95	104	79
sdhA	8079.5	0.42749	0.0733332	5.82941	5.56231e-09	8.49158e-09	9572	9744	9165	7098	7483	5767
selO	497.063	-0.627625	0.108015	-5.81056	6.22648e-09	9.49748e-09	443	405	356	588	628	555
ruvC	256.15	0.734162	0.12658	5.8	6.63156e-09	1.01068e-08	361	312	314	202	212	155
cobB	295.326	-0.747735	0.129238	-5.78573	7.21961e-09	1.09938e-08	210	230	236	386	391	314
dinB	320.824	-0.670471	0.116258	-5.7671	8.0649e-09	1.22706e-08	284	238	242	419	423	323
secF	917.061	0.556602	0.0967533	5.7528	8.77775e-09	1.3344e-08	1111	1141	1103	794	831	576
rsmC	267.017	-0.73039	0.127126	-5.74538	9.17135e-09	1.39306e-08	244	194	183	348	361	276
gluQ	113.487	1.05083	0.183037	5.74106	9.4086e-09	1.42789e-08	178	147	148	71	90	58
rnc	309.838	0.678312	0.119085	5.69603	1.22629e-08	1.85951e-08	414	394	367	245	268	192
ispA	276.087	-0.713686	0.125699	-5.67774	1.36487e-08	2.06792e-08	217	220	206	338	373	299
flgH	217.872	0.851159	0.150162	5.66828	1.4424e-08	2.18355e-08	302	262	297	140	158	156
nnr	741.233	0.543628	0.0959273	5.66708	1.45248e-08	2.19696e-08	929	931	844	634	607	533
ftsW	572.902	-0.593553	0.104756	-5.66604	1.46137e-08	2.20856e-08	498	479	431	743	781	523
ydjA	561.128	-0.605071	0.106994	-5.65521	1.5566e-08	2.35052e-08	516	469	390	757	699	547
ftsK	2265.53	0.460368	0.0818093	5.62733	1.83019e-08	2.76134e-08	3172	2483	2459	1954	1995	1666
relA	1330.04	-0.462853	0.0823595	-5.61991	1.91053e-08	2.88014e-08	1218	1179	1049	1639	1669	1252
tusD	305.666	0.67956	0.12093	5.61944	1.91579e-08	2.88567e-08	431	390	341	246	258	191
purM	1289.93	-0.460963	0.0823449	-5.59795	2.16898e-08	3.26432e-08	1274	1031	1048	1575	1631	1215
tyrS	1011.16	0.537142	0.0962348	5.58158	2.38342e-08	3.58406e-08	1478	1086	1141	826	902	706
LBANOLMJ_01199	53.6916	1.48133	0.265743	5.57429	2.48535e-08	3.73423e-08	98	74	73	26	36	22
actP	337.439	0.742111	0.133307	5.56694	2.5925e-08	3.89198e-08	416	491	389	262	254	226
glnS	1189.63	0.457481	0.0822475	5.56224	2.6633e-08	3.99494e-08	1543	1319	1380	1014	1056	881
tktA	2101.19	-0.42043	0.0756323	-5.55887	2.71524e-08	4.06948e-08	1997	1880	1663	2474	2584	2038
arfB	165.864	0.876215	0.157784	5.55325	2.80402e-08	4.19905e-08	268	198	199	116	133	97
rpsL	3433.44	-0.490415	0.0883902	-5.5483	2.88462e-08	4.31618e-08	3549	2534	2756	4119	4260	3445
LBANOLMJ_03589	121.704	0.98077	0.177136	5.53683	3.07996e-08	4.60464e-08	184	159	155	73	94	74
yqjG	201.044	-0.791276	0.142942	-5.53566	3.1006e-08	4.63166e-08	173	135	147	274	284	198
ribZ	50.7824	-1.58783	0.287374	-5.52531	3.28906e-08	4.90913e-08	37	22	20	75	99	54
aat	122.921	1.0632	0.193098	5.50601	3.67057e-08	5.47402e-08	148	179	182	81	96	59
sixA	600.291	-0.62012	0.112767	-5.49911	3.81718e-08	5.68798e-08	481	531	443	831	746	576
trxC	635.268	-0.567424	0.103706	-5.47147	4.4631e-08	6.64497e-08	516	538	519	766	871	609
aroG	983.147	-0.466105	0.0853362	-5.46198	4.70854e-08	7.00463e-08	946	791	811	1205	1251	920
ompN_2	33.1438	1.97433	0.361708	5.45834	4.80608e-08	7.14385e-08	56	62	44	11	11	17
gcvA	420.836	0.588581	0.107935	5.45309	4.95014e-08	7.35193e-08	556	504	498	339	386	270
ycfH	358.86	-0.618622	0.113592	-5.44602	5.1509e-08	7.64382e-08	336	265	273	446	459	376
ydcO	89.9201	1.15883	0.21286	5.44409	5.20703e-08	7.72077e-08	134	139	109	63	47	53
LBANOLMJ_02987	58.0483	1.62993	0.300006	5.43301	5.54125e-08	8.20959e-08	62	116	89	27	36	21
yedI	347.048	0.652735	0.120158	5.43229	5.56352e-08	8.23584e-08	449	429	428	269	321	210
csgF	17.1511	3.36557	0.620319	5.42555	5.7777e-08	8.54588e-08	32	23	41	1	6	2
rlhA_2	268.97	0.675556	0.125057	5.40197	6.59132e-08	9.74134e-08	357	332	330	222	227	164
rplL	4068.48	-0.355291	0.0661654	-5.36973	7.88527e-08	1.16442e-07	4044	3527	3440	4809	4891	3791
phrB	486.295	0.603028	0.112423	5.3639	8.14453e-08	1.20172e-07	693	605	514	423	378	336
ispE	462.355	-0.599571	0.11239	-5.33475	9.56752e-08	1.41053e-07	434	359	342	517	623	499
galM	846.178	-0.474958	0.0891991	-5.3247	1.01119e-07	1.48956e-07	771	687	723	1028	1092	793
efp	729.8	-0.488297	0.0921762	-5.29744	1.1744e-07	1.72858e-07	670	574	627	904	897	714
hybD	657.637	-0.54125	0.102319	-5.28985	1.22416e-07	1.80036e-07	546	561	540	842	866	604
mrcB	793.559	0.499589	0.0944473	5.28961	1.22579e-07	1.80128e-07	1116	914	845	701	709	535
glpG	335.065	0.655605	0.124293	5.27466	1.33005e-07	1.9529e-07	477	356	432	277	278	214
cheZ	1069.49	0.484199	0.0919548	5.26562	1.39718e-07	2.0498e-07	1322	1175	1338	951	937	744
hda	480.061	0.554009	0.105257	5.26341	1.41407e-07	2.0729e-07	680	534	551	417	414	319
LBANOLMJ_03842	53.922	1.38287	0.262886	5.26032	1.43803e-07	2.10631e-07	75	88	76	30	32	26
rhaS_2	86.2525	1.11652	0.212381	5.25716	1.46298e-07	2.14112e-07	138	102	125	60	64	38
LBANOLMJ_03977	296.977	-0.699234	0.133315	-5.24496	1.56316e-07	2.28589e-07	271	197	232	384	432	277
ycdZ	132.45	-1.01313	0.193772	-5.2285	1.70894e-07	2.49704e-07	126	83	64	166	198	158
pgsA	503.111	0.65522	0.12568	5.21341	1.85398e-07	2.70678e-07	800	511	597	399	409	343
rfbC	150.617	-0.892255	0.171198	-5.21183	1.86992e-07	2.72785e-07	138	106	83	218	195	165
fliD	1273.64	0.477121	0.0917537	5.20003	1.99262e-07	2.90449e-07	1489	1490	1571	1114	1163	871
gph	403.129	0.579747	0.111713	5.1896	2.10745e-07	3.06941e-07	522	520	446	329	359	267
LBANOLMJ_00167	107.1	0.976374	0.190179	5.13396	2.8371e-07	4.12877e-07	175	142	123	71	86	57
metF	62.1675	-1.32209	0.25785	-5.12737	2.93823e-07	4.2725e-07	30	36	43	103	102	60
ysnE	30.1132	1.93561	0.379631	5.09865	3.42077e-07	4.97016e-07	51	43	52	11	8	17
asr	19.2356	-2.47156	0.487222	-5.07276	3.92086e-07	5.69218e-07	4	9	5	39	30	27
cysE_1	467.491	-0.54452	0.107547	-5.06307	4.12553e-07	5.9845e-07	457	372	347	606	590	446
yeiR	79.5748	1.15321	0.228341	5.05038	4.40923e-07	6.39091e-07	143	90	108	60	53	34
mdtK	559.964	0.498584	0.0988424	5.04424	4.55339e-07	6.59457e-07	744	615	663	495	486	389
ybeY	436.752	-0.528315	0.104779	-5.04218	4.60258e-07	6.66047e-07	388	356	357	547	531	442
moaD	84.6054	1.08306	0.215017	5.03709	4.72669e-07	6.83459e-07	130	121	103	44	61	54
yqgF	276.326	-0.626501	0.1245	-5.03212	4.85096e-07	7.00867e-07	238	229	202	334	357	296
trmB	272.791	0.665661	0.132614	5.01952	5.18005e-07	7.47816e-07	413	297	325	206	232	184
nudF	145.822	-0.849272	0.169322	-5.01572	5.28341e-07	7.62128e-07	110	114	97	190	229	139
yfiC	131.731	0.873509	0.174244	5.01313	5.35511e-07	7.71855e-07	168	188	167	88	105	81
fepB	23.5192	-2.11248	0.421942	-5.00658	5.54055e-07	7.97946e-07	7	7	13	42	36	34
dinF	300.363	-0.611783	0.122388	-4.9987	5.77182e-07	8.30591e-07	287	218	229	368	386	316
rsmD	200.792	0.717704	0.143743	4.99297	5.94582e-07	8.54949e-07	259	274	235	163	158	127
kbaZ	111.284	0.957987	0.192047	4.98829	6.09146e-07	8.75193e-07	166	141	145	62	81	78
fadA	1031.87	0.429474	0.0861566	4.98481	6.20223e-07	8.904e-07	1256	1230	1158	952	918	727
gltX	1059.39	-0.470071	0.0943134	-4.98414	6.2238e-07	8.92787e-07	895	971	862	1248	1296	1077
pheS	585.175	-0.501874	0.100789	-4.97946	6.37627e-07	9.13932e-07	551	465	477	659	738	619
lrp	552.826	0.480215	0.0968606	4.95779	7.12999e-07	1.02115e-06	718	627	640	493	491	380
rffH	305.642	0.657943	0.132846	4.95268	7.31964e-07	1.04749e-06	373	362	412	225	253	218
LBANOLMJ_01165	836.916	0.455297	0.0919483	4.95166	7.35831e-07	1.05219e-06	1039	1035	906	758	738	588
ampD	379.454	-0.577675	0.116811	-4.94539	7.59903e-07	1.08575e-06	314	331	292	483	509	355
rplM	4864.48	-0.382973	0.0776651	-4.93108	8.17765e-07	1.1675e-06	4622	3945	4433	5809	6052	4439
engB	1115.39	0.433383	0.0881249	4.91782	8.75112e-07	1.24838e-06	1428	1327	1198	1020	1058	737
rpoE	2110.85	-0.398504	0.0815324	-4.88767	1.02034e-06	1.45441e-06	2148	1667	1810	2532	2622	1949
pabA	106.043	0.975754	0.199746	4.88497	1.03445e-06	1.47335e-06	156	124	153	90	63	58
rfaH	192.978	0.885814	0.182267	4.85997	1.17403e-06	1.67085e-06	318	176	281	132	152	116
plsB	1590.22	-0.360533	0.0742034	-4.85871	1.18154e-06	1.68021e-06	1555	1367	1370	1855	1918	1504
ynbA	123.495	6.74284	1.3919	4.84434	1.27036e-06	1.80508e-06	301	249	208	7	0	0
LBANOLMJ_01066	91.4256	-1.04101	0.215885	-4.82205	1.4209e-06	2.01741e-06	87	46	53	136	126	102
tgt	443.044	-0.5062	0.105223	-4.81075	1.50366e-06	2.13324e-06	394	363	370	564	539	432
recB	1004.53	0.420676	0.0874969	4.8079	1.52521e-06	2.16211e-06	1226	1226	1087	896	905	732
ydgJ	302.078	-0.583333	0.1217	-4.7932	1.64141e-06	2.32501e-06	250	250	243	371	372	322
yeaD	149.272	-0.761387	0.160364	-4.74788	2.05563e-06	2.90945e-06	110	117	113	191	195	166
cdsA	544.883	-0.492011	0.103685	-4.74526	2.08236e-06	2.94498e-06	543	417	440	678	702	507
fabB	3690.15	-0.500399	0.105501	-4.74307	2.10501e-06	2.97469e-06	2787	3414	3151	4617	4653	3518
nrdA	2519.93	-0.435418	0.0921786	-4.72364	2.31664e-06	3.27119e-06	2092	2189	2287	2952	3015	2554
aroK	1182.33	0.555979	0.11838	4.69656	2.64584e-06	3.73312e-06	1830	1132	1403	1005	1061	769
rpmE	1117.9	-0.602708	0.12853	-4.68923	2.74237e-06	3.86629e-06	1237	754	772	1282	1520	1172
prfB_1	852.392	0.411473	0.0879104	4.6806	2.86032e-06	4.02944e-06	1088	926	985	742	803	615
rplP	5120.33	-0.345755	0.0742292	-4.65794	3.1939e-06	4.49586e-06	4819	4422	4633	6095	6310	4571
LBANOLMJ_02230	146.453	0.749936	0.161287	4.64969	3.32438e-06	4.67588e-06	217	166	184	110	117	95
gloB	221.848	0.643185	0.138857	4.63199	3.62164e-06	5.09003e-06	293	285	254	166	179	163
eamB	22.1065	-2.16186	0.467808	-4.62125	3.81432e-06	5.35666e-06	10	6	9	23	58	27
LBANOLMJ_02146	162.053	-0.746519	0.161726	-4.61595	3.91306e-06	5.48679e-06	144	131	99	192	231	176
nadK	399.779	0.532714	0.115407	4.61598	3.91252e-06	5.48679e-06	580	443	439	342	331	289
cdd	760.106	-0.411064	0.0892736	-4.60455	4.13369e-06	5.79165e-06	705	645	659	923	923	717
rimL	146.104	0.787781	0.171378	4.59674	4.29154e-06	6.00816e-06	181	217	170	116	110	90
qseB	54.5501	1.18068	0.256885	4.59614	4.30382e-06	6.02068e-06	74	83	75	34	33	31
mlaC	785.101	-0.421134	0.0922495	-4.56516	4.99106e-06	6.97666e-06	767	700	605	958	955	743
ybiT	539.32	-0.47326	0.103675	-4.56486	4.9982e-06	6.98125e-06	534	410	450	637	654	554
glnG	403.608	-0.495933	0.108646	-4.56467	5.00273e-06	6.98217e-06	360	355	316	480	506	406
ribA	479	0.469531	0.103065	4.55567	5.2218e-06	7.28229e-06	590	555	566	404	440	341
cfxP	391.975	-0.494808	0.108641	-4.55451	5.25074e-06	7.31701e-06	349	327	326	478	505	373
hldE	667.062	-0.497349	0.109294	-4.55055	5.35054e-06	7.45032e-06	634	613	461	838	802	663
rlmJ	325.818	-0.550008	0.121002	-4.54544	5.48205e-06	7.62757e-06	293	268	253	396	380	359
prfB_2	39.3301	1.36209	0.299933	4.54132	5.59033e-06	7.77224e-06	58	57	59	25	22	18
rluB	511.775	0.508444	0.112355	4.52533	6.03007e-06	8.37716e-06	751	575	535	412	462	371
LBANOLMJ_00605	486.603	-0.466814	0.103322	-4.51806	6.24086e-06	8.66333e-06	440	418	400	558	639	471
torC	18.9633	2.21295	0.492054	4.49736	6.88012e-06	9.54339e-06	23	32	40	6	10	4
yjjG	135.161	-0.796682	0.177306	-4.49326	7.01404e-06	9.72169e-06	130	77	99	177	186	144
rsmA	741.964	-0.445868	0.0999133	-4.46255	8.09913e-06	1.1217e-05	752	578	610	858	873	781
btuE	215.177	0.710236	0.159188	4.46161	8.13447e-06	1.12574e-05	347	255	228	171	201	115
LBANOLMJ_00916	19.8866	-1.96893	0.442085	-4.45373	8.43915e-06	1.16701e-05	11	6	8	34	30	29
yiaW_2	13.5508	2.66777	0.600157	4.44511	8.78453e-06	1.21384e-05	31	26	16	4	5	2
tatA	528.895	-0.463881	0.104449	-4.4412	8.94579e-06	1.23518e-05	512	467	394	631	687	497
argR	321.159	-0.639526	0.144632	-4.42175	9.79033e-06	1.35075e-05	318	213	247	362	493	307
priA	332.456	-0.517467	0.11765	-4.39835	1.09079e-05	1.50379e-05	293	294	255	423	404	328
metK	354.872	-0.542203	0.1237	-4.3832	1.1695e-05	1.61108e-05	371	260	264	429	444	367
sspB	1373.75	-0.393066	0.0896902	-4.38248	1.17334e-05	1.61514e-05	1439	1060	1173	1631	1665	1309
mnaT	80.7381	-1.004	0.229777	-4.36945	1.2456e-05	1.7133e-05	79	42	46	99	119	99
pth	108.547	0.838724	0.192081	4.36652	1.26241e-05	1.73509e-05	176	143	113	85	86	60
phoU	312.532	0.559614	0.128265	4.36293	1.2833e-05	1.76246e-05	374	386	383	233	289	222
pldB	428.566	-0.512224	0.118314	-4.32937	1.49536e-05	2.05214e-05	400	312	376	481	536	462
ybhK	177.813	0.656784	0.151952	4.32231	1.54402e-05	2.11731e-05	257	190	225	140	154	114
yedF	75.0245	-0.93595	0.217352	-4.30616	1.66115e-05	2.2762e-05	56	55	48	107	113	73
slmA	297.045	0.52119	0.121183	4.30085	1.70142e-05	2.32962e-05	378	337	362	247	256	215
moeB	232.352	0.578002	0.134597	4.29431	1.75236e-05	2.39754e-05	300	303	254	189	203	158
phnC	12.8957	2.58394	0.602553	4.28832	1.80028e-05	2.45938e-05	31	19	19	5	4	2
upp	352.675	0.61235	0.14279	4.28846	1.79912e-05	2.45938e-05	572	348	405	296	316	216
mutH	106.832	0.802743	0.187385	4.28392	1.83629e-05	2.50668e-05	158	145	117	85	87	59
msrQ	97.6452	0.945297	0.221174	4.27399	1.92002e-05	2.619e-05	143	114	140	91	71	38
dcd	918.889	0.3762	0.0880528	4.27244	1.93349e-05	2.63538e-05	1101	1085	1007	834	827	694
lepB	780.823	-0.386434	0.0905681	-4.26677	1.98321e-05	2.70112e-05	709	700	673	917	966	731
pcnB	630.749	0.424538	0.0995377	4.2651	1.99812e-05	2.71937e-05	789	767	670	567	540	477
rpsI	4135.59	-0.289339	0.068014	-4.2541	2.09891e-05	2.85439e-05	4190	3763	3526	4630	5010	3797
ftsL	132.579	0.794414	0.187475	4.23744	2.2608e-05	3.07224e-05	180	142	194	93	92	98
coaD	115.212	-0.767967	0.181796	-4.22434	2.39644e-05	3.25411e-05	100	75	88	165	140	123
fabG	2142.91	0.351515	0.0835734	4.20606	2.59857e-05	3.52594e-05	2549	2371	2470	1846	2172	1551
esiB	242.298	0.548454	0.130416	4.20543	2.60587e-05	3.53318e-05	301	286	298	205	213	163
zwf	768.903	0.598444	0.142421	4.20195	2.6463e-05	3.5853e-05	1316	714	855	641	645	519
glpE	197.468	0.626957	0.149371	4.19732	2.70091e-05	3.65656e-05	238	259	238	148	161	146
rplI	2040.99	-0.377345	0.0903199	-4.17787	2.94251e-05	3.98066e-05	1765	1903	1781	2257	2520	2014
yadV	16.5553	2.05845	0.493102	4.17449	2.98657e-05	4.03724e-05	36	22	25	7	7	5
mepM	575.873	0.423769	0.101576	4.17193	3.02033e-05	4.07982e-05	691	715	624	518	529	406
recQ	416.91	0.452262	0.108516	4.1677	3.07684e-05	4.15305e-05	571	466	451	372	363	303
fepG	28.3683	-1.51797	0.365571	-4.15232	3.29119e-05	4.43905e-05	15	10	20	39	44	40
dlsT	175.309	0.637788	0.154108	4.13858	3.49465e-05	4.70995e-05	234	206	217	121	161	122
rlmI	139.765	0.685667	0.166043	4.12946	3.63612e-05	4.89697e-05	202	159	171	122	103	91
sutR	30.149	-1.46082	0.354349	-4.12254	3.74721e-05	5.04282e-05	12	21	16	41	45	43
uvrB	1556.77	-0.32874	0.0803572	-4.09099	4.29538e-05	5.77622e-05	1532	1456	1267	1800	1882	1439
lpxK	364.865	0.458475	0.112235	4.08495	4.40862e-05	5.92409e-05	466	423	412	336	308	262
yeeD	47.0025	1.17744	0.288286	4.08428	4.42137e-05	5.9368e-05	72	52	76	25	28	31
arfA	30.8824	1.5209	0.372429	4.08374	4.43175e-05	5.94631e-05	53	28	60	17	16	14
cspD	679.845	-0.39608	0.0972644	-4.0722	4.65711e-05	6.24406e-05	698	582	535	797	869	622
hrpB	507.052	0.44234	0.108767	4.06684	4.76542e-05	6.38454e-05	709	520	577	434	470	365
seqA	219.505	-0.547444	0.13492	-4.05753	4.95941e-05	6.6395e-05	203	185	162	260	281	227
yebC	618.642	0.386127	0.0951824	4.0567	4.97711e-05	6.65826e-05	748	706	702	544	566	469
truB	706.513	-0.393339	0.0970064	-4.05477	5.01831e-05	6.70841e-05	727	599	561	863	806	694
yeeO	218.529	-0.546227	0.135338	-4.03602	5.43652e-05	7.2621e-05	208	173	167	260	271	232
fadR	645.417	0.422169	0.105461	4.0031	6.25191e-05	8.34513e-05	910	732	646	544	607	476
ygfF	509.304	0.434643	0.10867	3.99967	6.34296e-05	8.46041e-05	609	647	544	435	460	380
rpoZ	863.268	-0.372242	0.0931507	-3.99613	6.43875e-05	8.58183e-05	889	699	737	1009	1100	777
parE	1790.31	-0.297343	0.074636	-3.98391	6.77907e-05	9.02876e-05	1784	1648	1520	2067	2137	1630
argA	75.7241	-0.84602	0.21301	-3.97173	7.13527e-05	9.49617e-05	63	51	53	94	109	84
LBANOLMJ_02467	46.3322	1.16293	0.293952	3.95618	7.61577e-05	0.000101282	71	81	46	29	35	21
LBANOLMJ_00019	74.2761	-0.919339	0.232548	-3.95333	7.70724e-05	0.000102423	46	58	53	102	85	96
modA	614.665	0.512068	0.130249	3.93144	8.44378e-05	0.000112128	667	879	668	530	555	413
yhhT_2	306.726	0.478657	0.121955	3.92485	8.6782e-05	0.000115157	412	336	353	249	269	235
cpdB_1	426.059	0.448673	0.114631	3.91408	9.07502e-05	0.000120334	494	506	509	382	357	320
yycB	130.264	-0.679513	0.173624	-3.91372	9.08865e-05	0.000120426	119	101	89	177	149	145
norR_1	116.648	-0.704448	0.180024	-3.91308	9.11246e-05	0.000120653	90	87	96	162	158	109
ydhY	25.471	-1.58996	0.40822	-3.89485	9.82594e-05	0.000130005	13	20	6	37	34	40
plsX	504.438	0.512554	0.131809	3.88863	0.000100812	0.000133285	750	463	623	427	442	357
bepA	353.91	-0.431435	0.11155	-3.86762	0.000109901	0.000145195	341	289	299	423	426	349
trxA	3526.35	0.382739	0.0989851	3.86663	0.000110348	0.000145679	5199	3589	3599	3211	3183	2628
acnB	8669.54	0.266675	0.0690175	3.86388	0.000111602	0.000147227	10242	9592	9312	8173	8036	6937
dgcN	256.437	-0.489126	0.126726	-3.8597	0.000113526	0.000149656	237	205	215	298	317	266
pstA	329.049	-0.462755	0.120373	-3.84435	0.000120871	0.000159222	303	296	254	375	440	313
rfbD	291.296	0.471169	0.122772	3.83776	0.000124159	0.000163434	391	343	310	245	253	220
LBANOLMJ_02260	92.978	0.779676	0.203874	3.8243	0.000131145	0.000172504	141	127	95	71	66	64
glnB	417.793	0.424809	0.111261	3.81813	0.000134469	0.000176748	582	445	454	382	376	296
btsS	128.973	0.691919	0.181697	3.80808	0.000140047	0.000183946	145	171	171	98	99	92
dut	277.777	-0.530335	0.139302	-3.80707	0.000140622	0.000184566	213	257	227	317	382	271
mepS_2	94.3255	0.905854	0.238002	3.80608	0.000141186	0.000185172	140	136	105	64	99	35
orn	275.411	0.540818	0.142287	3.80089	0.000144179	0.000188961	419	288	306	249	256	163
murE	1022.43	-0.319309	0.0840928	-3.79711	0.000146395	0.000191726	986	925	891	1213	1232	914
rfaB	347.601	0.461576	0.121632	3.79487	0.000147723	0.000193325	423	413	404	327	327	215
rsmI	134.394	0.636759	0.168771	3.77292	0.00016135	0.000211005	181	164	160	113	125	75
rpmG	420.09	-0.466767	0.12381	-3.77002	0.000163237	0.000213319	461	312	321	535	504	402
tadA	143.088	0.624489	0.165689	3.76905	0.000163869	0.00021399	208	164	165	109	137	88
dadA_1	24.0449	1.47661	0.39225	3.76445	0.000166915	0.000217809	34	33	41	12	11	14
dinG	1269.06	-0.307022	0.0816817	-3.75876	0.000170755	0.000222659	1312	1136	1054	1405	1530	1204
rlmM	447.979	0.409559	0.10978	3.73074	0.000190918	0.000248772	616	461	503	402	415	320
pheT	2238.88	-0.327945	0.0882143	-3.71759	0.00020113	0.000261889	2012	2064	2020	2403	2690	2232
thpR	67.1259	0.928261	0.24983	3.71557	0.000202744	0.000263801	114	68	90	38	48	49
dnaN	1246.51	-0.333314	0.0898483	-3.70975	0.000207468	0.000269753	1164	1186	1045	1413	1587	1116
napA	371.453	-0.522789	0.141257	-3.70098	0.000214767	0.000279043	269	349	314	410	469	405
ndh	318.081	0.486197	0.131948	3.68475	0.000228925	0.000297224	379	391	372	281	319	189
ushA	1301.24	-0.368134	0.100247	-3.67225	0.000240423	0.000311928	1446	1002	1073	1541	1614	1186
tsf	2879.46	0.274428	0.0748084	3.66841	0.000244059	0.000316419	3359	3274	3068	2642	2913	2150
panF	110.111	-0.69556	0.190309	-3.6549	0.000257283	0.000333324	84	87	87	117	159	124
norR_3	189.962	-0.542221	0.148829	-3.64325	0.000269221	0.00034854	172	143	162	221	270	177
rsmH	451.491	0.39031	0.107393	3.6344	0.000278623	0.000360454	543	540	493	382	439	332
bcr	381.649	-0.417288	0.115004	-3.62845	0.000285124	0.0003686	364	347	296	423	467	393
LBANOLMJ_03361	300.043	-0.475699	0.131473	-3.61821	0.000296643	0.000383217	284	215	275	387	372	275
atpC	3147.38	-0.268257	0.0745658	-3.59758	0.000321189	0.00041463	3009	3009	2766	3536	3761	2862
yecN	151.883	-0.564778	0.157163	-3.59359	0.000326149	0.000420732	142	122	114	199	179	156
kdsD	709.388	0.333919	0.0930779	3.58752	0.000333838	0.000430344	856	816	763	662	635	550
thiG	44.951	1.10833	0.30919	3.58464	0.000337548	0.000434816	59	77	52	18	34	31
acpH	98.6354	0.770928	0.215276	3.58111	0.000342134	0.00044041	156	93	135	66	73	74
rhlE	1124.96	-0.396788	0.110841	-3.57981	0.000343849	0.000442301	1259	810	942	1282	1372	1113
mltC	78.1611	-0.798026	0.223041	-3.57794	0.000346319	0.000445162	71	45	60	92	100	98
aaeA_2	125.636	0.610226	0.170666	3.57555	0.00034949	0.000448919	167	159	142	96	116	82
murG	561.365	-0.355281	0.0995432	-3.56911	0.000358191	0.000459767	507	509	498	650	678	531
tam	238.367	-0.509859	0.144107	-3.53806	0.000403078	0.000517016	254	187	168	275	287	260
dnaQ	262.486	0.504127	0.142938	3.5269	0.000420461	0.000538931	350	286	312	185	236	214
LBANOLMJ_00243	33.8736	1.11231	0.316327	3.51633	0.000437559	0.000560448	56	42	45	21	22	20
ubiG	350.734	-0.422446	0.120546	-3.50445	0.000457555	0.000585644	378	272	278	419	427	340
pepA	1403.83	-0.336623	0.0961222	-3.50204	0.000461714	0.00059055	1543	1090	1208	1630	1733	1274
rnt	127.063	0.666676	0.191116	3.48833	0.000486056	0.000621244	154	164	159	90	88	107
folC	362.088	0.390731	0.113036	3.45669	0.000546851	0.000698454	468	404	395	302	351	271
pepT	537.11	-0.357377	0.103414	-3.45578	0.000548701	0.000700321	550	489	416	640	655	490
LBANOLMJ_01371	113.64	-0.644861	0.187056	-3.44743	0.000565956	0.000721833	115	77	83	138	167	107
napG	107.756	-0.625922	0.181687	-3.44505	0.00057095	0.000727689	93	92	76	138	133	114
metR	77.5168	-0.723968	0.210284	-3.44281	0.000575706	0.000733234	61	57	62	102	108	76
ndhS	124.571	-0.598721	0.174399	-3.43304	0.000596844	0.00075962	97	107	100	162	147	132
msbA_1	666.895	-0.333092	0.0973443	-3.42179	0.0006221	0.000791206	715	547	563	780	799	618
gsk	340.944	-0.401107	0.117245	-3.42111	0.000623661	0.000792633	348	275	284	379	418	345
lolD_2	313.125	-0.407046	0.119591	-3.40365	0.000664921	0.000844478	290	276	263	346	407	301
lysN	121.939	-0.584085	0.172957	-3.37705	0.000732664	0.00092986	109	97	95	141	173	119
ansA	166.117	0.528964	0.15668	3.37609	0.000735247	0.000932484	221	178	205	144	129	126
trpGD	106.657	-0.689955	0.205227	-3.36191	0.000774062	0.000981021	69	95	86	159	136	96
surE	495.972	-0.344581	0.102633	-3.35742	0.000786736	0.000996385	475	437	434	548	632	460
yciI	118.455	0.583082	0.174375	3.34383	0.000826298	0.00104576	164	135	139	90	103	86
hisS	2054.49	0.255547	0.0766742	3.3329	0.000859463	0.00108697	2599	2127	2177	1897	2082	1556
yggS	174.075	0.53973	0.162327	3.32495	0.000884339	0.00111765	229	216	192	139	184	100
murF	977.969	0.284606	0.0862404	3.30015	0.000966332	0.00122042	1255	1060	1003	935	959	715
truA	330.187	-0.417366	0.126613	-3.29639	0.000979354	0.001236	360	254	262	374	430	313
kdpA	30.9174	1.09205	0.332052	3.28879	0.0010062	0.001269	52	37	41	18	21	19
spoT	1194.71	0.278874	0.0848021	3.28853	0.00100714	0.00126929	1394	1279	1356	1088	1197	903
csrD	567.435	0.328883	0.100185	3.28276	0.00102797	0.00129464	690	671	586	510	563	414
ybaN	126.889	0.569607	0.174358	3.26687	0.00108743	0.00136857	182	142	144	112	94	94
intS	61.7439	0.806797	0.247413	3.26093	0.00111047	0.0013966	81	65	95	48	44	40
recC	696.565	0.310899	0.0955028	3.25539	0.00113235	0.00142313	795	798	778	655	676	507
valS	2080.04	-0.302251	0.0930223	-3.24923	0.00115716	0.00145329	1807	2018	1887	2362	2406	1995
bioH	161.813	-0.488646	0.151107	-3.23378	0.00122164	0.0015332	150	126	139	200	201	157
yeeA	156.269	-0.498224	0.154731	-3.21993	0.00128222	0.00160811	145	118	136	186	194	159
lpxB	362.737	-0.356745	0.111217	-3.20764	0.00133827	0.00167724	356	310	314	406	434	359
mlaF	1066.51	0.409077	0.127552	3.20715	0.00134059	0.001679	1651	985	1145	985	897	812
dxr	464.808	0.329238	0.102894	3.19978	0.00137531	0.00172128	595	514	489	428	457	334
fabZ	708.531	-0.296791	0.0928686	-3.19581	0.00139438	0.00174394	741	629	593	830	800	672
putP	294.122	0.393315	0.123163	3.19344	0.0014059	0.00175713	340	348	338	256	279	215
pspA	1871.69	-0.26694	0.0836786	-3.19006	0.00142244	0.00177658	1807	1609	1809	2087	2251	1701
atoA	7.48116	2.42909	0.762483	3.18576	0.00144376	0.00180195	14	11	14	3	3	1
galE	792.445	-0.318757	0.100142	-3.18306	0.00145728	0.00181758	704	769	693	957	927	716
nusB	668.299	0.362447	0.113989	3.17965	0.00147451	0.0018378	961	653	715	579	612	528
pcm	382.359	-0.367812	0.115976	-3.17144	0.00151685	0.00188927	378	345	308	471	484	325
kdsC	468.104	-0.343611	0.109152	-3.14799	0.00164398	0.00204619	419	403	445	543	553	447
bfd	11.8249	1.83725	0.590622	3.1107	0.00186642	0.00232145	15	14	27	5	4	6
pldA	122.208	-0.547286	0.176309	-3.10413	0.00190838	0.00237201	99	114	92	155	146	126
ycdX	353.757	0.353496	0.114072	3.09889	0.00194247	0.00241272	449	394	380	303	328	282
lspA	450.126	-0.331326	0.107184	-3.09119	0.00199354	0.00247446	441	394	393	477	564	437
dnaX	1416.51	0.252713	0.0823452	3.06894	0.00214817	0.00266456	1653	1524	1561	1294	1351	1155
lapB_2	770.607	-0.322056	0.105155	-3.06267	0.00219369	0.00271916	859	625	638	929	947	665
fliA	1013.65	0.282406	0.092459	3.05439	0.00225522	0.0027935	1201	1105	1120	929	1073	712
elbB	446.309	-0.325904	0.106787	-3.0519	0.00227394	0.00281476	425	416	379	502	564	403
clcA	312.512	-0.366555	0.120157	-3.05063	0.0022836	0.00282478	313	271	259	395	372	276
mrdA	326.346	-0.369674	0.121204	-3.05002	0.00228825	0.0028286	309	259	308	372	389	322
ubiC	586.844	-0.296613	0.0981732	-3.02132	0.00251674	0.00310891	606	486	533	662	709	540
usg	399.355	0.343791	0.114018	3.01524	0.00256773	0.00316973	519	420	440	401	351	288
trmL	115.522	0.549642	0.183287	2.99881	0.00271032	0.00334347	167	137	121	113	93	72
hcp	66.0388	-0.672248	0.224312	-2.99693	0.0027271	0.00335958	58	53	46	83	85	71
mutL	1354.98	0.243608	0.081281	2.99711	0.00272553	0.00335958	1607	1486	1432	1221	1399	1044
mltB	197.641	0.428827	0.144228	2.97325	0.00294664	0.00362756	236	232	229	189	162	145
csgG	47.1274	0.833848	0.281209	2.96523	0.0030246	0.00372101	65	67	54	46	27	27
leuB	82.3963	-0.602198	0.203755	-2.95551	0.00312155	0.00383765	67	67	67	104	100	88
ugpQ	211.312	-0.413512	0.13999	-2.95387	0.00313817	0.00385546	193	182	182	229	255	224
hxpB	61.3063	-0.712358	0.241315	-2.95199	0.00315738	0.00387643	49	56	38	71	85	68
purU	290.42	-0.373803	0.127248	-2.9376	0.00330767	0.00405819	264	276	239	337	379	256
ygcS_2	18.7127	1.24164	0.424417	2.92552	0.00343876	0.00421616	27	29	25	12	13	8
srmB_1	500.548	0.372768	0.128298	2.90547	0.00366699	0.00449293	675	475	593	418	432	425
lgt	556.029	-0.284553	0.0980123	-2.90323	0.0036933	0.0045221	578	482	487	659	629	514
btuC	80.1013	-0.606505	0.209085	-2.90076	0.00372261	0.0045549	66	58	71	97	100	87
flgF	592.642	0.970057	0.338602	2.86489	0.0041715	0.0051007	616	633	1134	425	411	344
ygaV	250.55	0.417922	0.146197	2.85861	0.00425498	0.00519925	363	285	241	208	262	167
hybG	124.761	0.540771	0.189531	2.85321	0.00432796	0.00528485	127	168	157	99	117	84
hdfR_1	222.997	0.391894	0.137594	2.8482	0.00439679	0.00536527	271	271	238	215	210	147
speB	918.138	0.262253	0.0925263	2.83436	0.00459182	0.00559948	1108	1020	957	785	935	738
yceJ	41.7038	0.825497	0.293851	2.80923	0.00496594	0.00605161	59	61	45	37	35	18
rplU	4059.07	0.672044	0.240368	2.79589	0.00517568	0.00630295	7286	3735	4544	3324	3471	2483
tamB	1240.58	0.220672	0.0791851	2.78679	0.00532337	0.00647844	1444	1370	1297	1189	1225	967
radA	453.064	0.319545	0.114794	2.78364	0.00537532	0.00653726	561	504	485	360	469	358
hisP	49.7909	-0.724818	0.261648	-2.7702	0.0056022	0.0068086	48	35	33	65	59	58
LBANOLMJ_03184	136.966	0.474519	0.171907	2.76032	0.00577453	0.00701332	172	183	136	129	118	92
topA_2	1708.36	0.215885	0.0782513	2.75887	0.00580022	0.00703979	1935	1917	1795	1657	1675	1332
queA	181.789	0.444417	0.161311	2.75503	0.00586871	0.00711812	262	184	203	188	147	121
yhbY	679.084	-0.416529	0.151314	-2.75275	0.00590977	0.00716311	847	434	533	776	880	641
gpmI	717.247	0.267543	0.0972263	2.75175	0.00592774	0.00718008	857	836	720	655	673	585
sdhD	1373.28	-0.21488	0.0783632	-2.7421	0.00610478	0.00738956	1407	1271	1238	1481	1569	1293
dtd	253.919	-0.372275	0.135902	-2.73929	0.00615721	0.00744804	218	251	211	312	304	231
ptsP	2287.88	0.222898	0.0815767	2.73237	0.006288	0.00760115	2550	2590	2435	2298	2247	1702
leuD	72.1958	-0.588726	0.21605	-2.72495	0.0064312	0.00776907	68	53	57	84	98	74
trpA	185.508	-0.417736	0.154999	-2.69508	0.00703711	0.00849534	154	187	147	229	231	168
ftnA_1	287.757	-0.334189	0.124571	-2.68271	0.00730283	0.00881023	306	233	248	350	342	258
psuK_2	108.106	-0.517763	0.193142	-2.68074	0.00734606	0.00885647	122	82	72	132	130	113
LBANOLMJ_04144	100.769	-0.507599	0.190511	-2.6644	0.00771257	0.00929213	103	80	74	120	116	111
rnhA	204.225	0.386786	0.145542	2.65755	0.00787106	0.00947676	274	209	231	163	193	164
yccM	72.4723	0.583151	0.220107	2.64939	0.00806369	0.00970222	103	85	80	52	61	57
caiD	20.4254	1.06311	0.403342	2.63575	0.00839504	0.0100897	30	24	31	15	13	11
yciB	177.301	-0.43131	0.163643	-2.63568	0.00839692	0.0100897	194	123	150	213	194	190
rluE	80.1667	0.549688	0.208805	2.63255	0.00847474	0.0101765	109	103	82	72	65	55
lepA	1745.33	0.247255	0.0939837	2.63083	0.00851765	0.0102212	2349	1673	1841	1628	1669	1401
ygiD	115.574	-0.477894	0.181699	-2.63014	0.00853501	0.0102352	111	81	106	151	139	108
gloA	229.331	0.360303	0.139625	2.58051	0.00986544	0.0118228	310	248	240	205	241	151
rlmB	411.835	-0.277861	0.107854	-2.57626	0.00998754	0.0119612	398	388	360	489	466	377
thiS	8.75039	1.69955	0.662701	2.56459	0.0103298	0.012363	14	14	13	1	6	5
mlaD	356.268	-0.287464	0.112485	-2.55557	0.0106013	0.0126795	343	326	319	425	416	317
ybaK	132.911	0.432709	0.170974	2.53085	0.0113786	0.0136001	157	157	156	114	138	84
yrdA_2	12.2486	-1.38105	0.546704	-2.52613	0.0115325	0.013775	9	5	7	11	24	17
rlpA	352.311	-0.32404	0.128366	-2.52435	0.0115913	0.013836	333	344	285	391	377	377
ycjX	581.465	0.245658	0.0982039	2.50151	0.0123664	0.0147515	694	627	621	543	539	481
LBANOLMJ_02878	95.3212	0.541787	0.217764	2.48795	0.0128482	0.0153161	123	121	105	108	76	48
holB	225.186	0.33635	0.135997	2.47323	0.01339	0.0159514	261	250	262	221	211	157
yibF	165.985	0.403445	0.163143	2.47295	0.0134003	0.0159531	200	210	173	156	171	99
phnE	15.309	1.19347	0.483765	2.46706	0.0136229	0.0162075	24	20	22	15	9	4
LBANOLMJ_01973	6.43563	-1.97595	0.801955	-2.46392	0.0137427	0.0163392	3	0	5	8	12	10
rsmE	269.482	-0.309616	0.125818	-2.46082	0.0138619	0.0164701	265	236	240	284	330	264
dnaK_2	101.717	-0.46	0.186995	-2.45995	0.0138956	0.0164993	102	86	77	128	133	89
pmbA	549.116	-0.246547	0.100892	-2.44366	0.0145391	0.017252	542	540	465	635	626	498
rsmB	899.615	0.209483	0.0862565	2.4286	0.015157	0.0179735	1095	923	958	868	920	680
pykA	1537.63	0.249391	0.103299	2.41426	0.0157673	0.0186849	2170	1572	1442	1458	1541	1156
LBANOLMJ_04093	213.939	-0.333641	0.138347	-2.41164	0.0158812	0.0188075	199	204	179	234	252	215
lolB	210.068	0.363536	0.150775	2.41112	0.0159037	0.0188218	229	233	262	170	199	170
dgcM	254.631	0.326778	0.135988	2.403	0.0162614	0.0192325	316	269	287	244	207	211
zitB	107.119	-0.445294	0.185715	-2.39773	0.0164972	0.0194986	98	101	80	121	125	116
corA	368.383	0.266	0.111461	2.38648	0.0170106	0.0200923	431	396	411	338	372	278
nudJ	63.0562	-0.570905	0.241229	-2.36665	0.0179498	0.0211878	44	50	61	78	75	68
dgt	267.761	0.300313	0.127311	2.35889	0.0183299	0.0216223	323	273	314	257	255	197
LBANOLMJ_00584	401.805	-0.269126	0.114136	-2.35795	0.018376	0.0216625	426	339	361	462	505	337
prmA	261.936	0.301222	0.128304	2.34773	0.0188883	0.022252	350	269	275	234	260	199
nfsB	165.021	0.390371	0.166324	2.34705	0.0189229	0.0222782	169	210	194	159	143	119
serB	185.85	-0.345138	0.148522	-2.32381	0.0201355	0.0236904	173	150	180	208	216	187
uvrD	1084.51	-0.208336	0.0897889	-2.32029	0.0203253	0.0238981	1225	979	909	1201	1239	990
tamA	390.345	-0.272613	0.118086	-2.30859	0.0209664	0.0246359	370	391	326	417	448	389
rseP	1141.81	-0.189105	0.0820072	-2.30596	0.021113	0.024792	1232	1058	1004	1304	1283	1007
lptC	408.721	-0.270512	0.117415	-2.3039	0.0212281	0.024911	394	378	368	518	427	373
mog	490.587	0.237512	0.103487	2.29509	0.0217278	0.0254643	628	493	519	467	492	372
mscM	577.981	0.231663	0.100931	2.29527	0.0217174	0.0254643	680	610	633	598	556	420
trmO	179.224	0.36006	0.156988	2.29355	0.0218165	0.0255516	197	207	213	150	157	152
hemE	712.398	-0.218839	0.095795	-2.28445	0.0223452	0.0261538	783	603	648	773	840	649
fdnI	33.94	0.747898	0.327571	2.28316	0.0224207	0.0262253	40	49	42	27	35	14
zapE	225.78	0.31128	0.136649	2.27794	0.0227299	0.0265697	308	243	223	209	221	166
gltR	68.1779	0.508262	0.224084	2.26818	0.0233185	0.0272401	85	86	75	59	53	53
rpmA	1125.54	-0.310918	0.137282	-2.26481	0.0235244	0.0274629	1447	811	875	1302	1383	1006
rodZ	1112.13	-0.2052	0.0908114	-2.25963	0.0238442	0.0278183	1113	1071	995	1217	1183	1093
yjaB	108.808	-0.400535	0.178339	-2.24592	0.024709	0.0288085	101	100	88	131	134	101
LBANOLMJ_02619	54.5211	0.575005	0.256329	2.24323	0.0248818	0.0289914	89	61	53	49	47	34
zntR	122.134	-0.387146	0.173216	-2.23504	0.0254146	0.029593	110	108	108	148	159	104
obgE	1214.73	0.182355	0.0817932	2.22946	0.0257834	0.0300031	1505	1289	1194	1190	1210	959
nadC	385.819	-0.256941	0.115832	-2.21822	0.0265395	0.0308631	418	331	336	407	438	388
ydjZ_1	58.8094	0.591979	0.266979	2.21733	0.0266009	0.0309145	59	71	85	43	42	51
rpmB	3698.51	-0.206607	0.0943831	-2.18902	0.0285954	0.0332111	4314	2951	3370	4105	4264	3330
dsbD	337.366	0.279385	0.127725	2.18739	0.0287137	0.0333271	400	404	334	291	308	293
yfiH	338.991	0.251481	0.11533	2.18054	0.0292178	0.0338904	386	387	360	312	333	267
hemH	221.104	-0.302675	0.139193	-2.1745	0.0296673	0.0343897	226	177	208	250	282	192
cheY	729.982	-0.210696	0.0972646	-2.16621	0.0302952	0.035095	698	676	705	836	789	680
nimR	65.7366	0.483173	0.224105	2.15601	0.0310831	0.0359847	83	73	80	56	61	45
nadD	133.233	0.353678	0.164925	2.14448	0.0319943	0.0370158	160	150	150	131	116	98
serS	3506.52	0.157083	0.0732617	2.14413	0.0320225	0.0370247	3978	3912	3492	3425	3515	2835
bcp	271.527	-0.273477	0.12785	-2.13904	0.0324328	0.0374751	261	248	247	278	330	266
rimK	112.196	-0.396005	0.185672	-2.13282	0.0329397	0.0380365	117	92	90	111	142	121
yrbG	312.647	0.25053	0.117551	2.13125	0.0330682	0.0381604	380	351	316	298	294	249
dxs	940.187	0.182776	0.0867003	2.10814	0.0350191	0.040386	1076	976	1025	936	951	717
rlmH	330.441	-0.254261	0.12069	-2.10673	0.035141	0.0405007	363	283	285	344	393	321
rarD	118.114	0.367123	0.175617	2.09048	0.0365746	0.0421261	143	148	119	107	114	84
yohC	415.931	-0.24617	0.118421	-2.07877	0.0376381	0.0433235	446	404	326	438	524	373
ispD	154.996	-0.330494	0.159033	-2.07815	0.0376959	0.0433622	159	120	145	189	189	134
ptrA	758.622	0.193996	0.0944773	2.05336	0.0400374	0.0460264	844	831	815	759	778	559
narL_1	310.044	-0.274605	0.13425	-2.04547	0.0408086	0.0468832	293	274	297	366	406	240
LBANOLMJ_03043	320.317	0.248793	0.121713	2.04409	0.0409447	0.0470096	409	357	308	305	294	262
LBANOLMJ_03194	158.072	0.318019	0.156877	2.02718	0.0426438	0.0489293	212	164	167	152	160	106
yfgD	176.688	-0.32119	0.158523	-2.02614	0.0427502	0.0490202	159	145	179	214	223	146
rimM	4409.58	-0.152737	0.0756462	-2.0191	0.0434768	0.0498217	4527	3982	4345	4983	5017	3741
zntB	174.128	-0.309948	0.153691	-2.01669	0.0437278	0.0500776	164	151	164	201	229	143
hemN	556.406	-0.206115	0.102245	-2.01589	0.0438112	0.0501414	600	505	489	577	631	543
ldhA	271.304	0.271734	0.134994	2.01294	0.0441212	0.0504642	351	289	278	292	260	179
flgG	479.249	0.712654	0.355668	2.00371	0.0451016	0.0515528	483	450	876	365	367	333
pspF	154.169	-0.314977	0.157449	-2.0005	0.0454458	0.0518806	163	139	122	171	174	157
puuC	138.492	0.354913	0.177396	2.00068	0.0454266	0.0518806	159	179	139	111	123	121
lptF	1180.34	-0.238704	0.119386	-1.99943	0.0455616	0.05198	1419	857	1083	1342	1370	1063
pstB	294.463	-0.246936	0.123697	-1.9963	0.0459012	0.0523343	287	287	255	308	363	272
comM	109.12	-0.354167	0.177804	-1.9919	0.0463824	0.0528496	102	99	94	133	130	99
btuR	106.737	0.375657	0.188885	1.98881	0.046722	0.053203	124	135	112	111	92	72
mnmG	1729.49	-0.145212	0.0735738	-1.97369	0.0484174	0.0550988	1812	1636	1612	1847	1961	1549
arnC_2	50.0144	0.514112	0.260888	1.97063	0.0487666	0.0554613	54	63	63	40	44	37
speG	113.39	-0.343983	0.175714	-1.95763	0.050273	0.0571385	121	97	91	133	137	105
rpoB	11257.1	0.149496	0.0766225	1.95108	0.0510481	0.0579829	12000	12424	11931	10857	11493	9123
apt	210.458	0.338188	0.175981	1.92174	0.054639	0.0620226	338	193	201	167	210	170
LBANOLMJ_03321	469.872	-0.222723	0.116071	-1.91885	0.0550028	0.0623964	434	484	415	548	563	390
fdx	212.052	0.266737	0.140355	1.90045	0.0573742	0.0650458	249	213	250	193	201	172
era_2	548.413	-0.192013	0.101961	-1.88321	0.0596715	0.0676077	543	549	483	611	598	512
LBANOLMJ_02580	82.6905	-0.393233	0.20989	-1.87352	0.0609963	0.0690654	71	76	72	88	93	93
rplX	5782.37	-0.599321	0.32003	-1.8727	0.0611101	0.0691509	4361	3256	6432	7226	7463	5870
menE	331.905	0.212818	0.113878	1.86882	0.0616485	0.0697165	394	364	340	309	336	262
LBANOLMJ_00944	159.86	-0.292576	0.159284	-1.83681	0.0662373	0.0748589	147	132	162	178	181	158
aspS	1367.81	0.141993	0.0773728	1.83518	0.0664784	0.0750844	1558	1448	1412	1338	1378	1117
hscA	1060.57	0.146618	0.0823281	1.7809	0.0749288	0.0845759	1228	1103	1101	1031	1049	883
rng	497.605	-0.187019	0.105688	-1.76954	0.0768035	0.0866378	510	478	447	567	602	404
fhlA	142.772	-0.298428	0.16908	-1.76501	0.0775623	0.0874392	129	137	127	177	143	142
msrC	154.484	0.282817	0.160304	1.76425	0.0776897	0.0875281	173	159	189	143	156	113
argI	48.0888	-0.46574	0.264518	-1.76071	0.0782871	0.0881463	48	37	40	68	58	40
ppiB	361.191	0.216259	0.123211	1.75519	0.0792267	0.0891486	479	332	390	354	359	275
mtgA	226.687	0.233162	0.133291	1.74927	0.080244	0.0902371	272	234	249	232	215	169
ileS	3167.45	-0.132346	0.0758559	-1.74471	0.0810354	0.0910703	3176	3220	2900	3475	3536	2769
soxR	39.1274	-0.496871	0.286613	-1.7336	0.0829899	0.0932088	36	34	30	42	53	40
leuA	68.5144	-0.420269	0.24298	-1.72964	0.083694	0.0939412	64	52	64	94	60	75
trkH	437.743	-0.208122	0.120574	-1.7261	0.0843299	0.0945961	462	386	403	458	451	461
ghrA	273.125	-0.209079	0.121801	-1.71656	0.0860589	0.0964757	287	246	248	297	312	254
csdE	210.993	-0.244914	0.143407	-1.70782	0.0876698	0.0982207	225	192	180	226	279	175
caiC	48.2266	-0.456446	0.267439	-1.70673	0.0878724	0.0983865	45	43	37	62	47	54
panE	544.913	-0.191579	0.114236	-1.67705	0.0935326	0.104659	658	476	444	596	635	486
murA	786.478	-0.149846	0.0897157	-1.67023	0.0948733	0.106094	829	748	722	846	936	667
slt	740.033	0.160116	0.0959458	1.66882	0.0951535	0.106341	798	815	787	707	779	579
ubiK	200.67	-0.280368	0.168664	-1.66229	0.0964553	0.107729	258	151	155	209	246	194
comR	208.186	0.237368	0.143636	1.65257	0.0984175	0.109853	257	197	240	201	191	170
alx	172.827	-0.284729	0.172832	-1.64743	0.0994689	0.110958	135	178	164	224	197	142
ybcJ	87.6042	-0.3311	0.201151	-1.64603	0.0997584	0.111212	89	66	84	103	97	87
atpD	6981.27	-0.114967	0.0699774	-1.64291	0.100401	0.11186	7040	6857	6713	7557	7597	6236
ompA	16521.9	-0.118587	0.0726534	-1.63223	0.102631	0.114274	17027	16123	15607	16896	18124	15500
atl	155.035	0.247804	0.152417	1.62584	0.103985	0.115709	187	173	159	149	154	116
fixX_2	4.34736	1.45764	0.904902	1.61082	0.107218	0.119234	9	8	3	3	3	1
ltaE	386.616	0.17837	0.111358	1.60177	0.109207	0.121371	442	397	425	382	404	288
rlhA_1	330.293	-0.180241	0.114333	-1.57646	0.114921	0.127643	357	300	299	372	381	285
lolA	564.705	-0.168563	0.109632	-1.53754	0.124162	0.137822	512	557	561	610	634	516
ispF	109.644	-0.278604	0.181587	-1.53427	0.124962	0.138625	113	90	103	134	133	90
mraZ	168.585	-0.261548	0.172158	-1.51923	0.128704	0.142688	153	147	171	161	238	146
rdgC	103.299	0.279578	0.185694	1.50558	0.132174	0.146445	117	108	123	102	94	79
ybjG	23.4962	-0.592785	0.398124	-1.48895	0.136502	0.151148	24	10	24	24	38	22
yfcG	104.784	0.30651	0.208503	1.47005	0.141548	0.156639	136	128	93	86	84	102
ybaB	332.573	0.166036	0.113256	1.46603	0.14264	0.157752	403	345	337	328	332	265
dcp	271.439	-0.196389	0.134138	-1.46408	0.143172	0.158242	250	263	264	334	297	227
folX	92.3171	-0.314599	0.215209	-1.46183	0.143788	0.158826	88	96	70	133	102	70
clsC	851.252	0.130321	0.0892098	1.46084	0.144059	0.159028	929	916	890	845	852	698
galU	417.12	0.156052	0.107219	1.45545	0.145544	0.160569	461	458	433	412	414	337
birA	254.077	-0.191835	0.132044	-1.45281	0.146277	0.16128	242	264	223	287	278	233
creD	64.7188	0.327959	0.226898	1.4454	0.148345	0.163433	77	75	70	67	59	44
LBANOLMJ_02877	31.5802	0.462446	0.319995	1.44517	0.148411	0.163433	41	32	40	28	32	19
lysU	1787.82	-0.134763	0.0937044	-1.43817	0.150386	0.165507	1669	1831	1727	1932	1913	1656
dapE	382.47	-0.159704	0.111412	-1.43346	0.151727	0.166881	380	385	347	431	433	329
pgrR_1	113.146	-0.263471	0.184104	-1.43109	0.152403	0.167523	110	98	109	148	130	89
cmoM	147.086	-0.223129	0.156516	-1.4256	0.153984	0.169157	160	132	127	166	164	137
yfcA	78.1145	-0.302249	0.21208	-1.42517	0.154109	0.169192	80	62	74	84	105	67
uppP	195.602	-0.19965	0.14129	-1.41305	0.157641	0.172965	196	186	179	235	219	165
aaeB_2	167.434	-0.217937	0.157068	-1.38753	0.16528	0.181236	170	177	130	187	185	158
LBANOLMJ_04171	201.428	-0.209105	0.151032	-1.38451	0.166203	0.182138	203	177	195	256	196	184
qorB	73.484	-0.294833	0.215332	-1.3692	0.170936	0.18721	70	74	59	78	87	73
asnS	1754.23	-0.107118	0.0799306	-1.34013	0.180202	0.197239	1972	1600	1642	1822	1924	1607
holC	160.683	0.212777	0.159198	1.33656	0.181367	0.198395	212	147	174	154	151	133
xerC	414.375	-0.14576	0.109821	-1.32725	0.184426	0.201619	458	364	392	426	479	378
LBANOLMJ_02444	390.526	0.153193	0.116564	1.31423	0.188768	0.20624	509	385	378	372	385	331
yiaC	51.8172	-0.334135	0.255499	-1.30777	0.19095	0.208498	61	41	40	56	61	53
lptB_2	769.797	-0.124153	0.0951775	-1.30444	0.192084	0.20961	890	694	694	872	840	661
LBANOLMJ_01774	132.979	0.229693	0.176563	1.30092	0.193286	0.210794	189	120	136	132	123	106
LBANOLMJ_03507	113.595	0.228849	0.175963	1.30055	0.193412	0.210804	131	120	126	100	116	92
nagD	157.718	0.209968	0.16219	1.29459	0.195463	0.212911	187	164	169	134	146	147
tsgA	126.85	0.246632	0.190814	1.29253	0.196174	0.213557	153	153	118	139	94	107
yafJ	253.884	0.189111	0.147427	1.28274	0.199583	0.217035	247	274	306	231	248	217
yciO	672.797	0.119692	0.0933156	1.28266	0.19961	0.217035	786	684	691	697	702	511
rpsQ	1724.51	-0.103292	0.081376	-1.26932	0.204326	0.222029	1888	1734	1508	1785	1930	1548
rseC	346.47	-0.153905	0.121484	-1.26687	0.205201	0.222846	364	344	302	342	386	342
menF	435.417	0.131355	0.103776	1.26576	0.205601	0.223146	494	458	450	428	457	343
LBANOLMJ_02945	133.928	0.211704	0.167462	1.26419	0.206161	0.22362	153	158	132	128	144	96
map	706.706	-0.136555	0.108903	-1.25392	0.209872	0.227508	812	568	700	740	799	642
lpxA	1365.84	0.106985	0.085761	1.24748	0.212222	0.229918	1624	1450	1298	1284	1491	1109
agaS	52.1801	0.369876	0.297795	1.24205	0.214218	0.231941	46	80	53	50	34	48
greA	463.901	-0.152524	0.122986	-1.24018	0.21491	0.232551	576	375	412	498	535	410
glmM	1547.84	0.107723	0.0876945	1.22839	0.219299	0.237159	1974	1514	1481	1581	1558	1258
rpsB	6349.54	-0.0783176	0.0652028	-1.20114	0.229697	0.248254	6847	6124	6064	6809	7159	5323
ilvM	11.9817	0.637658	0.53149	1.19976	0.230234	0.248686	20	12	13	9	6	12
pdxB	419.516	0.128212	0.107152	1.19654	0.231484	0.249887	468	447	434	436	429	321
LBANOLMJ_00318	11.5566	0.644678	0.541858	1.18975	0.234143	0.252606	19	17	8	8	13	6
tcdA	212.409	-0.17119	0.144036	-1.18852	0.234627	0.252977	213	202	201	244	265	161
yihI	177.85	0.171773	0.144765	1.18656	0.235401	0.25366	202	186	192	169	186	139
fepC	23.8237	0.425564	0.361744	1.17642	0.239426	0.257843	29	25	30	21	22	17
glnK	10.0162	-0.710058	0.603991	-1.17561	0.23975	0.258039	7	6	10	9	8	18
caiT_2	13.0071	0.588053	0.505304	1.16376	0.244522	0.263017	14	19	15	8	16	7
LBANOLMJ_00186	498.587	0.128961	0.110905	1.16281	0.244908	0.263262	645	489	479	525	513	374
secE	1382.45	0.131812	0.113389	1.16248	0.245041	0.263262	1895	1184	1406	1356	1432	1108
macB	358.004	0.127455	0.110949	1.14877	0.250651	0.26913	402	383	366	357	372	282
cvrA	704.33	-0.115987	0.102589	-1.1306	0.258222	0.277094	845	643	605	749	769	640
yidZ	210.167	0.151543	0.136499	1.11022	0.266905	0.286242	243	221	218	220	215	155
btsR	95.6195	0.21966	0.205537	1.06871	0.2852	0.30568	106	86	124	102	88	71
uspE	8409.52	-0.0975139	0.0922778	-1.05674	0.290629	0.311314	7809	8947	8150	9093	9567	7063
tdk	55.5882	0.279407	0.265423	1.05269	0.292485	0.313117	82	54	54	61	61	29
envC	322.229	0.12338	0.120525	1.02369	0.305984	0.327373	346	354	333	302	352	257
ampC	96.9131	0.196046	0.191728	1.02252	0.306534	0.327768	110	107	101	81	99	85
nhaK	522.002	-0.108766	0.106549	-1.02081	0.307343	0.328439	519	539	486	590	539	466
aqpZ	73.7497	0.224499	0.220472	1.01826	0.308553	0.329537	86	69	89	66	67	66
prlC	2322.49	-0.078519	0.0781257	-1.00503	0.31488	0.336096	2343	2355	2246	2411	2569	2051
LBANOLMJ_02194	165.394	-0.176746	0.176022	-1.00411	0.315324	0.336371	220	122	141	183	184	151
fixA_2	8.88907	0.603729	0.604356	0.998962	0.317813	0.338625	10	15	8	6	10	5
purE	258.564	-0.135295	0.135407	-0.999171	0.317712	0.338625	244	272	240	263	282	249
dmsB_2	328.093	0.138308	0.140059	0.987497	0.323399	0.344374	327	411	317	312	364	249
gldA	1128.95	-0.109121	0.11094	-0.983605	0.32531	0.346205	1070	1189	1076	1300	1342	848
yadH	233.489	-0.147705	0.152371	-0.969381	0.332355	0.353494	287	207	194	253	302	177
thyA	532.64	0.109744	0.113669	0.965468	0.33431	0.355365	693	482	536	536	520	452
grxD	395.469	0.106133	0.110657	0.959122	0.337498	0.358541	486	387	394	415	404	308
ptsO	86.6637	-0.213568	0.222787	-0.95862	0.33775	0.358599	109	65	75	114	79	81
sbcD	110.47	0.16892	0.178951	0.943949	0.345196	0.366289	135	106	120	115	111	82
pdxJ	402.346	-0.11204	0.120133	-0.932633	0.35101	0.372239	393	441	355	458	436	341
aceF	4011.79	-0.0744599	0.080727	-0.922366	0.356338	0.377668	3983	4219	3804	4228	4348	3548
rluD	528.695	-0.0934946	0.101922	-0.917319	0.358975	0.38024	580	510	489	597	600	422
cydA	14487.1	0.0957014	0.104657	0.914431	0.36049	0.381621	14483	16542	14862	13448	14036	13443
yccS	212.523	0.140627	0.154369	0.910978	0.362307	0.38332	278	185	226	225	187	182
mrdB	182.325	0.127898	0.143282	0.892633	0.372054	0.393401	201	195	190	182	191	142
yjjI	305.228	0.115259	0.136171	0.846424	0.397316	0.419867	305	366	302	282	310	268
gadW	74.3555	0.192416	0.22998	0.836665	0.402781	0.425393	110	65	72	80	78	49
pal_2	1328.04	0.0713717	0.08645	0.825584	0.40904	0.431751	1454	1462	1273	1286	1438	1098
yigB	193.996	-0.115965	0.142833	-0.811893	0.416853	0.439741	207	179	187	208	198	186
mlaE	515.616	0.0822922	0.102114	0.805888	0.420307	0.443126	622	501	514	493	546	437
hybO	2248.31	0.0811749	0.100785	0.805428	0.420573	0.443147	2180	2584	2318	2300	2381	1781
rapA	646.468	0.087968	0.109797	0.801186	0.423024	0.44547	693	724	630	645	602	588
yohK	167.994	-0.15316	0.192878	-0.794078	0.42715	0.449553	236	130	131	181	219	128
torD	122.832	0.140545	0.179457	0.783169	0.433528	0.456	128	147	121	112	141	93
osmY_2	441.645	0.0822362	0.106192	0.774413	0.438686	0.461157	508	457	435	413	481	371
ppa	605.236	-0.0729889	0.09561	-0.763402	0.445224	0.467757	671	560	588	620	678	532
ydhV	176.731	0.109933	0.147065	0.747513	0.454754	0.477491	195	194	176	171	195	137
LBANOLMJ_03510	155.282	-0.114609	0.155267	-0.738141	0.460429	0.483169	160	155	144	181	159	136
fabH	731.106	-0.0704182	0.0955786	-0.736758	0.46127	0.483771	728	755	709	780	817	616
kdsB	479.266	-0.085502	0.11672	-0.732542	0.463838	0.486182	507	468	459	544	577	350
dmlR_5	102.229	-0.142276	0.19521	-0.728836	0.466102	0.488271	104	95	100	132	94	90
hemA	881.754	-0.0622788	0.0856638	-0.727014	0.467217	0.489156	966	855	839	916	1005	742
flhA_2	41.2155	-0.20199	0.280501	-0.720103	0.471462	0.493158	38	42	38	50	49	32
ilvE	502.549	0.0728426	0.101184	0.719901	0.471586	0.493158	574	527	488	533	526	391
pdeK	509.362	-0.0714788	0.102506	-0.697315	0.485606	0.507526	539	531	460	526	571	443
clpS	215.912	-0.0964943	0.140984	-0.684434	0.493701	0.515688	217	237	188	225	243	190
pyrE	153.754	-0.107256	0.159915	-0.670705	0.502409	0.52448	176	154	128	181	169	123
nrdG	278.665	0.0895333	0.134144	0.667441	0.504491	0.526349	313	322	250	253	303	239
iscX	142.405	0.105247	0.15868	0.663264	0.507161	0.52883	154	154	146	145	146	114
yheS	534.449	-0.0664397	0.100989	-0.657892	0.510607	0.532116	560	523	523	571	549	487
djlA	370.718	0.0825323	0.126427	0.652807	0.513881	0.535218	375	398	398	415	385	269
leuC_2	128.981	0.109869	0.169262	0.649107	0.516269	0.537278	159	130	124	119	128	117
yhdE	191.099	0.0925878	0.142701	0.648823	0.516453	0.537278	226	179	203	186	198	161
LBANOLMJ_01731	84.454	-0.137045	0.213445	-0.642064	0.520832	0.541521	86	93	69	110	84	68
folM	189.607	0.0925968	0.1445	0.640806	0.521649	0.542058	236	177	192	187	206	150
atpA	7647.87	0.0458259	0.0739611	0.619594	0.535525	0.556158	7981	8130	7759	7775	8154	6295
evgS	381.579	-0.0676606	0.111617	-0.606183	0.544393	0.565043	398	364	385	427	414	314
radD	229.491	0.0813866	0.134883	0.603387	0.546251	0.566645	279	223	226	230	221	204
potE	37.8488	0.178604	0.304126	0.58727	0.557023	0.577487	54	31	40	44	38	24
mreC	429.931	0.0679277	0.116076	0.585201	0.558413	0.578596	522	453	386	476	444	325
dusA	416.338	-0.0599334	0.105156	-0.569948	0.568713	0.588931	442	404	409	444	447	362
mtnN	665.25	0.0515259	0.0907743	0.567626	0.570289	0.590224	747	678	661	664	706	557
acrA	689.725	-0.0526046	0.0929286	-0.566075	0.571343	0.590638	724	706	654	703	768	600
mpaA	327.021	-0.0690428	0.12193	-0.566251	0.571223	0.590638	348	309	327	369	377	249
recD	428.285	-0.0597911	0.106213	-0.562936	0.573478	0.592507	439	439	412	453	470	367
ybaA	50.1014	0.151322	0.273837	0.552599	0.580538	0.599458	71	54	39	41	62	38
mreD	79.3513	0.116751	0.213123	0.54781	0.583823	0.602505	102	84	69	75	74	74
btuF	142.185	0.0837762	0.163048	0.513812	0.607383	0.626462	143	157	149	139	151	117
trmD	4873.04	0.032709	0.0663916	0.492668	0.622247	0.641426	5354	4896	4923	5041	5211	3984
waaA	333.049	0.0573917	0.122621	0.46804	0.639756	0.659099	397	302	349	312	365	285
yacG	64.0594	0.107781	0.231886	0.464801	0.642074	0.661109	66	64	74	72	60	50
gcvR	185.048	-0.0765464	0.165591	-0.462261	0.643894	0.662606	244	165	150	196	182	179
nusG	1214.29	0.0464508	0.102308	0.454027	0.649809	0.668312	1573	1074	1177	1249	1307	978
ampG	152.893	-0.0715136	0.160539	-0.445459	0.655988	0.674283	164	141	155	164	187	115
cysZ	139.322	0.0705846	0.162798	0.433573	0.664599	0.682745	174	136	131	135	143	122
alkA	249.998	-0.0523213	0.12732	-0.410943	0.681114	0.699313	279	254	224	260	269	221
mraY	734.477	0.0386645	0.0959956	0.402774	0.687115	0.705073	816	777	699	763	717	649
trpS	972.272	-0.0385102	0.0980772	-0.392652	0.694577	0.712326	1046	1020	891	1062	1128	739
folA	128.23	-0.0737363	0.189281	-0.38956	0.696862	0.714264	145	111	130	113	177	101
tmk_2	161.627	0.0621458	0.160699	0.386721	0.698963	0.716011	210	140	161	169	159	138
queC	349.109	0.0476339	0.126315	0.377104	0.706097	0.722908	443	342	315	372	392	257
hipB	51.399	-0.110662	0.296531	-0.373189	0.709008	0.725478	79	33	43	54	70	36
cysC	33.4281	0.116187	0.322138	0.360674	0.718343	0.734613	29	33	44	35	30	29
aroB	789.014	0.0326841	0.0920197	0.355186	0.72245	0.738395	946	740	779	801	850	653
LBANOLMJ_02241	103.311	-0.081414	0.23232	-0.350439	0.72601	0.741614	156	66	92	114	121	81
fliQ	12.1835	0.178444	0.534443	0.333887	0.738465	0.75391	16	6	18	15	11	8
endA	39.557	0.105848	0.321516	0.329214	0.741994	0.757085	58	37	32	28	36	46
proS	1538.43	0.0281902	0.0875829	0.321869	0.747552	0.762326	1567	1646	1558	1615	1656	1235
tatD	247.992	-0.0408633	0.127773	-0.319811	0.749112	0.763485	271	237	245	272	253	216
speF	29.1206	0.107335	0.336846	0.318647	0.749995	0.763954	32	30	31	22	38	23
galK	1098.5	0.0262367	0.0853892	0.30726	0.758645	0.77233	1179	1161	1071	1085	1205	922
proA_2	674.701	-0.0267726	0.0936953	-0.285741	0.775077	0.788613	739	671	650	753	701	558
yffB	117.321	0.0479278	0.185079	0.258958	0.795668	0.809108	153	115	101	108	118	112
yiaV	46.2928	0.0677539	0.26735	0.253428	0.799938	0.812992	61	48	38	49	49	36
ampE	446.79	0.0267821	0.108437	0.246982	0.804922	0.817598	470	492	425	456	477	373
dgkA	170.895	0.0372783	0.152566	0.244343	0.806965	0.819213	171	181	179	163	183	150
yfbR	107.56	0.0485081	0.20386	0.237948	0.811921	0.823781	95	117	123	125	118	72
napD	8.82102	-0.140492	0.599251	-0.234445	0.814639	0.826075	12	7	7	6	11	10
recG	355.846	-0.0242132	0.112864	-0.214535	0.83013	0.84131	406	333	349	368	371	317
mfd	919.646	-0.0195624	0.0936757	-0.208831	0.83458	0.845346	930	945	930	909	1003	813
tatB	833.651	-0.0173531	0.0916911	-0.189256	0.849892	0.860373	866	866	817	871	936	675
fhuE	71.5043	0.0401741	0.222295	0.180724	0.856584	0.866662	74	87	62	76	73	59
rspR	261.349	0.0248585	0.138453	0.179545	0.85751	0.867112	338	257	222	281	260	223
amtB	61.9572	0.0410009	0.236818	0.173133	0.862547	0.871718	80	55	60	64	74	44
yceI	88.226	-0.0337073	0.198759	-0.169589	0.865333	0.874045	102	81	86	81	103	79
moeA	377.728	-0.018904	0.114788	-0.164687	0.869191	0.87696	389	399	365	374	400	343
rseB	1399.19	0.0135146	0.0820345	0.164743	0.869146	0.87696	1517	1438	1371	1413	1431	1248
fixB_3	16.1046	-0.0715822	0.459904	-0.155646	0.876312	0.883651	14	23	11	17	14	17
yhdT	8.8507	0.0894687	0.584794	0.152992	0.878405	0.885267	10	9	9	7	9	9
ftsH	13610.1	-0.00857261	0.0646094	-0.132684	0.894444	0.900929	14809	14023	12963	14413	14561	11345
pbpG	127.661	-0.0157813	0.168373	-0.0937282	0.925325	0.931515	145	130	117	125	151	104
ispB	797.072	0.00871408	0.0992941	0.0877604	0.930067	0.935767	936	746	785	751	852	730
dsbB	181.072	-0.0115556	0.147008	-0.078605	0.937347	0.942566	209	161	186	186	188	161
rplY	1289.72	0.00846447	0.112116	0.0754975	0.939819	0.944526	1719	1135	1163	1258	1415	1117
LBANOLMJ_01062	170.949	-0.0122748	0.182672	-0.067196	0.946426	0.950637	236	158	136	154	220	136
kdpB	48.9396	0.0137698	0.259206	0.0531228	0.957634	0.96136	47	56	48	50	55	39
glnL	258.419	0.00413057	0.13019	0.0317272	0.97469	0.977939	268	271	256	275	252	231
yigZ	402.216	-0.00264134	0.116732	-0.0226273	0.981948	0.984674	403	427	403	402	410	369
murC	1114.6	-0.00146866	0.0891202	-0.0164796	0.986852	0.989042	1263	1177	998	1207	1184	907
apaG	248.15	0.00196456	0.139164	0.0141169	0.988737	0.990382	309	212	247	238	276	217
rnhB	153.343	-0.00195452	0.153382	-0.0127429	0.989833	0.99093	171	146	155	161	158	133
apaH	327.511	-0.00137899	0.120929	-0.0114032	0.990902	0.991451	397	327	288	328	348	289
cutA	79.8076	0.000488396	0.207219	0.00235692	0.998119	0.998119	91	75	80	72	92	71
