# Supplementary material for: Multi-Omics Integrative Analysis to Reveal the Impacts of Shewanella algae on the Development and Lifespan of Marine Nematode Litoditis marina
Source: Int J Mol Sci. 2024 Aug 22;25(16):9111. doi: 10.3390/ijms25169111 (PMC11354469; doi:10.3390/ijms25169111)
Supplement: Supplementary file 1 [file ijms-25-09111-s001.zip › Table S7.xlsx]

## Sheet: down_biocyc
#Term	Database	ID	Input_number	Background_number	P-Value	Corrected P-Value	Input
superpathway of histidine, purine, and pyrimidine biosynthesis	BioCyc	PRPP-PWY	20	51	5.4104e-05	0.0016637	atpE, atpF, deoB_1, gmk, guaA, hisA, hisB, hisC, hisD, hisF, hisG, hisH, hisI, nrdB, nrdD, prs_1, prs_2, purD, purH, purK, pyrH
superpathway of L-lysine, L-threonine and L-methionine biosynthesis I	BioCyc	P4-PWY	12	21	0.000120436	0.0025404	aspC, dapA, dapD, dapF, metB, metE, metH, metL, serC, thrA, thrB, thrC
L-histidine biosynthesis	BioCyc	HISTSYN-PWY	8	8	0.000123922	0.0025404	hisA, hisB, hisC, hisD, hisF, hisG, hisH, hisI
aspartate superpathway	BioCyc	PWY0-781	12	27	0.000710521	0.0116525	aspC, dapA, dapD, dapF, metB, metE, metH, metL, serC, thrA, thrB, thrC
superpathway of sulfate assimilation and cysteine biosynthesis	BioCyc	SULFATE-CYS-PWY	8	13	0.00118287	0.0181866	cysD, cysH, cysI, cysJ, cysK, cysN, serA, serC
superpathway of L-threonine metabolism	BioCyc	THREOCAT-PWY	10	21	0.00131212	0.0189871	ackA, adhE, ilvA, ilvB, ilvC, ilvD, kbl, pflB, pta, tdh_1
L-arginine biosynthesis I (via L-ornithine)	BioCyc	ARGSYN-PWY	7	12	0.00301699	0.0324341	argA, argB, argC, argE_1, argG, argH, gabT
glyoxylate cycle	BioCyc	GLYOXYLATE-BYPASS	5	6	0.00428689	0.0376634	aceA, aceB, acnA, gltA, mdh_1
L-ornithine biosynthesis I	BioCyc	GLUTORN-PWY	5	6	0.00428689	0.0376634	argA, argB, argC, argE_1, gabT
sulfate reduction I (assimilatory)	BioCyc	SO4ASSIM-PWY	5	6	0.00428689	0.0376634	cysD, cysH, cysI, cysJ, cysN
superpathway of arginine and polyamine biosynthesis	BioCyc	ARG+POLYAMINE-SYN	9	22	0.00505601	0.0414592	argA, argB, argC, argE_1, argG, argH, gabT, speA, speE
superpathway of glycolysis, pyruvate dehydrogenase, TCA, and glyoxylate bypass	BioCyc	GLYCOLYSIS-TCA-GLYOX-BYPASS	13	42	0.0059097	0.0444612	aceA, aceB, aceE, acnA, eno, fbp, fumC, glcB, gltA, mdh_1, pgi, pgk, sdhC
fatty acid beta-oxidation I	BioCyc	FAO-PWY	5	7	0.00668725	0.0444612	fadB, fadD, fadE, fadI, fadJ
superpathway of L-threonine biosynthesis	BioCyc	THRESYN-PWY	5	7	0.00668725	0.0444612	aspC, metL, thrA, thrB, thrC
ubiquinol-8 biosynthesis (prokaryotic)	BioCyc	PWY-6708	5	7	0.00668725	0.0444612	ubiA, ubiD, ubiE, ubiF, ubiH

## Sheet: superpathway of histidine, pu
genes	baseMean	log2FoldChange	lfcSE	stat	pvalue	padj	HQB5_1	HQB5_2	HQB5_3	OP50_1	OP50_2	OP50_3
deoB_1	4047.6	-3.27202	0.0818835	-39.9594	0	0	834	763	742	7258	7577	6688
nrdD	3732	-2.47254	0.0763561	-32.3817	4.96719e-230	9.96749e-229	1182	1158	1163	6408	6885	5365
gmk	1352.47	-3.19982	0.112484	-28.4469	5.32743e-178	7.02288e-177	356	217	250	2515	2651	2040
hisG	468.183	-3.53852	0.138967	-25.4629	5.07683e-143	5.09375e-142	72	72	84	845	926	764
hisD	436.914	-2.82092	0.134582	-20.9606	1.50196e-97	9.25784e-97	112	118	103	744	770	725
hisC	242.27	-3.17106	0.167605	-18.9198	7.83174e-80	4.11166e-79	48	59	42	437	477	372
prs_1	152.626	-3.38489	0.210631	-16.0702	4.12426e-58	1.65153e-57	26	27	29	268	308	244
hisB	243.429	-2.22594	0.14735	-15.1065	1.46827e-51	5.37869e-51	94	91	79	384	435	360
purH	1251.27	-1.22703	0.0897397	-13.6733	1.46672e-42	4.55921e-42	772	783	747	1870	1756	1532
hisI	208.726	-2.09883	0.159846	-13.1303	2.2071e-39	6.43945e-39	100	71	73	317	362	314
hisF	170.191	-2.014	0.163406	-12.3251	6.63459e-35	1.78305e-34	74	70	64	268	295	240
purD	1356.65	-1.17511	0.0982054	-11.9659	5.36312e-33	1.37193e-32	806	927	822	2007	2010	1541
hisA	156.895	-2.0199	0.170527	-11.8451	2.28213e-32	5.76436e-32	65	59	67	248	283	212
prs_2	1394.32	0.988155	0.0844339	11.7033	1.22598e-31	3.05818e-31	1955	1812	1933	948	1021	789
hisH	164.531	-1.68345	0.165041	-10.2002	1.97858e-24	4.28969e-24	81	83	76	256	246	233
atpF	2513.18	-0.828594	0.0812527	-10.1977	2.02941e-24	4.39462e-24	1836	1839	1885	3342	3445	2703
guaA	951.976	-0.865829	0.0869155	-9.96174	2.24114e-23	4.75059e-23	718	692	666	1325	1280	1024
nrdB	987.712	-0.990602	0.0999666	-9.90933	3.79165e-23	7.96246e-23	650	690	690	1422	1443	1030
pyrH	673.603	-0.862573	0.0949338	-9.08604	1.02708e-19	2.03836e-19	504	495	472	887	966	716
purK	676.943	-0.758392	0.0987197	-7.68228	1.56283e-14	2.75095e-14	580	527	446	852	951	711
atpE	1309.2	-0.627764	0.0868481	-7.2283	4.89087e-13	8.30161e-13	1071	1021	1071	1667	1768	1272

## Sheet: superpathway of L-lysine, L-t
genes	baseMean	log2FoldChange	lfcSE	stat	pvalue	padj	HQB5_1	HQB5_2	HQB5_3	OP50_1	OP50_2	OP50_3
thrA	1274.49	-3.9661	0.107102	-37.0309	3.6412e-300	1.11458e-298	145	168	158	2441	2597	2029
thrC	766.763	-3.72523	0.116161	-32.0697	1.1665e-225	2.28988e-224	117	99	116	1466	1528	1211
thrB	633.954	-4.43095	0.140956	-31.4351	6.71455e-217	1.2249e-215	58	60	55	1228	1325	1023
metH	919.524	-3.13285	0.100397	-31.2046	9.2316e-214	1.61867e-212	212	184	184	1688	1733	1439
metL	479.427	-3.19307	0.127308	-25.0814	7.94625e-139	7.55312e-138	102	101	88	870	908	764
aspC	1171.11	-2.02109	0.0859646	-23.5107	3.17084e-122	2.55649e-121	536	460	433	2005	1995	1553
dapA	1266.23	-1.33904	0.0970339	-13.7998	2.55726e-43	8.06005e-43	903	632	686	1901	1901	1550
dapF	1112.58	-1.16891	0.0860089	-13.5906	4.55347e-42	1.40334e-41	781	686	647	1648	1695	1221
metE	138.254	-2.55072	0.196293	-12.9944	1.3157e-38	3.77166e-38	41	42	41	272	225	199
metB	91.1535	-3.18107	0.260696	-12.2023	3.02326e-34	7.94762e-34	22	19	15	164	202	123
dapD	647.288	-0.613019	0.0988249	-6.20308	5.5367e-10	8.71017e-10	528	537	509	809	879	629
serC	463.93	-0.615805	0.103879	-5.92808	3.06497e-09	4.71896e-09	398	379	351	590	575	488

## Sheet: L-histidine biosynthesis
genes	baseMean	log2FoldChange	lfcSE	stat	pvalue	padj	HQB5_1	HQB5_2	HQB5_3	OP50_1	OP50_2	OP50_3
hisG	468.183	-3.53852	0.138967	-25.4629	5.07683e-143	5.09375e-142	72	72	84	845	926	764
hisD	436.914	-2.82092	0.134582	-20.9606	1.50196e-97	9.25784e-97	112	118	103	744	770	725
hisC	242.27	-3.17106	0.167605	-18.9198	7.83174e-80	4.11166e-79	48	59	42	437	477	372
hisB	243.429	-2.22594	0.14735	-15.1065	1.46827e-51	5.37869e-51	94	91	79	384	435	360
hisI	208.726	-2.09883	0.159846	-13.1303	2.2071e-39	6.43945e-39	100	71	73	317	362	314
hisF	170.191	-2.014	0.163406	-12.3251	6.63459e-35	1.78305e-34	74	70	64	268	295	240
hisA	156.895	-2.0199	0.170527	-11.8451	2.28213e-32	5.76436e-32	65	59	67	248	283	212
hisH	164.531	-1.68345	0.165041	-10.2002	1.97858e-24	4.28969e-24	81	83	76	256	246	233

## Sheet: aspartate superpathway
genes	baseMean	log2FoldChange	lfcSE	stat	pvalue	padj	HQB5_1	HQB5_2	HQB5_3	OP50_1	OP50_2	OP50_3
aspC	1171.11	-2.02109	0.0859646	-23.5107	3.17084e-122	2.55649e-121	536	460	433	2005	1995	1553
dapA	1266.23	-1.33904	0.0970339	-13.7998	2.55726e-43	8.06005e-43	903	632	686	1901	1901	1550
dapD	647.288	-0.613019	0.0988249	-6.20308	5.5367e-10	8.71017e-10	528	537	509	809	879	629
dapF	1112.58	-1.16891	0.0860089	-13.5906	4.55347e-42	1.40334e-41	781	686	647	1648	1695	1221
metB	91.1535	-3.18107	0.260696	-12.2023	3.02326e-34	7.94762e-34	22	19	15	164	202	123
metE	138.254	-2.55072	0.196293	-12.9944	1.3157e-38	3.77166e-38	41	42	41	272	225	199
metH	919.524	-3.13285	0.100397	-31.2046	9.2316e-214	1.61867e-212	212	184	184	1688	1733	1439
metL	479.427	-3.19307	0.127308	-25.0814	7.94625e-139	7.55312e-138	102	101	88	870	908	764
serC	463.93	-0.615805	0.103879	-5.92808	3.06497e-09	4.71896e-09	398	379	351	590	575	488
thrA	1274.49	-3.9661	0.107102	-37.0309	3.6412e-300	1.11458e-298	145	168	158	2441	2597	2029
thrB	633.954	-4.43095	0.140956	-31.4351	6.71455e-217	1.2249e-215	58	60	55	1228	1325	1023
thrC	766.763	-3.72523	0.116161	-32.0697	1.1665e-225	2.28988e-224	117	99	116	1466	1528	1211

## Sheet: superpathway of sulfate assim
genes	baseMean	log2FoldChange	lfcSE	stat	pvalue	padj	HQB5_1	HQB5_2	HQB5_3	OP50_1	OP50_2	OP50_3
cysD	32.0115	-3.8148	0.48343	-7.89111	2.99517e-15	5.36635e-15	2	7	4	60	60	55
cysH	87.5434	-1.44885	0.207467	-6.98349	2.87941e-12	4.81056e-12	54	48	43	141	139	100
cysI	151.201	-3.10236	0.201207	-15.4187	1.2249e-53	4.66701e-53	31	38	28	283	278	236
cysJ	231.959	-2.3026	0.162963	-14.1295	2.4978e-45	8.12797e-45	77	91	72	399	361	367
cysK	1334.18	-1.2714	0.107435	-11.8341	2.59965e-32	6.55723e-32	845	803	757	1753	1882	1866
cysN	92.519	-2.46155	0.232505	-10.5871	3.42074e-26	7.64587e-26	37	32	19	175	159	129
serA	646.403	-0.754576	0.105409	-7.15856	8.15304e-13	1.37869e-12	469	505	502	876	837	681
serC	463.93	-0.615805	0.103879	-5.92808	3.06497e-09	4.71896e-09	398	379	351	590	575	488

## Sheet: superpathway of L-threonine m
genes	baseMean	log2FoldChange	lfcSE	stat	pvalue	padj	HQB5_1	HQB5_2	HQB5_3	OP50_1	OP50_2	OP50_3
ilvB	2623.26	-4.52067	0.0970978	-46.5579	0	0	210	242	221	5270	5391	4186
tdh_1	1879.31	-2.59421	0.0816459	-31.7739	1.4833e-221	2.81984e-220	579	556	510	3400	3519	2621
adhE	2003.62	-2.82997	0.0969241	-29.1978	2.0692e-187	2.87459e-186	551	479	492	3456	3487	3331
ilvC	447.915	-3.19388	0.134205	-23.7985	3.4577e-125	2.8777e-124	114	85	74	827	907	657
pflB	5913.73	-2.14601	0.0959844	-22.3579	1.01062e-110	7.44968e-110	2046	2368	2262	9939	10108	8362
kbl	1742.48	-1.5708	0.079134	-19.8499	1.10476e-87	6.29397e-87	969	883	853	2743	2896	2084
ilvD	372.79	-2.21806	0.122079	-18.169	9.08256e-74	4.42132e-73	141	134	131	617	661	530
ilvA	349.516	-2.21472	0.126328	-17.5315	8.23925e-69	3.81541e-68	128	129	124	580	607	505
pta	1279.71	-1.5576	0.0957251	-16.2716	1.57122e-59	6.41995e-59	699	670	628	1840	1958	1795
ackA	940.49	-1.22197	0.0934794	-13.072	4.75789e-39	1.37704e-38	633	522	585	1364	1488	1049

## Sheet: L-arginine biosynthesis I (vi
genes	baseMean	log2FoldChange	lfcSE	stat	pvalue	padj	HQB5_1	HQB5_2	HQB5_3	OP50_1	OP50_2	OP50_3
argG	664.379	-2.59864	0.110152	-23.5913	4.72961e-123	3.88258e-122	212	165	203	1178	1180	998
gabT	663.707	-2.02952	0.105923	-19.1603	7.93736e-82	4.25367e-81	304	276	226	1055	1143	940
argE_1	212.941	-3.35427	0.179405	-18.6967	5.26845e-78	2.69542e-77	44	36	37	387	434	325
argC	213.936	-3.25264	0.176131	-18.4671	3.7984e-76	1.88978e-75	40	41	44	392	426	325
argB	97.3907	-3.46392	0.264222	-13.1099	2.89151e-39	8.39561e-39	21	14	15	167	211	150
argH	263.742	-1.66608	0.134381	-12.3982	2.67284e-35	7.25886e-35	133	136	120	395	446	342
argA	75.7241	-0.84602	0.21301	-3.97173	7.13527e-05	9.49617e-05	63	51	53	94	109	84

## Sheet: glyoxylate cycle
genes	baseMean	log2FoldChange	lfcSE	stat	pvalue	padj	HQB5_1	HQB5_2	HQB5_3	OP50_1	OP50_2	OP50_3
aceA	4038.46	-3.38755	0.106533	-31.7982	6.85683e-222	1.31739e-220	713	813	639	7331	7282	6953
aceB	4282.3	-5.55472	0.100811	-55.1006	0	0	185	183	181	8437	8538	7629
acnA	4944.95	-0.641173	0.0857347	-7.47856	7.51389e-14	1.29857e-13	3935	4268	3668	6264	6187	5278
gltA	7044.64	-1.46438	0.0758085	-19.3168	3.87983e-83	2.1042e-82	4338	3446	3780	10538	10782	9102
mdh_1	5336.69	-1.13296	0.0643069	-17.6181	1.79029e-69	8.35467e-69	3724	3315	3263	7689	7772	6172

## Sheet: L-ornithine biosynthesis I
genes	baseMean	log2FoldChange	lfcSE	stat	pvalue	padj	HQB5_1	HQB5_2	HQB5_3	OP50_1	OP50_2	OP50_3
argA	75.7241	-0.84602	0.21301	-3.97173	7.13527e-05	9.49617e-05	63	51	53	94	109	84
argB	97.3907	-3.46392	0.264222	-13.1099	2.89151e-39	8.39561e-39	21	14	15	167	211	150
argC	213.936	-3.25264	0.176131	-18.4671	3.7984e-76	1.88978e-75	40	41	44	392	426	325
argE_1	212.941	-3.35427	0.179405	-18.6967	5.26845e-78	2.69542e-77	44	36	37	387	434	325
gabT	663.707	-2.02952	0.105923	-19.1603	7.93736e-82	4.25367e-81	304	276	226	1055	1143	940

[truncated: 6 more sheets: sulfate reduction I (assimila, superpathway of arginine and , superpathway of glycolysis, p, fatty acid beta-oxidation I, superpathway of L-threonine b, ubiquinol-8 biosynthesis (pro]
