# Supplementary material for: Multi-Omics Integrative Analysis to Reveal the Impacts of Shewanella algae on the Development and Lifespan of Marine Nematode Litoditis marina
Source: Int J Mol Sci. 2024 Aug 22;25(16):9111. doi: 10.3390/ijms25169111 (PMC11354469; doi:10.3390/ijms25169111)
Supplement: Supplementary file 1 [file ijms-25-09111-s001.zip › Table S8.xlsx]

## Sheet: up_GO
Class	GO_Name	GO_ID	GO_ID2	GO_Level	P_value	EnrichmentScore	HitsGenesCountsInSelectedSet	HitsGenesCountsInBackground	AllGenesCountsInSelectedSet	AllGenesCountsInBackground	GenesOfSelectedSetInGOterm	corrected p-value(BH method)
BP	macromolecule modification	GO:0043412	GO_0043412	5	3.12238e-09	1.86508	76	235	485	2797	LBANOLMJ_00704,LBANOLMJ_00954,LBANOLMJ_01811,LBANOLMJ_00608,LBANOLMJ_00977,LBANOLMJ_01823,LBANOLMJ_01827,LBANOLMJ_03296,LBANOLMJ_04272,LBANOLMJ_04157,LBANOLMJ_00671,LBANOLMJ_02500,LBANOLMJ_03715,LBANOLMJ_00212,LBANOLMJ_03727,LBANOLMJ_01669,LBANOLMJ_01668,LBANOLMJ_03849,LBANOLMJ_03901,LBANOLMJ_01606,LBANOLMJ_01611,LBANOLMJ_02944,LBANOLMJ_01612,LBANOLMJ_01869,LBANOLMJ_02441,LBANOLMJ_02566,LBANOLMJ_…	4.56804e-06
BP	organonitrogen compound metabolic process	GO:1901564	GO_1901564	4	2.17151e-07	1.33192	191	827	485	2797	LBANOLMJ_00822,LBANOLMJ_00823,LBANOLMJ_00707,LBANOLMJ_04198,LBANOLMJ_00830,LBANOLMJ_01812,LBANOLMJ_00608,LBANOLMJ_00977,LBANOLMJ_01823,LBANOLMJ_01828,LBANOLMJ_01708,LBANOLMJ_04267,LBANOLMJ_04268,LBANOLMJ_04269,LBANOLMJ_04021,LBANOLMJ_04264,LBANOLMJ_04272,LBANOLMJ_04276,LBANOLMJ_03192,LBANOLMJ_03083,LBANOLMJ_03084,LBANOLMJ_04176,LBANOLMJ_01994,LBANOLMJ_01878,LBANOLMJ_03930,LBANOLMJ_02849,LBANOLMJ_…	0.000105897
BP	ncRNA processing	GO:0034470	GO_0034470	9	3.03262e-07	2.2461	37	95	485	2797	LBANOLMJ_00704,LBANOLMJ_00954,LBANOLMJ_01811,LBANOLMJ_01819,LBANOLMJ_01827,LBANOLMJ_03296,LBANOLMJ_04157,LBANOLMJ_02722,LBANOLMJ_00671,LBANOLMJ_02500,LBANOLMJ_03901,LBANOLMJ_01606,LBANOLMJ_01612,LBANOLMJ_01869,LBANOLMJ_02566,LBANOLMJ_03564,LBANOLMJ_01264,LBANOLMJ_03616,LBANOLMJ_03980,LBANOLMJ_01441,LBANOLMJ_02537,LBANOLMJ_00251,LBANOLMJ_01341,LBANOLMJ_02550,LBANOLMJ_01071,LBANOLMJ_01072,LBANOLMJ_…	0.000110918
BP	nitrogen compound metabolic process	GO:0006807	GO_0006807	3	4.12686e-07	1.20881	288	1374	485	2797	LBANOLMJ_04188,LBANOLMJ_00822,LBANOLMJ_00823,LBANOLMJ_00704,LBANOLMJ_00707,LBANOLMJ_04198,LBANOLMJ_00830,LBANOLMJ_00954,LBANOLMJ_00710,LBANOLMJ_01806,LBANOLMJ_01812,LBANOLMJ_01811,LBANOLMJ_00726,LBANOLMJ_00608,LBANOLMJ_01819,LBANOLMJ_00977,LBANOLMJ_01823,LBANOLMJ_01700,LBANOLMJ_01828,LBANOLMJ_01827,LBANOLMJ_01708,LBANOLMJ_03299,LBANOLMJ_04267,LBANOLMJ_04268,LBANOLMJ_04269,LBANOLMJ_04021,LBANOLMJ_…	0.000120752
BP	RNA modification	GO:0009451	GO_0009451	8	1.79963e-07	2.34704	35	86	485	2797	LBANOLMJ_00704,LBANOLMJ_00954,LBANOLMJ_01811,LBANOLMJ_01827,LBANOLMJ_03296,LBANOLMJ_04157,LBANOLMJ_00671,LBANOLMJ_02500,LBANOLMJ_03901,LBANOLMJ_01606,LBANOLMJ_01612,LBANOLMJ_01869,LBANOLMJ_02566,LBANOLMJ_02217,LBANOLMJ_03564,LBANOLMJ_01264,LBANOLMJ_03616,LBANOLMJ_03980,LBANOLMJ_01441,LBANOLMJ_02537,LBANOLMJ_00251,LBANOLMJ_01341,LBANOLMJ_02550,LBANOLMJ_01071,LBANOLMJ_01072,LBANOLMJ_04114,LBANOLMJ_…	0.000131643
BP	tRNA processing	GO:0008033	GO_0008033	10	1.42835e-06	2.57456	25	56	485	2797	LBANOLMJ_00704,LBANOLMJ_01811,LBANOLMJ_01827,LBANOLMJ_03296,LBANOLMJ_04157,LBANOLMJ_02722,LBANOLMJ_02500,LBANOLMJ_03901,LBANOLMJ_01606,LBANOLMJ_01869,LBANOLMJ_02566,LBANOLMJ_03980,LBANOLMJ_01441,LBANOLMJ_00251,LBANOLMJ_01341,LBANOLMJ_01071,LBANOLMJ_01072,LBANOLMJ_04114,LBANOLMJ_03020,LBANOLMJ_02055,LBANOLMJ_01152,LBANOLMJ_03454,LBANOLMJ_02242,LBANOLMJ_03344,LBANOLMJ_02499,	0.000298526
BP	RNA processing	GO:0006396	GO_0006396	8	1.4015e-06	2.10718	38	104	485	2797	LBANOLMJ_00704,LBANOLMJ_00954,LBANOLMJ_01811,LBANOLMJ_01819,LBANOLMJ_01827,LBANOLMJ_03296,LBANOLMJ_04157,LBANOLMJ_02722,LBANOLMJ_00671,LBANOLMJ_02500,LBANOLMJ_03901,LBANOLMJ_01606,LBANOLMJ_01612,LBANOLMJ_01869,LBANOLMJ_02566,LBANOLMJ_01245,LBANOLMJ_03564,LBANOLMJ_01264,LBANOLMJ_03616,LBANOLMJ_03980,LBANOLMJ_01441,LBANOLMJ_02537,LBANOLMJ_00251,LBANOLMJ_01341,LBANOLMJ_02550,LBANOLMJ_01071,LBANOLMJ_…	0.000341733
BP	tRNA modification	GO:0006400	GO_0006400	11	2.00924e-06	2.65282	23	50	485	2797	LBANOLMJ_00704,LBANOLMJ_01811,LBANOLMJ_01827,LBANOLMJ_03296,LBANOLMJ_04157,LBANOLMJ_02500,LBANOLMJ_03901,LBANOLMJ_01606,LBANOLMJ_01869,LBANOLMJ_02566,LBANOLMJ_03980,LBANOLMJ_01441,LBANOLMJ_00251,LBANOLMJ_01341,LBANOLMJ_01071,LBANOLMJ_01072,LBANOLMJ_04114,LBANOLMJ_03020,LBANOLMJ_02055,LBANOLMJ_01152,LBANOLMJ_03454,LBANOLMJ_02242,LBANOLMJ_02499,	0.000367439
CC	intrinsic component of external side of plasma membrane	GO:0031233	GO_0031233	5	1.07624e-05	3.2725	14	25	416	2431	LBANOLMJ_03962,LBANOLMJ_01866,LBANOLMJ_03427,LBANOLMJ_02896,LBANOLMJ_00244,LBANOLMJ_00245,LBANOLMJ_03529,LBANOLMJ_02168,LBANOLMJ_02186,LBANOLMJ_02188,LBANOLMJ_03451,LBANOLMJ_01176,LBANOLMJ_01175,LBANOLMJ_03115,	0.000855613
CC	external side of plasma membrane	GO:0009897	GO_0009897	4	5.86513e-06	3.24653	15	27	416	2431	LBANOLMJ_01408,LBANOLMJ_03962,LBANOLMJ_01866,LBANOLMJ_03427,LBANOLMJ_02896,LBANOLMJ_00244,LBANOLMJ_00245,LBANOLMJ_03529,LBANOLMJ_02168,LBANOLMJ_02186,LBANOLMJ_02188,LBANOLMJ_03451,LBANOLMJ_01176,LBANOLMJ_01175,LBANOLMJ_03115,	0.000932556
BP	tRNA wobble base modification	GO:0002097	GO_0002097	12	1.01068e-05	3.64232	12	19	485	2797	LBANOLMJ_00704,LBANOLMJ_01827,LBANOLMJ_03296,LBANOLMJ_04157,LBANOLMJ_02500,LBANOLMJ_03901,LBANOLMJ_01071,LBANOLMJ_01072,LBANOLMJ_04114,LBANOLMJ_02055,LBANOLMJ_03454,LBANOLMJ_02499,	0.00164291
CC	cell surface	GO:0009986	GO_0009986	3	3.16081e-05	2.92188	15	30	416	2431	LBANOLMJ_01408,LBANOLMJ_03962,LBANOLMJ_01866,LBANOLMJ_03427,LBANOLMJ_02896,LBANOLMJ_00244,LBANOLMJ_00245,LBANOLMJ_03529,LBANOLMJ_02168,LBANOLMJ_02186,LBANOLMJ_02188,LBANOLMJ_03451,LBANOLMJ_01176,LBANOLMJ_01175,LBANOLMJ_03115,	0.00167523
BP	ncRNA metabolic process	GO:0034660	GO_0034660	8	1.26243e-05	1.89158	41	125	485	2797	LBANOLMJ_00822,LBANOLMJ_00704,LBANOLMJ_00954,LBANOLMJ_01811,LBANOLMJ_01819,LBANOLMJ_01827,LBANOLMJ_03296,LBANOLMJ_04157,LBANOLMJ_02722,LBANOLMJ_00671,LBANOLMJ_02500,LBANOLMJ_03901,LBANOLMJ_01606,LBANOLMJ_01612,LBANOLMJ_01869,LBANOLMJ_02566,LBANOLMJ_03564,LBANOLMJ_01264,LBANOLMJ_03616,LBANOLMJ_03980,LBANOLMJ_01441,LBANOLMJ_02537,LBANOLMJ_03879,LBANOLMJ_00251,LBANOLMJ_01341,LBANOLMJ_02550,LBANOLMJ_…	0.00184694
CC	side of membrane	GO:0098552	GO_0098552	3	0.000146725	2.09328	24	67	416	2431	LBANOLMJ_03297,LBANOLMJ_01874,LBANOLMJ_01408,LBANOLMJ_03962,LBANOLMJ_01604,LBANOLMJ_01866,LBANOLMJ_03410,LBANOLMJ_03427,LBANOLMJ_01263,LBANOLMJ_02896,LBANOLMJ_00244,LBANOLMJ_00245,LBANOLMJ_03529,LBANOLMJ_03257,LBANOLMJ_02168,LBANOLMJ_03390,LBANOLMJ_02182,LBANOLMJ_02186,LBANOLMJ_02185,LBANOLMJ_02188,LBANOLMJ_03451,LBANOLMJ_01176,LBANOLMJ_01175,LBANOLMJ_03115,	0.00583233
CC	integral component of external side of plasma membrane	GO:0071575	GO_0071575	6	0.000306531	4.09063	7	10	416	2431	LBANOLMJ_03962,LBANOLMJ_02896,LBANOLMJ_00244,LBANOLMJ_00245,LBANOLMJ_01176,LBANOLMJ_01175,LBANOLMJ_03115,	0.00974768
CC	obsolete bacterial-type flagellum part	GO:0044461	GO_0044461	0	0.0014482	3.11667	8	15	416	2431	LBANOLMJ_02429,LBANOLMJ_02432,LBANOLMJ_02430,LBANOLMJ_02436,LBANOLMJ_03348,LBANOLMJ_03354,LBANOLMJ_03355,LBANOLMJ_03351,	0.0383772
CC	obsolete cell projection part	GO:0044463	GO_0044463	0	0.0014482	3.11667	8	15	416	2431	LBANOLMJ_02429,LBANOLMJ_02432,LBANOLMJ_02430,LBANOLMJ_02436,LBANOLMJ_03348,LBANOLMJ_03354,LBANOLMJ_03355,LBANOLMJ_03351,	0.0383772

## Sheet: GO_0043412
genes	baseMean	log2FoldChange	lfcSE	stat	pvalue	padj	HQB5_1	HQB5_2	HQB5_3	OP50_1	OP50_2	OP50_3	S.algae_name	E.coli_name
lipB	1191.52	3.27291	0.108418	30.188	3.40918e-200	5.26238e-199	2632	1950	2100	242	249	171	DPLKCNFD_01103	LBANOLMJ_03789
kdpD	1098.12	2.89453	0.0990783	29.2146	1.26676e-187	1.78732e-186	2164	1964	1842	255	312	204	DPLKCNFD_02976	LBANOLMJ_03727
ccmF_2	821.461	3.45096	0.123313	27.9853	2.45028e-172	3.11634e-171	1528	1619	1478	165	144	99	DPLKCNFD_00590	LBANOLMJ_02187
rluC	729.931	4.25433	0.152702	27.8603	8.07898e-171	1.01324e-169	1763	1144	1390	73	74	67	DPLKCNFD_01932	LBANOLMJ_03343
apbE	609.766	3.3967	0.121951	27.8529	9.9255e-171	1.23624e-169	1267	1117	1052	121	102	89		LBANOLMJ_02168
prmB	711.893	2.67554	0.104683	25.5584	4.42775e-144	4.49242e-143	1392	1173	1231	194	214	161	DPLKCNFD_01776	LBANOLMJ_02049
phoA	442.431	4.86686	0.191095	25.4682	4.43534e-143	4.47499e-142	908	938	785	26	25	35		LBANOLMJ_04019
ccmH_1	416.165	4.4259	0.176102	25.1326	2.18859e-139	2.09132e-138	859	825	767	40	52	18		LBANOLMJ_00349
tilS	652.221	2.5995	0.10604	24.5143	1.03908e-132	9.28998e-132	1220	1137	1090	184	195	165	DPLKCNFD_02973	LBANOLMJ_04114
hflX	5665.8	1.73852	0.0732389	23.7376	1.47625e-124	1.22299e-123	9090	9044	8668	2701	2855	2164	DPLKCNFD_00708	LBANOLMJ_00246
truC	349.727	3.80887	0.165696	22.9871	6.28037e-117	4.93145e-116	791	607	620	43	47	47	DPLKCNFD_03003	LBANOLMJ_01606
phoQ	1309.01	2.2935	0.104259	21.9982	2.99402e-107	2.13723e-106	2742	2067	1930	431	487	389		LBANOLMJ_03300
cusC_2	478.117	6.929	0.315848	21.9378	1.1334e-106	8.05871e-106	1077	931	918	11	8	4		LBANOLMJ_03849
yhbO	422.077	2.73398	0.12657	21.6005	1.77617e-103	1.19692e-102	785	763	711	110	127	89	DPLKCNFD_03256	LBANOLMJ_01257
rlmF	420.352	2.65554	0.123867	21.4386	5.83444e-102	3.85971e-101	788	732	713	115	120	104	DPLKCNFD_00216	LBANOLMJ_03616
ccmE	303.3	3.3043	0.160144	20.6333	1.37919e-94	8.27512e-94	567	558	568	53	70	42	DPLKCNFD_00334	LBANOLMJ_02186
rsmF	299.25	2.96826	0.150529	19.7188	1.488e-86	8.34574e-86	622	521	496	79	63	58	DPLKCNFD_02411	LBANOLMJ_02537
hypF	505.334	2.11689	0.111511	18.9836	2.32902e-80	1.22988e-79	892	852	784	187	198	172	DPLKCNFD_02271	LBANOLMJ_01686
selU	386.859	2.40044	0.130823	18.3487	3.38259e-75	1.66457e-74	747	655	606	109	151	104	DPLKCNFD_00279	LBANOLMJ_03901
nrfG	204.638	3.50385	0.197982	17.6978	4.35775e-70	2.04951e-69	472	327	366	35	36	27	DPLKCNFD_00594	LBANOLMJ_00348
rlmL	862.014	2.02486	0.114693	17.6546	9.38237e-70	4.38978e-69	1767	1194	1328	341	363	298		LBANOLMJ_03475
barA	555.433	1.94663	0.112182	17.3525	1.88963e-67	8.61786e-67	927	896	890	219	274	184	DPLKCNFD_02913	LBANOLMJ_01611
hypE	554.021	1.69298	0.102644	16.4938	4.06876e-61	1.69704e-60	967	843	802	275	287	212	DPLKCNFD_02275	LBANOLMJ_01668
acpS	177.589	3.28669	0.199319	16.4896	4.35936e-61	1.81406e-60	364	335	296	44	34	20	DPLKCNFD_03095	LBANOLMJ_01823
thiI	832.785	1.85977	0.113539	16.38	2.65817e-60	1.09855e-59	1667	1187	1193	353	373	331	DPLKCNFD_02957	LBANOLMJ_03980
dam_1	510.196	2.13203	0.140349	15.1909	4.06171e-52	1.50935e-51	1095	668	816	204	205	152		LBANOLMJ_01029
torS	274.363	2.05216	0.136826	14.9983	7.53192e-51	2.7151e-50	522	419	425	111	116	88	DPLKCNFD_01224	LBANOLMJ_03431
tsaD	507.072	1.68624	0.112562	14.9805	9.84482e-51	3.54178e-50	921	749	721	225	274	210	DPLKCNFD_03152	LBANOLMJ_01341
fklB	831.474	1.79594	0.122318	14.6826	8.33642e-49	2.92341e-48	1699	1119	1191	365	435	301	DPLKCNFD_01180	LBANOLMJ_00212
prmC	393.759	1.74404	0.119129	14.64	1.56179e-48	5.40342e-48	720	572	581	178	192	163	DPLKCNFD_03210	LBANOLMJ_03218
rlmN	668.727	1.8282	0.125564	14.56	5.04832e-48	1.72349e-47	1387	911	943	309	301	256	DPLKCNFD_01554	LBANOLMJ_01869
phoR	249.96	2.13384	0.149532	14.2701	3.35963e-46	1.1133e-45	464	373	417	95	86	91	DPLKCNFD_02921	LBANOLMJ_04003
aaaT	211.31	2.11014	0.155461	13.5734	5.75627e-42	1.768e-41	360	374	322	83	89	63	DPLKCNFD_03285	LBANOLMJ_00977
lnt	716.425	1.31333	0.100073	13.1237	2.40811e-39	7.01458e-39	1227	954	977	443	416	353	DPLKCNFD_03237	LBANOLMJ_03763
dusC	131.577	2.66861	0.205536	12.9836	1.51551e-38	4.33072e-38	274	232	198	34	45	27	DPLKCNFD_02760	LBANOLMJ_02242
tsaE	346.659	1.66021	0.129314	12.8386	9.97061e-38	2.81358e-37	640	463	526	179	180	134	DPLKCNFD_00703	LBANOLMJ_00251
rlmD	824.243	1.13729	0.0893363	12.7305	4.00456e-37	1.11094e-36	1291	1118	1086	533	532	452	DPLKCNFD_02912	LBANOLMJ_01612
cmoB	233.679	1.82244	0.144607	12.6027	2.04065e-36	5.61801e-36	392	359	371	120	107	78	DPLKCNFD_02072	LBANOLMJ_02499
sucD	3634.85	0.984087	0.079658	12.3539	4.64046e-35	1.25272e-34	5017	5197	4632	2571	2657	1991	DPLKCNFD_02708	LBANOLMJ_03694
rstB	205.486	1.84953	0.150194	12.3143	7.59044e-35	2.0369e-34	352	308	331	92	101	71		LBANOLMJ_02767
mnmA	1458.59	1.1732	0.0959543	12.2266	2.24111e-34	5.91733e-34	2530	1837	1893	970	938	740	DPLKCNFD_02434	LBANOLMJ_03296
cmoA	162.212	2.16998	0.180295	12.0357	2.30604e-33	5.94959e-33	330	265	228	70	62	43	DPLKCNFD_02073	LBANOLMJ_02500
tusC	226.679	1.72631	0.149338	11.5598	6.58994e-31	1.61704e-30	345	382	342	110	117	84	DPLKCNFD_02135	LBANOLMJ_01072
rimI	192.618	1.68454	0.152021	11.0809	1.55222e-28	3.62653e-28	339	289	279	87	106	77	DPLKCNFD_01101	LBANOLMJ_00045
ycaO	391.861	1.28786	0.12114	10.6312	2.13451e-26	4.79468e-26	582	583	544	206	259	205		LBANOLMJ_03518
dusB	1255.33	1.05094	0.100337	10.4741	1.13641e-25	2.52133e-25	2134	1497	1614	828	869	711	DPLKCNFD_03856	LBANOLMJ_01152
atoS	596.156	0.978864	0.0969528	10.0963	5.73728e-24	1.23352e-23	847	800	787	406	438	340	DPLKCNFD_01463	LBANOLMJ_02163
elaA	110.554	1.97197	0.19807	9.95593	2.37587e-23	5.02438e-23	210	173	162	47	51	35	DPLKCNFD_03838	LBANOLMJ_02113
cyaY	204.08	1.43469	0.151429	9.47433	2.68479e-21	5.45751e-21	359	309	254	114	122	90	DPLKCNFD_03878	LBANOLMJ_00608
tsaB	238.011	1.46955	0.155987	9.42098	4.46909e-21	9.05856e-21	413	357	311	161	110	102	DPLKCNFD_02377	LBANOLMJ_02566
rimO	237.434	1.19958	0.136701	8.77521	1.70588e-18	3.29148e-18	339	342	335	150	148	126	DPLKCNFD_03741	LBANOLMJ_03588
psuG	66.4314	2.24535	0.257518	8.71921	2.80148e-18	5.37669e-18	115	111	111	22	24	22	DPLKCNFD_02302	LBANOLMJ_02217
wzb	59.7854	6.44969	0.750973	8.58844	8.8155e-18	1.67235e-17	117	128	118	1	3	0		LBANOLMJ_02319
lipA	1200.78	0.779523	0.0910523	8.56127	1.11632e-17	2.1155e-17	1765	1416	1505	906	1024	692	DPLKCNFD_01102	LBANOLMJ_03791
ttcA	439.654	1.09599	0.128224	8.54747	1.25818e-17	2.38184e-17	691	511	647	311	316	206	DPLKCNFD_02164	LBANOLMJ_03020
rlmC	155.742	1.37245	0.160965	8.52643	1.50939e-17	2.85141e-17	248	213	231	87	95	74	DPLKCNFD_03479	LBANOLMJ_03564
rsmG	271.689	1.24017	0.151034	8.2112	2.18985e-16	4.01917e-16	443	307	428	167	186	126	DPLKCNFD_00063	LBANOLMJ_00671
mnmE	676.362	0.777386	0.0970732	8.00824	1.16363e-15	2.10995e-15	909	880	841	538	551	388		LBANOLMJ_00704
tusE	182.532	1.25334	0.158385	7.91326	2.50739e-15	4.50134e-15	271	246	273	94	123	100	DPLKCNFD_02133	LBANOLMJ_03454
rlmA	190.95	1.22388	0.161995	7.55507	4.18622e-14	7.29759e-14	300	255	271	136	134	72		LBANOLMJ_02550
fkpB	348.691	0.922944	0.12761	7.23254	4.74059e-13	8.0541e-13	488	463	454	212	294	205	DPLKCNFD_03051	LBANOLMJ_04272
mnmC	387.541	0.734907	0.110484	6.65173	2.89666e-11	4.71719e-11	568	468	459	305	304	249		LBANOLMJ_02055
hypD	804.911	0.593687	0.0918318	6.46494	1.0134e-10	1.62685e-10	1035	960	985	659	725	515	DPLKCNFD_02274	LBANOLMJ_01669
glnD	789.227	0.69115	0.112302	6.1544	7.53633e-10	1.18045e-09	1145	980	884	558	608	597	DPLKCNFD_02997	LBANOLMJ_04135
gluQ	113.487	1.05083	0.183037	5.74106	9.4086e-09	1.42789e-08	178	147	148	71	90	58	DPLKCNFD_01031	LBANOLMJ_04157
tusD	305.666	0.67956	0.12093	5.61944	1.91579e-08	2.88567e-08	431	390	341	246	258	191	DPLKCNFD_02136	LBANOLMJ_01071
phrB	486.295	0.603028	0.112423	5.3639	8.14453e-08	1.20172e-07	693	605	514	423	378	336		LBANOLMJ_03715
ysnE	30.1132	1.93561	0.379631	5.09865	3.42077e-07	4.97016e-07	51	43	52	11	8	17	DPLKCNFD_03022	LBANOLMJ_02441
trmB	272.791	0.665661	0.132614	5.01952	5.18005e-07	7.47816e-07	413	297	325	206	232	184	DPLKCNFD_01297	LBANOLMJ_01441
yfiC	131.731	0.873509	0.174244	5.01313	5.35511e-07	7.71855e-07	168	188	167	88	105	81	DPLKCNFD_03405	LBANOLMJ_01811
rsmD	200.792	0.717704	0.143743	4.99297	5.94582e-07	8.54949e-07	259	274	235	163	158	127	DPLKCNFD_04086	LBANOLMJ_00954
rimL	146.104	0.787781	0.171378	4.59674	4.29154e-06	6.00816e-06	181	217	170	116	110	90		LBANOLMJ_02944
rlmI	139.765	0.685667	0.166043	4.12946	3.63612e-05	4.89697e-05	202	159	171	122	103	91	DPLKCNFD_00775	LBANOLMJ_03456
btsS	128.973	0.691919	0.181697	3.80808	0.000140047	0.000183946	145	171	171	98	99	92	DPLKCNFD_02784	LBANOLMJ_02256
rsmI	134.394	0.636759	0.168771	3.77292	0.00016135	0.000211005	181	164	160	113	125	75	DPLKCNFD_00374	LBANOLMJ_01264
tadA	143.088	0.624489	0.165689	3.76905	0.000163869	0.00021399	208	164	165	109	137	88		LBANOLMJ_01827

## Sheet: GO_1901564
genes	baseMean	log2FoldChange	lfcSE	stat	pvalue	padj	HQB5_1	HQB5_2	HQB5_3	OP50_1	OP50_2	OP50_3	S.algae_name	E.coli_name
argD	1511.86	4.56849	0.113769	40.1559	0	0	3149	3095	2694	131	140	91	DPLKCNFD_00728	LBANOLMJ_01056
sad	1511.03	5.39276	0.144354	37.3578	1.89534e-305	5.9017e-304	2844	3277	2929	83	75	50		LBANOLMJ_02848
astD	1321.15	3.60896	0.10159	35.5248	2.03466e-276	5.48447e-275	2608	2572	2334	209	199	181	DPLKCNFD_00730	LBANOLMJ_02626
infC	19624	2.16909	0.0630131	34.4228	1.1515e-259	2.97087e-258	36341	32418	30283	7397	7701	5981	DPLKCNFD_02121	LBANOLMJ_02655
rplT	13526.1	2.69752	0.0831734	32.4326	9.54483e-231	1.93685e-229	27498	24210	20727	3670	4143	2892	DPLKCNFD_02123	LBANOLMJ_02657
selB	2491.77	2.90958	0.0920823	31.5976	3.97946e-219	7.40917e-218	4488	4823	4201	600	614	510		LBANOLMJ_00823
lipB	1191.52	3.27291	0.108418	30.188	3.40918e-200	5.26238e-199	2632	1950	2100	242	249	171	DPLKCNFD_01103	LBANOLMJ_03789
kdpD	1098.12	2.89453	0.0990783	29.2146	1.26676e-187	1.78732e-186	2164	1964	1842	255	312	204	DPLKCNFD_02976	LBANOLMJ_03727
nadA	854.768	3.07748	0.10537	29.2065	1.6058e-187	2.24812e-186	1793	1443	1484	190	188	156	DPLKCNFD_02173	LBANOLMJ_03673
ndk	1102.71	2.62227	0.0907705	28.889	1.64109e-183	2.22843e-182	2164	1884	1806	314	339	257	DPLKCNFD_02764	LBANOLMJ_01868
lysA	766.583	2.99798	0.106933	28.036	5.92361e-173	7.58726e-172	1508	1353	1339	192	184	129	DPLKCNFD_03877	LBANOLMJ_01558
ccmF_2	821.461	3.45096	0.123313	27.9853	2.45028e-172	3.11634e-171	1528	1619	1478	165	144	99	DPLKCNFD_00590	LBANOLMJ_02187
apbE	609.766	3.3967	0.121951	27.8529	9.9255e-171	1.23624e-169	1267	1117	1052	121	102	89		LBANOLMJ_02168
allB	465.934	3.8557	0.14924	25.8356	3.5336e-147	3.77615e-146	1005	805	878	65	53	59	DPLKCNFD_02523	LBANOLMJ_03893
prmB	711.893	2.67554	0.104683	25.5584	4.42775e-144	4.49242e-143	1392	1173	1231	194	214	161	DPLKCNFD_01776	LBANOLMJ_02049
phoA	442.431	4.86686	0.191095	25.4682	4.43534e-143	4.47499e-142	908	938	785	26	25	35		LBANOLMJ_04019
pntB	2079.3	2.30207	0.0904958	25.4384	9.4834e-143	9.46244e-142	3550	3636	3439	759	781	539	DPLKCNFD_00925	LBANOLMJ_02774
mltF	419.046	3.92823	0.154973	25.3478	9.50966e-142	9.33393e-141	841	791	789	51	66	36		LBANOLMJ_01828
ccmH_1	416.165	4.4259	0.176102	25.1326	2.18859e-139	2.09132e-138	859	825	767	40	52	18		LBANOLMJ_00349
carB	1249.55	2.28246	0.0919723	24.8168	5.9082e-136	5.5286e-135	2187	2169	2022	457	473	332	DPLKCNFD_01183	LBANOLMJ_04267
nadB	562.325	2.75997	0.114236	24.1602	5.82725e-129	5.08406e-128	1084	1002	935	147	167	114	DPLKCNFD_03106	LBANOLMJ_01812
hslU	3089.97	2.35202	0.0975369	24.1142	1.77528e-128	1.52674e-127	5010	5604	5227	1022	1036	915	DPLKCNFD_00540	LBANOLMJ_00488
pabC	479.301	3.0162	0.126346	23.8726	5.89755e-126	4.95394e-125	946	881	801	106	104	100	DPLKCNFD_02417	LBANOLMJ_03333
hflX	5665.8	1.73852	0.0732389	23.7376	1.47625e-124	1.22299e-123	9090	9044	8668	2701	2855	2164	DPLKCNFD_00708	LBANOLMJ_00246
udk	399.527	3.09511	0.136271	22.7129	3.33739e-114	2.55395e-113	795	716	692	76	88	82	DPLKCNFD_02419	LBANOLMJ_02314
lon_2	6711.15	1.83838	0.0816563	22.5137	3.04821e-112	2.29378e-111	10686	11185	10345	2944	3072	2608	DPLKCNFD_01990	LBANOLMJ_03964
carA	578.718	2.86519	0.128786	22.2476	1.18967e-109	8.66345e-109	1258	906	985	155	130	126	DPLKCNFD_01182	LBANOLMJ_04268
phoQ	1309.01	2.2935	0.104259	21.9982	2.99402e-107	2.13723e-106	2742	2067	1930	431	487	389		LBANOLMJ_03300
cusC_2	478.117	6.929	0.315848	21.9378	1.1334e-106	8.05871e-106	1077	931	918	11	8	4		LBANOLMJ_03849
glsA2	386.044	2.86669	0.131724	21.7628	5.22267e-105	3.62774e-104	765	670	659	106	94	75	DPLKCNFD_01299	LBANOLMJ_02849
hslV	989.637	2.21669	0.101928	21.7475	7.29031e-105	5.02531e-104	1947	1578	1509	379	334	317	DPLKCNFD_00541	LBANOLMJ_00487
yhbO	422.077	2.73398	0.12657	21.6005	1.77617e-103	1.19692e-102	785	763	711	110	127	89	DPLKCNFD_03256	LBANOLMJ_01257
astE	311.31	3.42693	0.158927	21.5629	4.00723e-103	2.6705e-102	663	543	552	46	60	50	DPLKCNFD_02177	LBANOLMJ_02628
putA	2262.71	1.62716	0.0759467	21.425	7.81696e-102	5.13361e-101	3624	3493	3399	1152	1194	922	DPLKCNFD_00855	LBANOLMJ_03410
sppA	717.279	2.15151	0.101018	21.2983	1.17812e-100	7.59888e-100	1364	1176	1076	276	273	228	DPLKCNFD_02217	LBANOLMJ_02606
ilvI	414.052	2.86444	0.136159	21.0375	2.97593e-98	1.85329e-97	801	783	660	118	94	83	DPLKCNFD_01897	LBANOLMJ_04222
clpB	17622.1	1.55477	0.0747513	20.7992	4.39993e-96	2.68455e-95	27263	28254	25311	9375	9642	7424	DPLKCNFD_03323	LBANOLMJ_01797
ccmE	303.3	3.3043	0.160144	20.6333	1.37919e-94	8.27512e-94	567	558	568	53	70	42	DPLKCNFD_00334	LBANOLMJ_02186
glxR	276.241	5.46778	0.268601	20.3565	4.06263e-92	2.38218e-91	547	576	536	17	9	10		LBANOLMJ_03895
astB	381.787	2.65721	0.134038	19.8244	1.83533e-87	1.04233e-86	687	639	700	115	113	81	DPLKCNFD_02741	LBANOLMJ_02627
gdhA	1128.74	2.36539	0.120965	19.5544	3.78663e-85	2.09133e-84	1723	2095	1965	404	364	313		LBANOLMJ_02611
abgA	227.781	3.93768	0.20265	19.4309	4.22804e-84	2.32093e-83	433	438	441	31	23	28		LBANOLMJ_03027
dacB	403.773	2.38288	0.123755	19.2548	1.28582e-82	6.93191e-82	737	673	675	122	139	121		LBANOLMJ_01228
mipA_1	267.177	4.05713	0.212073	19.1308	1.39894e-81	7.47481e-81	454	573	514	39	22	28		LBANOLMJ_00830
mrcA	996.109	1.79549	0.0940419	19.0925	2.91708e-81	1.55406e-80	1667	1596	1500	502	474	344	DPLKCNFD_00354	LBANOLMJ_01020
hypF	505.334	2.11689	0.111511	18.9836	2.32902e-80	1.22988e-79	892	852	784	187	198	172	DPLKCNFD_02271	LBANOLMJ_01686
pntA	1567.21	1.77507	0.0943865	18.8064	6.6985e-79	3.49638e-78	2439	2625	2383	765	715	608	DPLKCNFD_00926	LBANOLMJ_02773
degS	458.851	2.23861	0.119316	18.762	1.54535e-78	8.01984e-78	888	737	715	186	165	124	DPLKCNFD_00646	LBANOLMJ_01175
aroC	793.805	1.93975	0.1036	18.7235	3.18798e-78	1.645e-77	1414	1297	1171	299	364	302	DPLKCNFD_01777	LBANOLMJ_02050
dacA	1017.7	2.00324	0.113081	17.7151	3.20669e-70	1.51208e-69	2067	1374	1606	423	431	345	DPLKCNFD_03254	LBANOLMJ_03787
nrfG	204.638	3.50385	0.197982	17.6978	4.35775e-70	2.04951e-69	472	327	366	35	36	27	DPLKCNFD_00594	LBANOLMJ_00348
barA	555.433	1.94663	0.112182	17.3525	1.88963e-67	8.61786e-67	927	896	890	219	274	184	DPLKCNFD_02913	LBANOLMJ_01611
cmk	1313.69	1.73256	0.101343	17.0959	1.59199e-65	7.0642e-65	2454	1757	2033	594	662	534	DPLKCNFD_02200	LBANOLMJ_03513
bioD1_2	160.454	3.69122	0.218706	16.8776	6.5767e-64	2.84833e-63	324	301	292	24	24	20		LBANOLMJ_03645
yciV	872.118	1.51988	0.0904093	16.8111	2.02362e-63	8.70157e-63	1399	1344	1239	458	493	380	DPLKCNFD_01743	LBANOLMJ_03102
adk	2087.04	1.30497	0.0779698	16.7368	7.06766e-63	3.03187e-62	3485	2823	2870	1254	1317	985	DPLKCNFD_02746	LBANOLMJ_03930
aroH	307.469	2.32304	0.138926	16.7215	9.14511e-63	3.90451e-62	589	483	509	120	95	87	DPLKCNFD_02446	LBANOLMJ_02668
hypE	554.021	1.69298	0.102644	16.4938	4.06876e-61	1.69704e-60	967	843	802	275	287	212	DPLKCNFD_02275	LBANOLMJ_01668
acpS	177.589	3.28669	0.199319	16.4896	4.35936e-61	1.81406e-60	364	335	296	44	34	20	DPLKCNFD_03095	LBANOLMJ_01823
thiI	832.785	1.85977	0.113539	16.38	2.65817e-60	1.09855e-59	1667	1187	1193	353	373	331	DPLKCNFD_02957	LBANOLMJ_03980
degQ	836.232	1.73534	0.10653	16.2896	1.16908e-59	4.79855e-59	1261	1409	1275	402	403	333	DPLKCNFD_00647	LBANOLMJ_01176
cysS	689.547	1.76989	0.11009	16.0768	3.71261e-58	1.48999e-57	1324	1002	975	302	335	283	DPLKCNFD_01688	LBANOLMJ_03879
rpmH	1044.73	1.91031	0.119584	15.9746	1.91972e-57	7.6031e-57	2173	1450	1500	416	471	403	DPLKCNFD_00072	LBANOLMJ_00707
alr	685.681	1.73855	0.11034	15.7563	6.21386e-56	2.42906e-55	1262	1047	952	289	346	294		LBANOLMJ_00372
selA	771.483	1.64816	0.104686	15.7439	7.5666e-56	2.95146e-55	1346	1229	1035	383	370	343	DPLKCNFD_03681	LBANOLMJ_00822
rssB_2	459.835	1.74426	0.114933	15.1764	5.0712e-52	1.87292e-51	746	690	741	203	236	184		LBANOLMJ_03192
purA	7737.72	1.73352	0.115316	15.0328	4.47609e-51	1.62652e-50	16147	9692	11150	3738	3870	2964		LBANOLMJ_00242
prfA	768.679	1.39842	0.0931641	15.0102	6.29286e-51	2.27298e-50	1184	1128	1116	445	438	363	DPLKCNFD_03211	LBANOLMJ_03219
torS	274.363	2.05216	0.136826	14.9983	7.53192e-51	2.7151e-50	522	419	425	111	116	88	DPLKCNFD_01224	LBANOLMJ_03431
tsaD	507.072	1.68624	0.112562	14.9805	9.84482e-51	3.54178e-50	921	749	721	225	274	210	DPLKCNFD_03152	LBANOLMJ_01341
fklB	831.474	1.79594	0.122318	14.6826	8.33642e-49	2.92341e-48	1699	1119	1191	365	435	301	DPLKCNFD_01180	LBANOLMJ_00212
prmC	393.759	1.74404	0.119129	14.64	1.56179e-48	5.40342e-48	720	572	581	178	192	163	DPLKCNFD_03210	LBANOLMJ_03218
rpsT	3074.39	3.36611	0.232293	14.4908	1.38443e-47	4.66472e-47	8192	4365	4939	556	612	441	DPLKCNFD_03056	LBANOLMJ_04276
pyrG	4746.81	1.30918	0.0909654	14.3921	5.80275e-47	1.9407e-46	8480	5963	6506	2840	2862	2343	DPLKCNFD_02909	LBANOLMJ_01617
phoR	249.96	2.13384	0.149532	14.2701	3.35963e-46	1.1133e-45	464	373	417	95	86	91	DPLKCNFD_02921	LBANOLMJ_04003
proC	432.821	1.75581	0.123239	14.2472	4.66561e-46	1.53481e-45	695	698	658	202	185	192	DPLKCNFD_01308	LBANOLMJ_04016
lpoA	822.22	1.24238	0.0879993	14.1181	2.93988e-45	9.54933e-45	1276	1160	1125	503	522	416	DPLKCNFD_00373	LBANOLMJ_01263
pppA	123.194	3.19244	0.23064	13.8416	1.42894e-43	4.51165e-43	268	192	227	28	27	17		LBANOLMJ_01429
aaaT	211.31	2.11014	0.155461	13.5734	5.75627e-42	1.768e-41	360	374	322	83	89	63	DPLKCNFD_03285	LBANOLMJ_00977
pyrD	280.775	1.87926	0.139585	13.4632	2.57591e-41	7.84503e-41	474	410	474	113	138	103	DPLKCNFD_02395	LBANOLMJ_03478
guaB	925.788	1.22702	0.0917311	13.3763	8.32132e-41	2.50472e-40	1476	1226	1300	556	635	449	DPLKCNFD_01563	LBANOLMJ_01878
dapB	525.603	1.44969	0.108439	13.3687	9.21127e-41	2.76798e-40	898	753	725	264	323	244	DPLKCNFD_01181	LBANOLMJ_04269
rpsA	16643.6	0.896539	0.0671828	13.3448	1.27047e-40	3.81142e-40	24785	20466	21552	12259	12608	9529	DPLKCNFD_02199	LBANOLMJ_03512
msbA_2	823.249	1.19385	0.0906544	13.1693	1.31839e-39	3.85276e-39	1286	1168	1079	499	560	420		LBANOLMJ_03537
lnt	716.425	1.31333	0.100073	13.1237	2.40811e-39	7.01458e-39	1227	954	977	443	416	353	DPLKCNFD_03237	LBANOLMJ_03763
prc	1489.42	1.03612	0.0793952	13.0501	6.34231e-39	1.83268e-38	2325	1978	1880	999	1069	816	DPLKCNFD_02403	LBANOLMJ_02542
atpB	2895.92	0.918909	0.0706553	13.0055	1.13813e-38	3.26781e-38	4163	3796	3710	2154	2080	1679	DPLKCNFD_00059	LBANOLMJ_00673
ilvH	120.332	2.73176	0.210904	12.9526	2.27038e-38	6.47758e-38	216	217	210	34	34	25	DPLKCNFD_01896	LBANOLMJ_04221
moaE	147.821	2.3505	0.182021	12.9133	3.78621e-38	1.07514e-37	278	243	241	44	57	42	DPLKCNFD_04143	LBANOLMJ_03638
thiE	94.1175	3.36634	0.263914	12.7554	2.90763e-37	8.11619e-37	187	165	176	20	14	15	DPLKCNFD_02059	LBANOLMJ_00432
rpsR	1423.38	0.995746	0.0781385	12.7433	3.39541e-37	9.44854e-37	2075	1916	1848	957	1029	817	DPLKCNFD_00660	LBANOLMJ_00217
tesB	398.942	1.43374	0.115099	12.4565	1.28917e-35	3.51699e-35	632	621	541	228	233	176	DPLKCNFD_01409	LBANOLMJ_03951
sucD	3634.85	0.984087	0.079658	12.3539	4.64046e-35	1.25272e-34	5017	5197	4632	2571	2657	1991	DPLKCNFD_02708	LBANOLMJ_03694
rstB	205.486	1.84953	0.150194	12.3143	7.59044e-35	2.0369e-34	352	308	331	92	101	71		LBANOLMJ_02767
metAS	154.395	2.28704	0.187909	12.171	4.43651e-34	1.16289e-33	240	279	266	51	61	43	DPLKCNFD_01591	LBANOLMJ_00415
hflC	2442.65	0.939603	0.0778636	12.0673	1.57208e-33	4.07342e-33	3718	3056	3136	1641	1816	1472	DPLKCNFD_00710	LBANOLMJ_00244
yfhM	4606.74	0.848538	0.0704329	12.0475	1.99999e-33	5.16735e-33	6366	6210	5659	3405	3554	2754	DPLKCNFD_03858	LBANOLMJ_01866
bioF	108.768	2.63247	0.21947	11.9947	3.7892e-33	9.73442e-33	188	201	186	33	30	26	DPLKCNFD_02699	LBANOLMJ_03647
pdxH	318.832	1.62809	0.135759	11.9925	3.89076e-33	9.98112e-33	523	516	443	144	156	156	DPLKCNFD_01969	LBANOLMJ_02736
mobA	255.693	1.64814	0.139429	11.8207	3.05297e-32	7.67921e-32	434	402	360	116	150	100	DPLKCNFD_00006	LBANOLMJ_00565
rpsP	2407.28	0.944801	0.0802651	11.771	5.50647e-32	1.38121e-31	3495	3005	3259	1635	1870	1361	DPLKCNFD_03090	LBANOLMJ_01782
bioC	78.4675	3.60365	0.306453	11.7592	6.33147e-32	1.58594e-31	142	144	158	9	13	13		LBANOLMJ_03646
uraA	170.378	1.98576	0.169263	11.7318	8.75632e-32	2.18726e-31	290	251	295	66	73	63		LBANOLMJ_01890
prs_2	1394.32	0.988155	0.0844339	11.7033	1.22598e-31	3.05818e-31	1955	1812	1933	948	1021	789	DPLKCNFD_03215	LBANOLMJ_03223
hscB	392.868	1.3954	0.119845	11.6433	2.4813e-31	6.13866e-31	618	580	553	219	207	208	DPLKCNFD_02770	LBANOLMJ_01859
coaA_1	191.733	1.76418	0.154946	11.3857	4.92607e-30	1.19096e-29	347	270	298	90	98	70		LBANOLMJ_00450
pepB	1443.6	1.00762	0.0894365	11.2663	1.92449e-29	4.5974e-29	2010	2110	1809	992	1004	829	DPLKCNFD_01034	LBANOLMJ_01863
trpE	109.775	2.3514	0.208777	11.2627	2.00415e-29	4.78136e-29	206	196	164	37	37	32	DPLKCNFD_01742	LBANOLMJ_03103
ptrB	887.285	1.09114	0.0969477	11.255	2.18869e-29	5.21475e-29	1284	1268	1165	648	578	451	DPLKCNFD_04115	LBANOLMJ_02527
hybF	182.255	1.76008	0.158097	11.1329	8.67886e-29	2.04355e-28	314	277	277	99	84	63		LBANOLMJ_01411
hemW	360.9	1.28746	0.116174	11.0822	1.5311e-28	3.58183e-28	547	517	512	213	236	171		LBANOLMJ_01446
rimI	192.618	1.68454	0.152021	11.0809	1.55222e-28	3.62653e-28	339	289	279	87	106	77	DPLKCNFD_01101	LBANOLMJ_00045
pyrF	316.081	1.3978	0.126629	11.0386	2.48978e-28	5.78707e-28	506	469	436	190	163	158	DPLKCNFD_02195	LBANOLMJ_03084
cobS	177.823	1.73447	0.157236	11.031	2.7078e-28	6.28571e-28	295	266	281	89	89	65	DPLKCNFD_00801	LBANOLMJ_02384
bioB	102.887	2.42248	0.22018	11.0023	3.72603e-28	8.63826e-28	180	190	164	34	40	22		LBANOLMJ_03648
mltG	235.905	1.69856	0.15444	10.9982	3.89898e-28	9.02765e-28	426	310	377	97	128	102	DPLKCNFD_02416	LBANOLMJ_03332
cobT	279.475	1.43051	0.130498	10.9619	5.82686e-28	1.34569e-27	447	428	382	155	175	118	DPLKCNFD_00800	LBANOLMJ_02385
folE	785.697	1.37772	0.126441	10.8961	1.20258e-27	2.76669e-27	1475	918	1125	453	435	395	DPLKCNFD_00456	LBANOLMJ_02229
ycaO	391.861	1.28786	0.12114	10.6312	2.13451e-26	4.79468e-26	582	583	544	206	259	205		LBANOLMJ_03518
atoS	596.156	0.978864	0.0969528	10.0963	5.73728e-24	1.23352e-23	847	800	787	406	438	340	DPLKCNFD_01463	LBANOLMJ_02163
ribC	377.517	1.1309	0.113573	9.95744	2.34014e-23	4.95461e-23	586	498	514	258	239	201	DPLKCNFD_02118	LBANOLMJ_02711
elaA	110.554	1.97197	0.19807	9.95593	2.37587e-23	5.02438e-23	210	173	162	47	51	35	DPLKCNFD_03838	LBANOLMJ_02113
folP	285.546	1.33107	0.136015	9.78621	1.29044e-22	2.66956e-22	492	386	387	188	179	116	DPLKCNFD_01192	LBANOLMJ_01233
hypB	512.095	1.34404	0.137611	9.76691	1.56137e-22	3.22636e-22	650	850	747	295	333	229		LBANOLMJ_01671
pepE	284.155	1.33696	0.136977	9.76049	1.66354e-22	3.42963e-22	397	437	415	157	186	133		LBANOLMJ_00407
glnE	1370.59	0.757286	0.078168	9.68793	3.39333e-22	6.9799e-22	1961	1681	1671	1043	1119	848	DPLKCNFD_00868	LBANOLMJ_01353
pabB	139.404	1.74825	0.18203	9.60415	7.67876e-22	1.56876e-21	256	213	196	60	83	47	DPLKCNFD_02249	LBANOLMJ_02561
cyaY	204.08	1.43469	0.151429	9.47433	2.68479e-21	5.45751e-21	359	309	254	114	122	90	DPLKCNFD_03878	LBANOLMJ_00608
tsaB	238.011	1.46955	0.155987	9.42098	4.46909e-21	9.05856e-21	413	357	311	161	110	102	DPLKCNFD_02377	LBANOLMJ_02566
gshA	1732.58	0.722915	0.0769201	9.39826	5.54708e-21	1.1231e-20	2419	2143	2090	1289	1453	1115	DPLKCNFD_02877	LBANOLMJ_01708
moaA	532.684	0.997456	0.107959	9.23923	2.48266e-20	4.96532e-20	724	700	756	382	376	292		LBANOLMJ_03642
ettA	1237.61	0.834088	0.0908107	9.18491	4.11864e-20	8.20094e-20	1631	1715	1527	884	968	769	DPLKCNFD_01348	LBANOLMJ_00025
lysC	331.678	1.08955	0.122821	8.87105	7.24613e-19	1.41018e-18	535	456	403	220	214	190		LBANOLMJ_00404
metG	1475.06	0.725161	0.0818219	8.86268	7.81152e-19	1.51695e-18	2088	1757	1822	1145	1132	992	DPLKCNFD_02421	LBANOLMJ_02269
rimO	237.434	1.19958	0.136701	8.77521	1.70588e-18	3.29148e-18	339	342	335	150	148	126	DPLKCNFD_03741	LBANOLMJ_03588
thiC	137.194	1.5021	0.173312	8.66703	4.43554e-18	8.44107e-18	210	199	214	76	74	61	DPLKCNFD_02058	LBANOLMJ_00431
hpt	733.344	0.894008	0.103399	8.64619	5.32466e-18	1.01118e-17	1120	962	866	580	559	385	DPLKCNFD_01023	LBANOLMJ_04176
wzb	59.7854	6.44969	0.750973	8.58844	8.8155e-18	1.67235e-17	117	128	118	1	3	0		LBANOLMJ_02319
lipA	1200.78	0.779523	0.0910523	8.56127	1.11632e-17	2.1155e-17	1765	1416	1505	906	1024	692	DPLKCNFD_01102	LBANOLMJ_03791
pdxA	637.065	0.809874	0.0962603	8.41337	3.98387e-17	7.45582e-17	885	852	762	492	481	392	DPLKCNFD_03303	LBANOLMJ_04248
coaE	118.722	1.59581	0.190647	8.37051	5.73678e-17	1.07031e-16	221	179	153	67	63	45	DPLKCNFD_00508	LBANOLMJ_04198
purF	1152.73	0.809732	0.097013	8.34664	7.02333e-17	1.30361e-16	1436	1559	1507	890	874	706	DPLKCNFD_01791	LBANOLMJ_02067
tpiA	2113.76	0.672705	0.0818221	8.22156	2.0088e-16	3.69439e-16	2884	2405	2713	1643	1801	1368	DPLKCNFD_01194	LBANOLMJ_00500
iaaA	304.281	1.08831	0.134877	8.06891	7.09279e-16	1.2939e-15	427	457	387	183	199	188	DPLKCNFD_02006	LBANOLMJ_03595
hflK	3816.93	0.608235	0.0758943	8.01424	1.10816e-15	2.0114e-15	5091	4365	4740	3114	3106	2673	DPLKCNFD_00709	LBANOLMJ_00245
rpsU	1665.84	0.966858	0.123174	7.8495	4.17683e-15	7.43921e-15	3024	1811	2021	1119	1260	951	DPLKCNFD_03153	LBANOLMJ_01340
purT	371.381	1.03808	0.133401	7.78163	7.15948e-15	1.26517e-14	500	550	482	221	250	240	DPLKCNFD_03294	LBANOLMJ_02522
prfC	596.172	0.762631	0.100834	7.56324	3.93162e-14	6.86702e-14	783	759	763	437	467	396	DPLKCNFD_01207	LBANOLMJ_00043
coaBC	506.958	0.821473	0.112502	7.30183	2.8388e-13	4.8781e-13	763	616	619	353	368	352	DPLKCNFD_00460	LBANOLMJ_00774
moaC	143.952	1.24224	0.170544	7.28395	3.24177e-13	5.54416e-13	200	223	198	84	94	74	DPLKCNFD_04145	LBANOLMJ_03640
fkpB	348.691	0.922944	0.12761	7.23254	4.74059e-13	8.0541e-13	488	463	454	212	294	205	DPLKCNFD_03051	LBANOLMJ_04272
yciH	67.7402	1.77616	0.247019	7.19037	6.46164e-13	1.09575e-12	110	104	109	29	41	21	DPLKCNFD_01319	LBANOLMJ_03083
ribE	980.117	0.773196	0.108356	7.13571	9.62869e-13	1.6267e-12	1565	1070	1196	702	818	616	DPLKCNFD_01352	LBANOLMJ_03988
ypdF	63.2812	1.83998	0.257901	7.13446	9.71675e-13	1.64004e-12	116	101	89	23	38	21		LBANOLMJ_01994
metC	270.952	0.904132	0.127318	7.10137	1.2353e-12	2.07724e-12	390	354	345	213	200	146	DPLKCNFD_01911	LBANOLMJ_01395
add	375.308	0.856477	0.122475	6.99309	2.68896e-12	4.49654e-12	569	517	409	275	297	218	DPLKCNFD_00040	LBANOLMJ_02752
queF	347.804	0.836961	0.121242	6.90322	5.08374e-12	8.46977e-12	502	400	472	268	255	213	DPLKCNFD_03014	LBANOLMJ_01603
rpe_2	446.65	0.796964	0.117494	6.78303	1.17684e-11	1.93744e-11	712	526	519	334	373	260		LBANOLMJ_01030
pyrB	357.504	0.775871	0.118763	6.53292	6.44988e-11	1.0419e-10	519	412	461	253	294	230	DPLKCNFD_03139	LBANOLMJ_00175
thiL	340.084	0.751157	0.115828	6.48509	8.86811e-11	1.42743e-10	491	403	423	270	276	204	DPLKCNFD_01356	LBANOLMJ_03986
hypD	804.911	0.593687	0.0918318	6.46494	1.0134e-10	1.62685e-10	1035	960	985	659	725	515	DPLKCNFD_02274	LBANOLMJ_01669
rpiA	677.988	0.60115	0.0937028	6.4155	1.40362e-10	2.24132e-10	935	836	751	550	584	456	DPLKCNFD_03399	LBANOLMJ_01484
nagZ	359.341	0.782489	0.122559	6.3846	1.71848e-10	2.74167e-10	560	403	443	287	271	222	DPLKCNFD_02735	LBANOLMJ_03322
murJ	260.991	0.866322	0.137724	6.29029	3.16864e-10	5.02421e-10	407	287	348	195	202	150	DPLKCNFD_03055	LBANOLMJ_03359
hemG	231.018	0.832922	0.134294	6.20221	5.56744e-10	8.75091e-10	345	296	273	165	188	138		LBANOLMJ_00568
glnD	789.227	0.69115	0.112302	6.1544	7.53633e-10	1.18045e-09	1145	980	884	558	608	597	DPLKCNFD_02997	LBANOLMJ_04135
nadE	382.688	0.803151	0.133179	6.03059	1.63361e-09	2.5368e-09	629	428	453	287	332	210	DPLKCNFD_02538	LBANOLMJ_02632
ddlA	633.041	0.68103	0.113002	6.0267	1.67339e-09	2.59531e-09	1006	693	719	499	526	411		LBANOLMJ_04021
argS	574.465	0.610879	0.101678	6.00799	1.87837e-09	2.9044e-09	838	672	637	484	475	383	DPLKCNFD_00543	LBANOLMJ_02494
thiH	65.6808	1.4171	0.238634	5.9384	2.87826e-09	4.43527e-09	106	92	96	39	32	34	DPLKCNFD_02062	LBANOLMJ_00436
rpsO	2613.35	0.600273	0.101864	5.89286	3.7957e-09	5.82912e-09	4029	3047	2693	1999	2346	1783	DPLKCNFD_01203	LBANOLMJ_01245
arfB	165.864	0.876215	0.157784	5.55325	2.80402e-08	4.19905e-08	268	198	199	116	133	97	DPLKCNFD_00557	LBANOLMJ_04110
aat	122.921	1.0632	0.193098	5.50601	3.67057e-08	5.47402e-08	148	179	182	81	96	59	DPLKCNFD_02425	LBANOLMJ_03538
phrB	486.295	0.603028	0.112423	5.3639	8.14453e-08	1.20172e-07	693	605	514	423	378	336		LBANOLMJ_03715
glpG	335.065	0.655605	0.124293	5.27466	1.33005e-07	1.9529e-07	477	356	432	277	278	214		LBANOLMJ_00993
ysnE	30.1132	1.93561	0.379631	5.09865	3.42077e-07	4.97016e-07	51	43	52	11	8	17	DPLKCNFD_03022	LBANOLMJ_02441
moaD	84.6054	1.08306	0.215017	5.03709	4.72669e-07	6.83459e-07	130	121	103	44	61	54	DPLKCNFD_04144	LBANOLMJ_03639
pabA	106.043	0.975754	0.199746	4.88497	1.03445e-06	1.47335e-06	156	124	153	90	63	58	DPLKCNFD_00724	LBANOLMJ_01055
rfaH	192.978	0.885814	0.182267	4.85997	1.17403e-06	1.67085e-06	318	176	281	132	152	116	DPLKCNFD_01498	LBANOLMJ_00576
rimL	146.104	0.787781	0.171378	4.59674	4.29154e-06	6.00816e-06	181	217	170	116	110	90		LBANOLMJ_02944
pth	108.547	0.838724	0.192081	4.36652	1.26241e-05	1.73509e-05	176	143	113	85	86	60	DPLKCNFD_03230	LBANOLMJ_03226
upp	352.675	0.61235	0.14279	4.28846	1.79912e-05	2.45938e-05	572	348	405	296	316	216	DPLKCNFD_02487	LBANOLMJ_01889
msrQ	97.6452	0.945297	0.221174	4.27399	1.92002e-05	2.619e-05	143	114	140	91	71	38	DPLKCNFD_02027	LBANOLMJ_02404
zwf	768.903	0.598444	0.142421	4.20195	2.6463e-05	3.5853e-05	1316	714	855	641	645	519	DPLKCNFD_02325	LBANOLMJ_02519
dlsT	175.309	0.637788	0.154108	4.13858	3.49465e-05	4.70995e-05	234	206	217	121	161	122		LBANOLMJ_01296
arfA	30.8824	1.5209	0.372429	4.08374	4.43175e-05	5.94631e-05	53	28	60	17	16	14		LBANOLMJ_01124
btsS	128.973	0.691919	0.181697	3.80808	0.000140047	0.000183946	145	171	171	98	99	92	DPLKCNFD_02784	LBANOLMJ_02256
dadA_1	24.0449	1.47661	0.39225	3.76445	0.000166915	0.000217809	34	33	41	12	11	14		LBANOLMJ_02673
thiG	44.951	1.10833	0.30919	3.58464	0.000337548	0.000434816	59	77	52	18	34	31	DPLKCNFD_02061	LBANOLMJ_00435
rplU	4059.07	0.672044	0.240368	2.79589	0.00517568	0.00630295	7286	3735	4544	3324	3471	2483	DPLKCNFD_03321	LBANOLMJ_01224
caiD	20.4254	1.06311	0.403342	2.63575	0.00839504	0.0100897	30	24	31	15	13	11	DPLKCNFD_03942	LBANOLMJ_04264

## Sheet: GO_0034470
genes	baseMean	log2FoldChange	lfcSE	stat	pvalue	padj	HQB5_1	HQB5_2	HQB5_3	OP50_1	OP50_2	OP50_3	S.algae_name	E.coli_name
rluC	729.931	4.25433	0.152702	27.8603	8.07898e-171	1.01324e-169	1763	1144	1390	73	74	67	DPLKCNFD_01932	LBANOLMJ_03343
tilS	652.221	2.5995	0.10604	24.5143	1.03908e-132	9.28998e-132	1220	1137	1090	184	195	165	DPLKCNFD_02973	LBANOLMJ_04114
truC	349.727	3.80887	0.165696	22.9871	6.28037e-117	4.93145e-116	791	607	620	43	47	47	DPLKCNFD_03003	LBANOLMJ_01606
rlmF	420.352	2.65554	0.123867	21.4386	5.83444e-102	3.85971e-101	788	732	713	115	120	104	DPLKCNFD_00216	LBANOLMJ_03616
rsmF	299.25	2.96826	0.150529	19.7188	1.488e-86	8.34574e-86	622	521	496	79	63	58	DPLKCNFD_02411	LBANOLMJ_02537
selU	386.859	2.40044	0.130823	18.3487	3.38259e-75	1.66457e-74	747	655	606	109	151	104	DPLKCNFD_00279	LBANOLMJ_03901
rlmL	862.014	2.02486	0.114693	17.6546	9.38237e-70	4.38978e-69	1767	1194	1328	341	363	298		LBANOLMJ_03475
thiI	832.785	1.85977	0.113539	16.38	2.65817e-60	1.09855e-59	1667	1187	1193	353	373	331	DPLKCNFD_02957	LBANOLMJ_03980
tsaD	507.072	1.68624	0.112562	14.9805	9.84482e-51	3.54178e-50	921	749	721	225	274	210	DPLKCNFD_03152	LBANOLMJ_01341
rlmN	668.727	1.8282	0.125564	14.56	5.04832e-48	1.72349e-47	1387	911	943	309	301	256	DPLKCNFD_01554	LBANOLMJ_01869
dusC	131.577	2.66861	0.205536	12.9836	1.51551e-38	4.33072e-38	274	232	198	34	45	27	DPLKCNFD_02760	LBANOLMJ_02242
tsaE	346.659	1.66021	0.129314	12.8386	9.97061e-38	2.81358e-37	640	463	526	179	180	134	DPLKCNFD_00703	LBANOLMJ_00251
rlmD	824.243	1.13729	0.0893363	12.7305	4.00456e-37	1.11094e-36	1291	1118	1086	533	532	452	DPLKCNFD_02912	LBANOLMJ_01612
cmoB	233.679	1.82244	0.144607	12.6027	2.04065e-36	5.61801e-36	392	359	371	120	107	78	DPLKCNFD_02072	LBANOLMJ_02499
rne	2773.98	1.1058	0.0885101	12.4935	8.10544e-36	2.21794e-35	3722	3940	3954	1811	1891	1490	DPLKCNFD_01931	LBANOLMJ_03344
mnmA	1458.59	1.1732	0.0959543	12.2266	2.24111e-34	5.91733e-34	2530	1837	1893	970	938	740	DPLKCNFD_02434	LBANOLMJ_03296
cmoA	162.212	2.16998	0.180295	12.0357	2.30604e-33	5.94959e-33	330	265	228	70	62	43	DPLKCNFD_02073	LBANOLMJ_02500
tusC	226.679	1.72631	0.149338	11.5598	6.58994e-31	1.61704e-30	345	382	342	110	117	84	DPLKCNFD_02135	LBANOLMJ_01072
dusB	1255.33	1.05094	0.100337	10.4741	1.13641e-25	2.52133e-25	2134	1497	1614	828	869	711	DPLKCNFD_03856	LBANOLMJ_01152
tsaB	238.011	1.46955	0.155987	9.42098	4.46909e-21	9.05856e-21	413	357	311	161	110	102	DPLKCNFD_02377	LBANOLMJ_02566
ttcA	439.654	1.09599	0.128224	8.54747	1.25818e-17	2.38184e-17	691	511	647	311	316	206	DPLKCNFD_02164	LBANOLMJ_03020
rlmC	155.742	1.37245	0.160965	8.52643	1.50939e-17	2.85141e-17	248	213	231	87	95	74	DPLKCNFD_03479	LBANOLMJ_03564
rsmG	271.689	1.24017	0.151034	8.2112	2.18985e-16	4.01917e-16	443	307	428	167	186	126	DPLKCNFD_00063	LBANOLMJ_00671
mnmE	676.362	0.777386	0.0970732	8.00824	1.16363e-15	2.10995e-15	909	880	841	538	551	388		LBANOLMJ_00704
tusE	182.532	1.25334	0.158385	7.91326	2.50739e-15	4.50134e-15	271	246	273	94	123	100	DPLKCNFD_02133	LBANOLMJ_03454
rlmA	190.95	1.22388	0.161995	7.55507	4.18622e-14	7.29759e-14	300	255	271	136	134	72		LBANOLMJ_02550
mnmC	387.541	0.734907	0.110484	6.65173	2.89666e-11	4.71719e-11	568	468	459	305	304	249		LBANOLMJ_02055
gluQ	113.487	1.05083	0.183037	5.74106	9.4086e-09	1.42789e-08	178	147	148	71	90	58	DPLKCNFD_01031	LBANOLMJ_04157
rnc	309.838	0.678312	0.119085	5.69603	1.22629e-08	1.85951e-08	414	394	367	245	268	192	DPLKCNFD_03099	LBANOLMJ_01819
tusD	305.666	0.67956	0.12093	5.61944	1.91579e-08	2.88567e-08	431	390	341	246	258	191	DPLKCNFD_02136	LBANOLMJ_01071
trmB	272.791	0.665661	0.132614	5.01952	5.18005e-07	7.47816e-07	413	297	325	206	232	184	DPLKCNFD_01297	LBANOLMJ_01441
yfiC	131.731	0.873509	0.174244	5.01313	5.35511e-07	7.71855e-07	168	188	167	88	105	81	DPLKCNFD_03405	LBANOLMJ_01811
rsmD	200.792	0.717704	0.143743	4.99297	5.94582e-07	8.54949e-07	259	274	235	163	158	127	DPLKCNFD_04086	LBANOLMJ_00954
rlmI	139.765	0.685667	0.166043	4.12946	3.63612e-05	4.89697e-05	202	159	171	122	103	91	DPLKCNFD_00775	LBANOLMJ_03456
rsmI	134.394	0.636759	0.168771	3.77292	0.00016135	0.000211005	181	164	160	113	125	75	DPLKCNFD_00374	LBANOLMJ_01264
tadA	143.088	0.624489	0.165689	3.76905	0.000163869	0.00021399	208	164	165	109	137	88		LBANOLMJ_01827
rnt	127.063	0.666676	0.191116	3.48833	0.000486056	0.000621244	154	164	159	90	88	107	DPLKCNFD_01894	LBANOLMJ_02722

## Sheet: GO_0006807
genes	baseMean	log2FoldChange	lfcSE	stat	pvalue	padj	HQB5_1	HQB5_2	HQB5_3	OP50_1	OP50_2	OP50_3	S.algae_name	E.coli_name
dnaJ	9996.27	7.73497	0.112347	68.849	0	0	21918	19924	19457	101	85	89		LBANOLMJ_00001
dnaK_1	26778.5	3.5076	0.0751087	46.7003	0	0	50319	52015	48883	4466	4635	3668	DPLKCNFD_01173	LBANOLMJ_00002
argD	1511.86	4.56849	0.113769	40.1559	0	0	3149	3095	2694	131	140	91	DPLKCNFD_00728	LBANOLMJ_01056
sad	1511.03	5.39276	0.144354	37.3578	1.89534e-305	5.9017e-304	2844	3277	2929	83	75	50		LBANOLMJ_02848
astD	1321.15	3.60896	0.10159	35.5248	2.03466e-276	5.48447e-275	2608	2572	2334	209	199	181	DPLKCNFD_00730	LBANOLMJ_02626
infC	19624	2.16909	0.0630131	34.4228	1.1515e-259	2.97087e-258	36341	32418	30283	7397	7701	5981	DPLKCNFD_02121	LBANOLMJ_02655
ihfB	1766.85	3.33446	0.0981886	33.9598	8.74628e-253	2.0514e-251	3418	3511	2967	329	360	254	DPLKCNFD_02198	LBANOLMJ_03511
dnaG	2601.66	2.78901	0.0821947	33.9317	2.26746e-252	5.25004e-251	4755	4629	4588	658	703	576	DPLKCNFD_03155	LBANOLMJ_01339
pilQ	913.465	5.74161	0.172085	33.3649	4.42621e-244	9.74846e-243	1847	1788	1874	40	34	25		LBANOLMJ_01025
rplT	13526.1	2.69752	0.0831734	32.4326	9.54483e-231	1.93685e-229	27498	24210	20727	3670	4143	2892	DPLKCNFD_02123	LBANOLMJ_02657
selB	2491.77	2.90958	0.0920823	31.5976	3.97946e-219	7.40917e-218	4488	4823	4201	600	614	510		LBANOLMJ_00823
lipB	1191.52	3.27291	0.108418	30.188	3.40918e-200	5.26238e-199	2632	1950	2100	242	249	171	DPLKCNFD_01103	LBANOLMJ_03789
kdpD	1098.12	2.89453	0.0990783	29.2146	1.26676e-187	1.78732e-186	2164	1964	1842	255	312	204	DPLKCNFD_02976	LBANOLMJ_03727
nadA	854.768	3.07748	0.10537	29.2065	1.6058e-187	2.24812e-186	1793	1443	1484	190	188	156	DPLKCNFD_02173	LBANOLMJ_03673
ndk	1102.71	2.62227	0.0907705	28.889	1.64109e-183	2.22843e-182	2164	1884	1806	314	339	257	DPLKCNFD_02764	LBANOLMJ_01868
cadC	555.379	4.65033	0.162225	28.666	1.01434e-180	1.35696e-179	1134	1119	1035	41	57	28		LBANOLMJ_00287
lysA	766.583	2.99798	0.106933	28.036	5.92361e-173	7.58726e-172	1508	1353	1339	192	184	129	DPLKCNFD_03877	LBANOLMJ_01558
ccmF_2	821.461	3.45096	0.123313	27.9853	2.45028e-172	3.11634e-171	1528	1619	1478	165	144	99	DPLKCNFD_00590	LBANOLMJ_02187
rluC	729.931	4.25433	0.152702	27.8603	8.07898e-171	1.01324e-169	1763	1144	1390	73	74	67	DPLKCNFD_01932	LBANOLMJ_03343
apbE	609.766	3.3967	0.121951	27.8529	9.9255e-171	1.23624e-169	1267	1117	1052	121	102	89		LBANOLMJ_02168
phoP	2604.74	3.0826	0.115603	26.6654	1.18664e-156	1.37377e-155	6180	3919	4372	559	619	449		LBANOLMJ_03299
allB	465.934	3.8557	0.14924	25.8356	3.5336e-147	3.77615e-146	1005	805	878	65	53	59	DPLKCNFD_02523	LBANOLMJ_03893
prmB	711.893	2.67554	0.104683	25.5584	4.42775e-144	4.49242e-143	1392	1173	1231	194	214	161	DPLKCNFD_01776	LBANOLMJ_02049
phoA	442.431	4.86686	0.191095	25.4682	4.43534e-143	4.47499e-142	908	938	785	26	25	35		LBANOLMJ_04019
pntB	2079.3	2.30207	0.0904958	25.4384	9.4834e-143	9.46244e-142	3550	3636	3439	759	781	539	DPLKCNFD_00925	LBANOLMJ_02774
mltF	419.046	3.92823	0.154973	25.3478	9.50966e-142	9.33393e-141	841	791	789	51	66	36		LBANOLMJ_01828
ccmH_1	416.165	4.4259	0.176102	25.1326	2.18859e-139	2.09132e-138	859	825	767	40	52	18		LBANOLMJ_00349
carB	1249.55	2.28246	0.0919723	24.8168	5.9082e-136	5.5286e-135	2187	2169	2022	457	473	332	DPLKCNFD_01183	LBANOLMJ_04267
tilS	652.221	2.5995	0.10604	24.5143	1.03908e-132	9.28998e-132	1220	1137	1090	184	195	165	DPLKCNFD_02973	LBANOLMJ_04114
nadB	562.325	2.75997	0.114236	24.1602	5.82725e-129	5.08406e-128	1084	1002	935	147	167	114	DPLKCNFD_03106	LBANOLMJ_01812
hslU	3089.97	2.35202	0.0975369	24.1142	1.77528e-128	1.52674e-127	5010	5604	5227	1022	1036	915	DPLKCNFD_00540	LBANOLMJ_00488
pabC	479.301	3.0162	0.126346	23.8726	5.89755e-126	4.95394e-125	946	881	801	106	104	100	DPLKCNFD_02417	LBANOLMJ_03333
hflX	5665.8	1.73852	0.0732389	23.7376	1.47625e-124	1.22299e-123	9090	9044	8668	2701	2855	2164	DPLKCNFD_00708	LBANOLMJ_00246
truC	349.727	3.80887	0.165696	22.9871	6.28037e-117	4.93145e-116	791	607	620	43	47	47	DPLKCNFD_03003	LBANOLMJ_01606
udk	399.527	3.09511	0.136271	22.7129	3.33739e-114	2.55395e-113	795	716	692	76	88	82	DPLKCNFD_02419	LBANOLMJ_02314
lon_2	6711.15	1.83838	0.0816563	22.5137	3.04821e-112	2.29378e-111	10686	11185	10345	2944	3072	2608	DPLKCNFD_01990	LBANOLMJ_03964
carA	578.718	2.86519	0.128786	22.2476	1.18967e-109	8.66345e-109	1258	906	985	155	130	126	DPLKCNFD_01182	LBANOLMJ_04268
phoQ	1309.01	2.2935	0.104259	21.9982	2.99402e-107	2.13723e-106	2742	2067	1930	431	487	389		LBANOLMJ_03300
cusC_2	478.117	6.929	0.315848	21.9378	1.1334e-106	8.05871e-106	1077	931	918	11	8	4		LBANOLMJ_03849
dnaE	1494.53	1.74685	0.0797135	21.9141	1.90544e-106	1.34423e-105	2508	2359	2225	723	726	576	DPLKCNFD_02974	LBANOLMJ_04118
glsA2	386.044	2.86669	0.131724	21.7628	5.22267e-105	3.62774e-104	765	670	659	106	94	75	DPLKCNFD_01299	LBANOLMJ_02849
hslV	989.637	2.21669	0.101928	21.7475	7.29031e-105	5.02531e-104	1947	1578	1509	379	334	317	DPLKCNFD_00541	LBANOLMJ_00487
yhbO	422.077	2.73398	0.12657	21.6005	1.77617e-103	1.19692e-102	785	763	711	110	127	89	DPLKCNFD_03256	LBANOLMJ_01257
astE	311.31	3.42693	0.158927	21.5629	4.00723e-103	2.6705e-102	663	543	552	46	60	50	DPLKCNFD_02177	LBANOLMJ_02628
rlmF	420.352	2.65554	0.123867	21.4386	5.83444e-102	3.85971e-101	788	732	713	115	120	104	DPLKCNFD_00216	LBANOLMJ_03616
putA	2262.71	1.62716	0.0759467	21.425	7.81696e-102	5.13361e-101	3624	3493	3399	1152	1194	922	DPLKCNFD_00855	LBANOLMJ_03410
sppA	717.279	2.15151	0.101018	21.2983	1.17812e-100	7.59888e-100	1364	1176	1076	276	273	228	DPLKCNFD_02217	LBANOLMJ_02606
hcaR_3	313.752	4.1356	0.194221	21.2933	1.31029e-100	8.42127e-100	557	604	657	37	40	23		LBANOLMJ_02781
ilvI	414.052	2.86444	0.136159	21.0375	2.97593e-98	1.85329e-97	801	783	660	118	94	83	DPLKCNFD_01897	LBANOLMJ_04222
clpB	17622.1	1.55477	0.0747513	20.7992	4.39993e-96	2.68455e-95	27263	28254	25311	9375	9642	7424	DPLKCNFD_03323	LBANOLMJ_01797
ccmE	303.3	3.3043	0.160144	20.6333	1.37919e-94	8.27512e-94	567	558	568	53	70	42	DPLKCNFD_00334	LBANOLMJ_02186
glxR	276.241	5.46778	0.268601	20.3565	4.06263e-92	2.38218e-91	547	576	536	17	9	10		LBANOLMJ_03895
dbpA	393.142	2.5933	0.127907	20.2749	2.14152e-91	1.25165e-90	790	637	656	123	114	93	DPLKCNFD_00845	LBANOLMJ_03021
astB	381.787	2.65721	0.134038	19.8244	1.83533e-87	1.04233e-86	687	639	700	115	113	81	DPLKCNFD_02741	LBANOLMJ_02627
rsmF	299.25	2.96826	0.150529	19.7188	1.488e-86	8.34574e-86	622	521	496	79	63	58	DPLKCNFD_02411	LBANOLMJ_02537
gdhA	1128.74	2.36539	0.120965	19.5544	3.78663e-85	2.09133e-84	1723	2095	1965	404	364	313		LBANOLMJ_02611
abgA	227.781	3.93768	0.20265	19.4309	4.22804e-84	2.32093e-83	433	438	441	31	23	28		LBANOLMJ_03027
mngR_1	270.933	5.28526	0.274064	19.2848	7.20493e-83	3.89584e-82	741	460	445	14	14	12		LBANOLMJ_00726
dacB	403.773	2.38288	0.123755	19.2548	1.28582e-82	6.93191e-82	737	673	675	122	139	121		LBANOLMJ_01228
mipA_1	267.177	4.05713	0.212073	19.1308	1.39894e-81	7.47481e-81	454	573	514	39	22	28		LBANOLMJ_00830
mrcA	996.109	1.79549	0.0940419	19.0925	2.91708e-81	1.55406e-80	1667	1596	1500	502	474	344	DPLKCNFD_00354	LBANOLMJ_01020
hypF	505.334	2.11689	0.111511	18.9836	2.32902e-80	1.22988e-79	892	852	784	187	198	172	DPLKCNFD_02271	LBANOLMJ_01686
pntA	1567.21	1.77507	0.0943865	18.8064	6.6985e-79	3.49638e-78	2439	2625	2383	765	715	608	DPLKCNFD_00926	LBANOLMJ_02773
degS	458.851	2.23861	0.119316	18.762	1.54535e-78	8.01984e-78	888	737	715	186	165	124	DPLKCNFD_00646	LBANOLMJ_01175
aroC	793.805	1.93975	0.1036	18.7235	3.18798e-78	1.645e-77	1414	1297	1171	299	364	302	DPLKCNFD_01777	LBANOLMJ_02050
selU	386.859	2.40044	0.130823	18.3487	3.38259e-75	1.66457e-74	747	655	606	109	151	104	DPLKCNFD_00279	LBANOLMJ_03901
nth	202.208	3.46137	0.192134	18.0154	1.47455e-72	7.04507e-72	378	383	377	34	33	32	DPLKCNFD_02354	LBANOLMJ_02742
dacA	1017.7	2.00324	0.113081	17.7151	3.20669e-70	1.51208e-69	2067	1374	1606	423	431	345	DPLKCNFD_03254	LBANOLMJ_03787
nrfG	204.638	3.50385	0.197982	17.6978	4.35775e-70	2.04951e-69	472	327	366	35	36	27	DPLKCNFD_00594	LBANOLMJ_00348
rlmL	862.014	2.02486	0.114693	17.6546	9.38237e-70	4.38978e-69	1767	1194	1328	341	363	298		LBANOLMJ_03475
xthA	436.957	2.19738	0.126598	17.3571	1.74192e-67	7.98453e-67	751	799	658	160	180	123	DPLKCNFD_01847	LBANOLMJ_02623
barA	555.433	1.94663	0.112182	17.3525	1.88963e-67	8.61786e-67	927	896	890	219	274	184	DPLKCNFD_02913	LBANOLMJ_01611
cmk	1313.69	1.73256	0.101343	17.0959	1.59199e-65	7.0642e-65	2454	1757	2033	594	662	534	DPLKCNFD_02200	LBANOLMJ_03513
uup	824.003	1.54692	0.0907115	17.0532	3.30687e-65	1.45309e-64	1329	1250	1201	425	460	355	DPLKCNFD_01986	LBANOLMJ_03474
bioD1_2	160.454	3.69122	0.218706	16.8776	6.5767e-64	2.84833e-63	324	301	292	24	24	20		LBANOLMJ_03645
yciV	872.118	1.51988	0.0904093	16.8111	2.02362e-63	8.70157e-63	1399	1344	1239	458	493	380	DPLKCNFD_01743	LBANOLMJ_03102
adk	2087.04	1.30497	0.0779698	16.7368	7.06766e-63	3.03187e-62	3485	2823	2870	1254	1317	985	DPLKCNFD_02746	LBANOLMJ_03930
aroH	307.469	2.32304	0.138926	16.7215	9.14511e-63	3.90451e-62	589	483	509	120	95	87	DPLKCNFD_02446	LBANOLMJ_02668
kdpE	210.552	2.83089	0.171244	16.5313	2.18356e-61	9.14968e-61	391	402	343	59	50	44	DPLKCNFD_02975	LBANOLMJ_03728
hypE	554.021	1.69298	0.102644	16.4938	4.06876e-61	1.69704e-60	967	843	802	275	287	212	DPLKCNFD_02275	LBANOLMJ_01668
acpS	177.589	3.28669	0.199319	16.4896	4.35936e-61	1.81406e-60	364	335	296	44	34	20	DPLKCNFD_03095	LBANOLMJ_01823
thiI	832.785	1.85977	0.113539	16.38	2.65817e-60	1.09855e-59	1667	1187	1193	353	373	331	DPLKCNFD_02957	LBANOLMJ_03980
degQ	836.232	1.73534	0.10653	16.2896	1.16908e-59	4.79855e-59	1261	1409	1275	402	403	333	DPLKCNFD_00647	LBANOLMJ_01176
cysS	689.547	1.76989	0.11009	16.0768	3.71261e-58	1.48999e-57	1324	1002	975	302	335	283	DPLKCNFD_01688	LBANOLMJ_03879
rpmH	1044.73	1.91031	0.119584	15.9746	1.91972e-57	7.6031e-57	2173	1450	1500	416	471	403	DPLKCNFD_00072	LBANOLMJ_00707
alr	685.681	1.73855	0.11034	15.7563	6.21386e-56	2.42906e-55	1262	1047	952	289	346	294		LBANOLMJ_00372
selA	771.483	1.64816	0.104686	15.7439	7.5666e-56	2.95146e-55	1346	1229	1035	383	370	343	DPLKCNFD_03681	LBANOLMJ_00822
ung	310.935	2.09524	0.134067	15.6283	4.66908e-55	1.79795e-54	544	520	489	126	139	85		LBANOLMJ_01806
torR	179.948	2.90646	0.186135	15.6148	5.77123e-55	2.21292e-54	343	295	339	37	52	36	DPLKCNFD_01222	LBANOLMJ_03429
cusR	243.491	2.27191	0.148933	15.2546	1.53322e-52	5.72106e-52	413	420	406	89	84	73	DPLKCNFD_04137	LBANOLMJ_03850
dam_1	510.196	2.13203	0.140349	15.1909	4.06171e-52	1.50935e-51	1095	668	816	204	205	152		LBANOLMJ_01029
recN	914.371	1.41709	0.0932968	15.1891	4.1776e-52	1.54923e-51	1587	1292	1233	496	536	436	DPLKCNFD_02916	LBANOLMJ_01776
rssB_2	459.835	1.74426	0.114933	15.1764	5.0712e-52	1.87292e-51	746	690	741	203	236	184		LBANOLMJ_03192
hexR	350.644	2.41328	0.159027	15.1753	5.15698e-52	1.90072e-51	574	627	611	148	111	71	DPLKCNFD_02326	LBANOLMJ_02517
purA	7737.72	1.73352	0.115316	15.0328	4.47609e-51	1.62652e-50	16147	9692	11150	3738	3870	2964		LBANOLMJ_00242
prfA	768.679	1.39842	0.0931641	15.0102	6.29286e-51	2.27298e-50	1184	1128	1116	445	438	363	DPLKCNFD_03211	LBANOLMJ_03219
torS	274.363	2.05216	0.136826	14.9983	7.53192e-51	2.7151e-50	522	419	425	111	116	88	DPLKCNFD_01224	LBANOLMJ_03431
tsaD	507.072	1.68624	0.112562	14.9805	9.84482e-51	3.54178e-50	921	749	721	225	274	210	DPLKCNFD_03152	LBANOLMJ_01341
fklB	831.474	1.79594	0.122318	14.6826	8.33642e-49	2.92341e-48	1699	1119	1191	365	435	301	DPLKCNFD_01180	LBANOLMJ_00212
prmC	393.759	1.74404	0.119129	14.64	1.56179e-48	5.40342e-48	720	572	581	178	192	163	DPLKCNFD_03210	LBANOLMJ_03218
rlmN	668.727	1.8282	0.125564	14.56	5.04832e-48	1.72349e-47	1387	911	943	309	301	256	DPLKCNFD_01554	LBANOLMJ_01869
hupB	3406.16	1.10625	0.0762483	14.5086	1.06916e-47	3.62272e-47	5123	4818	4394	2205	2460	1734		LBANOLMJ_03963
sbcC	608.717	1.66483	0.114821	14.4993	1.22317e-47	4.1368e-47	953	1025	868	284	346	234		LBANOLMJ_04006
rpsT	3074.39	3.36611	0.232293	14.4908	1.38443e-47	4.66472e-47	8192	4365	4939	556	612	441	DPLKCNFD_03056	LBANOLMJ_04276
pyrG	4746.81	1.30918	0.0909654	14.3921	5.80275e-47	1.9407e-46	8480	5963	6506	2840	2862	2343	DPLKCNFD_02909	LBANOLMJ_01617
phoR	249.96	2.13384	0.149532	14.2701	3.35963e-46	1.1133e-45	464	373	417	95	86	91	DPLKCNFD_02921	LBANOLMJ_04003
rhlB	2126.46	1.36767	0.0959579	14.2528	4.30652e-46	1.42186e-45	3842	2701	2949	1215	1242	1040	DPLKCNFD_03822	LBANOLMJ_00636
proC	432.821	1.75581	0.123239	14.2472	4.66561e-46	1.53481e-45	695	698	658	202	185	192	DPLKCNFD_01308	LBANOLMJ_04016
lpoA	822.22	1.24238	0.0879993	14.1181	2.93988e-45	9.54933e-45	1276	1160	1125	503	522	416	DPLKCNFD_00373	LBANOLMJ_01263
recR	553.845	1.5069	0.107611	14.0033	1.48893e-44	4.78471e-44	899	809	814	266	314	267	DPLKCNFD_02750	LBANOLMJ_03932
pppA	123.194	3.19244	0.23064	13.8416	1.42894e-43	4.51165e-43	268	192	227	28	27	17		LBANOLMJ_01429
recF	706.553	1.46876	0.107085	13.7158	8.16374e-43	2.55524e-42	1283	926	1003	382	395	328		LBANOLMJ_00710
aaaT	211.31	2.11014	0.155461	13.5734	5.75627e-42	1.768e-41	360	374	322	83	89	63	DPLKCNFD_03285	LBANOLMJ_00977
pyrD	280.775	1.87926	0.139585	13.4632	2.57591e-41	7.84503e-41	474	410	474	113	138	103	DPLKCNFD_02395	LBANOLMJ_03478
rfbB	527.624	1.5054	0.112458	13.3863	7.27017e-41	2.19197e-40	798	760	839	295	299	219	DPLKCNFD_01501	LBANOLMJ_02339
guaB	925.788	1.22702	0.0917311	13.3763	8.32132e-41	2.50472e-40	1476	1226	1300	556	635	449	DPLKCNFD_01563	LBANOLMJ_01878
dapB	525.603	1.44969	0.108439	13.3687	9.21127e-41	2.76798e-40	898	753	725	264	323	244	DPLKCNFD_01181	LBANOLMJ_04269
rpsA	16643.6	0.896539	0.0671828	13.3448	1.27047e-40	3.81142e-40	24785	20466	21552	12259	12608	9529	DPLKCNFD_02199	LBANOLMJ_03512
ligA	593.544	1.31811	0.099296	13.2745	3.25359e-40	9.64857e-40	906	877	825	362	364	278	DPLKCNFD_01869	LBANOLMJ_01969
msbA_2	823.249	1.19385	0.0906544	13.1693	1.31839e-39	3.85276e-39	1286	1168	1079	499	560	420		LBANOLMJ_03537
lnt	716.425	1.31333	0.100073	13.1237	2.40811e-39	7.01458e-39	1227	954	977	443	416	353	DPLKCNFD_03237	LBANOLMJ_03763
prc	1489.42	1.03612	0.0793952	13.0501	6.34231e-39	1.83268e-38	2325	1978	1880	999	1069	816	DPLKCNFD_02403	LBANOLMJ_02542
atpB	2895.92	0.918909	0.0706553	13.0055	1.13813e-38	3.26781e-38	4163	3796	3710	2154	2080	1679	DPLKCNFD_00059	LBANOLMJ_00673
dusC	131.577	2.66861	0.205536	12.9836	1.51551e-38	4.33072e-38	274	232	198	34	45	27	DPLKCNFD_02760	LBANOLMJ_02242
ilvH	120.332	2.73176	0.210904	12.9526	2.27038e-38	6.47758e-38	216	217	210	34	34	25	DPLKCNFD_01896	LBANOLMJ_04221
holA	352.43	1.56163	0.120897	12.917	3.60937e-38	1.02654e-37	565	531	523	173	186	165	DPLKCNFD_03246	LBANOLMJ_03779
moaE	147.821	2.3505	0.182021	12.9133	3.78621e-38	1.07514e-37	278	243	241	44	57	42	DPLKCNFD_04143	LBANOLMJ_03638
tsaE	346.659	1.66021	0.129314	12.8386	9.97061e-38	2.81358e-37	640	463	526	179	180	134	DPLKCNFD_00703	LBANOLMJ_00251
thiE	94.1175	3.36634	0.263914	12.7554	2.90763e-37	8.11619e-37	187	165	176	20	14	15	DPLKCNFD_02059	LBANOLMJ_00432
rpsR	1423.38	0.995746	0.0781385	12.7433	3.39541e-37	9.44854e-37	2075	1916	1848	957	1029	817	DPLKCNFD_00660	LBANOLMJ_00217
rlmD	824.243	1.13729	0.0893363	12.7305	4.00456e-37	1.11094e-36	1291	1118	1086	533	532	452	DPLKCNFD_02912	LBANOLMJ_01612
cmoB	233.679	1.82244	0.144607	12.6027	2.04065e-36	5.61801e-36	392	359	371	120	107	78	DPLKCNFD_02072	LBANOLMJ_02499
rne	2773.98	1.1058	0.0885101	12.4935	8.10544e-36	2.21794e-35	3722	3940	3954	1811	1891	1490	DPLKCNFD_01931	LBANOLMJ_03344
tesB	398.942	1.43374	0.115099	12.4565	1.28917e-35	3.51699e-35	632	621	541	228	233	176	DPLKCNFD_01409	LBANOLMJ_03951
sucD	3634.85	0.984087	0.079658	12.3539	4.64046e-35	1.25272e-34	5017	5197	4632	2571	2657	1991	DPLKCNFD_02708	LBANOLMJ_03694
rstB	205.486	1.84953	0.150194	12.3143	7.59044e-35	2.0369e-34	352	308	331	92	101	71		LBANOLMJ_02767
fis	256.272	1.74078	0.142305	12.2328	2.0768e-34	5.4915e-34	447	363	406	137	111	100	DPLKCNFD_03857	LBANOLMJ_01151
mnmA	1458.59	1.1732	0.0959543	12.2266	2.24111e-34	5.91733e-34	2530	1837	1893	970	938	740	DPLKCNFD_02434	LBANOLMJ_03296
metAS	154.395	2.28704	0.187909	12.171	4.43651e-34	1.16289e-33	240	279	266	51	61	43	DPLKCNFD_01591	LBANOLMJ_00415
hflC	2442.65	0.939603	0.0778636	12.0673	1.57208e-33	4.07342e-33	3718	3056	3136	1641	1816	1472	DPLKCNFD_00710	LBANOLMJ_00244
yfhM	4606.74	0.848538	0.0704329	12.0475	1.99999e-33	5.16735e-33	6366	6210	5659	3405	3554	2754	DPLKCNFD_03858	LBANOLMJ_01866
cmoA	162.212	2.16998	0.180295	12.0357	2.30604e-33	5.94959e-33	330	265	228	70	62	43	DPLKCNFD_02073	LBANOLMJ_02500
bioF	108.768	2.63247	0.21947	11.9947	3.7892e-33	9.73442e-33	188	201	186	33	30	26	DPLKCNFD_02699	LBANOLMJ_03647
pdxH	318.832	1.62809	0.135759	11.9925	3.89076e-33	9.98112e-33	523	516	443	144	156	156	DPLKCNFD_01969	LBANOLMJ_02736
mobA	255.693	1.64814	0.139429	11.8207	3.05297e-32	7.67921e-32	434	402	360	116	150	100	DPLKCNFD_00006	LBANOLMJ_00565
rpsP	2407.28	0.944801	0.0802651	11.771	5.50647e-32	1.38121e-31	3495	3005	3259	1635	1870	1361	DPLKCNFD_03090	LBANOLMJ_01782
bioC	78.4675	3.60365	0.306453	11.7592	6.33147e-32	1.58594e-31	142	144	158	9	13	13		LBANOLMJ_03646
uraA	170.378	1.98576	0.169263	11.7318	8.75632e-32	2.18726e-31	290	251	295	66	73	63		LBANOLMJ_01890
prs_2	1394.32	0.988155	0.0844339	11.7033	1.22598e-31	3.05818e-31	1955	1812	1933	948	1021	789	DPLKCNFD_03215	LBANOLMJ_03223
ruvB	458.144	1.26326	0.108375	11.6565	2.1268e-31	5.26887e-31	697	649	644	289	267	237	DPLKCNFD_02079	LBANOLMJ_02510
hscB	392.868	1.3954	0.119845	11.6433	2.4813e-31	6.13866e-31	618	580	553	219	207	208	DPLKCNFD_02770	LBANOLMJ_01859
tusC	226.679	1.72631	0.149338	11.5598	6.58994e-31	1.61704e-30	345	382	342	110	117	84	DPLKCNFD_02135	LBANOLMJ_01072
coaA_1	191.733	1.76418	0.154946	11.3857	4.92607e-30	1.19096e-29	347	270	298	90	98	70		LBANOLMJ_00450
rho	8088.39	1.03476	0.0914493	11.3152	1.1041e-29	2.65161e-29	13319	9553	10756	5247	5522	4809	DPLKCNFD_03824	LBANOLMJ_00634
pepB	1443.6	1.00762	0.0894365	11.2663	1.92449e-29	4.5974e-29	2010	2110	1809	992	1004	829	DPLKCNFD_01034	LBANOLMJ_01863
trpE	109.775	2.3514	0.208777	11.2627	2.00415e-29	4.78136e-29	206	196	164	37	37	32	DPLKCNFD_01742	LBANOLMJ_03103
ptrB	887.285	1.09114	0.0969477	11.255	2.18869e-29	5.21475e-29	1284	1268	1165	648	578	451	DPLKCNFD_04115	LBANOLMJ_02527
hybF	182.255	1.76008	0.158097	11.1329	8.67886e-29	2.04355e-28	314	277	277	99	84	63		LBANOLMJ_01411
rarA	751.443	1.17078	0.105624	11.0844	1.49301e-28	3.50179e-28	1055	1030	1108	446	487	424	DPLKCNFD_02129	LBANOLMJ_03531
hemW	360.9	1.28746	0.116174	11.0822	1.5311e-28	3.58183e-28	547	517	512	213	236	171		LBANOLMJ_01446
rimI	192.618	1.68454	0.152021	11.0809	1.55222e-28	3.62653e-28	339	289	279	87	106	77	DPLKCNFD_01101	LBANOLMJ_00045
rsd	766.693	1.22043	0.11036	11.0586	1.9914e-28	4.63462e-28	1056	1137	1099	532	465	365	DPLKCNFD_00525	LBANOLMJ_00430
pyrF	316.081	1.3978	0.126629	11.0386	2.48978e-28	5.78707e-28	506	469	436	190	163	158	DPLKCNFD_02195	LBANOLMJ_03084
cobS	177.823	1.73447	0.157236	11.031	2.7078e-28	6.28571e-28	295	266	281	89	89	65	DPLKCNFD_00801	LBANOLMJ_02384
bioB	102.887	2.42248	0.22018	11.0023	3.72603e-28	8.63826e-28	180	190	164	34	40	22		LBANOLMJ_03648
mltG	235.905	1.69856	0.15444	10.9982	3.89898e-28	9.02765e-28	426	310	377	97	128	102	DPLKCNFD_02416	LBANOLMJ_03332
cobT	279.475	1.43051	0.130498	10.9619	5.82686e-28	1.34569e-27	447	428	382	155	175	118	DPLKCNFD_00800	LBANOLMJ_02385
mutT	122.419	2.14227	0.195599	10.9524	6.47374e-28	1.49318e-27	243	193	181	44	46	43	DPLKCNFD_00505	LBANOLMJ_04201
folE	785.697	1.37772	0.126441	10.8961	1.20258e-27	2.76669e-27	1475	918	1125	453	435	395	DPLKCNFD_00456	LBANOLMJ_02229
puuR	411.924	1.30136	0.119489	10.891	1.27167e-27	2.91822e-27	722	526	565	250	245	206	DPLKCNFD_01140	LBANOLMJ_03066
pdhR	888.967	1.20221	0.112959	10.6429	1.88272e-26	4.23964e-26	1590	1060	1191	537	569	479	DPLKCNFD_00516	LBANOLMJ_04188
ycaO	391.861	1.28786	0.12114	10.6312	2.13451e-26	4.79468e-26	582	583	544	206	259	205		LBANOLMJ_03518
dusB	1255.33	1.05094	0.100337	10.4741	1.13641e-25	2.52133e-25	2134	1497	1614	828	869	711	DPLKCNFD_03856	LBANOLMJ_01152
phoB	176.203	1.66034	0.15996	10.3797	3.06725e-25	6.77195e-25	318	262	248	83	102	66	DPLKCNFD_02922	LBANOLMJ_04004
ruvA	314.876	1.28711	0.125023	10.295	7.42306e-25	1.62301e-24	468	460	446	178	213	150	DPLKCNFD_02078	LBANOLMJ_02509
atoS	596.156	0.978864	0.0969528	10.0963	5.73728e-24	1.23352e-23	847	800	787	406	438	340	DPLKCNFD_01463	LBANOLMJ_02163
ribC	377.517	1.1309	0.113573	9.95744	2.34014e-23	4.95461e-23	586	498	514	258	239	201	DPLKCNFD_02118	LBANOLMJ_02711
elaA	110.554	1.97197	0.19807	9.95593	2.37587e-23	5.02438e-23	210	173	162	47	51	35	DPLKCNFD_03838	LBANOLMJ_02113
folP	285.546	1.33107	0.136015	9.78621	1.29044e-22	2.66956e-22	492	386	387	188	179	116	DPLKCNFD_01192	LBANOLMJ_01233
hypB	512.095	1.34404	0.137611	9.76691	1.56137e-22	3.22636e-22	650	850	747	295	333	229		LBANOLMJ_01671
rdgB	269.925	1.24308	0.127283	9.76627	1.57136e-22	3.24329e-22	408	381	379	169	169	135	DPLKCNFD_01304	LBANOLMJ_01447
pepE	284.155	1.33696	0.136977	9.76049	1.66354e-22	3.42963e-22	397	437	415	157	186	133		LBANOLMJ_00407
xseA	880.805	0.940119	0.0967839	9.71358	2.63896e-22	5.43439e-22	1344	1053	1176	583	666	529	DPLKCNFD_01562	LBANOLMJ_01877
glnE	1370.59	0.757286	0.078168	9.68793	3.39333e-22	6.9799e-22	1961	1681	1671	1043	1119	848	DPLKCNFD_00868	LBANOLMJ_01353
pabB	139.404	1.74825	0.18203	9.60415	7.67876e-22	1.56876e-21	256	213	196	60	83	47	DPLKCNFD_02249	LBANOLMJ_02561
rnd	571.527	1.10627	0.115997	9.53704	1.46963e-21	2.99565e-21	979	712	725	373	355	336	DPLKCNFD_02371	LBANOLMJ_02569
cyaY	204.08	1.43469	0.151429	9.47433	2.68479e-21	5.45751e-21	359	309	254	114	122	90	DPLKCNFD_03878	LBANOLMJ_00608
tsaB	238.011	1.46955	0.155987	9.42098	4.46909e-21	9.05856e-21	413	357	311	161	110	102	DPLKCNFD_02377	LBANOLMJ_02566
gshA	1732.58	0.722915	0.0769201	9.39826	5.54708e-21	1.1231e-20	2419	2143	2090	1289	1453	1115	DPLKCNFD_02877	LBANOLMJ_01708
moaA	532.684	0.997456	0.107959	9.23923	2.48266e-20	4.96532e-20	724	700	756	382	376	292		LBANOLMJ_03642
sbcB	443.832	1.06226	0.115164	9.22383	2.86668e-20	5.72701e-20	718	530	606	298	299	250	DPLKCNFD_01948	LBANOLMJ_02369
ettA	1237.61	0.834088	0.0908107	9.18491	4.11864e-20	8.20094e-20	1631	1715	1527	884	968	769	DPLKCNFD_01348	LBANOLMJ_00025
rna	372.231	1.1032	0.121259	9.0979	9.20951e-20	1.82974e-19	555	539	470	217	261	217		LBANOLMJ_03808
dnaB	638.401	0.872407	0.0961475	9.07363	1.15119e-19	2.28216e-19	925	860	761	468	476	386	DPLKCNFD_00663	LBANOLMJ_00373
mutM	148.614	1.5942	0.179556	8.87859	6.77127e-19	1.32062e-18	237	229	222	68	100	52	DPLKCNFD_00010	LBANOLMJ_00778
lysC	331.678	1.08955	0.122821	8.87105	7.24613e-19	1.41018e-18	535	456	403	220	214	190		LBANOLMJ_00404
metG	1475.06	0.725161	0.0818219	8.86268	7.81152e-19	1.51695e-18	2088	1757	1822	1145	1132	992	DPLKCNFD_02421	LBANOLMJ_02269
rimO	237.434	1.19958	0.136701	8.77521	1.70588e-18	3.29148e-18	339	342	335	150	148	126	DPLKCNFD_03741	LBANOLMJ_03588
srlR_3	149.839	1.47578	0.169028	8.73101	2.52401e-18	4.85966e-18	268	203	210	78	81	74		LBANOLMJ_01691
psuG	66.4314	2.24535	0.257518	8.71921	2.80148e-18	5.37669e-18	115	111	111	22	24	22	DPLKCNFD_02302	LBANOLMJ_02217
rhaS_3	180.262	1.3576	0.156479	8.67593	4.10182e-18	7.83075e-18	293	255	253	117	114	70		LBANOLMJ_01393
thiC	137.194	1.5021	0.173312	8.66703	4.43554e-18	8.44107e-18	210	199	214	76	74	61	DPLKCNFD_02058	LBANOLMJ_00431
hpt	733.344	0.894008	0.103399	8.64619	5.32466e-18	1.01118e-17	1120	962	866	580	559	385	DPLKCNFD_01023	LBANOLMJ_04176
wzb	59.7854	6.44969	0.750973	8.58844	8.8155e-18	1.67235e-17	117	128	118	1	3	0		LBANOLMJ_02319
lipA	1200.78	0.779523	0.0910523	8.56127	1.11632e-17	2.1155e-17	1765	1416	1505	906	1024	692	DPLKCNFD_01102	LBANOLMJ_03791
ttcA	439.654	1.09599	0.128224	8.54747	1.25818e-17	2.38184e-17	691	511	647	311	316	206	DPLKCNFD_02164	LBANOLMJ_03020
rlmC	155.742	1.37245	0.160965	8.52643	1.50939e-17	2.85141e-17	248	213	231	87	95	74	DPLKCNFD_03479	LBANOLMJ_03564
pdxA	637.065	0.809874	0.0962603	8.41337	3.98387e-17	7.45582e-17	885	852	762	492	481	392	DPLKCNFD_03303	LBANOLMJ_04248
coaE	118.722	1.59581	0.190647	8.37051	5.73678e-17	1.07031e-16	221	179	153	67	63	45	DPLKCNFD_00508	LBANOLMJ_04198
purF	1152.73	0.809732	0.097013	8.34664	7.02333e-17	1.30361e-16	1436	1559	1507	890	874	706	DPLKCNFD_01791	LBANOLMJ_02067
tpiA	2113.76	0.672705	0.0818221	8.22156	2.0088e-16	3.69439e-16	2884	2405	2713	1643	1801	1368	DPLKCNFD_01194	LBANOLMJ_00500
rsmG	271.689	1.24017	0.151034	8.2112	2.18985e-16	4.01917e-16	443	307	428	167	186	126	DPLKCNFD_00063	LBANOLMJ_00671
iaaA	304.281	1.08831	0.134877	8.06891	7.09279e-16	1.2939e-15	427	457	387	183	199	188	DPLKCNFD_02006	LBANOLMJ_03595
hflK	3816.93	0.608235	0.0758943	8.01424	1.10816e-15	2.0114e-15	5091	4365	4740	3114	3106	2673	DPLKCNFD_00709	LBANOLMJ_00245
mnmE	676.362	0.777386	0.0970732	8.00824	1.16363e-15	2.10995e-15	909	880	841	538	551	388		LBANOLMJ_00704
tusE	182.532	1.25334	0.158385	7.91326	2.50739e-15	4.50134e-15	271	246	273	94	123	100	DPLKCNFD_02133	LBANOLMJ_03454
rpsU	1665.84	0.966858	0.123174	7.8495	4.17683e-15	7.43921e-15	3024	1811	2021	1119	1260	951	DPLKCNFD_03153	LBANOLMJ_01340
purT	371.381	1.03808	0.133401	7.78163	7.15948e-15	1.26517e-14	500	550	482	221	250	240	DPLKCNFD_03294	LBANOLMJ_02522
prfC	596.172	0.762631	0.100834	7.56324	3.93162e-14	6.86702e-14	783	759	763	437	467	396	DPLKCNFD_01207	LBANOLMJ_00043
parC	1169.05	0.646898	0.0856137	7.55601	4.1563e-14	7.25244e-14	1529	1501	1363	985	978	733	DPLKCNFD_00687	LBANOLMJ_01384
rlmA	190.95	1.22388	0.161995	7.55507	4.18622e-14	7.29759e-14	300	255	271	136	134	72		LBANOLMJ_02550
recX	227.96	1.03198	0.137941	7.4813	7.35927e-14	1.27307e-13	366	278	302	154	161	127	DPLKCNFD_02897	LBANOLMJ_01700
coaBC	506.958	0.821473	0.112502	7.30183	2.8388e-13	4.8781e-13	763	616	619	353	368	352	DPLKCNFD_00460	LBANOLMJ_00774
moaC	143.952	1.24224	0.170544	7.28395	3.24177e-13	5.54416e-13	200	223	198	84	94	74	DPLKCNFD_04145	LBANOLMJ_03640
fkpB	348.691	0.922944	0.12761	7.23254	4.74059e-13	8.0541e-13	488	463	454	212	294	205	DPLKCNFD_03051	LBANOLMJ_04272
yciH	67.7402	1.77616	0.247019	7.19037	6.46164e-13	1.09575e-12	110	104	109	29	41	21	DPLKCNFD_01319	LBANOLMJ_03083
ygdG	219.264	1.06757	0.148621	7.18318	6.81098e-13	1.15391e-12	315	329	269	127	157	132	DPLKCNFD_02931	LBANOLMJ_01599
ribE	980.117	0.773196	0.108356	7.13571	9.62869e-13	1.6267e-12	1565	1070	1196	702	818	616	DPLKCNFD_01352	LBANOLMJ_03988
ypdF	63.2812	1.83998	0.257901	7.13446	9.71675e-13	1.64004e-12	116	101	89	23	38	21		LBANOLMJ_01994
metC	270.952	0.904132	0.127318	7.10137	1.2353e-12	2.07724e-12	390	354	345	213	200	146	DPLKCNFD_01911	LBANOLMJ_01395
dmlR_1	77.6769	1.68886	0.240759	7.01475	2.30357e-12	3.85924e-12	104	126	132	32	42	34	DPLKCNFD_00836	LBANOLMJ_00896
add	375.308	0.856477	0.122475	6.99309	2.68896e-12	4.49654e-12	569	517	409	275	297	218	DPLKCNFD_00040	LBANOLMJ_02752
queF	347.804	0.836961	0.121242	6.90322	5.08374e-12	8.46977e-12	502	400	472	268	255	213	DPLKCNFD_03014	LBANOLMJ_01603
diaA	490.927	0.77959	0.114466	6.81064	9.71628e-12	1.60399e-11	622	684	599	348	404	313		LBANOLMJ_01261
rpe_2	446.65	0.796964	0.117494	6.78303	1.17684e-11	1.93744e-11	712	526	519	334	373	260		LBANOLMJ_01030
smrA	124.123	1.1982	0.177428	6.75319	1.4463e-11	2.3724e-11	201	163	170	88	76	59	DPLKCNFD_02330	LBANOLMJ_03025
rcdA	78.6776	1.47389	0.220676	6.67899	2.40596e-11	3.92518e-11	132	115	110	50	39	34		LBANOLMJ_03577
mnmC	387.541	0.734907	0.110484	6.65173	2.89666e-11	4.71719e-11	568	468	459	305	304	249		LBANOLMJ_02055
pyrB	357.504	0.775871	0.118763	6.53292	6.44988e-11	1.0419e-10	519	412	461	253	294	230	DPLKCNFD_03139	LBANOLMJ_00175
thiL	340.084	0.751157	0.115828	6.48509	8.86811e-11	1.42743e-10	491	403	423	270	276	204	DPLKCNFD_01356	LBANOLMJ_03986
hypD	804.911	0.593687	0.0918318	6.46494	1.0134e-10	1.62685e-10	1035	960	985	659	725	515	DPLKCNFD_02274	LBANOLMJ_01669
rpiA	677.988	0.60115	0.0937028	6.4155	1.40362e-10	2.24132e-10	935	836	751	550	584	456	DPLKCNFD_03399	LBANOLMJ_01484
nagZ	359.341	0.782489	0.122559	6.3846	1.71848e-10	2.74167e-10	560	403	443	287	271	222	DPLKCNFD_02735	LBANOLMJ_03322
murJ	260.991	0.866322	0.137724	6.29029	3.16864e-10	5.02421e-10	407	287	348	195	202	150	DPLKCNFD_03055	LBANOLMJ_03359
hemG	231.018	0.832922	0.134294	6.20221	5.56744e-10	8.75091e-10	345	296	273	165	188	138		LBANOLMJ_00568
glnD	789.227	0.69115	0.112302	6.1544	7.53633e-10	1.18045e-09	1145	980	884	558	608	597	DPLKCNFD_02997	LBANOLMJ_04135
csgD	22.8214	2.99679	0.488257	6.13772	8.37129e-10	1.30783e-09	46	34	45	7	4	4		LBANOLMJ_03387
nadE	382.688	0.803151	0.133179	6.03059	1.63361e-09	2.5368e-09	629	428	453	287	332	210	DPLKCNFD_02538	LBANOLMJ_02632
ddlA	633.041	0.68103	0.113002	6.0267	1.67339e-09	2.59531e-09	1006	693	719	499	526	411		LBANOLMJ_04021
argS	574.465	0.610879	0.101678	6.00799	1.87837e-09	2.9044e-09	838	672	637	484	475	383	DPLKCNFD_00543	LBANOLMJ_02494
thiH	65.6808	1.4171	0.238634	5.9384	2.87826e-09	4.43527e-09	106	92	96	39	32	34	DPLKCNFD_02062	LBANOLMJ_00436
rpsO	2613.35	0.600273	0.101864	5.89286	3.7957e-09	5.82912e-09	4029	3047	2693	1999	2346	1783	DPLKCNFD_01203	LBANOLMJ_01245
marR	109.487	1.12895	0.19192	5.88237	4.04437e-09	6.20572e-09	152	145	165	77	78	49		LBANOLMJ_02843
ruvC	256.15	0.734162	0.12658	5.8	6.63156e-09	1.01068e-08	361	312	314	202	212	155	DPLKCNFD_02077	LBANOLMJ_02507
gluQ	113.487	1.05083	0.183037	5.74106	9.4086e-09	1.42789e-08	178	147	148	71	90	58	DPLKCNFD_01031	LBANOLMJ_04157
rnc	309.838	0.678312	0.119085	5.69603	1.22629e-08	1.85951e-08	414	394	367	245	268	192	DPLKCNFD_03099	LBANOLMJ_01819
tusD	305.666	0.67956	0.12093	5.61944	1.91579e-08	2.88567e-08	431	390	341	246	258	191	DPLKCNFD_02136	LBANOLMJ_01071
arfB	165.864	0.876215	0.157784	5.55325	2.80402e-08	4.19905e-08	268	198	199	116	133	97	DPLKCNFD_00557	LBANOLMJ_04110
aat	122.921	1.0632	0.193098	5.50601	3.67057e-08	5.47402e-08	148	179	182	81	96	59	DPLKCNFD_02425	LBANOLMJ_03538
gcvA	420.836	0.588581	0.107935	5.45309	4.95014e-08	7.35193e-08	556	504	498	339	386	270		LBANOLMJ_01589
phrB	486.295	0.603028	0.112423	5.3639	8.14453e-08	1.20172e-07	693	605	514	423	378	336		LBANOLMJ_03715
glpG	335.065	0.655605	0.124293	5.27466	1.33005e-07	1.9529e-07	477	356	432	277	278	214		LBANOLMJ_00993
rhaS_2	86.2525	1.11652	0.212381	5.25716	1.46298e-07	2.14112e-07	138	102	125	60	64	38	DPLKCNFD_04107	LBANOLMJ_00513
ysnE	30.1132	1.93561	0.379631	5.09865	3.42077e-07	4.97016e-07	51	43	52	11	8	17	DPLKCNFD_03022	LBANOLMJ_02441
moaD	84.6054	1.08306	0.215017	5.03709	4.72669e-07	6.83459e-07	130	121	103	44	61	54	DPLKCNFD_04144	LBANOLMJ_03639
trmB	272.791	0.665661	0.132614	5.01952	5.18005e-07	7.47816e-07	413	297	325	206	232	184	DPLKCNFD_01297	LBANOLMJ_01441
yfiC	131.731	0.873509	0.174244	5.01313	5.35511e-07	7.71855e-07	168	188	167	88	105	81	DPLKCNFD_03405	LBANOLMJ_01811
rsmD	200.792	0.717704	0.143743	4.99297	5.94582e-07	8.54949e-07	259	274	235	163	158	127	DPLKCNFD_04086	LBANOLMJ_00954
pabA	106.043	0.975754	0.199746	4.88497	1.03445e-06	1.47335e-06	156	124	153	90	63	58	DPLKCNFD_00724	LBANOLMJ_01055
rfaH	192.978	0.885814	0.182267	4.85997	1.17403e-06	1.67085e-06	318	176	281	132	152	116	DPLKCNFD_01498	LBANOLMJ_00576
rimL	146.104	0.787781	0.171378	4.59674	4.29154e-06	6.00816e-06	181	217	170	116	110	90		LBANOLMJ_02944
qseB	54.5501	1.18068	0.256885	4.59614	4.30382e-06	6.02068e-06	74	83	75	34	33	31	DPLKCNFD_02261	LBANOLMJ_01378
pth	108.547	0.838724	0.192081	4.36652	1.26241e-05	1.73509e-05	176	143	113	85	86	60	DPLKCNFD_03230	LBANOLMJ_03226
upp	352.675	0.61235	0.14279	4.28846	1.79912e-05	2.45938e-05	572	348	405	296	316	216	DPLKCNFD_02487	LBANOLMJ_01889
mutH	106.832	0.802743	0.187385	4.28392	1.83629e-05	2.50668e-05	158	145	117	85	87	59	DPLKCNFD_03117	LBANOLMJ_01565
msrQ	97.6452	0.945297	0.221174	4.27399	1.92002e-05	2.619e-05	143	114	140	91	71	38	DPLKCNFD_02027	LBANOLMJ_02404
zwf	768.903	0.598444	0.142421	4.20195	2.6463e-05	3.5853e-05	1316	714	855	641	645	519	DPLKCNFD_02325	LBANOLMJ_02519
dlsT	175.309	0.637788	0.154108	4.13858	3.49465e-05	4.70995e-05	234	206	217	121	161	122		LBANOLMJ_01296
rlmI	139.765	0.685667	0.166043	4.12946	3.63612e-05	4.89697e-05	202	159	171	122	103	91	DPLKCNFD_00775	LBANOLMJ_03456
arfA	30.8824	1.5209	0.372429	4.08374	4.43175e-05	5.94631e-05	53	28	60	17	16	14		LBANOLMJ_01124
btsS	128.973	0.691919	0.181697	3.80808	0.000140047	0.000183946	145	171	171	98	99	92	DPLKCNFD_02784	LBANOLMJ_02256
rsmI	134.394	0.636759	0.168771	3.77292	0.00016135	0.000211005	181	164	160	113	125	75	DPLKCNFD_00374	LBANOLMJ_01264
tadA	143.088	0.624489	0.165689	3.76905	0.000163869	0.00021399	208	164	165	109	137	88		LBANOLMJ_01827
dadA_1	24.0449	1.47661	0.39225	3.76445	0.000166915	0.000217809	34	33	41	12	11	14		LBANOLMJ_02673
thiG	44.951	1.10833	0.30919	3.58464	0.000337548	0.000434816	59	77	52	18	34	31	DPLKCNFD_02061	LBANOLMJ_00435
rnt	127.063	0.666676	0.191116	3.48833	0.000486056	0.000621244	154	164	159	90	88	107	DPLKCNFD_01894	LBANOLMJ_02722
rplU	4059.07	0.672044	0.240368	2.79589	0.00517568	0.00630295	7286	3735	4544	3324	3471	2483	DPLKCNFD_03321	LBANOLMJ_01224
caiD	20.4254	1.06311	0.403342	2.63575	0.00839504	0.0100897	30	24	31	15	13	11	DPLKCNFD_03942	LBANOLMJ_04264

## Sheet: GO_0009451
genes	baseMean	log2FoldChange	lfcSE	stat	pvalue	padj	HQB5_1	HQB5_2	HQB5_3	OP50_1	OP50_2	OP50_3	S.algae_name	E.coli_name
rluC	729.931	4.25433	0.152702	27.8603	8.07898e-171	1.01324e-169	1763	1144	1390	73	74	67	DPLKCNFD_01932	LBANOLMJ_03343
tilS	652.221	2.5995	0.10604	24.5143	1.03908e-132	9.28998e-132	1220	1137	1090	184	195	165	DPLKCNFD_02973	LBANOLMJ_04114
truC	349.727	3.80887	0.165696	22.9871	6.28037e-117	4.93145e-116	791	607	620	43	47	47	DPLKCNFD_03003	LBANOLMJ_01606
rlmF	420.352	2.65554	0.123867	21.4386	5.83444e-102	3.85971e-101	788	732	713	115	120	104	DPLKCNFD_00216	LBANOLMJ_03616
rsmF	299.25	2.96826	0.150529	19.7188	1.488e-86	8.34574e-86	622	521	496	79	63	58	DPLKCNFD_02411	LBANOLMJ_02537
selU	386.859	2.40044	0.130823	18.3487	3.38259e-75	1.66457e-74	747	655	606	109	151	104	DPLKCNFD_00279	LBANOLMJ_03901
rlmL	862.014	2.02486	0.114693	17.6546	9.38237e-70	4.38978e-69	1767	1194	1328	341	363	298		LBANOLMJ_03475
thiI	832.785	1.85977	0.113539	16.38	2.65817e-60	1.09855e-59	1667	1187	1193	353	373	331	DPLKCNFD_02957	LBANOLMJ_03980
tsaD	507.072	1.68624	0.112562	14.9805	9.84482e-51	3.54178e-50	921	749	721	225	274	210	DPLKCNFD_03152	LBANOLMJ_01341
rlmN	668.727	1.8282	0.125564	14.56	5.04832e-48	1.72349e-47	1387	911	943	309	301	256	DPLKCNFD_01554	LBANOLMJ_01869
dusC	131.577	2.66861	0.205536	12.9836	1.51551e-38	4.33072e-38	274	232	198	34	45	27	DPLKCNFD_02760	LBANOLMJ_02242
tsaE	346.659	1.66021	0.129314	12.8386	9.97061e-38	2.81358e-37	640	463	526	179	180	134	DPLKCNFD_00703	LBANOLMJ_00251
rlmD	824.243	1.13729	0.0893363	12.7305	4.00456e-37	1.11094e-36	1291	1118	1086	533	532	452	DPLKCNFD_02912	LBANOLMJ_01612
cmoB	233.679	1.82244	0.144607	12.6027	2.04065e-36	5.61801e-36	392	359	371	120	107	78	DPLKCNFD_02072	LBANOLMJ_02499
mnmA	1458.59	1.1732	0.0959543	12.2266	2.24111e-34	5.91733e-34	2530	1837	1893	970	938	740	DPLKCNFD_02434	LBANOLMJ_03296
cmoA	162.212	2.16998	0.180295	12.0357	2.30604e-33	5.94959e-33	330	265	228	70	62	43	DPLKCNFD_02073	LBANOLMJ_02500
tusC	226.679	1.72631	0.149338	11.5598	6.58994e-31	1.61704e-30	345	382	342	110	117	84	DPLKCNFD_02135	LBANOLMJ_01072
dusB	1255.33	1.05094	0.100337	10.4741	1.13641e-25	2.52133e-25	2134	1497	1614	828	869	711	DPLKCNFD_03856	LBANOLMJ_01152
tsaB	238.011	1.46955	0.155987	9.42098	4.46909e-21	9.05856e-21	413	357	311	161	110	102	DPLKCNFD_02377	LBANOLMJ_02566
psuG	66.4314	2.24535	0.257518	8.71921	2.80148e-18	5.37669e-18	115	111	111	22	24	22	DPLKCNFD_02302	LBANOLMJ_02217
ttcA	439.654	1.09599	0.128224	8.54747	1.25818e-17	2.38184e-17	691	511	647	311	316	206	DPLKCNFD_02164	LBANOLMJ_03020
rlmC	155.742	1.37245	0.160965	8.52643	1.50939e-17	2.85141e-17	248	213	231	87	95	74	DPLKCNFD_03479	LBANOLMJ_03564
rsmG	271.689	1.24017	0.151034	8.2112	2.18985e-16	4.01917e-16	443	307	428	167	186	126	DPLKCNFD_00063	LBANOLMJ_00671
mnmE	676.362	0.777386	0.0970732	8.00824	1.16363e-15	2.10995e-15	909	880	841	538	551	388		LBANOLMJ_00704
tusE	182.532	1.25334	0.158385	7.91326	2.50739e-15	4.50134e-15	271	246	273	94	123	100	DPLKCNFD_02133	LBANOLMJ_03454
rlmA	190.95	1.22388	0.161995	7.55507	4.18622e-14	7.29759e-14	300	255	271	136	134	72		LBANOLMJ_02550
mnmC	387.541	0.734907	0.110484	6.65173	2.89666e-11	4.71719e-11	568	468	459	305	304	249		LBANOLMJ_02055
gluQ	113.487	1.05083	0.183037	5.74106	9.4086e-09	1.42789e-08	178	147	148	71	90	58	DPLKCNFD_01031	LBANOLMJ_04157
tusD	305.666	0.67956	0.12093	5.61944	1.91579e-08	2.88567e-08	431	390	341	246	258	191	DPLKCNFD_02136	LBANOLMJ_01071
trmB	272.791	0.665661	0.132614	5.01952	5.18005e-07	7.47816e-07	413	297	325	206	232	184	DPLKCNFD_01297	LBANOLMJ_01441
yfiC	131.731	0.873509	0.174244	5.01313	5.35511e-07	7.71855e-07	168	188	167	88	105	81	DPLKCNFD_03405	LBANOLMJ_01811
rsmD	200.792	0.717704	0.143743	4.99297	5.94582e-07	8.54949e-07	259	274	235	163	158	127	DPLKCNFD_04086	LBANOLMJ_00954
rlmI	139.765	0.685667	0.166043	4.12946	3.63612e-05	4.89697e-05	202	159	171	122	103	91	DPLKCNFD_00775	LBANOLMJ_03456
rsmI	134.394	0.636759	0.168771	3.77292	0.00016135	0.000211005	181	164	160	113	125	75	DPLKCNFD_00374	LBANOLMJ_01264
tadA	143.088	0.624489	0.165689	3.76905	0.000163869	0.00021399	208	164	165	109	137	88		LBANOLMJ_01827

## Sheet: GO_0009897
genes	baseMean	log2FoldChange	lfcSE	stat	pvalue	padj	HQB5_1	HQB5_2	HQB5_3	OP50_1	OP50_2	OP50_3	S.algae_name	E.coli_name
hybC	2942.54	0.731229	0.112516	6.4989	8.09101e-11	1.30351e-10	3448	4145	3658	2511	2437	1634		LBANOLMJ_01408
ppiD	1572.26	1.26146	0.0856802	14.7228	4.59931e-49	1.61917e-48	2467	2041	2327	963	992	777	DPLKCNFD_01698	LBANOLMJ_03962
yfhM	4606.74	0.848538	0.0704329	12.0475	1.99999e-33	5.16735e-33	6366	6210	5659	3405	3554	2754	DPLKCNFD_03858	LBANOLMJ_01866
torA	106.62	1.37569	0.202569	6.7912	1.11205e-11	1.83413e-11	158	171	143	52	58	63	DPLKCNFD_01226	LBANOLMJ_03427
fdnH_2	837.029	5.49637	0.17101	32.1406	1.19414e-226	2.36991e-225	1644	1785	1599	33	42	32	DPLKCNFD_03684	LBANOLMJ_02896
hflC	2442.65	0.939603	0.0778636	12.0673	1.57208e-33	4.07342e-33	3718	3056	3136	1641	1816	1472	DPLKCNFD_00710	LBANOLMJ_00244
hflK	3816.93	0.608235	0.0758943	8.01424	1.10816e-15	2.0114e-15	5091	4365	4740	3114	3106	2673	DPLKCNFD_00709	LBANOLMJ_00245
dmsA	1363.32	0.719009	0.0899997	7.98902	1.36018e-15	2.45648e-15	1718	1787	1705	1110	1117	823	DPLKCNFD_00551	LBANOLMJ_03529
apbE	609.766	3.3967	0.121951	27.8529	9.9255e-171	1.23624e-169	1267	1117	1052	121	102	89		LBANOLMJ_02168
ccmE	303.3	3.3043	0.160144	20.6333	1.37919e-94	8.27512e-94	567	558	568	53	70	42	DPLKCNFD_00334	LBANOLMJ_02186
dsbE	400.481	4.16845	0.167656	24.8631	1.86529e-136	1.75453e-135	796	804	732	35	45	44	DPLKCNFD_00342	LBANOLMJ_02188
hyaA	1331.41	2.71998	0.112926	24.0863	3.4765e-128	2.97562e-127	2180	2584	2318	380	366	290		LBANOLMJ_03451
degQ	836.232	1.73534	0.10653	16.2896	1.16908e-59	4.79855e-59	1261	1409	1275	402	403	333	DPLKCNFD_00647	LBANOLMJ_01176
degS	458.851	2.23861	0.119316	18.762	1.54535e-78	8.01984e-78	888	737	715	186	165	124	DPLKCNFD_00646	LBANOLMJ_01175
tonB	1499.59	6.75992	0.184689	36.6017	2.69005e-293	7.83586e-292	2994	3113	3016	24	36	21		LBANOLMJ_03115

## Sheet: GO_0009986
genes	baseMean	log2FoldChange	lfcSE	stat	pvalue	padj	HQB5_1	HQB5_2	HQB5_3	OP50_1	OP50_2	OP50_3	S.algae_name	E.coli_name
hybC	2942.54	0.731229	0.112516	6.4989	8.09101e-11	1.30351e-10	3448	4145	3658	2511	2437	1634		LBANOLMJ_01408
ppiD	1572.26	1.26146	0.0856802	14.7228	4.59931e-49	1.61917e-48	2467	2041	2327	963	992	777	DPLKCNFD_01698	LBANOLMJ_03962
yfhM	4606.74	0.848538	0.0704329	12.0475	1.99999e-33	5.16735e-33	6366	6210	5659	3405	3554	2754	DPLKCNFD_03858	LBANOLMJ_01866
torA	106.62	1.37569	0.202569	6.7912	1.11205e-11	1.83413e-11	158	171	143	52	58	63	DPLKCNFD_01226	LBANOLMJ_03427
fdnH_2	837.029	5.49637	0.17101	32.1406	1.19414e-226	2.36991e-225	1644	1785	1599	33	42	32	DPLKCNFD_03684	LBANOLMJ_02896
hflC	2442.65	0.939603	0.0778636	12.0673	1.57208e-33	4.07342e-33	3718	3056	3136	1641	1816	1472	DPLKCNFD_00710	LBANOLMJ_00244
hflK	3816.93	0.608235	0.0758943	8.01424	1.10816e-15	2.0114e-15	5091	4365	4740	3114	3106	2673	DPLKCNFD_00709	LBANOLMJ_00245
dmsA	1363.32	0.719009	0.0899997	7.98902	1.36018e-15	2.45648e-15	1718	1787	1705	1110	1117	823	DPLKCNFD_00551	LBANOLMJ_03529
apbE	609.766	3.3967	0.121951	27.8529	9.9255e-171	1.23624e-169	1267	1117	1052	121	102	89		LBANOLMJ_02168
ccmE	303.3	3.3043	0.160144	20.6333	1.37919e-94	8.27512e-94	567	558	568	53	70	42	DPLKCNFD_00334	LBANOLMJ_02186
dsbE	400.481	4.16845	0.167656	24.8631	1.86529e-136	1.75453e-135	796	804	732	35	45	44	DPLKCNFD_00342	LBANOLMJ_02188
hyaA	1331.41	2.71998	0.112926	24.0863	3.4765e-128	2.97562e-127	2180	2584	2318	380	366	290		LBANOLMJ_03451
degQ	836.232	1.73534	0.10653	16.2896	1.16908e-59	4.79855e-59	1261	1409	1275	402	403	333	DPLKCNFD_00647	LBANOLMJ_01176
degS	458.851	2.23861	0.119316	18.762	1.54535e-78	8.01984e-78	888	737	715	186	165	124	DPLKCNFD_00646	LBANOLMJ_01175
tonB	1499.59	6.75992	0.184689	36.6017	2.69005e-293	7.83586e-292	2994	3113	3016	24	36	21		LBANOLMJ_03115

## Sheet: GO_0098552
genes	baseMean	log2FoldChange	lfcSE	stat	pvalue	padj	HQB5_1	HQB5_2	HQB5_3	OP50_1	OP50_2	OP50_3	S.algae_name	E.coli_name
hflD	497.36	1.59183	0.111539	14.2714	3.29822e-46	1.09496e-45	776	805	715	245	269	216	DPLKCNFD_02435	LBANOLMJ_03297
bamB	2234.31	0.664904	0.0790251	8.41383	3.96823e-17	7.43425e-17	3192	2641	2626	1719	1810	1551	DPLKCNFD_01560	LBANOLMJ_01874
hybC	2942.54	0.731229	0.112516	6.4989	8.09101e-11	1.30351e-10	3448	4145	3658	2511	2437	1634		LBANOLMJ_01408
ppiD	1572.26	1.26146	0.0856802	14.7228	4.59931e-49	1.61917e-48	2467	2041	2327	963	992	777	DPLKCNFD_01698	LBANOLMJ_03962
syd	226.678	1.45151	0.142722	10.1702	2.69327e-24	5.82521e-24	389	310	327	137	132	91	DPLKCNFD_03013	LBANOLMJ_01604
yfhM	4606.74	0.848538	0.0704329	12.0475	1.99999e-33	5.16735e-33	6366	6210	5659	3405	3554	2754	DPLKCNFD_03858	LBANOLMJ_01866
putA	2262.71	1.62716	0.0759467	21.425	7.81696e-102	5.13361e-101	3624	3493	3399	1152	1194	922	DPLKCNFD_00855	LBANOLMJ_03410
torA	106.62	1.37569	0.202569	6.7912	1.11205e-11	1.83413e-11	158	171	143	52	58	63	DPLKCNFD_01226	LBANOLMJ_03427
lpoA	822.22	1.24238	0.0879993	14.1181	2.93988e-45	9.54933e-45	1276	1160	1125	503	522	416	DPLKCNFD_00373	LBANOLMJ_01263
fdnH_2	837.029	5.49637	0.17101	32.1406	1.19414e-226	2.36991e-225	1644	1785	1599	33	42	32	DPLKCNFD_03684	LBANOLMJ_02896
hflC	2442.65	0.939603	0.0778636	12.0673	1.57208e-33	4.07342e-33	3718	3056	3136	1641	1816	1472	DPLKCNFD_00710	LBANOLMJ_00244
hflK	3816.93	0.608235	0.0758943	8.01424	1.10816e-15	2.0114e-15	5091	4365	4740	3114	3106	2673	DPLKCNFD_00709	LBANOLMJ_00245
dmsA	1363.32	0.719009	0.0899997	7.98902	1.36018e-15	2.45648e-15	1718	1787	1705	1110	1117	823	DPLKCNFD_00551	LBANOLMJ_03529
minD	950.844	1.91655	0.0899556	21.3055	1.00838e-100	6.52737e-100	1626	1511	1490	399	425	349	DPLKCNFD_02369	LBANOLMJ_03257
apbE	609.766	3.3967	0.121951	27.8529	9.9255e-171	1.23624e-169	1267	1117	1052	121	102	89		LBANOLMJ_02168
csgG	47.1274	0.833848	0.281209	2.96523	0.0030246	0.00372101	65	67	54	46	27	27	DPLKCNFD_03563	LBANOLMJ_03390
ccmA	278.344	2.41081	0.145487	16.5706	1.13688e-61	4.80845e-61	551	436	461	104	91	66	DPLKCNFD_00338	LBANOLMJ_02182
ccmE	303.3	3.3043	0.160144	20.6333	1.37919e-94	8.27512e-94	567	558	568	53	70	42	DPLKCNFD_00334	LBANOLMJ_02186
ccmD	73.5881	2.56176	0.258998	9.89103	4.5531e-23	9.5504e-23	130	131	126	27	20	16		LBANOLMJ_02185
dsbE	400.481	4.16845	0.167656	24.8631	1.86529e-136	1.75453e-135	796	804	732	35	45	44	DPLKCNFD_00342	LBANOLMJ_02188
hyaA	1331.41	2.71998	0.112926	24.0863	3.4765e-128	2.97562e-127	2180	2584	2318	380	366	290		LBANOLMJ_03451
degQ	836.232	1.73534	0.10653	16.2896	1.16908e-59	4.79855e-59	1261	1409	1275	402	403	333	DPLKCNFD_00647	LBANOLMJ_01176
degS	458.851	2.23861	0.119316	18.762	1.54535e-78	8.01984e-78	888	737	715	186	165	124	DPLKCNFD_00646	LBANOLMJ_01175
tonB	1499.59	6.75992	0.184689	36.6017	2.69005e-293	7.83586e-292	2994	3113	3016	24	36	21		LBANOLMJ_03115

## Sheet: GO_0071575
genes	baseMean	log2FoldChange	lfcSE	stat	pvalue	padj	HQB5_1	HQB5_2	HQB5_3	OP50_1	OP50_2	OP50_3	S.algae_name	E.coli_name
ppiD	1572.26	1.26146	0.0856802	14.7228	4.59931e-49	1.61917e-48	2467	2041	2327	963	992	777	DPLKCNFD_01698	LBANOLMJ_03962
fdnH_2	837.029	5.49637	0.17101	32.1406	1.19414e-226	2.36991e-225	1644	1785	1599	33	42	32	DPLKCNFD_03684	LBANOLMJ_02896
hflC	2442.65	0.939603	0.0778636	12.0673	1.57208e-33	4.07342e-33	3718	3056	3136	1641	1816	1472	DPLKCNFD_00710	LBANOLMJ_00244
hflK	3816.93	0.608235	0.0758943	8.01424	1.10816e-15	2.0114e-15	5091	4365	4740	3114	3106	2673	DPLKCNFD_00709	LBANOLMJ_00245
degQ	836.232	1.73534	0.10653	16.2896	1.16908e-59	4.79855e-59	1261	1409	1275	402	403	333	DPLKCNFD_00647	LBANOLMJ_01176
degS	458.851	2.23861	0.119316	18.762	1.54535e-78	8.01984e-78	888	737	715	186	165	124	DPLKCNFD_00646	LBANOLMJ_01175
tonB	1499.59	6.75992	0.184689	36.6017	2.69005e-293	7.83586e-292	2994	3113	3016	24	36	21		LBANOLMJ_03115

[truncated: 7 more sheets: GO_0044461, GO_0044463, GO_0006396, GO_0008033, GO_0006400, GO_0002097, GO_0034660]
