# Supplementary material for: Multi-Omics Integrative Analysis to Reveal the Impacts of Shewanella algae on the Development and Lifespan of Marine Nematode Litoditis marina
Source: Int J Mol Sci. 2024 Aug 22;25(16):9111. doi: 10.3390/ijms25169111 (PMC11354469; doi:10.3390/ijms25169111)
Supplement: Supplementary file 1 [file ijms-25-09111-s001.zip › Table S9.xlsx]

## Sheet: down_GO
Class	GO_Name	GO_ID	GO_ID2	GO_Level	P_value	EnrichmentScore	HitsGenesCountsInSelectedSet	HitsGenesCountsInBackground	AllGenesCountsInSelectedSet	AllGenesCountsInBackground	GenesOfSelectedSetInGOterm	corrected p-value(BH method)
CC	cytoplasm	GO:0005737	GO_0005737	3	0	1.42515	323	1190	463	2431	LBANOLMJ_03093,LBANOLMJ_04062,LBANOLMJ_04180,LBANOLMJ_04185,LBANOLMJ_00949,LBANOLMJ_00708,LBANOLMJ_04075,LBANOLMJ_00955,LBANOLMJ_01801,LBANOLMJ_00711,LBANOLMJ_00958,LBANOLMJ_00956,LBANOLMJ_00842,LBANOLMJ_00606,LBANOLMJ_00609,LBANOLMJ_00610,LBANOLMJ_00855,LBANOLMJ_01702,LBANOLMJ_00856,LBANOLMJ_01944,LBANOLMJ_01709,LBANOLMJ_02083,LBANOLMJ_02082,LBANOLMJ_04145,LBANOLMJ_04156,LBANOLMJ_04031,LBANOLMJ_…	0
CC	obsolete cytoplasmic part	GO:0044444	GO_0044444	0	0	1.46767	284	1016	463	2431	LBANOLMJ_03093,LBANOLMJ_04062,LBANOLMJ_04180,LBANOLMJ_04185,LBANOLMJ_00949,LBANOLMJ_00708,LBANOLMJ_00955,LBANOLMJ_01801,LBANOLMJ_00711,LBANOLMJ_00958,LBANOLMJ_00842,LBANOLMJ_00606,LBANOLMJ_00610,LBANOLMJ_00855,LBANOLMJ_01702,LBANOLMJ_00856,LBANOLMJ_01709,LBANOLMJ_02083,LBANOLMJ_02082,LBANOLMJ_04145,LBANOLMJ_04156,LBANOLMJ_04031,LBANOLMJ_03185,LBANOLMJ_04040,LBANOLMJ_04167,LBANOLMJ_04168,LBANOLMJ_…	0
CC	cytosol	GO:0005829	GO_0005829	3	0	1.46198	279	1002	463	2431	LBANOLMJ_03093,LBANOLMJ_04062,LBANOLMJ_04180,LBANOLMJ_04185,LBANOLMJ_00949,LBANOLMJ_00708,LBANOLMJ_00955,LBANOLMJ_01801,LBANOLMJ_00711,LBANOLMJ_00958,LBANOLMJ_00842,LBANOLMJ_00606,LBANOLMJ_00610,LBANOLMJ_00855,LBANOLMJ_01702,LBANOLMJ_00856,LBANOLMJ_01709,LBANOLMJ_02083,LBANOLMJ_02082,LBANOLMJ_04145,LBANOLMJ_04156,LBANOLMJ_04031,LBANOLMJ_03185,LBANOLMJ_04040,LBANOLMJ_04167,LBANOLMJ_04168,LBANOLMJ_…	0
CC	intracellular anatomical structure	GO:0005622	GO_0005622	3	3.33067e-16	1.38972	329	1243	463	2431	LBANOLMJ_03093,LBANOLMJ_04062,LBANOLMJ_04180,LBANOLMJ_04185,LBANOLMJ_00949,LBANOLMJ_00708,LBANOLMJ_04075,LBANOLMJ_00955,LBANOLMJ_01801,LBANOLMJ_00711,LBANOLMJ_00958,LBANOLMJ_00956,LBANOLMJ_00842,LBANOLMJ_00606,LBANOLMJ_00609,LBANOLMJ_00610,LBANOLMJ_00855,LBANOLMJ_01702,LBANOLMJ_00856,LBANOLMJ_01944,LBANOLMJ_01709,LBANOLMJ_02083,LBANOLMJ_02082,LBANOLMJ_04145,LBANOLMJ_04156,LBANOLMJ_04031,LBANOLMJ_…	1.19904e-14
CC	obsolete intracellular part	GO:0044424	GO_0044424	0	4.44089e-16	1.39196	329	1241	463	2431	LBANOLMJ_03093,LBANOLMJ_04062,LBANOLMJ_04180,LBANOLMJ_04185,LBANOLMJ_00949,LBANOLMJ_00708,LBANOLMJ_04075,LBANOLMJ_00955,LBANOLMJ_01801,LBANOLMJ_00711,LBANOLMJ_00958,LBANOLMJ_00956,LBANOLMJ_00842,LBANOLMJ_00606,LBANOLMJ_00609,LBANOLMJ_00610,LBANOLMJ_00855,LBANOLMJ_01702,LBANOLMJ_00856,LBANOLMJ_01944,LBANOLMJ_01709,LBANOLMJ_02083,LBANOLMJ_02082,LBANOLMJ_04145,LBANOLMJ_04156,LBANOLMJ_04031,LBANOLMJ_…	1.27898e-14
BP	alpha-amino acid biosynthetic process	GO:1901607	GO_1901607	9	2.01839e-13	2.65428	52	103	532	2797	LBANOLMJ_04062,LBANOLMJ_00842,LBANOLMJ_00606,LBANOLMJ_01709,LBANOLMJ_02089,LBANOLMJ_01909,LBANOLMJ_02608,LBANOLMJ_00551,LBANOLMJ_00797,LBANOLMJ_00741,LBANOLMJ_01835,LBANOLMJ_01966,LBANOLMJ_00643,LBANOLMJ_00641,LBANOLMJ_01735,LBANOLMJ_00644,LBANOLMJ_00409,LBANOLMJ_01238,LBANOLMJ_01485,LBANOLMJ_02355,LBANOLMJ_02354,LBANOLMJ_02359,LBANOLMJ_02358,LBANOLMJ_02357,LBANOLMJ_02356,LBANOLMJ_00462,LBANOLMJ_…	3.36667e-10
BP	cellular amino acid biosynthetic process	GO:0008652	GO_0008652	8	1.21403e-12	2.51244	54	113	532	2797	LBANOLMJ_04062,LBANOLMJ_00842,LBANOLMJ_00606,LBANOLMJ_00972,LBANOLMJ_01709,LBANOLMJ_02089,LBANOLMJ_01909,LBANOLMJ_02608,LBANOLMJ_00551,LBANOLMJ_00797,LBANOLMJ_00741,LBANOLMJ_01835,LBANOLMJ_01966,LBANOLMJ_00643,LBANOLMJ_00641,LBANOLMJ_01735,LBANOLMJ_00644,LBANOLMJ_00409,LBANOLMJ_01238,LBANOLMJ_01485,LBANOLMJ_02355,LBANOLMJ_02354,LBANOLMJ_02359,LBANOLMJ_02358,LBANOLMJ_02357,LBANOLMJ_02356,LBANOLMJ_…	1.0125e-09
BP	organonitrogen compound biosynthetic process	GO:1901566	GO_1901566	5	2.39353e-12	1.6517	142	452	532	2797	LBANOLMJ_04062,LBANOLMJ_04180,LBANOLMJ_04185,LBANOLMJ_00948,LBANOLMJ_00949,LBANOLMJ_00842,LBANOLMJ_00606,LBANOLMJ_00609,LBANOLMJ_00972,LBANOLMJ_00610,LBANOLMJ_01702,LBANOLMJ_00856,LBANOLMJ_01944,LBANOLMJ_00611,LBANOLMJ_01709,LBANOLMJ_02082,LBANOLMJ_02089,LBANOLMJ_04031,LBANOLMJ_04167,LBANOLMJ_04168,LBANOLMJ_03087,LBANOLMJ_01909,LBANOLMJ_01879,LBANOLMJ_02608,LBANOLMJ_00551,LBANOLMJ_00797,LBANOLMJ_…	1.3308e-09
BP	alpha-amino acid metabolic process	GO:1901605	GO_1901605	8	2.25517e-11	2.15526	66	161	532	2797	LBANOLMJ_04062,LBANOLMJ_04185,LBANOLMJ_00842,LBANOLMJ_00606,LBANOLMJ_01709,LBANOLMJ_02082,LBANOLMJ_02089,LBANOLMJ_04167,LBANOLMJ_04168,LBANOLMJ_01909,LBANOLMJ_02608,LBANOLMJ_00551,LBANOLMJ_00797,LBANOLMJ_00741,LBANOLMJ_01835,LBANOLMJ_01966,LBANOLMJ_00643,LBANOLMJ_00641,LBANOLMJ_01736,LBANOLMJ_01735,LBANOLMJ_00644,LBANOLMJ_00409,LBANOLMJ_00023,LBANOLMJ_01238,LBANOLMJ_01485,LBANOLMJ_01493,LBANOLMJ_…	9.40407e-09
BP	cellular metabolic process	GO:0044237	GO_0044237	3	1.57309e-10	1.18593	397	1760	532	2797	LBANOLMJ_04062,LBANOLMJ_04180,LBANOLMJ_04185,LBANOLMJ_00948,LBANOLMJ_00949,LBANOLMJ_00708,LBANOLMJ_04075,LBANOLMJ_01802,LBANOLMJ_00711,LBANOLMJ_01920,LBANOLMJ_00958,LBANOLMJ_04085,LBANOLMJ_00842,LBANOLMJ_00606,LBANOLMJ_01814,LBANOLMJ_00609,LBANOLMJ_00972,LBANOLMJ_00610,LBANOLMJ_01702,LBANOLMJ_00856,LBANOLMJ_01944,LBANOLMJ_00611,LBANOLMJ_01709,LBANOLMJ_02083,LBANOLMJ_02082,LBANOLMJ_04145,LBANOLMJ_…	5.24784e-08
BP	organonitrogen compound metabolic process	GO:1901564	GO_1901564	4	2.51327e-10	1.3859	218	827	532	2797	LBANOLMJ_04062,LBANOLMJ_04180,LBANOLMJ_04185,LBANOLMJ_03096,LBANOLMJ_00948,LBANOLMJ_00949,LBANOLMJ_01802,LBANOLMJ_01920,LBANOLMJ_00842,LBANOLMJ_00606,LBANOLMJ_00609,LBANOLMJ_00972,LBANOLMJ_00610,LBANOLMJ_01702,LBANOLMJ_00856,LBANOLMJ_01944,LBANOLMJ_00611,LBANOLMJ_01709,LBANOLMJ_02082,LBANOLMJ_04145,LBANOLMJ_04262,LBANOLMJ_02089,LBANOLMJ_04265,LBANOLMJ_03067,LBANOLMJ_03068,LBANOLMJ_04031,LBANOLMJ_…	6.98688e-08
BP	nitrogen compound metabolic process	GO:0006807	GO_0006807	3	9.48172e-10	1.23976	324	1374	532	2797	LBANOLMJ_04062,LBANOLMJ_04180,LBANOLMJ_04185,LBANOLMJ_03096,LBANOLMJ_00948,LBANOLMJ_00949,LBANOLMJ_00708,LBANOLMJ_04075,LBANOLMJ_01802,LBANOLMJ_00711,LBANOLMJ_01920,LBANOLMJ_00958,LBANOLMJ_00842,LBANOLMJ_00606,LBANOLMJ_01814,LBANOLMJ_00609,LBANOLMJ_00972,LBANOLMJ_00610,LBANOLMJ_01702,LBANOLMJ_00856,LBANOLMJ_01944,LBANOLMJ_00611,LBANOLMJ_01709,LBANOLMJ_02082,LBANOLMJ_04145,LBANOLMJ_04262,LBANOLMJ_…	1.75728e-07
BP	carboxylic acid biosynthetic process	GO:0046394	GO_0046394	7	7.87173e-10	1.95437	71	191	532	2797	LBANOLMJ_04062,LBANOLMJ_00842,LBANOLMJ_00606,LBANOLMJ_00972,LBANOLMJ_01709,LBANOLMJ_02083,LBANOLMJ_02082,LBANOLMJ_02089,LBANOLMJ_04167,LBANOLMJ_04168,LBANOLMJ_01909,LBANOLMJ_02608,LBANOLMJ_00551,LBANOLMJ_00797,LBANOLMJ_02985,LBANOLMJ_00741,LBANOLMJ_01835,LBANOLMJ_01966,LBANOLMJ_00643,LBANOLMJ_00641,LBANOLMJ_01735,LBANOLMJ_00644,LBANOLMJ_00403,LBANOLMJ_01618,LBANOLMJ_00409,LBANOLMJ_01472,LBANOLMJ_…	1.87572e-07
BP	organic acid biosynthetic process	GO:0016053	GO_0016053	5	7.87173e-10	1.95437	71	191	532	2797	LBANOLMJ_04062,LBANOLMJ_00842,LBANOLMJ_00606,LBANOLMJ_00972,LBANOLMJ_01709,LBANOLMJ_02083,LBANOLMJ_02082,LBANOLMJ_02089,LBANOLMJ_04167,LBANOLMJ_04168,LBANOLMJ_01909,LBANOLMJ_02608,LBANOLMJ_00551,LBANOLMJ_00797,LBANOLMJ_02985,LBANOLMJ_00741,LBANOLMJ_01835,LBANOLMJ_01966,LBANOLMJ_00643,LBANOLMJ_00641,LBANOLMJ_01735,LBANOLMJ_00644,LBANOLMJ_00403,LBANOLMJ_01618,LBANOLMJ_00409,LBANOLMJ_01472,LBANOLMJ_…	1.87572e-07
BP	cellular amino acid metabolic process	GO:0006520	GO_0006520	7	2.40493e-09	1.90222	72	199	532	2797	LBANOLMJ_04062,LBANOLMJ_04185,LBANOLMJ_00842,LBANOLMJ_00606,LBANOLMJ_00972,LBANOLMJ_00856,LBANOLMJ_01709,LBANOLMJ_02082,LBANOLMJ_02089,LBANOLMJ_04167,LBANOLMJ_04168,LBANOLMJ_01909,LBANOLMJ_02608,LBANOLMJ_00551,LBANOLMJ_00797,LBANOLMJ_00741,LBANOLMJ_01835,LBANOLMJ_01966,LBANOLMJ_00643,LBANOLMJ_00641,LBANOLMJ_01736,LBANOLMJ_01735,LBANOLMJ_00644,LBANOLMJ_00409,LBANOLMJ_00023,LBANOLMJ_01238,LBANOLMJ_…	4.01142e-07
CC	cytosolic ribosome	GO:0022626	GO_0022626	7	7.13816e-08	2.62527	29	58	463	2431	LBANOLMJ_00441,LBANOLMJ_00442,LBANOLMJ_00443,LBANOLMJ_01785,LBANOLMJ_01112,LBANOLMJ_01111,LBANOLMJ_01110,LBANOLMJ_01114,LBANOLMJ_01113,LBANOLMJ_01119,LBANOLMJ_01118,LBANOLMJ_01121,LBANOLMJ_01793,LBANOLMJ_01207,LBANOLMJ_00483,LBANOLMJ_01101,LBANOLMJ_01100,LBANOLMJ_01105,LBANOLMJ_01103,LBANOLMJ_01108,LBANOLMJ_01107,LBANOLMJ_01075,LBANOLMJ_01097,LBANOLMJ_01096,LBANOLMJ_01095,LBANOLMJ_01094,LBANOLMJ_…	1.71316e-06
CC	ribosomal subunit	GO:0044391	GO_0044391	4	7.13816e-08	2.62527	29	58	463	2431	LBANOLMJ_00441,LBANOLMJ_00442,LBANOLMJ_00443,LBANOLMJ_01785,LBANOLMJ_01112,LBANOLMJ_01111,LBANOLMJ_01110,LBANOLMJ_01114,LBANOLMJ_01113,LBANOLMJ_01119,LBANOLMJ_01118,LBANOLMJ_01121,LBANOLMJ_01793,LBANOLMJ_01207,LBANOLMJ_00483,LBANOLMJ_01101,LBANOLMJ_01100,LBANOLMJ_01105,LBANOLMJ_01103,LBANOLMJ_01108,LBANOLMJ_01107,LBANOLMJ_01075,LBANOLMJ_01097,LBANOLMJ_01096,LBANOLMJ_01095,LBANOLMJ_01094,LBANOLMJ_…	1.71316e-06
CC	ribosome	GO:0005840	GO_0005840	6	1.15787e-07	2.58077	29	59	463	2431	LBANOLMJ_00441,LBANOLMJ_00442,LBANOLMJ_00443,LBANOLMJ_01785,LBANOLMJ_01112,LBANOLMJ_01111,LBANOLMJ_01110,LBANOLMJ_01114,LBANOLMJ_01113,LBANOLMJ_01119,LBANOLMJ_01118,LBANOLMJ_01121,LBANOLMJ_01793,LBANOLMJ_01207,LBANOLMJ_00483,LBANOLMJ_01101,LBANOLMJ_01100,LBANOLMJ_01105,LBANOLMJ_01103,LBANOLMJ_01108,LBANOLMJ_01107,LBANOLMJ_01075,LBANOLMJ_01097,LBANOLMJ_01096,LBANOLMJ_01095,LBANOLMJ_01094,LBANOLMJ_…	2.08417e-06
CC	obsolete cytosolic part	GO:0044445	GO_0044445	0	1.50187e-07	2.32619	35	79	463	2431	LBANOLMJ_04185,LBANOLMJ_00441,LBANOLMJ_00442,LBANOLMJ_00443,LBANOLMJ_03966,LBANOLMJ_01785,LBANOLMJ_03965,LBANOLMJ_01618,LBANOLMJ_01112,LBANOLMJ_01111,LBANOLMJ_01110,LBANOLMJ_01114,LBANOLMJ_01113,LBANOLMJ_01119,LBANOLMJ_01118,LBANOLMJ_01121,LBANOLMJ_01793,LBANOLMJ_01207,LBANOLMJ_00483,LBANOLMJ_01101,LBANOLMJ_01100,LBANOLMJ_01105,LBANOLMJ_01103,LBANOLMJ_01108,LBANOLMJ_01107,LBANOLMJ_01075,LBANOLMJ_…	2.403e-06
CC	ribonucleoprotein complex	GO:1990904	GO_1990904	3	1.71421e-07	2.50026	30	63	463	2431	LBANOLMJ_00441,LBANOLMJ_00442,LBANOLMJ_00443,LBANOLMJ_01781,LBANOLMJ_01785,LBANOLMJ_01112,LBANOLMJ_01111,LBANOLMJ_01110,LBANOLMJ_01114,LBANOLMJ_01113,LBANOLMJ_01119,LBANOLMJ_01118,LBANOLMJ_01121,LBANOLMJ_01793,LBANOLMJ_01207,LBANOLMJ_00483,LBANOLMJ_01101,LBANOLMJ_01100,LBANOLMJ_01105,LBANOLMJ_01103,LBANOLMJ_01108,LBANOLMJ_01107,LBANOLMJ_01075,LBANOLMJ_01097,LBANOLMJ_01096,LBANOLMJ_01095,LBANOLMJ_…	2.46847e-06
MF	structural constituent of ribosome	GO:0003735	GO_0003735	3	9.70968e-07	2.44291	27	54	508	2482	LBANOLMJ_00441,LBANOLMJ_00442,LBANOLMJ_00443,LBANOLMJ_01785,LBANOLMJ_01112,LBANOLMJ_01111,LBANOLMJ_01110,LBANOLMJ_01114,LBANOLMJ_01113,LBANOLMJ_01119,LBANOLMJ_01118,LBANOLMJ_01121,LBANOLMJ_00483,LBANOLMJ_01101,LBANOLMJ_01100,LBANOLMJ_01105,LBANOLMJ_01103,LBANOLMJ_01108,LBANOLMJ_01107,LBANOLMJ_01075,LBANOLMJ_01097,LBANOLMJ_01096,LBANOLMJ_01095,LBANOLMJ_01094,LBANOLMJ_01099,LBANOLMJ_01098,LBANOLMJ_…	0.00095252
MF	structural molecule activity	GO:0005198	GO_0005198	2	1.2492e-05	2.19862	27	60	508	2482	LBANOLMJ_00441,LBANOLMJ_00442,LBANOLMJ_00443,LBANOLMJ_01785,LBANOLMJ_01112,LBANOLMJ_01111,LBANOLMJ_01110,LBANOLMJ_01114,LBANOLMJ_01113,LBANOLMJ_01119,LBANOLMJ_01118,LBANOLMJ_01121,LBANOLMJ_00483,LBANOLMJ_01101,LBANOLMJ_01100,LBANOLMJ_01105,LBANOLMJ_01103,LBANOLMJ_01108,LBANOLMJ_01107,LBANOLMJ_01075,LBANOLMJ_01097,LBANOLMJ_01096,LBANOLMJ_01095,LBANOLMJ_01094,LBANOLMJ_01099,LBANOLMJ_01098,LBANOLMJ_…	0.00612733
MF	iron ion binding	GO:0005506	GO_0005506	7	0.00303335	1.93161	17	43	508	2482	LBANOLMJ_04145,LBANOLMJ_04151,LBANOLMJ_03089,LBANOLMJ_00797,LBANOLMJ_00210,LBANOLMJ_01857,LBANOLMJ_00528,LBANOLMJ_01858,LBANOLMJ_02718,LBANOLMJ_03301,LBANOLMJ_01129,LBANOLMJ_01372,LBANOLMJ_01132,LBANOLMJ_02640,LBANOLMJ_01079,LBANOLMJ_02147,LBANOLMJ_04204,	0.595144
MF	hydro-lyase activity	GO:0016836	GO_0016836	5	0.00578775	1.71004	21	60	508	2482	LBANOLMJ_00611,LBANOLMJ_04262,LBANOLMJ_04265,LBANOLMJ_04031,LBANOLMJ_03089,LBANOLMJ_04175,LBANOLMJ_01909,LBANOLMJ_02985,LBANOLMJ_00572,LBANOLMJ_00644,LBANOLMJ_01618,LBANOLMJ_02358,LBANOLMJ_02119,LBANOLMJ_02520,LBANOLMJ_01792,LBANOLMJ_02765,LBANOLMJ_04227,LBANOLMJ_03469,LBANOLMJ_03106,LBANOLMJ_02038,LBANOLMJ_02037,	0.709723
MF	amino acid binding	GO:0016597	GO_0016597	5	0.00295069	2.58661	9	17	508	2482	LBANOLMJ_04062,LBANOLMJ_00668,LBANOLMJ_00643,LBANOLMJ_01485,LBANOLMJ_03563,LBANOLMJ_00461,LBANOLMJ_00588,LBANOLMJ_03749,LBANOLMJ_01173,	0.723656
MF	lyase activity	GO:0016829	GO_0016829	3	0.0055394	1.41847	45	155	508	2482	LBANOLMJ_00609,LBANOLMJ_00611,LBANOLMJ_01709,LBANOLMJ_04262,LBANOLMJ_04265,LBANOLMJ_04031,LBANOLMJ_03089,LBANOLMJ_04175,LBANOLMJ_01909,LBANOLMJ_02985,LBANOLMJ_00572,LBANOLMJ_00575,LBANOLMJ_01966,LBANOLMJ_00643,LBANOLMJ_01856,LBANOLMJ_00644,LBANOLMJ_01618,LBANOLMJ_00413,LBANOLMJ_01363,LBANOLMJ_02693,LBANOLMJ_00036,LBANOLMJ_01013,LBANOLMJ_02358,LBANOLMJ_02119,LBANOLMJ_02118,LBANOLMJ_02520,LBANOLMJ_…	0.776307
MF	carbon-oxygen lyase activity	GO:0016835	GO_0016835	4	0.011115	1.6043	22	67	508	2482	LBANOLMJ_00611,LBANOLMJ_04262,LBANOLMJ_04265,LBANOLMJ_04031,LBANOLMJ_03089,LBANOLMJ_04175,LBANOLMJ_01909,LBANOLMJ_02985,LBANOLMJ_00572,LBANOLMJ_00644,LBANOLMJ_01618,LBANOLMJ_02358,LBANOLMJ_02119,LBANOLMJ_02520,LBANOLMJ_01792,LBANOLMJ_02765,LBANOLMJ_00011,LBANOLMJ_04227,LBANOLMJ_03469,LBANOLMJ_03106,LBANOLMJ_02038,LBANOLMJ_02037,	0.838754
MF	RNA binding	GO:0003723	GO_0003723	5	0.00516168	1.57432	29	90	508	2482	LBANOLMJ_01702,LBANOLMJ_03089,LBANOLMJ_01772,LBANOLMJ_00442,LBANOLMJ_00443,LBANOLMJ_00455,LBANOLMJ_01785,LBANOLMJ_00860,LBANOLMJ_01111,LBANOLMJ_01110,LBANOLMJ_03539,LBANOLMJ_01119,LBANOLMJ_01118,LBANOLMJ_01242,LBANOLMJ_01248,LBANOLMJ_01246,LBANOLMJ_01133,LBANOLMJ_01016,LBANOLMJ_02654,LBANOLMJ_01205,LBANOLMJ_02541,LBANOLMJ_00247,LBANOLMJ_01105,LBANOLMJ_01107,LBANOLMJ_01075,LBANOLMJ_01097,LBANOLMJ_…	0.843934
MF	ribonucleoprotein complex binding	GO:0043021	GO_0043021	4	0.0108308	1.84869	14	37	508	2482	LBANOLMJ_00441,LBANOLMJ_01773,LBANOLMJ_03967,LBANOLMJ_03539,LBANOLMJ_03782,LBANOLMJ_01243,LBANOLMJ_01242,LBANOLMJ_01129,LBANOLMJ_01016,LBANOLMJ_01793,LBANOLMJ_01207,LBANOLMJ_04130,LBANOLMJ_03227,LBANOLMJ_03470,	0.885419
MF	phosphotransferase activity, carboxyl group as acceptor	GO:0016774	GO_0016774	5	0.0128851	2.665	6	11	508	2482	LBANOLMJ_04062,LBANOLMJ_02083,LBANOLMJ_01472,LBANOLMJ_00461,LBANOLMJ_00479,LBANOLMJ_00013,	0.902876

## Sheet: GO_0003735
genes	baseMean	log2FoldChange	lfcSE	stat	pvalue	padj	HQB5_1	HQB5_2	HQB5_3	OP50_1	OP50_2	OP50_3	S.algae_name	E.coli_name
rplJ	6837.52	-0.704189	0.0728172	-9.67064	4.01874e-22	8.25693e-22	6142	4852	5073	8895	9223	6941	DPLKCNFD_00298	LBANOLMJ_00441
rplA	5274.21	-1.96688	0.0763116	-25.7743	1.72233e-146	1.80845e-145	2230	2121	2252	8901	8824	7061	DPLKCNFD_00297	LBANOLMJ_00442
rplK	2704.58	-0.787615	0.0763027	-10.3222	5.59064e-25	1.22533e-24	2140	1973	1995	3720	3707	2719	DPLKCNFD_00296	LBANOLMJ_00443
rplS	2079.16	-0.637456	0.0764452	-8.33873	7.50931e-17	1.39238e-16	1773	1655	1583	2496	2828	2146	DPLKCNFD_03087	LBANOLMJ_01785
rpsE	8481.7	-1.09887	0.0736566	-14.9188	2.48615e-50	8.8735e-50	5611	5695	5292	12274	12491	9436	DPLKCNFD_00324	LBANOLMJ_01112
rplR	4048.33	-0.902047	0.0733913	-12.2909	1.01333e-34	2.69923e-34	2970	2952	2759	5359	5814	4405	DPLKCNFD_00323	LBANOLMJ_01111
rplF	7682.31	-1.10833	0.0755396	-14.6722	9.70948e-49	3.3852e-48	4999	5192	4769	10980	11281	8739	DPLKCNFD_00322	LBANOLMJ_01110
rplO	9780.06	-1.87207	0.0875563	-21.3814	1.99175e-101	1.29859e-100	4079	4451	4338	16089	16898	12473	DPLKCNFD_00326	LBANOLMJ_01114
rpmD	2311.7	-1.2386	0.0934577	-13.2531	4.32929e-40	1.27548e-39	1357	1446	1420	3379	3712	2542	DPLKCNFD_00325	LBANOLMJ_01113
rpsD	10965.3	-1.19109	0.0648801	-18.3583	2.83151e-75	1.39719e-74	7477	6423	6687	15791	16639	12637	DPLKCNFD_00330	LBANOLMJ_01119
rpsK	5846.19	-1.53678	0.0701005	-21.9226	1.58136e-106	1.11998e-105	3305	2842	3083	9028	9334	7305	DPLKCNFD_00329	LBANOLMJ_01118
rplQ	3914.03	-1.47934	0.0712843	-20.7526	1.16082e-95	7.03503e-95	2351	1993	2030	5997	6392	4665	DPLKCNFD_00332	LBANOLMJ_01121
rpmE	1117.9	-0.602708	0.12853	-4.68923	2.74237e-06	3.86629e-06	1237	754	772	1282	1520	1172	DPLKCNFD_00547	LBANOLMJ_00483
rpsC	9349.35	-1.22609	0.073548	-16.6707	2.14148e-62	9.10004e-62	5768	5880	5559	13671	14220	10821	DPLKCNFD_00313	LBANOLMJ_01101
rplV	4316.76	-1.22123	0.0992165	-12.3087	8.12826e-35	2.17799e-34	2402	2778	2752	6179	6516	5127	DPLKCNFD_00312	LBANOLMJ_01100
rplN	6834.94	-1.06168	0.0949444	-11.1822	4.98658e-29	1.18031e-28	5556	3778	4377	9808	10028	7509	DPLKCNFD_00317	LBANOLMJ_01105
rpmC	4858.85	-0.701381	0.0692174	-10.133	3.94281e-24	8.51761e-24	4013	3685	3695	6328	6621	4861	DPLKCNFD_00315	LBANOLMJ_01103
rpsN	5604.81	-1.49092	0.065828	-22.6487	1.43537e-113	1.09379e-112	3349	2941	2785	8658	8814	6935	DPLKCNFD_00320	LBANOLMJ_01108
rplE	8526.46	-1.09834	0.0680503	-16.1402	1.3321e-58	5.37003e-58	6321	5148	5292	12133	12593	9623	DPLKCNFD_00319	LBANOLMJ_01107
rpsG	4310.87	-1.05128	0.0718804	-14.6254	1.93411e-48	6.65333e-48	3251	2631	2779	6010	6363	4814	DPLKCNFD_00303	LBANOLMJ_01075
rplW	3190.42	-0.972022	0.0757309	-12.8352	1.04107e-37	2.93319e-37	2249	2183	2192	4438	4630	3435	DPLKCNFD_00309	LBANOLMJ_01097
rplD	5478.44	-1.0307	0.0702124	-14.6798	8.68414e-49	3.03357e-48	3786	3658	3628	7570	8008	6146	DPLKCNFD_00308	LBANOLMJ_01096
rplC	7813.43	-0.941374	0.0732947	-12.8437	9.33312e-38	2.63781e-37	6187	4918	5407	10809	11082	8479	DPLKCNFD_00307	LBANOLMJ_01095
rpsJ	5585.29	-1.05074	0.102056	-10.2957	7.36691e-25	1.61268e-24	4433	2976	3834	7994	8170	6125	DPLKCNFD_00306	LBANOLMJ_01094
rpsS	2837.15	-0.720937	0.0847903	-8.50259	1.85403e-17	3.49153e-17	2140	2166	2269	3704	3780	2944	DPLKCNFD_00311	LBANOLMJ_01099
rplB	8148.97	-0.826586	0.0818218	-10.1023	5.39781e-24	1.16191e-23	5890	6149	5998	11105	11401	8354	DPLKCNFD_00310	LBANOLMJ_01098
rpmF	864.895	-1.80852	0.124775	-14.4942	1.31749e-47	4.44746e-47	505	300	386	1340	1547	1097	DPLKCNFD_01937	LBANOLMJ_03340

## Sheet: GO_0005198
genes	baseMean	log2FoldChange	lfcSE	stat	pvalue	padj	HQB5_1	HQB5_2	HQB5_3	OP50_1	OP50_2	OP50_3	S.algae_name	E.coli_name
rplJ	6837.52	-0.704189	0.0728172	-9.67064	4.01874e-22	8.25693e-22	6142	4852	5073	8895	9223	6941	DPLKCNFD_00298	LBANOLMJ_00441
rplA	5274.21	-1.96688	0.0763116	-25.7743	1.72233e-146	1.80845e-145	2230	2121	2252	8901	8824	7061	DPLKCNFD_00297	LBANOLMJ_00442
rplK	2704.58	-0.787615	0.0763027	-10.3222	5.59064e-25	1.22533e-24	2140	1973	1995	3720	3707	2719	DPLKCNFD_00296	LBANOLMJ_00443
rplS	2079.16	-0.637456	0.0764452	-8.33873	7.50931e-17	1.39238e-16	1773	1655	1583	2496	2828	2146	DPLKCNFD_03087	LBANOLMJ_01785
rpsE	8481.7	-1.09887	0.0736566	-14.9188	2.48615e-50	8.8735e-50	5611	5695	5292	12274	12491	9436	DPLKCNFD_00324	LBANOLMJ_01112
rplR	4048.33	-0.902047	0.0733913	-12.2909	1.01333e-34	2.69923e-34	2970	2952	2759	5359	5814	4405	DPLKCNFD_00323	LBANOLMJ_01111
rplF	7682.31	-1.10833	0.0755396	-14.6722	9.70948e-49	3.3852e-48	4999	5192	4769	10980	11281	8739	DPLKCNFD_00322	LBANOLMJ_01110
rplO	9780.06	-1.87207	0.0875563	-21.3814	1.99175e-101	1.29859e-100	4079	4451	4338	16089	16898	12473	DPLKCNFD_00326	LBANOLMJ_01114
rpmD	2311.7	-1.2386	0.0934577	-13.2531	4.32929e-40	1.27548e-39	1357	1446	1420	3379	3712	2542	DPLKCNFD_00325	LBANOLMJ_01113
rpsD	10965.3	-1.19109	0.0648801	-18.3583	2.83151e-75	1.39719e-74	7477	6423	6687	15791	16639	12637	DPLKCNFD_00330	LBANOLMJ_01119
rpsK	5846.19	-1.53678	0.0701005	-21.9226	1.58136e-106	1.11998e-105	3305	2842	3083	9028	9334	7305	DPLKCNFD_00329	LBANOLMJ_01118
rplQ	3914.03	-1.47934	0.0712843	-20.7526	1.16082e-95	7.03503e-95	2351	1993	2030	5997	6392	4665	DPLKCNFD_00332	LBANOLMJ_01121
rpmE	1117.9	-0.602708	0.12853	-4.68923	2.74237e-06	3.86629e-06	1237	754	772	1282	1520	1172	DPLKCNFD_00547	LBANOLMJ_00483
rpsC	9349.35	-1.22609	0.073548	-16.6707	2.14148e-62	9.10004e-62	5768	5880	5559	13671	14220	10821	DPLKCNFD_00313	LBANOLMJ_01101
rplV	4316.76	-1.22123	0.0992165	-12.3087	8.12826e-35	2.17799e-34	2402	2778	2752	6179	6516	5127	DPLKCNFD_00312	LBANOLMJ_01100
rplN	6834.94	-1.06168	0.0949444	-11.1822	4.98658e-29	1.18031e-28	5556	3778	4377	9808	10028	7509	DPLKCNFD_00317	LBANOLMJ_01105
rpmC	4858.85	-0.701381	0.0692174	-10.133	3.94281e-24	8.51761e-24	4013	3685	3695	6328	6621	4861	DPLKCNFD_00315	LBANOLMJ_01103
rpsN	5604.81	-1.49092	0.065828	-22.6487	1.43537e-113	1.09379e-112	3349	2941	2785	8658	8814	6935	DPLKCNFD_00320	LBANOLMJ_01108
rplE	8526.46	-1.09834	0.0680503	-16.1402	1.3321e-58	5.37003e-58	6321	5148	5292	12133	12593	9623	DPLKCNFD_00319	LBANOLMJ_01107
rpsG	4310.87	-1.05128	0.0718804	-14.6254	1.93411e-48	6.65333e-48	3251	2631	2779	6010	6363	4814	DPLKCNFD_00303	LBANOLMJ_01075
rplW	3190.42	-0.972022	0.0757309	-12.8352	1.04107e-37	2.93319e-37	2249	2183	2192	4438	4630	3435	DPLKCNFD_00309	LBANOLMJ_01097
rplD	5478.44	-1.0307	0.0702124	-14.6798	8.68414e-49	3.03357e-48	3786	3658	3628	7570	8008	6146	DPLKCNFD_00308	LBANOLMJ_01096
rplC	7813.43	-0.941374	0.0732947	-12.8437	9.33312e-38	2.63781e-37	6187	4918	5407	10809	11082	8479	DPLKCNFD_00307	LBANOLMJ_01095
rpsJ	5585.29	-1.05074	0.102056	-10.2957	7.36691e-25	1.61268e-24	4433	2976	3834	7994	8170	6125	DPLKCNFD_00306	LBANOLMJ_01094
rpsS	2837.15	-0.720937	0.0847903	-8.50259	1.85403e-17	3.49153e-17	2140	2166	2269	3704	3780	2944	DPLKCNFD_00311	LBANOLMJ_01099
rplB	8148.97	-0.826586	0.0818218	-10.1023	5.39781e-24	1.16191e-23	5890	6149	5998	11105	11401	8354	DPLKCNFD_00310	LBANOLMJ_01098
rpmF	864.895	-1.80852	0.124775	-14.4942	1.31749e-47	4.44746e-47	505	300	386	1340	1547	1097	DPLKCNFD_01937	LBANOLMJ_03340

## Sheet: GO_0016597
genes	baseMean	log2FoldChange	lfcSE	stat	pvalue	padj	HQB5_1	HQB5_2	HQB5_3	OP50_1	OP50_2	OP50_3	S.algae_name	E.coli_name
proB	261.682	-0.80829	0.128733	-6.27882	3.41158e-10	5.40466e-10	226	183	179	365	358	264		LBANOLMJ_04062
asnC	1337.25	-3.11979	0.108322	-28.8011	2.07614e-182	2.79814e-181	366	233	256	2461	2578	2038	DPLKCNFD_03503	LBANOLMJ_00668
ilvA	349.516	-2.21472	0.126328	-17.5315	8.23925e-69	3.81541e-68	128	129	124	580	607	505	DPLKCNFD_03906	LBANOLMJ_00643
serA	646.403	-0.754576	0.105409	-7.15856	8.15304e-13	1.37869e-12	469	505	502	876	837	681	DPLKCNFD_03426	LBANOLMJ_01485
artJ	65.6487	-3.17982	0.301506	-10.5465	5.27476e-26	1.17608e-25	9	18	13	120	126	102	DPLKCNFD_01048	LBANOLMJ_03563
argB	97.3907	-3.46392	0.264222	-13.1099	2.89151e-39	8.39561e-39	21	14	15	167	211	150	DPLKCNFD_00350	LBANOLMJ_00461
metR	77.5168	-0.723968	0.210284	-3.44281	0.000575706	0.000733234	61	57	62	102	108	76	DPLKCNFD_03356	LBANOLMJ_00588
asnB	431.546	-3.12267	0.130289	-23.9673	6.09578e-127	5.14438e-126	103	80	91	788	819	673	DPLKCNFD_02492	LBANOLMJ_03749
argR	321.159	-0.639526	0.144632	-4.42175	9.79033e-06	1.35075e-05	318	213	247	362	493	307	DPLKCNFD_01088	LBANOLMJ_01173

## Sheet: GO_0005506
genes	baseMean	log2FoldChange	lfcSE	stat	pvalue	padj	HQB5_1	HQB5_2	HQB5_3	OP50_1	OP50_2	OP50_3	S.algae_name	E.coli_name
erpA	317.912	-2.72825	0.146394	-18.6364	1.62773e-77	8.28081e-77	93	68	96	573	629	436	DPLKCNFD_03136	LBANOLMJ_04145
fhuA	249.964	-1.50263	0.142217	-10.5658	4.29426e-26	9.58644e-26	128	138	134	370	368	344		LBANOLMJ_04151
acnA	4944.95	-0.641173	0.0857347	-7.47856	7.51389e-14	1.29857e-13	3935	4268	3668	6264	6187	5278		LBANOLMJ_03089
tdh_1	1879.31	-2.59421	0.0816459	-31.7739	1.4833e-221	2.81984e-220	579	556	510	3400	3519	2621		LBANOLMJ_00797
ytfE	60.1277	-1.96822	0.274412	-7.17252	7.36294e-13	1.24625e-12	36	14	26	100	107	77	DPLKCNFD_03869	LBANOLMJ_00210
iscU	775.368	-1.10303	0.119281	-9.24734	2.30143e-20	4.60796e-20	460	525	523	1025	1064	1005	DPLKCNFD_02772	LBANOLMJ_01857
fdhE	381.093	-3.07711	0.138124	-22.2778	6.05983e-110	4.43079e-109	93	67	89	711	745	559		LBANOLMJ_00528
iscA	803.204	-1.23419	0.0908965	-13.578	5.41124e-42	1.66485e-41	502	496	476	1173	1209	945	DPLKCNFD_02771	LBANOLMJ_01858
sodB	13178.4	-2.78295	0.0667011	-41.7226	0	0	3762	3333	3215	23167	25700	19139	DPLKCNFD_02358	LBANOLMJ_02718
roxA	895.787	-1.93289	0.0959625	-20.1421	3.15682e-90	1.82147e-89	436	349	363	1414	1619	1167	DPLKCNFD_02437	LBANOLMJ_03301
def	851.788	-1.87627	0.10086	-18.6028	3.04847e-77	1.54217e-76	383	349	390	1484	1424	1058		LBANOLMJ_01129
cpdA	2710.37	-3.00481	0.0763799	-39.3404	0	0	662	592	596	5064	5031	4114		LBANOLMJ_01372
topA_1	464.362	-2.49206	0.117871	-21.1422	3.25609e-99	2.04896e-98	153	149	130	796	883	652	DPLKCNFD_00104	LBANOLMJ_01132
katE	820.762	-3.63366	0.117095	-31.0317	2.01454e-211	3.36876e-210	151	101	126	1577	1679	1239		LBANOLMJ_02640
bfr	414.651	-0.830812	0.133797	-6.20951	5.31499e-10	8.36868e-10	348	258	316	589	625	371		LBANOLMJ_01079
nrdB	987.712	-0.990602	0.0999666	-9.90933	3.79165e-23	7.96246e-23	650	690	690	1422	1443	1030	DPLKCNFD_02208	LBANOLMJ_02147
lpxC	12235.6	-2.23421	0.0947066	-23.5908	4.78994e-123	3.91431e-122	5484	3721	4091	21464	21861	16388	DPLKCNFD_00495	LBANOLMJ_04204

## Sheet: GO_0003723
genes	baseMean	log2FoldChange	lfcSE	stat	pvalue	padj	HQB5_1	HQB5_2	HQB5_3	OP50_1	OP50_2	OP50_3	S.algae_name	E.coli_name
csrA	1504.02	-1.50021	0.0972905	-15.4199	1.20238e-53	4.59089e-53	1008	716	711	2344	2369	1852	DPLKCNFD_02894	LBANOLMJ_01702
acnA	4944.95	-0.641173	0.0857347	-7.47856	7.51389e-14	1.29857e-13	3935	4268	3668	6264	6187	5278		LBANOLMJ_03089
smpB	734.991	-1.57606	0.118319	-13.3205	1.75906e-40	5.25971e-40	483	304	357	1153	1113	972	DPLKCNFD_01526	LBANOLMJ_01772
rplA	5274.21	-1.96688	0.0763116	-25.7743	1.72233e-146	1.80845e-145	2230	2121	2252	8901	8824	7061	DPLKCNFD_00297	LBANOLMJ_00442
rplK	2704.58	-0.787615	0.0763027	-10.3222	5.59064e-25	1.22533e-24	2140	1973	1995	3720	3707	2719	DPLKCNFD_00296	LBANOLMJ_00443
trmA	425.43	-1.34991	0.117056	-11.5321	9.0875e-31	2.22687e-30	241	253	243	686	634	488	DPLKCNFD_00283	LBANOLMJ_00455
rplS	2079.16	-0.637456	0.0764452	-8.33873	7.50931e-17	1.39238e-16	1773	1655	1583	2496	2828	2146	DPLKCNFD_03087	LBANOLMJ_01785
cspA	58878	-2.9423	0.114939	-25.5987	1.57604e-144	1.62647e-143	18633	11242	12303	109759	113393	85054	DPLKCNFD_01970	LBANOLMJ_00860
rplR	4048.33	-0.902047	0.0733913	-12.2909	1.01333e-34	2.69923e-34	2970	2952	2759	5359	5814	4405	DPLKCNFD_00323	LBANOLMJ_01111
rplF	7682.31	-1.10833	0.0755396	-14.6722	9.70948e-49	3.3852e-48	4999	5192	4769	10980	11281	8739	DPLKCNFD_00322	LBANOLMJ_01110
infA	2100.57	-1.80363	0.0960416	-18.7797	1.10702e-78	5.76162e-78	1198	855	846	3415	3359	2841	DPLKCNFD_02427	LBANOLMJ_03539
rpsD	10965.3	-1.19109	0.0648801	-18.3583	2.83151e-75	1.39719e-74	7477	6423	6687	15791	16639	12637	DPLKCNFD_00330	LBANOLMJ_01119
rpsK	5846.19	-1.53678	0.0701005	-21.9226	1.58136e-106	1.11998e-105	3305	2842	3083	9028	9334	7305	DPLKCNFD_00329	LBANOLMJ_01118
infB	6126.95	-1.11206	0.0779377	-14.2686	3.4349e-46	1.13616e-45	4022	4207	3688	8647	9132	6970	DPLKCNFD_01200	LBANOLMJ_01242
deaD	8490.82	-1.21869	0.0990392	-12.3051	8.5021e-35	2.27478e-34	6652	4431	4753	12390	12326	10268	DPLKCNFD_03694	LBANOLMJ_01248
pnp	8426.84	-0.622036	0.0709325	-8.7694	1.79619e-18	3.46204e-18	7118	6826	6483	10494	10479	9058	DPLKCNFD_01205	LBANOLMJ_01246
tsaC	294.111	-0.911111	0.128272	-7.10296	1.22114e-12	2.05533e-12	199	213	215	391	430	314	DPLKCNFD_00105	LBANOLMJ_01133
hslR	205.113	-1.26629	0.148893	-8.5047	1.82069e-17	3.43233e-17	153	104	116	311	318	230	DPLKCNFD_00261	LBANOLMJ_01016
thrS	8134.66	-1.58716	0.0742069	-21.3883	1.71629e-101	1.12305e-100	4893	3868	3801	12495	12977	10501	DPLKCNFD_02120	LBANOLMJ_02654
rapZ	679.152	-1.03388	0.0948884	-10.8957	1.20821e-27	2.77611e-27	526	423	427	943	957	789	DPLKCNFD_03596	LBANOLMJ_01205
proQ	650.585	-0.801423	0.0993473	-8.06688	7.21189e-16	1.3143e-15	533	433	496	895	858	688	DPLKCNFD_02404	LBANOLMJ_02541
hfq	2338.48	-0.784839	0.0970143	-8.08993	5.96971e-16	1.09012e-15	1638	1907	1720	3095	3228	2426	DPLKCNFD_00707	LBANOLMJ_00247
rplN	6834.94	-1.06168	0.0949444	-11.1822	4.98658e-29	1.18031e-28	5556	3778	4377	9808	10028	7509	DPLKCNFD_00317	LBANOLMJ_01105
rplE	8526.46	-1.09834	0.0680503	-16.1402	1.3321e-58	5.37003e-58	6321	5148	5292	12133	12593	9623	DPLKCNFD_00319	LBANOLMJ_01107
rpsG	4310.87	-1.05128	0.0718804	-14.6254	1.93411e-48	6.65333e-48	3251	2631	2779	6010	6363	4814	DPLKCNFD_00303	LBANOLMJ_01075
rplW	3190.42	-0.972022	0.0757309	-12.8352	1.04107e-37	2.93319e-37	2249	2183	2192	4438	4630	3435	DPLKCNFD_00309	LBANOLMJ_01097
rplD	5478.44	-1.0307	0.0702124	-14.6798	8.68414e-49	3.03357e-48	3786	3658	3628	7570	8008	6146	DPLKCNFD_00308	LBANOLMJ_01096
rplB	8148.97	-0.826586	0.0818218	-10.1023	5.39781e-24	1.16191e-23	5890	6149	5998	11105	11401	8354	DPLKCNFD_00310	LBANOLMJ_01098
rmf	6869.33	-5.15192	0.0953207	-54.0483	0	0	457	397	308	13508	13997	11798	DPLKCNFD_01988	LBANOLMJ_03470

## Sheet: GO_0016829
genes	baseMean	log2FoldChange	lfcSE	stat	pvalue	padj	HQB5_1	HQB5_2	HQB5_3	OP50_1	OP50_2	OP50_3	S.algae_name	E.coli_name
cyaA	2258.14	-1.9832	0.0750186	-26.4361	5.27753e-154	5.95701e-153	1009	888	912	3849	3790	3004	DPLKCNFD_03879	LBANOLMJ_00609
hemD	337.167	-1.10737	0.126895	-8.72662	2.62395e-18	5.0467e-18	209	235	212	441	503	410	DPLKCNFD_03881	LBANOLMJ_00611
luxS_1	443.07	-1.13129	0.109316	-10.3488	4.23855e-25	9.32377e-25	332	260	266	659	632	506		LBANOLMJ_01709
caiB	57.8819	-2.16519	0.272998	-7.93118	2.17081e-15	3.90486e-15	25	16	24	92	100	86	DPLKCNFD_03940	LBANOLMJ_04262
yrdA_2	12.2486	-1.38105	0.546704	-2.52613	0.0115325	0.013775	9	5	7	11	24	17		LBANOLMJ_04265
hemB	748.541	-0.746877	0.100795	-7.40983	1.26459e-13	2.18342e-13	575	614	529	922	1001	835		LBANOLMJ_04031
acnA	4944.95	-0.641173	0.0857347	-7.47856	7.51389e-14	1.29857e-13	3935	4268	3668	6264	6187	5278		LBANOLMJ_03089
can	316.434	-0.996175	0.119189	-8.35793	6.38302e-17	1.18598e-16	223	218	209	438	437	366	DPLKCNFD_02316	LBANOLMJ_04175
dapA	1266.23	-1.33904	0.0970339	-13.7998	2.55726e-43	8.06005e-43	903	632	686	1901	1901	1550		LBANOLMJ_01909
feaR	107.329	-2.07003	0.207939	-9.95499	2.39849e-23	5.06627e-23	47	42	38	167	169	170		LBANOLMJ_02985
fadB	1670.15	-0.716642	0.0769628	-9.31154	1.25992e-20	2.53106e-20	1402	1313	1180	2181	2198	1749	DPLKCNFD_00087	LBANOLMJ_00572
ubiD	2163.61	-2.7489	0.0838804	-32.7716	1.49343e-235	3.1362e-234	678	532	522	3967	4082	3090	DPLKCNFD_03802	LBANOLMJ_00575
cysK	1334.18	-1.2714	0.107435	-11.8341	2.59965e-32	6.55723e-32	845	803	757	1753	1882	1866	DPLKCNFD_01863	LBANOLMJ_01966
ilvA	349.516	-2.21472	0.126328	-17.5315	8.23925e-69	3.81541e-68	128	129	124	580	607	505	DPLKCNFD_03906	LBANOLMJ_00643
iscS	2072.79	-2.00778	0.0944668	-21.2538	3.04307e-100	1.94198e-99	805	863	864	3373	3399	2978	DPLKCNFD_02773	LBANOLMJ_01856
ilvD	372.79	-2.21806	0.122079	-18.169	9.08256e-74	4.42132e-73	141	134	131	617	661	530	DPLKCNFD_03907	LBANOLMJ_00644
eno	3815.46	-1.14528	0.0729693	-15.6953	1.62825e-55	6.3239e-55	2663	2465	2199	5551	5732	4266	DPLKCNFD_02908	LBANOLMJ_01618
aceA	4038.46	-3.38755	0.106533	-31.7982	6.85683e-222	1.31739e-220	713	813	639	7331	7282	6953	DPLKCNFD_01533	LBANOLMJ_00413
ribB	1141.6	-0.602529	0.0831365	-7.24747	4.24634e-13	7.24164e-13	1049	852	897	1429	1499	1140	DPLKCNFD_04116	LBANOLMJ_01363
sufS	670.763	-1.25194	0.0944107	-13.2606	3.91706e-40	1.15592e-39	447	382	394	952	1040	797		LBANOLMJ_02693
deoC	795.695	-1.03032	0.0997558	-10.3284	5.24079e-25	1.15004e-24	516	537	552	1071	1154	922	DPLKCNFD_01212	LBANOLMJ_00036
pckA	5573.15	-3.30991	0.0754304	-43.8803	0	0	1208	963	982	10332	10675	8807	DPLKCNFD_00259	LBANOLMJ_01013
hisB	243.429	-2.22594	0.14735	-15.1065	1.46827e-51	5.37869e-51	94	91	79	384	435	360	DPLKCNFD_02386	LBANOLMJ_02358
menC	474.093	-0.975492	0.11944	-8.16719	3.15652e-16	5.78748e-16	307	354	320	708	648	503	DPLKCNFD_04068	LBANOLMJ_02119
menB	535.877	-0.934953	0.107155	-8.72527	2.65541e-18	5.10178e-18	400	332	401	731	766	582		LBANOLMJ_02118
edd	1296.66	-0.870874	0.0988677	-8.80848	1.26856e-18	2.45554e-18	940	1051	828	1734	1833	1387	DPLKCNFD_02323	LBANOLMJ_02520
argH	263.742	-1.66608	0.134381	-12.3982	2.67284e-35	7.25886e-35	133	136	120	395	446	342	DPLKCNFD_00353	LBANOLMJ_00460
pheA	1939.78	-1.92886	0.0818662	-23.5611	9.65914e-123	7.85784e-122	856	853	774	3085	3253	2702		LBANOLMJ_01792
fumC	827.752	-2.54809	0.0994548	-25.6206	8.99803e-145	9.33934e-144	279	254	213	1479	1514	1182	DPLKCNFD_03605	LBANOLMJ_02765
ppc	1696.48	-0.818124	0.0904314	-9.0469	1.47085e-19	2.91268e-19	1247	1342	1183	2160	2277	1927	DPLKCNFD_00347	LBANOLMJ_00464
eda	1712.54	-2.81616	0.0906073	-31.081	4.35284e-212	7.41625e-211	421	445	442	3163	3206	2489	DPLKCNFD_02322	LBANOLMJ_02521
metB	91.1535	-3.18107	0.260696	-12.2023	3.02326e-34	7.94762e-34	22	19	15	164	202	123	DPLKCNFD_03706	LBANOLMJ_00480
yjhH	159.363	-4.18733	0.243329	-17.2085	2.29436e-66	1.02819e-65	14	17	20	301	338	253		LBANOLMJ_00125
purK	676.943	-0.758392	0.0987197	-7.68228	1.56283e-14	2.75095e-14	580	527	446	852	951	711	DPLKCNFD_02872	LBANOLMJ_03883
thrC	766.763	-3.72523	0.116161	-32.0697	1.1665e-225	2.28988e-224	117	99	116	1466	1528	1211	DPLKCNFD_03071	LBANOLMJ_00011
speA	2199.14	-1.22936	0.0779205	-15.7771	4.47023e-56	1.75125e-55	1426	1401	1223	3177	3274	2638	DPLKCNFD_01966	LBANOLMJ_01461
psd	676.718	-1.0907	0.114812	-9.49993	2.1004e-21	4.27658e-21	426	450	450	919	896	877	DPLKCNFD_00695	LBANOLMJ_00258
sdaA	1106.85	-0.624539	0.0997321	-6.26217	3.7966e-10	6.00935e-10	1107	801	791	1346	1500	1122	DPLKCNFD_02736	LBANOLMJ_02559
leuD	72.1958	-0.588726	0.21605	-2.72495	0.0064312	0.00776907	68	53	57	84	98	74		LBANOLMJ_04227
trpGD	106.657	-0.689955	0.205227	-3.36191	0.000774062	0.000981021	69	95	86	159	136	96	DPLKCNFD_01740	LBANOLMJ_03104
trpC	257.314	-1.978	0.150071	-13.1804	1.13729e-39	3.33433e-39	116	121	84	431	399	374	DPLKCNFD_01739	LBANOLMJ_03105
fabA	638.247	-1.19816	0.0976538	-12.2694	1.32154e-34	3.51502e-34	409	380	403	949	938	738	DPLKCNFD_01989	LBANOLMJ_03469
trpB	293.546	-1.69672	0.143009	-11.8644	1.81231e-32	4.59051e-32	124	161	139	472	449	397	DPLKCNFD_01738	LBANOLMJ_03106
fadJ	1814.19	-1.99734	0.088421	-22.5889	5.57007e-113	4.2267e-112	871	744	632	3051	3170	2364		LBANOLMJ_02038
fadI	1501.39	-1.20338	0.111337	-10.8084	3.14017e-27	7.15151e-27	1218	852	755	2184	2226	1769	DPLKCNFD_02584	LBANOLMJ_02037

## Sheet: GO_0016836
genes	baseMean	log2FoldChange	lfcSE	stat	pvalue	padj	HQB5_1	HQB5_2	HQB5_3	OP50_1	OP50_2	OP50_3	S.algae_name	E.coli_name
hemD	337.167	-1.10737	0.126895	-8.72662	2.62395e-18	5.0467e-18	209	235	212	441	503	410	DPLKCNFD_03881	LBANOLMJ_00611
caiB	57.8819	-2.16519	0.272998	-7.93118	2.17081e-15	3.90486e-15	25	16	24	92	100	86	DPLKCNFD_03940	LBANOLMJ_04262
yrdA_2	12.2486	-1.38105	0.546704	-2.52613	0.0115325	0.013775	9	5	7	11	24	17		LBANOLMJ_04265
hemB	748.541	-0.746877	0.100795	-7.40983	1.26459e-13	2.18342e-13	575	614	529	922	1001	835		LBANOLMJ_04031
acnA	4944.95	-0.641173	0.0857347	-7.47856	7.51389e-14	1.29857e-13	3935	4268	3668	6264	6187	5278		LBANOLMJ_03089
can	316.434	-0.996175	0.119189	-8.35793	6.38302e-17	1.18598e-16	223	218	209	438	437	366	DPLKCNFD_02316	LBANOLMJ_04175
dapA	1266.23	-1.33904	0.0970339	-13.7998	2.55726e-43	8.06005e-43	903	632	686	1901	1901	1550		LBANOLMJ_01909
feaR	107.329	-2.07003	0.207939	-9.95499	2.39849e-23	5.06627e-23	47	42	38	167	169	170		LBANOLMJ_02985
fadB	1670.15	-0.716642	0.0769628	-9.31154	1.25992e-20	2.53106e-20	1402	1313	1180	2181	2198	1749	DPLKCNFD_00087	LBANOLMJ_00572
ilvD	372.79	-2.21806	0.122079	-18.169	9.08256e-74	4.42132e-73	141	134	131	617	661	530	DPLKCNFD_03907	LBANOLMJ_00644
eno	3815.46	-1.14528	0.0729693	-15.6953	1.62825e-55	6.3239e-55	2663	2465	2199	5551	5732	4266	DPLKCNFD_02908	LBANOLMJ_01618
hisB	243.429	-2.22594	0.14735	-15.1065	1.46827e-51	5.37869e-51	94	91	79	384	435	360	DPLKCNFD_02386	LBANOLMJ_02358
menC	474.093	-0.975492	0.11944	-8.16719	3.15652e-16	5.78748e-16	307	354	320	708	648	503	DPLKCNFD_04068	LBANOLMJ_02119
edd	1296.66	-0.870874	0.0988677	-8.80848	1.26856e-18	2.45554e-18	940	1051	828	1734	1833	1387	DPLKCNFD_02323	LBANOLMJ_02520
pheA	1939.78	-1.92886	0.0818662	-23.5611	9.65914e-123	7.85784e-122	856	853	774	3085	3253	2702		LBANOLMJ_01792
fumC	827.752	-2.54809	0.0994548	-25.6206	8.99803e-145	9.33934e-144	279	254	213	1479	1514	1182	DPLKCNFD_03605	LBANOLMJ_02765
leuD	72.1958	-0.588726	0.21605	-2.72495	0.0064312	0.00776907	68	53	57	84	98	74		LBANOLMJ_04227
fabA	638.247	-1.19816	0.0976538	-12.2694	1.32154e-34	3.51502e-34	409	380	403	949	938	738	DPLKCNFD_01989	LBANOLMJ_03469
trpB	293.546	-1.69672	0.143009	-11.8644	1.81231e-32	4.59051e-32	124	161	139	472	449	397	DPLKCNFD_01738	LBANOLMJ_03106
fadJ	1814.19	-1.99734	0.088421	-22.5889	5.57007e-113	4.2267e-112	871	744	632	3051	3170	2364		LBANOLMJ_02038
fadI	1501.39	-1.20338	0.111337	-10.8084	3.14017e-27	7.15151e-27	1218	852	755	2184	2226	1769	DPLKCNFD_02584	LBANOLMJ_02037

## Sheet: GO_0043021
genes	baseMean	log2FoldChange	lfcSE	stat	pvalue	padj	HQB5_1	HQB5_2	HQB5_3	OP50_1	OP50_2	OP50_3	S.algae_name	E.coli_name
rplJ	6837.52	-0.704189	0.0728172	-9.67064	4.01874e-22	8.25693e-22	6142	4852	5073	8895	9223	6941	DPLKCNFD_00298	LBANOLMJ_00441
ratA	285.041	-1.07653	0.137071	-7.85379	4.03645e-15	7.19628e-15	236	152	180	420	413	312		LBANOLMJ_01773
tig	2668	-0.846449	0.0695494	-12.1705	4.46516e-34	1.16871e-33	2085	1915	1873	3566	3621	2923	DPLKCNFD_01693	LBANOLMJ_03967
infA	2100.57	-1.80363	0.0960416	-18.7797	1.10702e-78	5.76162e-78	1198	855	846	3415	3359	2841	DPLKCNFD_02427	LBANOLMJ_03539
rsfS	358.11	-0.993689	0.112666	-8.81977	1.14693e-18	2.22248e-18	270	236	232	483	510	412	DPLKCNFD_03248	LBANOLMJ_03782
rbfA	372.685	-0.664702	0.110901	-5.99366	2.05171e-09	3.1697e-09	328	284	277	488	467	392	DPLKCNFD_01201	LBANOLMJ_01243
infB	6126.95	-1.11206	0.0779377	-14.2686	3.4349e-46	1.13616e-45	4022	4207	3688	8647	9132	6970	DPLKCNFD_01200	LBANOLMJ_01242
def	851.788	-1.87627	0.10086	-18.6028	3.04847e-77	1.54217e-76	383	349	390	1484	1424	1058		LBANOLMJ_01129
hslR	205.113	-1.26629	0.148893	-8.5047	1.82069e-17	3.43233e-17	153	104	116	311	318	230	DPLKCNFD_00261	LBANOLMJ_01016
raiA	12435	-1.06892	0.0698724	-15.2982	7.85682e-53	2.94998e-52	9096	8104	7565	16996	19099	13744	DPLKCNFD_03079	LBANOLMJ_01793
hpf	946.209	-0.82052	0.0892395	-9.19458	3.76469e-20	7.50444e-20	782	707	622	1201	1325	1037		LBANOLMJ_01207
frr	1114.82	-1.60255	0.08569	-18.7017	4.7923e-78	2.45877e-77	579	574	546	1734	1791	1422	DPLKCNFD_02992	LBANOLMJ_04130
ychF	715.91	-1.29635	0.0922427	-14.0537	7.30976e-45	2.36161e-44	455	420	401	1038	1077	882	DPLKCNFD_03229	LBANOLMJ_03227
rmf	6869.33	-5.15192	0.0953207	-54.0483	0	0	457	397	308	13508	13997	11798	DPLKCNFD_01988	LBANOLMJ_03470

## Sheet: GO_0016835
genes	baseMean	log2FoldChange	lfcSE	stat	pvalue	padj	HQB5_1	HQB5_2	HQB5_3	OP50_1	OP50_2	OP50_3	S.algae_name	E.coli_name
hemD	337.167	-1.10737	0.126895	-8.72662	2.62395e-18	5.0467e-18	209	235	212	441	503	410	DPLKCNFD_03881	LBANOLMJ_00611
caiB	57.8819	-2.16519	0.272998	-7.93118	2.17081e-15	3.90486e-15	25	16	24	92	100	86	DPLKCNFD_03940	LBANOLMJ_04262
yrdA_2	12.2486	-1.38105	0.546704	-2.52613	0.0115325	0.013775	9	5	7	11	24	17		LBANOLMJ_04265
hemB	748.541	-0.746877	0.100795	-7.40983	1.26459e-13	2.18342e-13	575	614	529	922	1001	835		LBANOLMJ_04031
acnA	4944.95	-0.641173	0.0857347	-7.47856	7.51389e-14	1.29857e-13	3935	4268	3668	6264	6187	5278		LBANOLMJ_03089
can	316.434	-0.996175	0.119189	-8.35793	6.38302e-17	1.18598e-16	223	218	209	438	437	366	DPLKCNFD_02316	LBANOLMJ_04175
dapA	1266.23	-1.33904	0.0970339	-13.7998	2.55726e-43	8.06005e-43	903	632	686	1901	1901	1550		LBANOLMJ_01909
feaR	107.329	-2.07003	0.207939	-9.95499	2.39849e-23	5.06627e-23	47	42	38	167	169	170		LBANOLMJ_02985
fadB	1670.15	-0.716642	0.0769628	-9.31154	1.25992e-20	2.53106e-20	1402	1313	1180	2181	2198	1749	DPLKCNFD_00087	LBANOLMJ_00572
ilvD	372.79	-2.21806	0.122079	-18.169	9.08256e-74	4.42132e-73	141	134	131	617	661	530	DPLKCNFD_03907	LBANOLMJ_00644
eno	3815.46	-1.14528	0.0729693	-15.6953	1.62825e-55	6.3239e-55	2663	2465	2199	5551	5732	4266	DPLKCNFD_02908	LBANOLMJ_01618
hisB	243.429	-2.22594	0.14735	-15.1065	1.46827e-51	5.37869e-51	94	91	79	384	435	360	DPLKCNFD_02386	LBANOLMJ_02358
menC	474.093	-0.975492	0.11944	-8.16719	3.15652e-16	5.78748e-16	307	354	320	708	648	503	DPLKCNFD_04068	LBANOLMJ_02119
edd	1296.66	-0.870874	0.0988677	-8.80848	1.26856e-18	2.45554e-18	940	1051	828	1734	1833	1387	DPLKCNFD_02323	LBANOLMJ_02520
pheA	1939.78	-1.92886	0.0818662	-23.5611	9.65914e-123	7.85784e-122	856	853	774	3085	3253	2702		LBANOLMJ_01792
fumC	827.752	-2.54809	0.0994548	-25.6206	8.99803e-145	9.33934e-144	279	254	213	1479	1514	1182	DPLKCNFD_03605	LBANOLMJ_02765
thrC	766.763	-3.72523	0.116161	-32.0697	1.1665e-225	2.28988e-224	117	99	116	1466	1528	1211	DPLKCNFD_03071	LBANOLMJ_00011
leuD	72.1958	-0.588726	0.21605	-2.72495	0.0064312	0.00776907	68	53	57	84	98	74		LBANOLMJ_04227
fabA	638.247	-1.19816	0.0976538	-12.2694	1.32154e-34	3.51502e-34	409	380	403	949	938	738	DPLKCNFD_01989	LBANOLMJ_03469
trpB	293.546	-1.69672	0.143009	-11.8644	1.81231e-32	4.59051e-32	124	161	139	472	449	397	DPLKCNFD_01738	LBANOLMJ_03106
fadJ	1814.19	-1.99734	0.088421	-22.5889	5.57007e-113	4.2267e-112	871	744	632	3051	3170	2364		LBANOLMJ_02038
fadI	1501.39	-1.20338	0.111337	-10.8084	3.14017e-27	7.15151e-27	1218	852	755	2184	2226	1769	DPLKCNFD_02584	LBANOLMJ_02037

[truncated: 21 more sheets: GO_0016774, GO_0005737, GO_0044444, GO_0005829, GO_0005622, GO_0044424, GO_0022626, GO_0044391, GO_0005840, GO_0044445, GO_1990904, GO_1901607, GO_0008652, GO_1901566, GO_1901605, GO_0044237, GO_1901564, GO_0046394, GO_0016053, GO_0006807 …]
